# Supplementary material for: Examination of human osteoarchaeological remains as a feasible source of polar and apolar metabolites to study past conditions
Source: Sci Rep. 2023 Jan 13;13:696. doi: 10.1038/s41598-023-27401-0 (PMC9839756; doi:10.1038/s41598-023-27401-0)
Supplement: Supplementary file 2 — Supplementary Information 2. [file 41598_2023_27401_MOESM2_ESM.csv]

																					Tags
Compound	Compound ID	Accepted?	Adducts	Formula	Score	Fragmentation Score	Mass Error (ppm)	Theoretical CCS (angstrom^2)	dCCS (angstrom^2)	Isotope Similarity	Theoretical Isotope Distribution	Link	Description	Neutral mass (Da)	m/z	Charge	Retention time (min)	Anova (p)	q Value	Max Fold Change	HM blk	LM blk	Anova p-value <= 0.05	Max fold change >= 2	present on samples	Not identified
2.73_351.1963m/z	36138		M+H-2H2O	C23H30O5	37.1	0	2.169982615			88.07448568	100 - 25.4 - 4.12 - 0.501		17-phenyl-trinor-PGE2		351.1963092	1	2.728883333	0	0	Infinity		x	x	x	x
2.73_351.1963m/z	44977		M+H-2H2O	C23H30O5	37.1	0	2.169982615			88.07448568	100 - 25.4 - 4.12 - 0.501		17-phenyl trinor 8-iso Prostaglandin E2		351.1963092	1	2.728883333	0	0	Infinity		x	x	x	x
2.73_351.1963m/z	45408		M+H-H2O	C23H28O4	37.1	0	2.276110925			88.30307654	100 - 25.4 - 3.9 - 0.446		17-phenyl trinor Prostaglandin A2		351.1963092	1	2.728883333	0	0	Infinity		x	x	x	x
2.73_351.1963m/z	45421		M+H-2H2O	C23H30O5	37.1	0	2.169982615			88.07448568	100 - 25.4 - 4.12 - 0.501		17-phenyl trinor Prostaglandin D2		351.1963092	1	2.728883333	0	0	Infinity		x	x	x	x
2.73_351.1963m/z	45713		M+H-2H2O	C23H30O5	37.1	0	2.169982615			88.07448568	100 - 25.4 - 4.12 - 0.501		15-keto-17-phenyl trinor PGF2α		351.1963092	1	2.728883333	0	0	Infinity		x	x	x	x
2.73_351.1963m/z	47377		M+H-H2O	C23H28O4	37.1	0	2.276110925			88.30307654	100 - 25.4 - 3.9 - 0.446		Quercetol B		351.1963092	1	2.728883333	0	0	Infinity		x	x	x	x
2.73_351.1963m/z	47496		M+H-H2O	C23H28O4	37.1	0	2.276110925			88.30307654	100 - 25.4 - 3.9 - 0.446		Tephrowatsin D		351.1963092	1	2.728883333	0	0	Infinity		x	x	x	x
2.73_351.1963m/z	68017		M+H-2H2O	C23H30O5	37.1	0	2.169982615			88.07448568	100 - 25.4 - 4.12 - 0.501		Euglobal-Ia1		351.1963092	1	2.728883333	0	0	Infinity		x	x	x	x
2.73_351.1963m/z	68052		M+H-2H2O	C23H30O5	37.1	0	2.169982615			88.07448568	100 - 25.4 - 4.12 - 0.501		Robustadial A		351.1963092	1	2.728883333	0	0	Infinity		x	x	x	x
2.73_351.1963m/z	70234		M+H-2H2O	C23H30O5	37.1	0	2.169982615			88.07448568	100 - 25.4 - 4.12 - 0.501		16alpha,17alpha-Epoxy-3,20-dioxopregn-4-en-21-yl acetate		351.1963092	1	2.728883333	0	0	Infinity		x	x	x	x
2.73_351.1963m/z	70674		M+H-2H2O	C23H30O5	37.1	0	2.169982615			88.07448568	100 - 25.4 - 4.12 - 0.501		21-Acetyloxy-17-hydroxypregna-1,4-diene-3,20-dione		351.1963092	1	2.728883333	0	0	Infinity		x	x	x	x
2.73_351.1963m/z	86675		M+H-2H2O	C23H30O5	37.1	0	2.169982615			88.07448568	100 - 25.4 - 4.12 - 0.501	http://nonlinear.com/redirect/outbound?p=hmdb&param=HMDB30033	Euglobal Ib		351.1963092	1	2.728883333	0	0	Infinity		x	x	x	x
2.73_351.1963m/z	86676		M+H-2H2O	C23H30O5	37.1	0	2.169982615			88.07448568	100 - 25.4 - 4.12 - 0.501	http://nonlinear.com/redirect/outbound?p=hmdb&param=HMDB30034	Euglobal IIb		351.1963092	1	2.728883333	0	0	Infinity		x	x	x	x
2.73_351.1963m/z	86678		M+H-2H2O	C23H30O5	37.1	0	2.169982615			88.07448568	100 - 25.4 - 4.12 - 0.501	http://nonlinear.com/redirect/outbound?p=hmdb&param=HMDB30036	Euglobal IIc		351.1963092	1	2.728883333	0	0	Infinity		x	x	x	x
5.70_684.4154m/z	4194		2M+3H2O+2H	C32H63O12P	36.9	0	-2.757496528			87.83068598	100 - 35.8 - 8.68 - 1.58 - 0.238		D-Phosphatidylglycerol		684.4154254	2	5.698933333	0	0	Infinity		x	x	x	x
5.03_216.0358m/z	573		M+2Na-H	C6H9N3O3	38.8	0	1.566596763			95.87740789	100 - 7.8 - 0.884		Metronidazole		216.0358241	1	5.028183333	0	0	320.5580968		x	x	x	x
5.70_608.3684m/z	64107		2M+3H2O+2H	C36H50O7	35.9	0	1.92860319			81.93211176	100 - 39.8 - 9.14 - 1.54 - 0.208		Glycosyl-4,4'-diaponeurosporenoate		608.3683602	2	5.698933333	0	0	Infinity		x	x	x	x
5.70_633.3844m/z	102932		M+H	C32H56O12	24.5	0	-0.157957131			22.59461725	100 - 35.7 - 8.66 - 1.57 - 0.237		Cuscutic resinoside A		633.3843538	1	5.698933333	0	0	Infinity		x	x	x	x
5.70_633.3844m/z	46608		M+H-H2O	C32H58O13	24.5	0	-0.153585589			22.65570584	100 - 35.8 - 8.88 - 1.65 - 0.255		25-O-(2''-beta-D-glucopyranosyl-beta-D-glucopyranosyl)-25-hydroxy-11E-eicosenoic acid		633.3843538	1	5.698933333	0	0	Infinity		x	x	x	x
5.70_633.3844m/z	86207		2M+H	C16H28O6	23.7	0	-0.157957131			18.59149479	100 - 17.9 - 2.73 - 0.299	http://nonlinear.com/redirect/outbound?p=hmdb&param=HMDB29346	Neryl glucoside		633.3843538	1	5.698933333	0	0	Infinity		x	x	x	x
5.70_633.3844m/z	86550		2M+H	C16H28O6	23.7	0	-0.157957131			18.59149479	100 - 17.9 - 2.73 - 0.299	http://nonlinear.com/redirect/outbound?p=hmdb&param=HMDB29856	(S)-alpha-Terpinyl glucoside		633.3843538	1	5.698933333	0	0	Infinity		x	x	x	x
5.70_633.3844m/z	86959		2M+H	C16H28O6	23.7	0	-0.157957131			18.59149479	100 - 17.9 - 2.73 - 0.299	http://nonlinear.com/redirect/outbound?p=hmdb&param=HMDB30418	D-Linalool 3-glucoside		633.3843538	1	5.698933333	0	0	Infinity		x	x	x	x
5.70_633.3844m/z	91537		2M+H	C16H28O6	23.7	0	-0.157957131			18.59149479	100 - 17.9 - 2.73 - 0.299	http://nonlinear.com/redirect/outbound?p=hmdb&param=HMDB36395	2-Methylpropyl 3-oxobutanoate		633.3843538	1	5.698933333	0	0	Infinity		x	x	x	x
5.70_633.3844m/z	92115		2M+H	C16H28O6	23.7	0	-0.157957131			18.59149479	100 - 17.9 - 2.73 - 0.299	http://nonlinear.com/redirect/outbound?p=hmdb&param=HMDB37147	5(6)-Butyl-1,4-dioxan-2-one		633.3843538	1	5.698933333	0	0	Infinity		x	x	x	x
5.70_633.3844m/z	93029		2M+H	C16H28O6	23.7	0	-0.157957131			18.59149479	100 - 17.9 - 2.73 - 0.299	http://nonlinear.com/redirect/outbound?p=hmdb&param=HMDB38305	3-Methylbutyl 2-oxopropanoate		633.3843538	1	5.698933333	0	0	Infinity		x	x	x	x
5.70_633.3844m/z	94949		2M+H	C16H28O6	23.7	0	-0.157957131			18.59149479	100 - 17.9 - 2.73 - 0.299	http://nonlinear.com/redirect/outbound?p=hmdb&param=HMDB40447	Butyl acetoacetate		633.3843538	1	5.698933333	0	0	Infinity		x	x	x	x
5.70_633.3844m/z	95049		2M+H	C16H28O6	23.7	0	-0.157957131			18.59149479	100 - 17.9 - 2.73 - 0.299	http://nonlinear.com/redirect/outbound?p=hmdb&param=HMDB40563	Perilloside C		633.3843538	1	5.698933333	0	0	Infinity		x	x	x	x
5.70_633.3844m/z	98339		M+H-H2O	C32H58O13	24.5	0	-0.153585589			22.65570584	100 - 35.8 - 8.88 - 1.65 - 0.255		3-O-(alpha-L-rhamnopyranosyl-(1-2)-alpha-L-rhamnopyranosyl)-3-hydroxydecanoyl-3-hydroxydecanoic acid		633.3843538	1	5.698933333	0	0	Infinity		x	x	x	x
5.88_715.4381m/z	MGDG(10:0/18:2)		M+2Na-H	C37H66O10	32.7	0	2.058904675			66.12015947	100 - 41.2 - 10.3 - 1.92 - 0.29	http://nonlinear.com/redirect/outbound?p=lipidblast&param=MGDG%2810%3A0%2F18%3A2%29	MGDG(10:0/18:2)		715.4381437	1	5.879316667	0	0	Infinity		x	x	x	x
5.88_715.4381m/z	MGDG(11:0/17:2)		M+2Na-H	C37H66O10	32.7	0	2.058904675			66.12015947	100 - 41.2 - 10.3 - 1.92 - 0.29	http://nonlinear.com/redirect/outbound?p=lipidblast&param=MGDG%2811%3A0%2F17%3A2%29	MGDG(11:0/17:2)		715.4381437	1	5.879316667	0	0	Infinity		x	x	x	x
5.88_715.4381m/z	MGDG(14:1/14:1)		M+2Na-H	C37H66O10	32.7	0	2.058904675			66.12015947	100 - 41.2 - 10.3 - 1.92 - 0.29	http://nonlinear.com/redirect/outbound?p=lipidblast&param=MGDG%2814%3A1%2F14%3A1%29	MGDG(14:1/14:1)		715.4381437	1	5.879316667	0	0	Infinity		x	x	x	x
5.88_715.4381m/z	MGDG(17:2/11:0)		M+2Na-H	C37H66O10	32.7	0	2.058904675			66.12015947	100 - 41.2 - 10.3 - 1.92 - 0.29	http://nonlinear.com/redirect/outbound?p=lipidblast&param=MGDG%2817%3A2%2F11%3A0%29	MGDG(17:2/11:0)		715.4381437	1	5.879316667	0	0	Infinity		x	x	x	x
5.88_715.4381m/z	MGDG(18:2/10:0)		M+2Na-H	C37H66O10	32.7	0	2.058904675			66.12015947	100 - 41.2 - 10.3 - 1.92 - 0.29	http://nonlinear.com/redirect/outbound?p=lipidblast&param=MGDG%2818%3A2%2F10%3A0%29	MGDG(18:2/10:0)		715.4381437	1	5.879316667	0	0	Infinity		x	x	x	x
5.88_715.4381m/z	MGDG(2:0/26:2)		M+2Na-H	C37H66O10	32.7	0	2.058904675			66.12015947	100 - 41.2 - 10.3 - 1.92 - 0.29	http://nonlinear.com/redirect/outbound?p=lipidblast&param=MGDG%282%3A0%2F26%3A2%29	MGDG(2:0/26:2)		715.4381437	1	5.879316667	0	0	Infinity		x	x	x	x
5.88_715.4381m/z	MGDG(20:2/8:0)		M+2Na-H	C37H66O10	32.7	0	2.058904675			66.12015947	100 - 41.2 - 10.3 - 1.92 - 0.29	http://nonlinear.com/redirect/outbound?p=lipidblast&param=MGDG%2820%3A2%2F8%3A0%29	MGDG(20:2/8:0)		715.4381437	1	5.879316667	0	0	Infinity		x	x	x	x
5.88_715.4381m/z	MGDG(22:2/6:0)		M+2Na-H	C37H66O10	32.7	0	2.058904675			66.12015947	100 - 41.2 - 10.3 - 1.92 - 0.29	http://nonlinear.com/redirect/outbound?p=lipidblast&param=MGDG%2822%3A2%2F6%3A0%29	MGDG(22:2/6:0)		715.4381437	1	5.879316667	0	0	Infinity		x	x	x	x
5.88_715.4381m/z	MGDG(26:2/2:0)		M+2Na-H	C37H66O10	32.7	0	2.058904675			66.12015947	100 - 41.2 - 10.3 - 1.92 - 0.29	http://nonlinear.com/redirect/outbound?p=lipidblast&param=MGDG%2826%3A2%2F2%3A0%29	MGDG(26:2/2:0)		715.4381437	1	5.879316667	0	0	Infinity		x	x	x	x
5.88_715.4381m/z	MGDG(6:0/22:2)		M+2Na-H	C37H66O10	32.7	0	2.058904675			66.12015947	100 - 41.2 - 10.3 - 1.92 - 0.29	http://nonlinear.com/redirect/outbound?p=lipidblast&param=MGDG%286%3A0%2F22%3A2%29	MGDG(6:0/22:2)		715.4381437	1	5.879316667	0	0	Infinity		x	x	x	x
5.88_715.4381m/z	MGDG(8:0/20:2)		M+2Na-H	C37H66O10	32.7	0	2.058904675			66.12015947	100 - 41.2 - 10.3 - 1.92 - 0.29	http://nonlinear.com/redirect/outbound?p=lipidblast&param=MGDG%288%3A0%2F20%3A2%29	MGDG(8:0/20:2)		715.4381437	1	5.879316667	0	0	Infinity		x	x	x	x
5.83_730.4384m/z	40974		M+H-H2O	C37H65NO14	27.9	0	1.543158282			41.16756359	100 - 41.7 - 11.3 - 2.31 - 0.389		Erythromycin E		730.4383709	1	5.8285	0	0	Infinity		x	x	x	x
5.83_730.4384m/z	60274		M+2Na-H	C37H68NO8P	27.8	0	-1.53000498			40.73399402	100 - 41.5 - 10 - 1.78 - 0.255	http://nonlinear.com/redirect/outbound?p=hmdb&param=HMDB08830	PE(14:0/18:3(6Z,9Z,12Z))		730.4383709	1	5.8285	0	0	Infinity		x	x	x	x
5.83_730.4384m/z	60275		M+2Na-H	C37H68NO8P	27.8	0	-1.53000498			40.73399402	100 - 41.5 - 10 - 1.78 - 0.255	http://nonlinear.com/redirect/outbound?p=hmdb&param=HMDB08831	PE(14:0/18:3(9Z,12Z,15Z))		730.4383709	1	5.8285	0	0	Infinity		x	x	x	x
5.83_730.4384m/z	60306		M+2Na-H	C37H68NO8P	27.8	0	-1.53000498			40.73399402	100 - 41.5 - 10 - 1.78 - 0.255	http://nonlinear.com/redirect/outbound?p=hmdb&param=HMDB08862	PE(14:1(9Z)/18:2(9Z,12Z))		730.4383709	1	5.8285	0	0	Infinity		x	x	x	x
5.83_730.4384m/z	60494		M+2Na-H	C37H68NO8P	27.8	0	-1.53000498			40.73399402	100 - 41.5 - 10 - 1.78 - 0.255	http://nonlinear.com/redirect/outbound?p=hmdb&param=HMDB09086	PE(18:2(9Z,12Z)/14:1(9Z))		730.4383709	1	5.8285	0	0	Infinity		x	x	x	x
5.83_730.4384m/z	60525		M+2Na-H	C37H68NO8P	27.8	0	-1.53000498			40.73399402	100 - 41.5 - 10 - 1.78 - 0.255	http://nonlinear.com/redirect/outbound?p=hmdb&param=HMDB09118	PE(18:3(6Z,9Z,12Z)/14:0)		730.4383709	1	5.8285	0	0	Infinity		x	x	x	x
5.83_730.4384m/z	60558		M+2Na-H	C37H68NO8P	27.8	0	-1.53000498			40.73399402	100 - 41.5 - 10 - 1.78 - 0.255	http://nonlinear.com/redirect/outbound?p=hmdb&param=HMDB09151	PE(18:3(9Z,12Z,15Z)/14:0)		730.4383709	1	5.8285	0	0	Infinity		x	x	x	x
5.83_730.4384m/z	76609		M+2Na-H	C37H68NO8P	27.8	0	-1.53000498			40.73399402	100 - 41.5 - 10 - 1.78 - 0.255		PE(12:0/20:3(8Z,11Z,14Z))		730.4383709	1	5.8285	0	0	Infinity		x	x	x	x
5.83_730.4384m/z	76719		M+2Na-H	C37H68NO8P	27.8	0	-1.53000498			40.73399402	100 - 41.5 - 10 - 1.78 - 0.255		PE(15:1(9Z)/17:2(9Z,12Z))		730.4383709	1	5.8285	0	0	Infinity		x	x	x	x
5.83_730.4384m/z	76831		M+2Na-H	C37H68NO8P	27.8	0	-1.53000498			40.73399402	100 - 41.5 - 10 - 1.78 - 0.255		PE(17:2(9Z,12Z)/15:1(9Z))		730.4383709	1	5.8285	0	0	Infinity		x	x	x	x
5.83_730.4384m/z	77137		M+2Na-H	C37H68NO8P	27.8	0	-1.53000498			40.73399402	100 - 41.5 - 10 - 1.78 - 0.255		PE(20:3(8Z,11Z,14Z)/12:0)		730.4383709	1	5.8285	0	0	Infinity		x	x	x	x
5.83_730.4384m/z	GPCho(11:0/18:3)		M+2Na-H	C37H68NO8P	27.8	0	-1.53000498			40.73399402	100 - 41.5 - 10 - 1.78 - 0.255	http://nonlinear.com/redirect/outbound?p=lipidblast&param=GPCho%2811%3A0%2F18%3A3%29	GPCho(11:0/18:3)		730.4383709	1	5.8285	0	0	Infinity		x	x	x	x
5.83_730.4384m/z	GPCho(18:3/11:0)		M+2Na-H	C37H68NO8P	27.8	0	-1.53000498			40.73399402	100 - 41.5 - 10 - 1.78 - 0.255	http://nonlinear.com/redirect/outbound?p=lipidblast&param=GPCho%2818%3A3%2F11%3A0%29	GPCho(18:3/11:0)		730.4383709	1	5.8285	0	0	Infinity		x	x	x	x
5.83_730.4384m/z	GPCho(20:3/9:0)		M+2Na-H	C37H68NO8P	27.8	0	-1.53000498			40.73399402	100 - 41.5 - 10 - 1.78 - 0.255	http://nonlinear.com/redirect/outbound?p=lipidblast&param=GPCho%2820%3A3%2F9%3A0%29	GPCho(20:3/9:0)		730.4383709	1	5.8285	0	0	Infinity		x	x	x	x
5.83_730.4384m/z	GPCho(9:0/20:3)		M+2Na-H	C37H68NO8P	27.8	0	-1.53000498			40.73399402	100 - 41.5 - 10 - 1.78 - 0.255	http://nonlinear.com/redirect/outbound?p=lipidblast&param=GPCho%289%3A0%2F20%3A3%29	GPCho(9:0/20:3)		730.4383709	1	5.8285	0	0	Infinity		x	x	x	x
5.83_730.4384m/z	GPEtn(12:0/20:3)		M+2Na-H	C37H68NO8P	27.8	0	-1.53000498			40.73399402	100 - 41.5 - 10 - 1.78 - 0.255	http://nonlinear.com/redirect/outbound?p=lipidblast&param=GPEtn%2812%3A0%2F20%3A3%29	GPEtn(12:0/20:3)		730.4383709	1	5.8285	0	0	Infinity		x	x	x	x
5.83_730.4384m/z	GPEtn(14:0/18:3)		M+2Na-H	C37H68NO8P	27.8	0	-1.53000498			40.73399402	100 - 41.5 - 10 - 1.78 - 0.255	http://nonlinear.com/redirect/outbound?p=lipidblast&param=GPEtn%2814%3A0%2F18%3A3%29	GPEtn(14:0/18:3)		730.4383709	1	5.8285	0	0	Infinity		x	x	x	x
5.83_730.4384m/z	GPEtn(14:1/18:2)		M+2Na-H	C37H68NO8P	27.8	0	-1.53000498			40.73399402	100 - 41.5 - 10 - 1.78 - 0.255	http://nonlinear.com/redirect/outbound?p=lipidblast&param=GPEtn%2814%3A1%2F18%3A2%29	GPEtn(14:1/18:2)		730.4383709	1	5.8285	0	0	Infinity		x	x	x	x
5.83_730.4384m/z	GPEtn(15:1/17:2)		M+2Na-H	C37H68NO8P	27.8	0	-1.53000498			40.73399402	100 - 41.5 - 10 - 1.78 - 0.255	http://nonlinear.com/redirect/outbound?p=lipidblast&param=GPEtn%2815%3A1%2F17%3A2%29	GPEtn(15:1/17:2)		730.4383709	1	5.8285	0	0	Infinity		x	x	x	x
5.83_730.4384m/z	GPEtn(17:2/15:1)		M+2Na-H	C37H68NO8P	27.8	0	-1.53000498			40.73399402	100 - 41.5 - 10 - 1.78 - 0.255	http://nonlinear.com/redirect/outbound?p=lipidblast&param=GPEtn%2817%3A2%2F15%3A1%29	GPEtn(17:2/15:1)		730.4383709	1	5.8285	0	0	Infinity		x	x	x	x
5.83_730.4384m/z	GPEtn(18:2/14:1)		M+2Na-H	C37H68NO8P	27.8	0	-1.53000498			40.73399402	100 - 41.5 - 10 - 1.78 - 0.255	http://nonlinear.com/redirect/outbound?p=lipidblast&param=GPEtn%2818%3A2%2F14%3A1%29	GPEtn(18:2/14:1)		730.4383709	1	5.8285	0	0	Infinity		x	x	x	x
5.83_730.4384m/z	GPEtn(18:3/14:0)		M+2Na-H	C37H68NO8P	27.8	0	-1.53000498			40.73399402	100 - 41.5 - 10 - 1.78 - 0.255	http://nonlinear.com/redirect/outbound?p=lipidblast&param=GPEtn%2818%3A3%2F14%3A0%29	GPEtn(18:3/14:0)		730.4383709	1	5.8285	0	0	Infinity		x	x	x	x
5.83_730.4384m/z	GPEtn(20:3/12:0)		M+2Na-H	C37H68NO8P	27.8	0	-1.53000498			40.73399402	100 - 41.5 - 10 - 1.78 - 0.255	http://nonlinear.com/redirect/outbound?p=lipidblast&param=GPEtn%2820%3A3%2F12%3A0%29	GPEtn(20:3/12:0)		730.4383709	1	5.8285	0	0	Infinity		x	x	x	x
5.88_739.4522m/z	264578		M+ACN+H	C36H55N7O7	24.4	0	2.917623753			25.40631864	100 - 42.4 - 10.2 - 1.79 - 0.251		Lys Lys Leu Phe Tyr		739.4521575	1	5.879316667	0	0	Infinity		x	x	x	x
5.88_739.4522m/z	78886		M+Na	C38H69O10P	25.1	0	0.142009172			25.55213366	100 - 42.3 - 10.8 - 2.03 - 0.312		PG(12:0/20:3(8Z,11Z,14Z))		739.4521575	1	5.879316667	0	0	Infinity		x	x	x	x
5.88_739.4522m/z	78924		M+Na	C38H69O10P	25.1	0	0.142009172			25.55213366	100 - 42.3 - 10.8 - 2.03 - 0.312		PG(14:0/18:3(6Z,9Z,12Z))		739.4521575	1	5.879316667	0	0	Infinity		x	x	x	x
5.88_739.4522m/z	78946		M+Na	C38H69O10P	25.1	0	0.142009172			25.55213366	100 - 42.3 - 10.8 - 2.03 - 0.312		PG(14:1(9Z)/18:2(9Z,12Z))		739.4521575	1	5.879316667	0	0	Infinity		x	x	x	x
5.88_739.4522m/z	78996		M+Na	C38H69O10P	25.1	0	0.142009172			25.55213366	100 - 42.3 - 10.8 - 2.03 - 0.312		PG(15:1(9Z)/17:2(9Z,12Z))		739.4521575	1	5.879316667	0	0	Infinity		x	x	x	x
5.88_739.4522m/z	79108		M+Na	C38H69O10P	25.1	0	0.142009172			25.55213366	100 - 42.3 - 10.8 - 2.03 - 0.312		PG(17:2(9Z,12Z)/15:1(9Z))		739.4521575	1	5.879316667	0	0	Infinity		x	x	x	x
5.88_739.4522m/z	79168		M+Na	C38H69O10P	25.1	0	0.142009172			25.55213366	100 - 42.3 - 10.8 - 2.03 - 0.312		PG(18:2(9Z,12Z)/14:1(9Z))		739.4521575	1	5.879316667	0	0	Infinity		x	x	x	x
5.88_739.4522m/z	79193		M+Na	C38H69O10P	25.1	0	0.142009172			25.55213366	100 - 42.3 - 10.8 - 2.03 - 0.312		PG(18:3(6Z,9Z,12Z)/14:0)		739.4521575	1	5.879316667	0	0	Infinity		x	x	x	x
5.88_739.4522m/z	79224		M+Na	C38H69O10P	25.1	0	0.142009172			25.55213366	100 - 42.3 - 10.8 - 2.03 - 0.312		PG(18:3(9Z,12Z,15Z)/14:0)		739.4521575	1	5.879316667	0	0	Infinity		x	x	x	x
5.88_739.4522m/z	79414		M+Na	C38H69O10P	25.1	0	0.142009172			25.55213366	100 - 42.3 - 10.8 - 2.03 - 0.312		PG(20:3(8Z,11Z,14Z)/12:0)		739.4521575	1	5.879316667	0	0	Infinity		x	x	x	x
5.88_739.4522m/z	79752		M+Na	C38H69O10P	25.1	0	0.142009172			25.55213366	100 - 42.3 - 10.8 - 2.03 - 0.312		PG(14:0/18:3(9Z,12Z,15Z))		739.4521575	1	5.879316667	0	0	Infinity		x	x	x	x
5.83_679.4127m/z	62598		M+2H	C66H120N2O26	30.3	0	-1.60871894			53.31977603	100 - 74.5 - 32.7 - 10.6 - 2.77 - 0.62 - 0.122	http://nonlinear.com/redirect/outbound?p=hmdb&param=HMDB11896	Ganglioside GM2 (d18:0/16:0)		679.412651	2	5.8285	0	0	Infinity		x	x	x	x
5.75_610.3703m/z	58221		2M+3H2O+2H	C33H48N4O6	36.6	0	2.28532928			85.78743466	100 - 37.9 - 8.23 - 1.3 - 0.165	http://nonlinear.com/redirect/outbound?p=hmdb&param=HMDB04157	L-Urobilinogen		610.3703081	2	5.74975	0	0	Infinity		x	x	x	x
5.75_610.3703m/z	MGDG(18:4/5:0)		2M+3H2O+2H	C32H52O10	36.4	0	4.527975667			87.10203729	100 - 35.6 - 8.2 - 1.42 - 0.201	http://nonlinear.com/redirect/outbound?p=lipidblast&param=MGDG%2818%3A4%2F5%3A0%29	MGDG(18:4/5:0)		610.3703081	2	5.74975	0	0	Infinity		x	x	x	x
5.75_610.3703m/z	MGDG(20:4/3:0)		2M+3H2O+2H	C32H52O10	36.4	0	4.527975667			87.10203729	100 - 35.6 - 8.2 - 1.42 - 0.201	http://nonlinear.com/redirect/outbound?p=lipidblast&param=MGDG%2820%3A4%2F3%3A0%29	MGDG(20:4/3:0)		610.3703081	2	5.74975	0	0	Infinity		x	x	x	x
5.75_610.3703m/z	MGDG(3:0/20:4)		2M+3H2O+2H	C32H52O10	36.4	0	4.527975667			87.10203729	100 - 35.6 - 8.2 - 1.42 - 0.201	http://nonlinear.com/redirect/outbound?p=lipidblast&param=MGDG%283%3A0%2F20%3A4%29	MGDG(3:0/20:4)		610.3703081	2	5.74975	0	0	Infinity		x	x	x	x
5.75_610.3703m/z	MGDG(5:0/18:4)		2M+3H2O+2H	C32H52O10	36.4	0	4.527975667			87.10203729	100 - 35.6 - 8.2 - 1.42 - 0.201	http://nonlinear.com/redirect/outbound?p=lipidblast&param=MGDG%285%3A0%2F18%3A4%29	MGDG(5:0/18:4)		610.3703081	2	5.74975	0	0	Infinity		x	x	x	x
5.75_604.3673m/z	264830		2M+3H2O+2H	C28H46N8O6	36	0	2.895955784			83.37131114	100 - 34 - 6.83 - 1.02 - 0.121		Gly Leu Arg Val Phe		604.3673009	2	5.74975	0	0	Infinity		x	x	x	x
3.22_406.2526m/z	53270		2M+ACN+H	C14H14	38	0	-0.959849266			91.25629104	100 - 15.3 - 1.09		1,2-dihydrostilbene		406.2525768	1	3.219233333	0	0	Infinity		x	x	x	x
5.70_578.3499m/z	173438		2M+3H2O+2H	C26H44N8O6	37.5	0	-0.133667137			87.61663942	100 - 31.8 - 6.12 - 0.877 - 0.102		Lys Arg Val Tyr		578.3498657	2	5.698933333	0	0	Infinity		x	x	x	x
5.70_578.3499m/z	173476		2M+3H2O+2H	C26H44N8O6	37.5	0	-0.133667137			87.61663942	100 - 31.8 - 6.12 - 0.877 - 0.102		Lys Arg Tyr Val		578.3498657	2	5.698933333	0	0	Infinity		x	x	x	x
5.70_578.3499m/z	174578		2M+3H2O+2H	C26H44N8O6	37.5	0	-0.133667137			87.61663942	100 - 31.8 - 6.12 - 0.877 - 0.102		Lys Val Arg Tyr		578.3498657	2	5.698933333	0	0	Infinity		x	x	x	x
5.70_578.3499m/z	174673		2M+3H2O+2H	C26H44N8O6	37.5	0	-0.133667137			87.61663942	100 - 31.8 - 6.12 - 0.877 - 0.102		Lys Val Tyr Arg		578.3498657	2	5.698933333	0	0	Infinity		x	x	x	x
5.70_578.3499m/z	175376		2M+3H2O+2H	C26H44N8O6	37.5	0	-0.133667137			87.61663942	100 - 31.8 - 6.12 - 0.877 - 0.102		Lys Tyr Arg Val		578.3498657	2	5.698933333	0	0	Infinity		x	x	x	x
5.70_578.3499m/z	175433		2M+3H2O+2H	C26H44N8O6	37.5	0	-0.133667137			87.61663942	100 - 31.8 - 6.12 - 0.877 - 0.102		Lys Tyr Val Arg		578.3498657	2	5.698933333	0	0	Infinity		x	x	x	x
5.70_578.3499m/z	219038		2M+3H2O+2H	C26H44N8O6	37.5	0	-0.133667137			87.61663942	100 - 31.8 - 6.12 - 0.877 - 0.102		Arg Lys Val Tyr		578.3498657	2	5.698933333	0	0	Infinity		x	x	x	x
5.70_578.3499m/z	219076		2M+3H2O+2H	C26H44N8O6	37.5	0	-0.133667137			87.61663942	100 - 31.8 - 6.12 - 0.877 - 0.102		Arg Lys Tyr Val		578.3498657	2	5.698933333	0	0	Infinity		x	x	x	x
5.70_578.3499m/z	222458		2M+3H2O+2H	C26H44N8O6	37.5	0	-0.133667137			87.61663942	100 - 31.8 - 6.12 - 0.877 - 0.102		Arg Val Lys Tyr		578.3498657	2	5.698933333	0	0	Infinity		x	x	x	x
5.70_578.3499m/z	222667		2M+3H2O+2H	C26H44N8O6	37.5	0	-0.133667137			87.61663942	100 - 31.8 - 6.12 - 0.877 - 0.102		Arg Val Tyr Lys		578.3498657	2	5.698933333	0	0	Infinity		x	x	x	x
5.70_578.3499m/z	223256		2M+3H2O+2H	C26H44N8O6	37.5	0	-0.133667137			87.61663942	100 - 31.8 - 6.12 - 0.877 - 0.102		Arg Tyr Lys Val		578.3498657	2	5.698933333	0	0	Infinity		x	x	x	x
5.70_578.3499m/z	223427		2M+3H2O+2H	C26H44N8O6	37.5	0	-0.133667137			87.61663942	100 - 31.8 - 6.12 - 0.877 - 0.102		Arg Tyr Val Lys		578.3498657	2	5.698933333	0	0	Infinity		x	x	x	x
5.70_578.3499m/z	242978		2M+3H2O+2H	C26H44N8O6	37.5	0	-0.133667137			87.61663942	100 - 31.8 - 6.12 - 0.877 - 0.102		Val Lys Arg Tyr		578.3498657	2	5.698933333	0	0	Infinity		x	x	x	x
5.70_578.3499m/z	243073		2M+3H2O+2H	C26H44N8O6	37.5	0	-0.133667137			87.61663942	100 - 31.8 - 6.12 - 0.877 - 0.102		Val Lys Tyr Arg		578.3498657	2	5.698933333	0	0	Infinity		x	x	x	x
5.70_578.3499m/z	245258		2M+3H2O+2H	C26H44N8O6	37.5	0	-0.133667137			87.61663942	100 - 31.8 - 6.12 - 0.877 - 0.102		Val Arg Lys Tyr		578.3498657	2	5.698933333	0	0	Infinity		x	x	x	x
5.70_578.3499m/z	245467		2M+3H2O+2H	C26H44N8O6	37.5	0	-0.133667137			87.61663942	100 - 31.8 - 6.12 - 0.877 - 0.102		Val Arg Tyr Lys		578.3498657	2	5.698933333	0	0	Infinity		x	x	x	x
5.70_578.3499m/z	247253		2M+3H2O+2H	C26H44N8O6	37.5	0	-0.133667137			87.61663942	100 - 31.8 - 6.12 - 0.877 - 0.102		Val Tyr Lys Arg		578.3498657	2	5.698933333	0	0	Infinity		x	x	x	x
5.70_578.3499m/z	247367		2M+3H2O+2H	C26H44N8O6	37.5	0	-0.133667137			87.61663942	100 - 31.8 - 6.12 - 0.877 - 0.102		Val Tyr Arg Lys		578.3498657	2	5.698933333	0	0	Infinity		x	x	x	x
5.70_578.3499m/z	258976		2M+3H2O+2H	C26H44N8O6	37.5	0	-0.133667137			87.61663942	100 - 31.8 - 6.12 - 0.877 - 0.102		Tyr Lys Arg Val		578.3498657	2	5.698933333	0	0	Infinity		x	x	x	x
5.70_578.3499m/z	259033		2M+3H2O+2H	C26H44N8O6	37.5	0	-0.133667137			87.61663942	100 - 31.8 - 6.12 - 0.877 - 0.102		Tyr Lys Val Arg		578.3498657	2	5.698933333	0	0	Infinity		x	x	x	x
5.70_578.3499m/z	261256		2M+3H2O+2H	C26H44N8O6	37.5	0	-0.133667137			87.61663942	100 - 31.8 - 6.12 - 0.877 - 0.102		Tyr Arg Lys Val		578.3498657	2	5.698933333	0	0	Infinity		x	x	x	x
5.70_578.3499m/z	261427		2M+3H2O+2H	C26H44N8O6	37.5	0	-0.133667137			87.61663942	100 - 31.8 - 6.12 - 0.877 - 0.102		Tyr Arg Val Lys		578.3498657	2	5.698933333	0	0	Infinity		x	x	x	x
5.70_578.3499m/z	262453		2M+3H2O+2H	C26H44N8O6	37.5	0	-0.133667137			87.61663942	100 - 31.8 - 6.12 - 0.877 - 0.102		Tyr Val Lys Arg		578.3498657	2	5.698933333	0	0	Infinity		x	x	x	x
5.70_578.3499m/z	262567		2M+3H2O+2H	C26H44N8O6	37.5	0	-0.133667137			87.61663942	100 - 31.8 - 6.12 - 0.877 - 0.102		Tyr Val Arg Lys		578.3498657	2	5.698933333	0	0	Infinity		x	x	x	x
5.08_215.0684m/z	68324		M+Na	C11H12O3	37.1	0	2.822836506			88.84046392	100 - 12.1 - 1.29		Carpacin		215.0684071	1	5.079	0	0	45865.77004		x	x	x	x
5.08_215.0684m/z	68353		M+Na	C11H12O3	37.1	0	2.822836506			88.84046392	100 - 12.1 - 1.29		Myristicin		215.0684071	1	5.079	0	0	45865.77004		x	x	x	x
5.08_215.0684m/z	68361		M+Na	C11H12O3	37.1	0	2.822836506			88.84046392	100 - 12.1 - 1.29		Sarisan		215.0684071	1	5.079	0	0	45865.77004		x	x	x	x
5.08_215.0684m/z	69443		M+Na	C11H12O3	37.1	0	2.822836506			88.84046392	100 - 12.1 - 1.29		Isoshinanolone		215.0684071	1	5.079	0	0	45865.77004		x	x	x	x
5.08_215.0684m/z	69799		M+Na	C11H12O3	37.1	0	2.822836506			88.84046392	100 - 12.1 - 1.29		cis-1,2-Dihydroxy-1,2-dihydro-7-hydroxymethylnaphthalene		215.0684071	1	5.079	0	0	45865.77004		x	x	x	x
5.08_215.0684m/z	71415		M+Na	C11H12O3	37.1	0	2.822836506			88.84046392	100 - 12.1 - 1.29		Nakitriol		215.0684071	1	5.079	0	0	45865.77004		x	x	x	x
5.08_215.0684m/z	71922		M+Na	C11H12O3	37.1	0	2.822836506			88.84046392	100 - 12.1 - 1.29		Dehydrozingerone		215.0684071	1	5.079	0	0	45865.77004		x	x	x	x
5.08_215.0684m/z	84964		M+Na	C11H12O3	37.1	0	2.822836506			88.84046392	100 - 12.1 - 1.29		ETHYL-p-COUMARATE		215.0684071	1	5.079	0	0	45865.77004		x	x	x	x
5.08_215.0684m/z	87075		M+Na	C11H12O3	37.1	0	2.822836506			88.84046392	100 - 12.1 - 1.29	http://nonlinear.com/redirect/outbound?p=hmdb&param=HMDB30580	(R)-Shinanolone		215.0684071	1	5.079	0	0	45865.77004		x	x	x	x
5.08_215.0684m/z	87175		M+Na	C11H12O3	37.1	0	2.822836506			88.84046392	100 - 12.1 - 1.29	http://nonlinear.com/redirect/outbound?p=hmdb&param=HMDB30752	Methyl trans-p-methoxycinnamate		215.0684071	1	5.079	0	0	45865.77004		x	x	x	x
5.08_215.0684m/z	87805		M+Na	C11H12O3	37.1	0	2.822836506			88.84046392	100 - 12.1 - 1.29	http://nonlinear.com/redirect/outbound?p=hmdb&param=HMDB31610	Allyl phenoxyacetate		215.0684071	1	5.079	0	0	45865.77004		x	x	x	x
5.08_215.0684m/z	87817		M+Na	C11H12O3	37.1	0	2.822836506			88.84046392	100 - 12.1 - 1.29	http://nonlinear.com/redirect/outbound?p=hmdb&param=HMDB31623	Ethyl phenylglycidate		215.0684071	1	5.079	0	0	45865.77004		x	x	x	x
5.08_215.0684m/z	90582		M+Na	C11H12O3	37.1	0	2.822836506			88.84046392	100 - 12.1 - 1.29	http://nonlinear.com/redirect/outbound?p=hmdb&param=HMDB35275	Isomyristicin		215.0684071	1	5.079	0	0	45865.77004		x	x	x	x
5.08_215.0684m/z	91098		M+Na	C11H12O3	37.1	0	2.822836506			88.84046392	100 - 12.1 - 1.29	http://nonlinear.com/redirect/outbound?p=hmdb&param=HMDB35894	(Z)-4-Methoxy-6-(1-propenyl)-1,3-benzodioxole		215.0684071	1	5.079	0	0	45865.77004		x	x	x	x
5.08_215.0684m/z	92228		M+Na	C11H12O3	37.1	0	2.822836506			88.84046392	100 - 12.1 - 1.29	http://nonlinear.com/redirect/outbound?p=hmdb&param=HMDB37277	Isoeugenol formate		215.0684071	1	5.079	0	0	45865.77004		x	x	x	x
5.08_215.0684m/z	92683		M+Na	C11H12O3	37.1	0	2.822836506			88.84046392	100 - 12.1 - 1.29	http://nonlinear.com/redirect/outbound?p=hmdb&param=HMDB37877	Eugenyl formate		215.0684071	1	5.079	0	0	45865.77004		x	x	x	x
5.08_215.0684m/z	94796		M+Na	C11H12O3	37.1	0	2.822836506			88.84046392	100 - 12.1 - 1.29	http://nonlinear.com/redirect/outbound?p=hmdb&param=HMDB40268	Ethyl 3-oxo-3-phenylpropanoate		215.0684071	1	5.079	0	0	45865.77004		x	x	x	x
5.08_215.0684m/z	95444		M+Na	C11H12O3	37.1	0	2.822836506			88.84046392	100 - 12.1 - 1.29	http://nonlinear.com/redirect/outbound?p=hmdb&param=HMDB41007	1'-Hydroxychavicol acetate		215.0684071	1	5.079	0	0	45865.77004		x	x	x	x
5.08_215.0684m/z	95869		M+Na	C11H12O3	37.1	0	2.822836506			88.84046392	100 - 12.1 - 1.29	http://nonlinear.com/redirect/outbound?p=hmdb&param=HMDB41481	4-(3,4-Methylenedioxyphenyl)-2-butanone		215.0684071	1	5.079	0	0	45865.77004		x	x	x	x
5.65_572.3483m/z	264501		2M+3H2O+2H	C25H46N6O8	38.1	0	-1.653552006			92.29604916	100 - 30.1 - 6.01 - 0.902 - 0.111		Glu Ala Leu Val Lys		572.3483492	2	5.648116667	0	0	Infinity		x	x	x	x
5.65_572.3483m/z	264513		2M+3H2O+2H	C25H46N6O8	38.1	0	-1.653552006			92.29604916	100 - 30.1 - 6.01 - 0.902 - 0.111		Ser Val Gln Leu Leu		572.3483492	2	5.648116667	0	0	Infinity		x	x	x	x
5.65_572.3483m/z	264700		2M+3H2O+2H	C25H46N6O8	38.1	0	-1.653552006			92.29604916	100 - 30.1 - 6.01 - 0.902 - 0.111		Lys Glu Gly Ile Leu		572.3483492	2	5.648116667	0	0	Infinity		x	x	x	x
5.65_572.3483m/z	265005		2M+3H2O+2H	C25H46N6O8	38.1	0	-1.653552006			92.29604916	100 - 30.1 - 6.01 - 0.902 - 0.111		Ile Gly Lys Glu Leu		572.3483492	2	5.648116667	0	0	Infinity		x	x	x	x
5.65_850.5625n	DGDG(10:0/19:0)		M+H+Na, M+2Na, M+2H	C44H82O15	36.1	0	-3.428217546			84.39271084	100 - 49.1 - 14.9 - 3.36 - 0.62	http://nonlinear.com/redirect/outbound?p=lipidblast&param=DGDG%2810%3A0%2F19%3A0%29	DGDG(10:0/19:0)	850.562456	448.2704487	2	5.648116667	0	0	Infinity		x	x	x	x
5.65_850.5625n	DGDG(11:0/18:0)		M+H+Na, M+2Na, M+2H	C44H82O15	36.1	0	-3.428217546			84.39271084	100 - 49.1 - 14.9 - 3.36 - 0.62	http://nonlinear.com/redirect/outbound?p=lipidblast&param=DGDG%2811%3A0%2F18%3A0%29	DGDG(11:0/18:0)	850.562456	448.2704487	2	5.648116667	0	0	Infinity		x	x	x	x
5.65_850.5625n	DGDG(12:0/17:0)		M+H+Na, M+2Na, M+2H	C44H82O15	36.1	0	-3.428217546			84.39271084	100 - 49.1 - 14.9 - 3.36 - 0.62	http://nonlinear.com/redirect/outbound?p=lipidblast&param=DGDG%2812%3A0%2F17%3A0%29	DGDG(12:0/17:0)	850.562456	448.2704487	2	5.648116667	0	0	Infinity		x	x	x	x
5.65_850.5625n	DGDG(13:0/16:0)		M+H+Na, M+2Na, M+2H	C44H82O15	36.1	0	-3.428217546			84.39271084	100 - 49.1 - 14.9 - 3.36 - 0.62	http://nonlinear.com/redirect/outbound?p=lipidblast&param=DGDG%2813%3A0%2F16%3A0%29	DGDG(13:0/16:0)	850.562456	448.2704487	2	5.648116667	0	0	Infinity		x	x	x	x
5.65_850.5625n	DGDG(14:0/15:0)		M+H+Na, M+2Na, M+2H	C44H82O15	36.1	0	-3.428217546			84.39271084	100 - 49.1 - 14.9 - 3.36 - 0.62	http://nonlinear.com/redirect/outbound?p=lipidblast&param=DGDG%2814%3A0%2F15%3A0%29	DGDG(14:0/15:0)	850.562456	448.2704487	2	5.648116667	0	0	Infinity		x	x	x	x
5.65_850.5625n	DGDG(15:0/14:0)		M+H+Na, M+2Na, M+2H	C44H82O15	36.1	0	-3.428217546			84.39271084	100 - 49.1 - 14.9 - 3.36 - 0.62	http://nonlinear.com/redirect/outbound?p=lipidblast&param=DGDG%2815%3A0%2F14%3A0%29	DGDG(15:0/14:0)	850.562456	448.2704487	2	5.648116667	0	0	Infinity		x	x	x	x
5.65_850.5625n	DGDG(16:0/13:0)		M+H+Na, M+2Na, M+2H	C44H82O15	36.1	0	-3.428217546			84.39271084	100 - 49.1 - 14.9 - 3.36 - 0.62	http://nonlinear.com/redirect/outbound?p=lipidblast&param=DGDG%2816%3A0%2F13%3A0%29	DGDG(16:0/13:0)	850.562456	448.2704487	2	5.648116667	0	0	Infinity		x	x	x	x
5.65_850.5625n	DGDG(17:0/12:0)		M+H+Na, M+2Na, M+2H	C44H82O15	36.1	0	-3.428217546			84.39271084	100 - 49.1 - 14.9 - 3.36 - 0.62	http://nonlinear.com/redirect/outbound?p=lipidblast&param=DGDG%2817%3A0%2F12%3A0%29	DGDG(17:0/12:0)	850.562456	448.2704487	2	5.648116667	0	0	Infinity		x	x	x	x
5.65_850.5625n	DGDG(18:0/11:0)		M+H+Na, M+2Na, M+2H	C44H82O15	36.1	0	-3.428217546			84.39271084	100 - 49.1 - 14.9 - 3.36 - 0.62	http://nonlinear.com/redirect/outbound?p=lipidblast&param=DGDG%2818%3A0%2F11%3A0%29	DGDG(18:0/11:0)	850.562456	448.2704487	2	5.648116667	0	0	Infinity		x	x	x	x
5.65_850.5625n	DGDG(19:0/10:0)		M+H+Na, M+2Na, M+2H	C44H82O15	36.1	0	-3.428217546			84.39271084	100 - 49.1 - 14.9 - 3.36 - 0.62	http://nonlinear.com/redirect/outbound?p=lipidblast&param=DGDG%2819%3A0%2F10%3A0%29	DGDG(19:0/10:0)	850.562456	448.2704487	2	5.648116667	0	0	Infinity		x	x	x	x
5.65_850.5625n	DGDG(20:0/9:0)		M+H+Na, M+2Na, M+2H	C44H82O15	36.1	0	-3.428217546			84.39271084	100 - 49.1 - 14.9 - 3.36 - 0.62	http://nonlinear.com/redirect/outbound?p=lipidblast&param=DGDG%2820%3A0%2F9%3A0%29	DGDG(20:0/9:0)	850.562456	448.2704487	2	5.648116667	0	0	Infinity		x	x	x	x
5.65_850.5625n	DGDG(21:0/8:0)		M+H+Na, M+2Na, M+2H	C44H82O15	36.1	0	-3.428217546			84.39271084	100 - 49.1 - 14.9 - 3.36 - 0.62	http://nonlinear.com/redirect/outbound?p=lipidblast&param=DGDG%2821%3A0%2F8%3A0%29	DGDG(21:0/8:0)	850.562456	448.2704487	2	5.648116667	0	0	Infinity		x	x	x	x
5.65_850.5625n	DGDG(22:0/7:0)		M+H+Na, M+2Na, M+2H	C44H82O15	36.1	0	-3.428217546			84.39271084	100 - 49.1 - 14.9 - 3.36 - 0.62	http://nonlinear.com/redirect/outbound?p=lipidblast&param=DGDG%2822%3A0%2F7%3A0%29	DGDG(22:0/7:0)	850.562456	448.2704487	2	5.648116667	0	0	Infinity		x	x	x	x
5.65_850.5625n	DGDG(23:0/6:0)		M+H+Na, M+2Na, M+2H	C44H82O15	36.1	0	-3.428217546			84.39271084	100 - 49.1 - 14.9 - 3.36 - 0.62	http://nonlinear.com/redirect/outbound?p=lipidblast&param=DGDG%2823%3A0%2F6%3A0%29	DGDG(23:0/6:0)	850.562456	448.2704487	2	5.648116667	0	0	Infinity		x	x	x	x
5.65_850.5625n	DGDG(24:0/5:0)		M+H+Na, M+2Na, M+2H	C44H82O15	36.1	0	-3.428217546			84.39271084	100 - 49.1 - 14.9 - 3.36 - 0.62	http://nonlinear.com/redirect/outbound?p=lipidblast&param=DGDG%2824%3A0%2F5%3A0%29	DGDG(24:0/5:0)	850.562456	448.2704487	2	5.648116667	0	0	Infinity		x	x	x	x
5.65_850.5625n	DGDG(25:0/4:0)		M+H+Na, M+2Na, M+2H	C44H82O15	36.1	0	-3.428217546			84.39271084	100 - 49.1 - 14.9 - 3.36 - 0.62	http://nonlinear.com/redirect/outbound?p=lipidblast&param=DGDG%2825%3A0%2F4%3A0%29	DGDG(25:0/4:0)	850.562456	448.2704487	2	5.648116667	0	0	Infinity		x	x	x	x
5.65_850.5625n	DGDG(26:0/3:0)		M+H+Na, M+2Na, M+2H	C44H82O15	36.1	0	-3.428217546			84.39271084	100 - 49.1 - 14.9 - 3.36 - 0.62	http://nonlinear.com/redirect/outbound?p=lipidblast&param=DGDG%2826%3A0%2F3%3A0%29	DGDG(26:0/3:0)	850.562456	448.2704487	2	5.648116667	0	0	Infinity		x	x	x	x
5.65_850.5625n	DGDG(3:0/26:0)		M+H+Na, M+2Na, M+2H	C44H82O15	36.1	0	-3.428217546			84.39271084	100 - 49.1 - 14.9 - 3.36 - 0.62	http://nonlinear.com/redirect/outbound?p=lipidblast&param=DGDG%283%3A0%2F26%3A0%29	DGDG(3:0/26:0)	850.562456	448.2704487	2	5.648116667	0	0	Infinity		x	x	x	x
5.65_850.5625n	DGDG(4:0/25:0)		M+H+Na, M+2Na, M+2H	C44H82O15	36.1	0	-3.428217546			84.39271084	100 - 49.1 - 14.9 - 3.36 - 0.62	http://nonlinear.com/redirect/outbound?p=lipidblast&param=DGDG%284%3A0%2F25%3A0%29	DGDG(4:0/25:0)	850.562456	448.2704487	2	5.648116667	0	0	Infinity		x	x	x	x
5.65_850.5625n	DGDG(5:0/24:0)		M+H+Na, M+2Na, M+2H	C44H82O15	36.1	0	-3.428217546			84.39271084	100 - 49.1 - 14.9 - 3.36 - 0.62	http://nonlinear.com/redirect/outbound?p=lipidblast&param=DGDG%285%3A0%2F24%3A0%29	DGDG(5:0/24:0)	850.562456	448.2704487	2	5.648116667	0	0	Infinity		x	x	x	x
5.65_850.5625n	DGDG(6:0/23:0)		M+H+Na, M+2Na, M+2H	C44H82O15	36.1	0	-3.428217546			84.39271084	100 - 49.1 - 14.9 - 3.36 - 0.62	http://nonlinear.com/redirect/outbound?p=lipidblast&param=DGDG%286%3A0%2F23%3A0%29	DGDG(6:0/23:0)	850.562456	448.2704487	2	5.648116667	0	0	Infinity		x	x	x	x
5.65_850.5625n	DGDG(7:0/22:0)		M+H+Na, M+2Na, M+2H	C44H82O15	36.1	0	-3.428217546			84.39271084	100 - 49.1 - 14.9 - 3.36 - 0.62	http://nonlinear.com/redirect/outbound?p=lipidblast&param=DGDG%287%3A0%2F22%3A0%29	DGDG(7:0/22:0)	850.562456	448.2704487	2	5.648116667	0	0	Infinity		x	x	x	x
5.65_850.5625n	DGDG(8:0/21:0)		M+H+Na, M+2Na, M+2H	C44H82O15	36.1	0	-3.428217546			84.39271084	100 - 49.1 - 14.9 - 3.36 - 0.62	http://nonlinear.com/redirect/outbound?p=lipidblast&param=DGDG%288%3A0%2F21%3A0%29	DGDG(8:0/21:0)	850.562456	448.2704487	2	5.648116667	0	0	Infinity		x	x	x	x
5.65_850.5625n	DGDG(9:0/20:0)		M+H+Na, M+2Na, M+2H	C44H82O15	36.1	0	-3.428217546			84.39271084	100 - 49.1 - 14.9 - 3.36 - 0.62	http://nonlinear.com/redirect/outbound?p=lipidblast&param=DGDG%289%3A0%2F20%3A0%29	DGDG(9:0/20:0)	850.562456	448.2704487	2	5.648116667	0	0	Infinity		x	x	x	x
5.65_850.5625n	MGDG(20:4/22:6)		M+H+Na, M+2Na, M+2H	C51H78O10	36.5	0	3.476891331			86.75922221	100 - 56.4 - 17.7 - 3.99 - 0.717 - 0.108	http://nonlinear.com/redirect/outbound?p=lipidblast&param=MGDG%2820%3A4%2F22%3A6%29	MGDG(20:4/22:6)	850.562456	448.2704487	2	5.648116667	0	0	Infinity		x	x	x	x
5.65_850.5625n	MGDG(20:5/22:5)		M+H+Na, M+2Na, M+2H	C51H78O10	36.5	0	3.476891331			86.75922221	100 - 56.4 - 17.7 - 3.99 - 0.717 - 0.108	http://nonlinear.com/redirect/outbound?p=lipidblast&param=MGDG%2820%3A5%2F22%3A5%29	MGDG(20:5/22:5)	850.562456	448.2704487	2	5.648116667	0	0	Infinity		x	x	x	x
5.65_850.5625n	MGDG(22:5/20:5)		M+H+Na, M+2Na, M+2H	C51H78O10	36.5	0	3.476891331			86.75922221	100 - 56.4 - 17.7 - 3.99 - 0.717 - 0.108	http://nonlinear.com/redirect/outbound?p=lipidblast&param=MGDG%2822%3A5%2F20%3A5%29	MGDG(22:5/20:5)	850.562456	448.2704487	2	5.648116667	0	0	Infinity		x	x	x	x
5.65_850.5625n	MGDG(22:6/20:4)		M+H+Na, M+2Na, M+2H	C51H78O10	36.5	0	3.476891331			86.75922221	100 - 56.4 - 17.7 - 3.99 - 0.717 - 0.108	http://nonlinear.com/redirect/outbound?p=lipidblast&param=MGDG%2822%3A6%2F20%3A4%29	MGDG(22:6/20:4)	850.562456	448.2704487	2	5.648116667	0	0	Infinity		x	x	x	x
5.65_559.3259n	GPCho(18:3/2:0)		2M+3H2O+2H, M+CH3OH+H, M+H-2H2O	C28H50NO8P	29.3	0	-2.673629817			49.851399	100 - 31.5 - 6.45 - 0.989 - 0.124	http://nonlinear.com/redirect/outbound?p=lipidblast&param=GPCho%2818%3A3%2F2%3A0%29	GPCho(18:3/2:0)	559.3259088	592.3593999	1	5.648116667	0	0	Infinity		x	x	x	x
5.65_559.3259n	GPCho(2:0/18:3)		2M+3H2O+2H, M+CH3OH+H, M+H-2H2O	C28H50NO8P	29.3	0	-2.673629817			49.851399	100 - 31.5 - 6.45 - 0.989 - 0.124	http://nonlinear.com/redirect/outbound?p=lipidblast&param=GPCho%282%3A0%2F18%3A3%29	GPCho(2:0/18:3)	559.3259088	592.3593999	1	5.648116667	0	0	Infinity		x	x	x	x
5.65_559.3259n	GPEtn(18:3/5:0)		2M+3H2O+2H, M+CH3OH+H, M+H-2H2O	C28H50NO8P	29.3	0	-2.673629817			49.851399	100 - 31.5 - 6.45 - 0.989 - 0.124	http://nonlinear.com/redirect/outbound?p=lipidblast&param=GPEtn%2818%3A3%2F5%3A0%29	GPEtn(18:3/5:0)	559.3259088	592.3593999	1	5.648116667	0	0	Infinity		x	x	x	x
5.65_559.3259n	GPEtn(20:3/3:0)		2M+3H2O+2H, M+CH3OH+H, M+H-2H2O	C28H50NO8P	29.3	0	-2.673629817			49.851399	100 - 31.5 - 6.45 - 0.989 - 0.124	http://nonlinear.com/redirect/outbound?p=lipidblast&param=GPEtn%2820%3A3%2F3%3A0%29	GPEtn(20:3/3:0)	559.3259088	592.3593999	1	5.648116667	0	0	Infinity		x	x	x	x
5.65_559.3259n	GPEtn(3:0/20:3)		2M+3H2O+2H, M+CH3OH+H, M+H-2H2O	C28H50NO8P	29.3	0	-2.673629817			49.851399	100 - 31.5 - 6.45 - 0.989 - 0.124	http://nonlinear.com/redirect/outbound?p=lipidblast&param=GPEtn%283%3A0%2F20%3A3%29	GPEtn(3:0/20:3)	559.3259088	592.3593999	1	5.648116667	0	0	Infinity		x	x	x	x
5.65_559.3259n	GPEtn(5:0/18:3)		2M+3H2O+2H, M+CH3OH+H, M+H-2H2O	C28H50NO8P	29.3	0	-2.673629817			49.851399	100 - 31.5 - 6.45 - 0.989 - 0.124	http://nonlinear.com/redirect/outbound?p=lipidblast&param=GPEtn%285%3A0%2F18%3A3%29	GPEtn(5:0/18:3)	559.3259088	592.3593999	1	5.648116667	0	0	Infinity		x	x	x	x
5.65_461.2762m/z	80148		M+2Na	C46H85O13P	33.2	0	1.386894579			67.55812707	100 - 51.2 - 15.5 - 3.47 - 0.629		PI(15:0/22:2(13Z,16Z))		461.2762182	2	5.648116667	0	0	Infinity		x	x	x	x
5.65_461.2762m/z	80178		M+2Na	C46H85O13P	33.2	0	1.386894579			67.55812707	100 - 51.2 - 15.5 - 3.47 - 0.629		PI(15:1(9Z)/22:1(11Z))		461.2762182	2	5.648116667	0	0	Infinity		x	x	x	x
5.65_461.2762m/z	80230		M+2Na	C46H85O13P	33.2	0	1.386894579			67.55812707	100 - 51.2 - 15.5 - 3.47 - 0.629		PI(17:0/20:2(11Z,14Z))		461.2762182	2	5.648116667	0	0	Infinity		x	x	x	x
5.65_461.2762m/z	80257		M+2Na	C46H85O13P	33.2	0	1.386894579			67.55812707	100 - 51.2 - 15.5 - 3.47 - 0.629		PI(17:1(9Z)/20:1(11Z))		461.2762182	2	5.648116667	0	0	Infinity		x	x	x	x
5.65_461.2762m/z	80266		M+H+Na	C48H83O13P	32.9	0	-1.324314042			66.09873047	100 - 53.4 - 16.6 - 3.81 - 0.705 - 0.111		PI(17:1(9Z)/22:4(7Z,10Z,13Z,16Z))		461.2762182	2	5.648116667	0	0	Infinity		x	x	x	x
5.65_461.2762m/z	80286		M+2Na	C46H85O13P	33.2	0	1.386894579			67.55812707	100 - 51.2 - 15.5 - 3.47 - 0.629		PI(17:2(9Z,12Z)/20:0)		461.2762182	2	5.648116667	0	0	Infinity		x	x	x	x
5.65_461.2762m/z	80323		M+2Na	C46H85O13P	33.2	0	1.386894579			67.55812707	100 - 51.2 - 15.5 - 3.47 - 0.629		PI(18:1(9Z)/19:1(9Z))		461.2762182	2	5.648116667	0	0	Infinity		x	x	x	x
5.65_461.2762m/z	80344		M+2Na	C46H85O13P	33.2	0	1.386894579			67.55812707	100 - 51.2 - 15.5 - 3.47 - 0.629		PI(18:2(9Z,12Z)/19:0)		461.2762182	2	5.648116667	0	0	Infinity		x	x	x	x
5.65_461.2762m/z	80453		M+2Na	C46H85O13P	33.2	0	1.386894579			67.55812707	100 - 51.2 - 15.5 - 3.47 - 0.629		PI(19:0/18:2(9Z,12Z))		461.2762182	2	5.648116667	0	0	Infinity		x	x	x	x
5.65_461.2762m/z	80463		M+H+Na	C48H83O13P	32.9	0	-1.324314042			66.09873047	100 - 53.4 - 16.6 - 3.81 - 0.705 - 0.111		PI(19:0/20:5(5Z,8Z,11Z,14Z,17Z))		461.2762182	2	5.648116667	0	0	Infinity		x	x	x	x
5.65_461.2762m/z	80482		M+2Na	C46H85O13P	33.2	0	1.386894579			67.55812707	100 - 51.2 - 15.5 - 3.47 - 0.629		PI(19:1(9Z)/18:1(9Z))		461.2762182	2	5.648116667	0	0	Infinity		x	x	x	x
5.65_461.2762m/z	80493		M+H+Na	C48H83O13P	32.9	0	-1.324314042			66.09873047	100 - 53.4 - 16.6 - 3.81 - 0.705 - 0.111		PI(19:1(9Z)/20:4(5Z,8Z,11Z,14Z))		461.2762182	2	5.648116667	0	0	Infinity		x	x	x	x
5.65_461.2762m/z	80507		M+2Na	C46H85O13P	33.2	0	1.386894579			67.55812707	100 - 51.2 - 15.5 - 3.47 - 0.629		PI(20:0/17:2(9Z,12Z))		461.2762182	2	5.648116667	0	0	Infinity		x	x	x	x
5.65_461.2762m/z	80527		M+2Na	C46H85O13P	33.2	0	1.386894579			67.55812707	100 - 51.2 - 15.5 - 3.47 - 0.629		PI(20:1(11Z)/17:1(9Z))		461.2762182	2	5.648116667	0	0	Infinity		x	x	x	x
5.65_461.2762m/z	80556		M+2Na	C46H85O13P	33.2	0	1.386894579			67.55812707	100 - 51.2 - 15.5 - 3.47 - 0.629		PI(20:2(11Z,14Z)/17:0)		461.2762182	2	5.648116667	0	0	Infinity		x	x	x	x
5.65_461.2762m/z	80627		M+H+Na	C48H83O13P	32.9	0	-1.324314042			66.09873047	100 - 53.4 - 16.6 - 3.81 - 0.705 - 0.111		PI(20:4(5Z,8Z,11Z,14Z)/19:1(9Z))		461.2762182	2	5.648116667	0	0	Infinity		x	x	x	x
5.65_461.2762m/z	80655		M+H+Na	C48H83O13P	32.9	0	-1.324314042			66.09873047	100 - 53.4 - 16.6 - 3.81 - 0.705 - 0.111		PI(20:5(5Z,8Z,11Z,14Z,17Z)/19:0)		461.2762182	2	5.648116667	0	0	Infinity		x	x	x	x
5.65_461.2762m/z	80721		M+2Na	C46H85O13P	33.2	0	1.386894579			67.55812707	100 - 51.2 - 15.5 - 3.47 - 0.629		PI(22:1(11Z)/15:1(9Z))		461.2762182	2	5.648116667	0	0	Infinity		x	x	x	x
5.65_461.2762m/z	80751		M+2Na	C46H85O13P	33.2	0	1.386894579			67.55812707	100 - 51.2 - 15.5 - 3.47 - 0.629		PI(22:2(13Z,16Z)/15:0)		461.2762182	2	5.648116667	0	0	Infinity		x	x	x	x
5.65_461.2762m/z	80787		M+H+Na	C48H83O13P	32.9	0	-1.324314042			66.09873047	100 - 53.4 - 16.6 - 3.81 - 0.705 - 0.111		PI(22:4(7Z,10Z,13Z,16Z)/17:1(9Z))		461.2762182	2	5.648116667	0	0	Infinity		x	x	x	x
5.65_461.2762m/z	MGDG(22:5/22:6)		M+2Na	C53H80O10	32.3	0	-1.31607305			63.11819548	100 - 58.6 - 18.9 - 4.38 - 0.806 - 0.124	http://nonlinear.com/redirect/outbound?p=lipidblast&param=MGDG%2822%3A5%2F22%3A6%29	MGDG(22:5/22:6)		461.2762182	2	5.648116667	0	0	Infinity		x	x	x	x
5.65_461.2762m/z	MGDG(22:6/22:5)		M+2Na	C53H80O10	32.3	0	-1.31607305			63.11819548	100 - 58.6 - 18.9 - 4.38 - 0.806 - 0.124	http://nonlinear.com/redirect/outbound?p=lipidblast&param=MGDG%2822%3A6%2F22%3A5%29	MGDG(22:6/22:5)		461.2762182	2	5.648116667	0	0	Infinity		x	x	x	x
5.65_496.2949m/z	65451		M+H+Na	C50H80N8O11	33.9	0	-1.482469068			71.30788353	100 - 58.3 - 19 - 4.46 - 0.834 - 0.131		Dolastatin 12		496.2948583	2	5.648116667	0	0	Infinity		x	x	x	x
1.54_465.2841m/z	43266		M+H-2H2O	C26H44O9	38.6	0	-1.181156681			94.40527614	100 - 29 - 5.89 - 0.897 - 0.113		Mupirocin		465.2840891	1	1.53985	0	0	Infinity		x	x	x	x
1.54_465.2841m/z	44187		M+CH3OH+H	C25H36O6	38.6	0	-1.367111832			94.82654221	100 - 27.7 - 4.92 - 0.655		HYDROCORTISONE-17- BUTYRATE		465.2840891	1	1.53985	0	0	Infinity		x	x	x	x
1.54_465.2841m/z	64691		M+CH3OH+H	C25H36O6	38.6	0	-1.367111832			94.82654221	100 - 27.7 - 4.92 - 0.655		16-phenoxy tetranor PGF2α isopropyl ester		465.2840891	1	1.53985	0	0	Infinity		x	x	x	x
1.54_465.2841m/z	67184		M+CH3OH+H	C25H36O6	38.6	0	-1.367111832			94.82654221	100 - 27.7 - 4.92 - 0.655		Glycinoeclepin A		465.2840891	1	1.53985	0	0	Infinity		x	x	x	x
1.54_465.2841m/z	67422		M+H-H2O	C26H42O8	38.6	0	-1.225278866			94.3368505	100 - 28.9 - 5.67 - 0.834 - 0.101		Fusicoccin H		465.2840891	1	1.53985	0	0	Infinity		x	x	x	x
1.54_465.2841m/z	86404		M+CH3OH+H	C25H36O6	38.6	0	-1.367111832			94.82654221	100 - 27.7 - 4.92 - 0.655	http://nonlinear.com/redirect/outbound?p=hmdb&param=HMDB29656	Erinacine E		465.2840891	1	1.53985	0	0	Infinity		x	x	x	x
1.54_465.2841m/z	94155		M+CH3OH+H	C25H36O6	38.6	0	-1.367111832			94.82654221	100 - 27.7 - 4.92 - 0.655	http://nonlinear.com/redirect/outbound?p=hmdb&param=HMDB39597	Colupdox a		465.2840891	1	1.53985	0	0	Infinity		x	x	x	x
1.54_465.2841m/z	94816		M+CH3OH+H	C25H36O6	38.6	0	-1.367111832			94.82654221	100 - 27.7 - 4.92 - 0.655	http://nonlinear.com/redirect/outbound?p=hmdb&param=HMDB40291	Erinacine A		465.2840891	1	1.53985	0	0	Infinity		x	x	x	x
1.54_465.2841m/z	94902		M+CH3OH+H	C25H36O6	38.6	0	-1.367111832			94.82654221	100 - 27.7 - 4.92 - 0.655	http://nonlinear.com/redirect/outbound?p=hmdb&param=HMDB40390	Erinacine B		465.2840891	1	1.53985	0	0	Infinity		x	x	x	x
5.08_215.1214m/z	70140		M+H-2H2O	C18H18O	36	0	-1.925080459			82.09752477	100 - 19.7 - 2.04 - 0.148		(R)-4'-Deoxyindenestrol		215.1214307	1	5.079	0	0	303.6931427		x	x	x	x
5.08_215.1214m/z	70141		M+H-2H2O	C18H18O	36	0	-1.925080459			82.09752477	100 - 19.7 - 2.04 - 0.148		(S)-4'-Deoxyindenestrol		215.1214307	1	5.079	0	0	303.6931427		x	x	x	x
5.08_215.1214m/z	70142		M+H-2H2O	C18H18O	36	0	-1.925080459			82.09752477	100 - 19.7 - 2.04 - 0.148		(R)-5-Deoxyindenestrol		215.1214307	1	5.079	0	0	303.6931427		x	x	x	x
5.08_215.1214m/z	70143		M+H-2H2O	C18H18O	36	0	-1.925080459			82.09752477	100 - 19.7 - 2.04 - 0.148		(S)-5-Deoxyindenestrol		215.1214307	1	5.079	0	0	303.6931427		x	x	x	x
5.65_529.3175m/z	122434		2M+3H2O+2H	C22H41N7O7	38	0	-1.580554215			91.68979866	100 - 27.1 - 4.97 - 0.685		Asp Ile Ile Arg		529.3174922	2	5.648116667	0	0	Infinity		x	x	x	x
5.65_529.3175m/z	122474		2M+3H2O+2H	C22H41N7O7	38	0	-1.580554215			91.68979866	100 - 27.1 - 4.97 - 0.685		Asp Ile Leu Arg		529.3174922	2	5.648116667	0	0	Infinity		x	x	x	x
5.65_529.3175m/z	122567		2M+3H2O+2H	C22H41N7O7	38	0	-1.580554215			91.68979866	100 - 27.1 - 4.97 - 0.685		Asp Ile Arg Ile		529.3174922	2	5.648116667	0	0	Infinity		x	x	x	x
5.65_529.3175m/z	122569		2M+3H2O+2H	C22H41N7O7	38	0	-1.580554215			91.68979866	100 - 27.1 - 4.97 - 0.685		Asp Ile Arg Leu		529.3174922	2	5.648116667	0	0	Infinity		x	x	x	x
5.65_529.3175m/z	123234		2M+3H2O+2H	C22H41N7O7	38	0	-1.580554215			91.68979866	100 - 27.1 - 4.97 - 0.685		Asp Leu Ile Arg		529.3174922	2	5.648116667	0	0	Infinity		x	x	x	x
5.65_529.3175m/z	123274		2M+3H2O+2H	C22H41N7O7	38	0	-1.580554215			91.68979866	100 - 27.1 - 4.97 - 0.685		Asp Leu Leu Arg		529.3174922	2	5.648116667	0	0	Infinity		x	x	x	x
5.65_529.3175m/z	123367		2M+3H2O+2H	C22H41N7O7	38	0	-1.580554215			91.68979866	100 - 27.1 - 4.97 - 0.685		Asp Leu Arg Ile		529.3174922	2	5.648116667	0	0	Infinity		x	x	x	x
5.65_529.3175m/z	123369		2M+3H2O+2H	C22H41N7O7	38	0	-1.580554215			91.68979866	100 - 27.1 - 4.97 - 0.685		Asp Leu Arg Leu		529.3174922	2	5.648116667	0	0	Infinity		x	x	x	x
5.65_529.3175m/z	125227		2M+3H2O+2H	C22H41N7O7	38	0	-1.580554215			91.68979866	100 - 27.1 - 4.97 - 0.685		Asp Arg Ile Ile		529.3174922	2	5.648116667	0	0	Infinity		x	x	x	x
5.65_529.3175m/z	125229		2M+3H2O+2H	C22H41N7O7	38	0	-1.580554215			91.68979866	100 - 27.1 - 4.97 - 0.685		Asp Arg Ile Leu		529.3174922	2	5.648116667	0	0	Infinity		x	x	x	x
5.65_529.3175m/z	125267		2M+3H2O+2H	C22H41N7O7	38	0	-1.580554215			91.68979866	100 - 27.1 - 4.97 - 0.685		Asp Arg Leu Ile		529.3174922	2	5.648116667	0	0	Infinity		x	x	x	x
5.65_529.3175m/z	125269		2M+3H2O+2H	C22H41N7O7	38	0	-1.580554215			91.68979866	100 - 27.1 - 4.97 - 0.685		Asp Arg Leu Leu		529.3174922	2	5.648116667	0	0	Infinity		x	x	x	x
5.65_529.3175m/z	130577		2M+3H2O+2H	C22H41N7O7	38	0	-1.580554215			91.68979866	100 - 27.1 - 4.97 - 0.685		Glu Ile Arg Val		529.3174922	2	5.648116667	0	0	Infinity		x	x	x	x
5.65_529.3175m/z	130634		2M+3H2O+2H	C22H41N7O7	38	0	-1.580554215			91.68979866	100 - 27.1 - 4.97 - 0.685		Glu Ile Val Arg		529.3174922	2	5.648116667	0	0	Infinity		x	x	x	x
5.65_529.3175m/z	131377		2M+3H2O+2H	C22H41N7O7	38	0	-1.580554215			91.68979866	100 - 27.1 - 4.97 - 0.685		Glu Leu Arg Val		529.3174922	2	5.648116667	0	0	Infinity		x	x	x	x
5.65_529.3175m/z	131434		2M+3H2O+2H	C22H41N7O7	38	0	-1.580554215			91.68979866	100 - 27.1 - 4.97 - 0.685		Glu Leu Val Arg		529.3174922	2	5.648116667	0	0	Infinity		x	x	x	x
5.65_529.3175m/z	133237		2M+3H2O+2H	C22H41N7O7	38	0	-1.580554215			91.68979866	100 - 27.1 - 4.97 - 0.685		Glu Arg Ile Val		529.3174922	2	5.648116667	0	0	Infinity		x	x	x	x
5.65_529.3175m/z	133277		2M+3H2O+2H	C22H41N7O7	38	0	-1.580554215			91.68979866	100 - 27.1 - 4.97 - 0.685		Glu Arg Leu Val		529.3174922	2	5.648116667	0	0	Infinity		x	x	x	x
5.65_529.3175m/z	133427		2M+3H2O+2H	C22H41N7O7	38	0	-1.580554215			91.68979866	100 - 27.1 - 4.97 - 0.685		Glu Arg Val Ile		529.3174922	2	5.648116667	0	0	Infinity		x	x	x	x
5.65_529.3175m/z	133429		2M+3H2O+2H	C22H41N7O7	38	0	-1.580554215			91.68979866	100 - 27.1 - 4.97 - 0.685		Glu Arg Val Leu		529.3174922	2	5.648116667	0	0	Infinity		x	x	x	x
5.65_529.3175m/z	134434		2M+3H2O+2H	C22H41N7O7	38	0	-1.580554215			91.68979866	100 - 27.1 - 4.97 - 0.685		Glu Val Ile Arg		529.3174922	2	5.648116667	0	0	Infinity		x	x	x	x
5.65_529.3175m/z	134474		2M+3H2O+2H	C22H41N7O7	38	0	-1.580554215			91.68979866	100 - 27.1 - 4.97 - 0.685		Glu Val Leu Arg		529.3174922	2	5.648116667	0	0	Infinity		x	x	x	x
5.65_529.3175m/z	134567		2M+3H2O+2H	C22H41N7O7	38	0	-1.580554215			91.68979866	100 - 27.1 - 4.97 - 0.685		Glu Val Arg Ile		529.3174922	2	5.648116667	0	0	Infinity		x	x	x	x
5.65_529.3175m/z	134569		2M+3H2O+2H	C22H41N7O7	38	0	-1.580554215			91.68979866	100 - 27.1 - 4.97 - 0.685		Glu Val Arg Leu		529.3174922	2	5.648116667	0	0	Infinity		x	x	x	x
5.65_529.3175m/z	160433		2M+3H2O+2H	C22H41N7O7	38	0	-1.580554215			91.68979866	100 - 27.1 - 4.97 - 0.685		Ile Asp Ile Arg		529.3174922	2	5.648116667	0	0	Infinity		x	x	x	x
5.65_529.3175m/z	160473		2M+3H2O+2H	C22H41N7O7	38	0	-1.580554215			91.68979866	100 - 27.1 - 4.97 - 0.685		Ile Asp Leu Arg		529.3174922	2	5.648116667	0	0	Infinity		x	x	x	x
5.65_529.3175m/z	160566		2M+3H2O+2H	C22H41N7O7	38	0	-1.580554215			91.68979866	100 - 27.1 - 4.97 - 0.685		Ile Asp Arg Ile		529.3174922	2	5.648116667	0	0	Infinity		x	x	x	x
5.65_529.3175m/z	160568		2M+3H2O+2H	C22H41N7O7	38	0	-1.580554215			91.68979866	100 - 27.1 - 4.97 - 0.685		Ile Asp Arg Leu		529.3174922	2	5.648116667	0	0	Infinity		x	x	x	x
5.65_529.3175m/z	160976		2M+3H2O+2H	C22H41N7O7	38	0	-1.580554215			91.68979866	100 - 27.1 - 4.97 - 0.685		Ile Glu Arg Val		529.3174922	2	5.648116667	0	0	Infinity		x	x	x	x
5.65_529.3175m/z	161033		2M+3H2O+2H	C22H41N7O7	38	0	-1.580554215			91.68979866	100 - 27.1 - 4.97 - 0.685		Ile Glu Val Arg		529.3174922	2	5.648116667	0	0	Infinity		x	x	x	x
5.65_529.3175m/z	162333		2M+3H2O+2H	C22H41N7O7	38	0	-1.580554215			91.68979866	100 - 27.1 - 4.97 - 0.685		Ile Ile Asp Arg		529.3174922	2	5.648116667	0	0	Infinity		x	x	x	x
5.65_529.3175m/z	162561		2M+3H2O+2H	C22H41N7O7	38	0	-1.580554215			91.68979866	100 - 27.1 - 4.97 - 0.685		Ile Ile Arg Asp		529.3174922	2	5.648116667	0	0	Infinity		x	x	x	x
5.65_529.3175m/z	162952		2M+3H2O+2H	C22H41N7O7	38	0	-1.580554215			91.68979866	100 - 27.1 - 4.97 - 0.685		Ile Lys Gln Gln		529.3174922	2	5.648116667	0	0	Infinity		x	x	x	x
5.65_529.3175m/z	163133		2M+3H2O+2H	C22H41N7O7	38	0	-1.580554215			91.68979866	100 - 27.1 - 4.97 - 0.685		Ile Leu Asp Arg		529.3174922	2	5.648116667	0	0	Infinity		x	x	x	x
5.65_529.3175m/z	163361		2M+3H2O+2H	C22H41N7O7	38	0	-1.580554215			91.68979866	100 - 27.1 - 4.97 - 0.685		Ile Leu Arg Asp		529.3174922	2	5.648116667	0	0	Infinity		x	x	x	x
5.65_529.3175m/z	164852		2M+3H2O+2H	C22H41N7O7	38	0	-1.580554215			91.68979866	100 - 27.1 - 4.97 - 0.685		Ile Gln Lys Gln		529.3174922	2	5.648116667	0	0	Infinity		x	x	x	x
5.65_529.3175m/z	164947		2M+3H2O+2H	C22H41N7O7	38	0	-1.580554215			91.68979866	100 - 27.1 - 4.97 - 0.685		Ile Gln Gln Lys		529.3174922	2	5.648116667	0	0	Infinity		x	x	x	x
5.65_529.3175m/z	165126		2M+3H2O+2H	C22H41N7O7	38	0	-1.580554215			91.68979866	100 - 27.1 - 4.97 - 0.685		Ile Arg Asp Ile		529.3174922	2	5.648116667	0	0	Infinity		x	x	x	x
5.65_529.3175m/z	165128		2M+3H2O+2H	C22H41N7O7	38	0	-1.580554215			91.68979866	100 - 27.1 - 4.97 - 0.685		Ile Arg Asp Leu		529.3174922	2	5.648116667	0	0	Infinity		x	x	x	x
5.65_529.3175m/z	165156		2M+3H2O+2H	C22H41N7O7	38	0	-1.580554215			91.68979866	100 - 27.1 - 4.97 - 0.685		Ile Arg Glu Val		529.3174922	2	5.648116667	0	0	Infinity		x	x	x	x
5.65_529.3175m/z	165221		2M+3H2O+2H	C22H41N7O7	38	0	-1.580554215			91.68979866	100 - 27.1 - 4.97 - 0.685		Ile Arg Ile Asp		529.3174922	2	5.648116667	0	0	Infinity		x	x	x	x
5.65_529.3175m/z	165261		2M+3H2O+2H	C22H41N7O7	38	0	-1.580554215			91.68979866	100 - 27.1 - 4.97 - 0.685		Ile Arg Leu Asp		529.3174922	2	5.648116667	0	0	Infinity		x	x	x	x
5.65_529.3175m/z	165422		2M+3H2O+2H	C22H41N7O7	38	0	-1.580554215			91.68979866	100 - 27.1 - 4.97 - 0.685		Ile Arg Val Glu		529.3174922	2	5.648116667	0	0	Infinity		x	x	x	x
5.65_529.3175m/z	166353		2M+3H2O+2H	C22H41N7O7	38	0	-1.580554215			91.68979866	100 - 27.1 - 4.97 - 0.685		Ile Val Glu Arg		529.3174922	2	5.648116667	0	0	Infinity		x	x	x	x
5.65_529.3175m/z	166562		2M+3H2O+2H	C22H41N7O7	38	0	-1.580554215			91.68979866	100 - 27.1 - 4.97 - 0.685		Ile Val Arg Glu		529.3174922	2	5.648116667	0	0	Infinity		x	x	x	x
5.65_529.3175m/z	170552		2M+3H2O+2H	C22H41N7O7	38	0	-1.580554215			91.68979866	100 - 27.1 - 4.97 - 0.685		Lys Ile Gln Gln		529.3174922	2	5.648116667	0	0	Infinity		x	x	x	x
5.65_529.3175m/z	171352		2M+3H2O+2H	C22H41N7O7	38	0	-1.580554215			91.68979866	100 - 27.1 - 4.97 - 0.685		Lys Leu Gln Gln		529.3174922	2	5.648116667	0	0	Infinity		x	x	x	x
5.65_529.3175m/z	172832		2M+3H2O+2H	C22H41N7O7	38	0	-1.580554215			91.68979866	100 - 27.1 - 4.97 - 0.685		Lys Gln Ile Gln		529.3174922	2	5.648116667	0	0	Infinity		x	x	x	x
5.65_529.3175m/z	172872		2M+3H2O+2H	C22H41N7O7	38	0	-1.580554215			91.68979866	100 - 27.1 - 4.97 - 0.685		Lys Gln Leu Gln		529.3174922	2	5.648116667	0	0	Infinity		x	x	x	x
5.65_529.3175m/z	172946		2M+3H2O+2H	C22H41N7O7	38	0	-1.580554215			91.68979866	100 - 27.1 - 4.97 - 0.685		Lys Gln Gln Ile		529.3174922	2	5.648116667	0	0	Infinity		x	x	x	x
5.65_529.3175m/z	172948		2M+3H2O+2H	C22H41N7O7	38	0	-1.580554215			91.68979866	100 - 27.1 - 4.97 - 0.685		Lys Gln Gln Leu		529.3174922	2	5.648116667	0	0	Infinity		x	x	x	x
5.65_529.3175m/z	176433		2M+3H2O+2H	C22H41N7O7	38	0	-1.580554215			91.68979866	100 - 27.1 - 4.97 - 0.685		Leu Asp Ile Arg		529.3174922	2	5.648116667	0	0	Infinity		x	x	x	x
5.65_529.3175m/z	176473		2M+3H2O+2H	C22H41N7O7	38	0	-1.580554215			91.68979866	100 - 27.1 - 4.97 - 0.685		Leu Asp Leu Arg		529.3174922	2	5.648116667	0	0	Infinity		x	x	x	x
5.65_529.3175m/z	176566		2M+3H2O+2H	C22H41N7O7	38	0	-1.580554215			91.68979866	100 - 27.1 - 4.97 - 0.685		Leu Asp Arg Ile		529.3174922	2	5.648116667	0	0	Infinity		x	x	x	x
5.65_529.3175m/z	176568		2M+3H2O+2H	C22H41N7O7	38	0	-1.580554215			91.68979866	100 - 27.1 - 4.97 - 0.685		Leu Asp Arg Leu		529.3174922	2	5.648116667	0	0	Infinity		x	x	x	x
5.65_529.3175m/z	176976		2M+3H2O+2H	C22H41N7O7	38	0	-1.580554215			91.68979866	100 - 27.1 - 4.97 - 0.685		Leu Glu Arg Val		529.3174922	2	5.648116667	0	0	Infinity		x	x	x	x
5.65_529.3175m/z	177033		2M+3H2O+2H	C22H41N7O7	38	0	-1.580554215			91.68979866	100 - 27.1 - 4.97 - 0.685		Leu Glu Val Arg		529.3174922	2	5.648116667	0	0	Infinity		x	x	x	x
5.65_529.3175m/z	178333		2M+3H2O+2H	C22H41N7O7	38	0	-1.580554215			91.68979866	100 - 27.1 - 4.97 - 0.685		Leu Ile Asp Arg		529.3174922	2	5.648116667	0	0	Infinity		x	x	x	x
5.65_529.3175m/z	178561		2M+3H2O+2H	C22H41N7O7	38	0	-1.580554215			91.68979866	100 - 27.1 - 4.97 - 0.685		Leu Ile Arg Asp		529.3174922	2	5.648116667	0	0	Infinity		x	x	x	x
5.65_529.3175m/z	178952		2M+3H2O+2H	C22H41N7O7	38	0	-1.580554215			91.68979866	100 - 27.1 - 4.97 - 0.685		Leu Lys Gln Gln		529.3174922	2	5.648116667	0	0	Infinity		x	x	x	x
5.65_529.3175m/z	179133		2M+3H2O+2H	C22H41N7O7	38	0	-1.580554215			91.68979866	100 - 27.1 - 4.97 - 0.685		Leu Leu Asp Arg		529.3174922	2	5.648116667	0	0	Infinity		x	x	x	x
5.65_529.3175m/z	179361		2M+3H2O+2H	C22H41N7O7	38	0	-1.580554215			91.68979866	100 - 27.1 - 4.97 - 0.685		Leu Leu Arg Asp		529.3174922	2	5.648116667	0	0	Infinity		x	x	x	x
5.65_529.3175m/z	180852		2M+3H2O+2H	C22H41N7O7	38	0	-1.580554215			91.68979866	100 - 27.1 - 4.97 - 0.685		Leu Gln Lys Gln		529.3174922	2	5.648116667	0	0	Infinity		x	x	x	x
5.65_529.3175m/z	180947		2M+3H2O+2H	C22H41N7O7	38	0	-1.580554215			91.68979866	100 - 27.1 - 4.97 - 0.685		Leu Gln Gln Lys		529.3174922	2	5.648116667	0	0	Infinity		x	x	x	x
5.65_529.3175m/z	181126		2M+3H2O+2H	C22H41N7O7	38	0	-1.580554215			91.68979866	100 - 27.1 - 4.97 - 0.685		Leu Arg Asp Ile		529.3174922	2	5.648116667	0	0	Infinity		x	x	x	x
5.65_529.3175m/z	181128		2M+3H2O+2H	C22H41N7O7	38	0	-1.580554215			91.68979866	100 - 27.1 - 4.97 - 0.685		Leu Arg Asp Leu		529.3174922	2	5.648116667	0	0	Infinity		x	x	x	x
5.65_529.3175m/z	181156		2M+3H2O+2H	C22H41N7O7	38	0	-1.580554215			91.68979866	100 - 27.1 - 4.97 - 0.685		Leu Arg Glu Val		529.3174922	2	5.648116667	0	0	Infinity		x	x	x	x
5.65_529.3175m/z	181221		2M+3H2O+2H	C22H41N7O7	38	0	-1.580554215			91.68979866	100 - 27.1 - 4.97 - 0.685		Leu Arg Ile Asp		529.3174922	2	5.648116667	0	0	Infinity		x	x	x	x
5.65_529.3175m/z	181261		2M+3H2O+2H	C22H41N7O7	38	0	-1.580554215			91.68979866	100 - 27.1 - 4.97 - 0.685		Leu Arg Leu Asp		529.3174922	2	5.648116667	0	0	Infinity		x	x	x	x
5.65_529.3175m/z	181422		2M+3H2O+2H	C22H41N7O7	38	0	-1.580554215			91.68979866	100 - 27.1 - 4.97 - 0.685		Leu Arg Val Glu		529.3174922	2	5.648116667	0	0	Infinity		x	x	x	x
5.65_529.3175m/z	182353		2M+3H2O+2H	C22H41N7O7	38	0	-1.580554215			91.68979866	100 - 27.1 - 4.97 - 0.685		Leu Val Glu Arg		529.3174922	2	5.648116667	0	0	Infinity		x	x	x	x
5.65_529.3175m/z	182562		2M+3H2O+2H	C22H41N7O7	38	0	-1.580554215			91.68979866	100 - 27.1 - 4.97 - 0.685		Leu Val Arg Glu		529.3174922	2	5.648116667	0	0	Infinity		x	x	x	x
5.65_529.3175m/z	210452		2M+3H2O+2H	C22H41N7O7	38	0	-1.580554215			91.68979866	100 - 27.1 - 4.97 - 0.685		Gln Ile Lys Gln		529.3174922	2	5.648116667	0	0	Infinity		x	x	x	x
5.65_529.3175m/z	210547		2M+3H2O+2H	C22H41N7O7	38	0	-1.580554215			91.68979866	100 - 27.1 - 4.97 - 0.685		Gln Ile Gln Lys		529.3174922	2	5.648116667	0	0	Infinity		x	x	x	x
5.65_529.3175m/z	210832		2M+3H2O+2H	C22H41N7O7	38	0	-1.580554215			91.68979866	100 - 27.1 - 4.97 - 0.685		Gln Lys Ile Gln		529.3174922	2	5.648116667	0	0	Infinity		x	x	x	x
5.65_529.3175m/z	210872		2M+3H2O+2H	C22H41N7O7	38	0	-1.580554215			91.68979866	100 - 27.1 - 4.97 - 0.685		Gln Lys Leu Gln		529.3174922	2	5.648116667	0	0	Infinity		x	x	x	x
5.65_529.3175m/z	210946		2M+3H2O+2H	C22H41N7O7	38	0	-1.580554215			91.68979866	100 - 27.1 - 4.97 - 0.685		Gln Lys Gln Ile		529.3174922	2	5.648116667	0	0	Infinity		x	x	x	x
5.65_529.3175m/z	210948		2M+3H2O+2H	C22H41N7O7	38	0	-1.580554215			91.68979866	100 - 27.1 - 4.97 - 0.685		Gln Lys Gln Leu		529.3174922	2	5.648116667	0	0	Infinity		x	x	x	x
5.65_529.3175m/z	211252		2M+3H2O+2H	C22H41N7O7	38	0	-1.580554215			91.68979866	100 - 27.1 - 4.97 - 0.685		Gln Leu Lys Gln		529.3174922	2	5.648116667	0	0	Infinity		x	x	x	x
5.65_529.3175m/z	211347		2M+3H2O+2H	C22H41N7O7	38	0	-1.580554215			91.68979866	100 - 27.1 - 4.97 - 0.685		Gln Leu Gln Lys		529.3174922	2	5.648116667	0	0	Infinity		x	x	x	x
5.65_529.3175m/z	212827		2M+3H2O+2H	C22H41N7O7	38	0	-1.580554215			91.68979866	100 - 27.1 - 4.97 - 0.685		Gln Gln Ile Lys		529.3174922	2	5.648116667	0	0	Infinity		x	x	x	x
5.65_529.3175m/z	212846		2M+3H2O+2H	C22H41N7O7	38	0	-1.580554215			91.68979866	100 - 27.1 - 4.97 - 0.685		Gln Gln Lys Ile		529.3174922	2	5.648116667	0	0	Infinity		x	x	x	x
5.65_529.3175m/z	212848		2M+3H2O+2H	C22H41N7O7	38	0	-1.580554215			91.68979866	100 - 27.1 - 4.97 - 0.685		Gln Gln Lys Leu		529.3174922	2	5.648116667	0	0	Infinity		x	x	x	x
5.65_529.3175m/z	212867		2M+3H2O+2H	C22H41N7O7	38	0	-1.580554215			91.68979866	100 - 27.1 - 4.97 - 0.685		Gln Gln Leu Lys		529.3174922	2	5.648116667	0	0	Infinity		x	x	x	x
5.65_529.3175m/z	216426		2M+3H2O+2H	C22H41N7O7	38	0	-1.580554215			91.68979866	100 - 27.1 - 4.97 - 0.685		Arg Asp Ile Ile		529.3174922	2	5.648116667	0	0	Infinity		x	x	x	x
5.65_529.3175m/z	216428		2M+3H2O+2H	C22H41N7O7	38	0	-1.580554215			91.68979866	100 - 27.1 - 4.97 - 0.685		Arg Asp Ile Leu		529.3174922	2	5.648116667	0	0	Infinity		x	x	x	x
5.65_529.3175m/z	216466		2M+3H2O+2H	C22H41N7O7	38	0	-1.580554215			91.68979866	100 - 27.1 - 4.97 - 0.685		Arg Asp Leu Ile		529.3174922	2	5.648116667	0	0	Infinity		x	x	x	x
5.65_529.3175m/z	216468		2M+3H2O+2H	C22H41N7O7	38	0	-1.580554215			91.68979866	100 - 27.1 - 4.97 - 0.685		Arg Asp Leu Leu		529.3174922	2	5.648116667	0	0	Infinity		x	x	x	x
5.65_529.3175m/z	216836		2M+3H2O+2H	C22H41N7O7	38	0	-1.580554215			91.68979866	100 - 27.1 - 4.97 - 0.685		Arg Glu Ile Val		529.3174922	2	5.648116667	0	0	Infinity		x	x	x	x
5.65_529.3175m/z	216876		2M+3H2O+2H	C22H41N7O7	38	0	-1.580554215			91.68979866	100 - 27.1 - 4.97 - 0.685		Arg Glu Leu Val		529.3174922	2	5.648116667	0	0	Infinity		x	x	x	x
5.65_529.3175m/z	217026		2M+3H2O+2H	C22H41N7O7	38	0	-1.580554215			91.68979866	100 - 27.1 - 4.97 - 0.685		Arg Glu Val Ile		529.3174922	2	5.648116667	0	0	Infinity		x	x	x	x
5.65_529.3175m/z	217028		2M+3H2O+2H	C22H41N7O7	38	0	-1.580554215			91.68979866	100 - 27.1 - 4.97 - 0.685		Arg Glu Val Leu		529.3174922	2	5.648116667	0	0	Infinity		x	x	x	x
5.65_529.3175m/z	218326		2M+3H2O+2H	C22H41N7O7	38	0	-1.580554215			91.68979866	100 - 27.1 - 4.97 - 0.685		Arg Ile Asp Ile		529.3174922	2	5.648116667	0	0	Infinity		x	x	x	x
5.65_529.3175m/z	218328		2M+3H2O+2H	C22H41N7O7	38	0	-1.580554215			91.68979866	100 - 27.1 - 4.97 - 0.685		Arg Ile Asp Leu		529.3174922	2	5.648116667	0	0	Infinity		x	x	x	x
5.65_529.3175m/z	218356		2M+3H2O+2H	C22H41N7O7	38	0	-1.580554215			91.68979866	100 - 27.1 - 4.97 - 0.685		Arg Ile Glu Val		529.3174922	2	5.648116667	0	0	Infinity		x	x	x	x
5.65_529.3175m/z	218421		2M+3H2O+2H	C22H41N7O7	38	0	-1.580554215			91.68979866	100 - 27.1 - 4.97 - 0.685		Arg Ile Ile Asp		529.3174922	2	5.648116667	0	0	Infinity		x	x	x	x
5.65_529.3175m/z	218461		2M+3H2O+2H	C22H41N7O7	38	0	-1.580554215			91.68979866	100 - 27.1 - 4.97 - 0.685		Arg Ile Leu Asp		529.3174922	2	5.648116667	0	0	Infinity		x	x	x	x
5.65_529.3175m/z	218622		2M+3H2O+2H	C22H41N7O7	38	0	-1.580554215			91.68979866	100 - 27.1 - 4.97 - 0.685		Arg Ile Val Glu		529.3174922	2	5.648116667	0	0	Infinity		x	x	x	x
5.65_529.3175m/z	219126		2M+3H2O+2H	C22H41N7O7	38	0	-1.580554215			91.68979866	100 - 27.1 - 4.97 - 0.685		Arg Leu Asp Ile		529.3174922	2	5.648116667	0	0	Infinity		x	x	x	x
5.65_529.3175m/z	219128		2M+3H2O+2H	C22H41N7O7	38	0	-1.580554215			91.68979866	100 - 27.1 - 4.97 - 0.685		Arg Leu Asp Leu		529.3174922	2	5.648116667	0	0	Infinity		x	x	x	x
5.65_529.3175m/z	219156		2M+3H2O+2H	C22H41N7O7	38	0	-1.580554215			91.68979866	100 - 27.1 - 4.97 - 0.685		Arg Leu Glu Val		529.3174922	2	5.648116667	0	0	Infinity		x	x	x	x
5.65_529.3175m/z	219221		2M+3H2O+2H	C22H41N7O7	38	0	-1.580554215			91.68979866	100 - 27.1 - 4.97 - 0.685		Arg Leu Ile Asp		529.3174922	2	5.648116667	0	0	Infinity		x	x	x	x
5.65_529.3175m/z	219261		2M+3H2O+2H	C22H41N7O7	38	0	-1.580554215			91.68979866	100 - 27.1 - 4.97 - 0.685		Arg Leu Leu Asp		529.3174922	2	5.648116667	0	0	Infinity		x	x	x	x
5.65_529.3175m/z	219422		2M+3H2O+2H	C22H41N7O7	38	0	-1.580554215			91.68979866	100 - 27.1 - 4.97 - 0.685		Arg Leu Val Glu		529.3174922	2	5.648116667	0	0	Infinity		x	x	x	x
5.65_529.3175m/z	222346		2M+3H2O+2H	C22H41N7O7	38	0	-1.580554215			91.68979866	100 - 27.1 - 4.97 - 0.685		Arg Val Glu Ile		529.3174922	2	5.648116667	0	0	Infinity		x	x	x	x
5.65_529.3175m/z	222348		2M+3H2O+2H	C22H41N7O7	38	0	-1.580554215			91.68979866	100 - 27.1 - 4.97 - 0.685		Arg Val Glu Leu		529.3174922	2	5.648116667	0	0	Infinity		x	x	x	x
5.65_529.3175m/z	222422		2M+3H2O+2H	C22H41N7O7	38	0	-1.580554215			91.68979866	100 - 27.1 - 4.97 - 0.685		Arg Val Ile Glu		529.3174922	2	5.648116667	0	0	Infinity		x	x	x	x
5.65_529.3175m/z	222462		2M+3H2O+2H	C22H41N7O7	38	0	-1.580554215			91.68979866	100 - 27.1 - 4.97 - 0.685		Arg Val Leu Glu		529.3174922	2	5.648116667	0	0	Infinity		x	x	x	x
5.65_529.3175m/z	240833		2M+3H2O+2H	C22H41N7O7	38	0	-1.580554215			91.68979866	100 - 27.1 - 4.97 - 0.685		Val Glu Ile Arg		529.3174922	2	5.648116667	0	0	Infinity		x	x	x	x
5.65_529.3175m/z	240873		2M+3H2O+2H	C22H41N7O7	38	0	-1.580554215			91.68979866	100 - 27.1 - 4.97 - 0.685		Val Glu Leu Arg		529.3174922	2	5.648116667	0	0	Infinity		x	x	x	x
5.65_529.3175m/z	240966		2M+3H2O+2H	C22H41N7O7	38	0	-1.580554215			91.68979866	100 - 27.1 - 4.97 - 0.685		Val Glu Arg Ile		529.3174922	2	5.648116667	0	0	Infinity		x	x	x	x
5.65_529.3175m/z	240968		2M+3H2O+2H	C22H41N7O7	38	0	-1.580554215			91.68979866	100 - 27.1 - 4.97 - 0.685		Val Glu Arg Leu		529.3174922	2	5.648116667	0	0	Infinity		x	x	x	x
5.65_529.3175m/z	242353		2M+3H2O+2H	C22H41N7O7	38	0	-1.580554215			91.68979866	100 - 27.1 - 4.97 - 0.685		Val Ile Glu Arg		529.3174922	2	5.648116667	0	0	Infinity		x	x	x	x
5.65_529.3175m/z	242562		2M+3H2O+2H	C22H41N7O7	38	0	-1.580554215			91.68979866	100 - 27.1 - 4.97 - 0.685		Val Ile Arg Glu		529.3174922	2	5.648116667	0	0	Infinity		x	x	x	x
5.65_529.3175m/z	243153		2M+3H2O+2H	C22H41N7O7	38	0	-1.580554215			91.68979866	100 - 27.1 - 4.97 - 0.685		Val Leu Glu Arg		529.3174922	2	5.648116667	0	0	Infinity		x	x	x	x
5.65_529.3175m/z	243362		2M+3H2O+2H	C22H41N7O7	38	0	-1.580554215			91.68979866	100 - 27.1 - 4.97 - 0.685		Val Leu Arg Glu		529.3174922	2	5.648116667	0	0	Infinity		x	x	x	x
5.65_529.3175m/z	245146		2M+3H2O+2H	C22H41N7O7	38	0	-1.580554215			91.68979866	100 - 27.1 - 4.97 - 0.685		Val Arg Glu Ile		529.3174922	2	5.648116667	0	0	Infinity		x	x	x	x
5.65_529.3175m/z	245148		2M+3H2O+2H	C22H41N7O7	38	0	-1.580554215			91.68979866	100 - 27.1 - 4.97 - 0.685		Val Arg Glu Leu		529.3174922	2	5.648116667	0	0	Infinity		x	x	x	x
5.65_529.3175m/z	245222		2M+3H2O+2H	C22H41N7O7	38	0	-1.580554215			91.68979866	100 - 27.1 - 4.97 - 0.685		Val Arg Ile Glu		529.3174922	2	5.648116667	0	0	Infinity		x	x	x	x
5.65_529.3175m/z	245262		2M+3H2O+2H	C22H41N7O7	38	0	-1.580554215			91.68979866	100 - 27.1 - 4.97 - 0.685		Val Arg Leu Glu		529.3174922	2	5.648116667	0	0	Infinity		x	x	x	x
5.65_529.3175m/z	264601		2M+3H2O+2H	C22H41N7O7	38	0	-1.580554215			91.68979866	100 - 27.1 - 4.97 - 0.685		Leu Asn Ala Ala Lys		529.3174922	2	5.648116667	0	0	Infinity		x	x	x	x
5.08_275.0080m/z	66443		M+Na	C12H9ClO4	33	0	-0.654686339			65.9101996	100 - 13.2 - 33.6 - 4.37 - 0.53		2-Hydroxy-6-oxo-6-(4'-chlorophenyl)-hexa-2,4-dienoate		275.0079922	1	5.079	0	0	Infinity		x	x	x	x
5.57_438.2556m/z	106237		2M+3H2O+2H	C19H32N6O5	38.1	0	1.378264038			92.36543937	100 - 23.3 - 3.63 - 0.424		Ala His Val Val		438.2555629	2	5.569366667	0	0	Infinity		x	x	x	x
5.57_438.2556m/z	110417		2M+3H2O+2H	C19H32N6O5	38.1	0	1.378264038			92.36543937	100 - 23.3 - 3.63 - 0.424		Ala Val His Val		438.2555629	2	5.569366667	0	0	Infinity		x	x	x	x
5.57_438.2556m/z	110626		2M+3H2O+2H	C19H32N6O5	38.1	0	1.378264038			92.36543937	100 - 23.3 - 3.63 - 0.424		Ala Val Val His		438.2555629	2	5.569366667	0	0	Infinity		x	x	x	x
5.57_438.2556m/z	146036		2M+3H2O+2H	C19H32N6O5	38.1	0	1.378264038			92.36543937	100 - 23.3 - 3.63 - 0.424		Gly His Ile Val		438.2555629	2	5.569366667	0	0	Infinity		x	x	x	x
5.57_438.2556m/z	146076		2M+3H2O+2H	C19H32N6O5	38.1	0	1.378264038			92.36543937	100 - 23.3 - 3.63 - 0.424		Gly His Leu Val		438.2555629	2	5.569366667	0	0	Infinity		x	x	x	x
5.57_438.2556m/z	146226		2M+3H2O+2H	C19H32N6O5	38.1	0	1.378264038			92.36543937	100 - 23.3 - 3.63 - 0.424		Gly His Val Ile		438.2555629	2	5.569366667	0	0	Infinity		x	x	x	x
5.57_438.2556m/z	146228		2M+3H2O+2H	C19H32N6O5	38.1	0	1.378264038			92.36543937	100 - 23.3 - 3.63 - 0.424		Gly His Val Leu		438.2555629	2	5.569366667	0	0	Infinity		x	x	x	x
5.57_438.2556m/z	146416		2M+3H2O+2H	C19H32N6O5	38.1	0	1.378264038			92.36543937	100 - 23.3 - 3.63 - 0.424		Gly Ile His Val		438.2555629	2	5.569366667	0	0	Infinity		x	x	x	x
5.57_438.2556m/z	146625		2M+3H2O+2H	C19H32N6O5	38.1	0	1.378264038			92.36543937	100 - 23.3 - 3.63 - 0.424		Gly Ile Val His		438.2555629	2	5.569366667	0	0	Infinity		x	x	x	x
5.57_438.2556m/z	147216		2M+3H2O+2H	C19H32N6O5	38.1	0	1.378264038			92.36543937	100 - 23.3 - 3.63 - 0.424		Gly Leu His Val		438.2555629	2	5.569366667	0	0	Infinity		x	x	x	x
5.57_438.2556m/z	147425		2M+3H2O+2H	C19H32N6O5	38.1	0	1.378264038			92.36543937	100 - 23.3 - 3.63 - 0.424		Gly Leu Val His		438.2555629	2	5.569366667	0	0	Infinity		x	x	x	x
5.57_438.2556m/z	150406		2M+3H2O+2H	C19H32N6O5	38.1	0	1.378264038			92.36543937	100 - 23.3 - 3.63 - 0.424		Gly Val His Ile		438.2555629	2	5.569366667	0	0	Infinity		x	x	x	x
5.57_438.2556m/z	150408		2M+3H2O+2H	C19H32N6O5	38.1	0	1.378264038			92.36543937	100 - 23.3 - 3.63 - 0.424		Gly Val His Leu		438.2555629	2	5.569366667	0	0	Infinity		x	x	x	x
5.57_438.2556m/z	150425		2M+3H2O+2H	C19H32N6O5	38.1	0	1.378264038			92.36543937	100 - 23.3 - 3.63 - 0.424		Gly Val Ile His		438.2555629	2	5.569366667	0	0	Infinity		x	x	x	x
5.57_438.2556m/z	150465		2M+3H2O+2H	C19H32N6O5	38.1	0	1.378264038			92.36543937	100 - 23.3 - 3.63 - 0.424		Gly Val Leu His		438.2555629	2	5.569366667	0	0	Infinity		x	x	x	x
5.57_438.2556m/z	151836		2M+3H2O+2H	C19H32N6O5	38.1	0	1.378264038			92.36543937	100 - 23.3 - 3.63 - 0.424		His Ala Val Val		438.2555629	2	5.569366667	0	0	Infinity		x	x	x	x
5.57_438.2556m/z	153636		2M+3H2O+2H	C19H32N6O5	38.1	0	1.378264038			92.36543937	100 - 23.3 - 3.63 - 0.424		His Gly Ile Val		438.2555629	2	5.569366667	0	0	Infinity		x	x	x	x
5.57_438.2556m/z	153676		2M+3H2O+2H	C19H32N6O5	38.1	0	1.378264038			92.36543937	100 - 23.3 - 3.63 - 0.424		His Gly Leu Val		438.2555629	2	5.569366667	0	0	Infinity		x	x	x	x
5.57_438.2556m/z	153826		2M+3H2O+2H	C19H32N6O5	38.1	0	1.378264038			92.36543937	100 - 23.3 - 3.63 - 0.424		His Gly Val Ile		438.2555629	2	5.569366667	0	0	Infinity		x	x	x	x
5.57_438.2556m/z	153828		2M+3H2O+2H	C19H32N6O5	38.1	0	1.378264038			92.36543937	100 - 23.3 - 3.63 - 0.424		His Gly Val Leu		438.2555629	2	5.569366667	0	0	Infinity		x	x	x	x
5.57_438.2556m/z	154396		2M+3H2O+2H	C19H32N6O5	38.1	0	1.378264038			92.36543937	100 - 23.3 - 3.63 - 0.424		His Ile Gly Val		438.2555629	2	5.569366667	0	0	Infinity		x	x	x	x
5.57_438.2556m/z	154624		2M+3H2O+2H	C19H32N6O5	38.1	0	1.378264038			92.36543937	100 - 23.3 - 3.63 - 0.424		His Ile Val Gly		438.2555629	2	5.569366667	0	0	Infinity		x	x	x	x
5.57_438.2556m/z	155196		2M+3H2O+2H	C19H32N6O5	38.1	0	1.378264038			92.36543937	100 - 23.3 - 3.63 - 0.424		His Leu Gly Val		438.2555629	2	5.569366667	0	0	Infinity		x	x	x	x
5.57_438.2556m/z	155424		2M+3H2O+2H	C19H32N6O5	38.1	0	1.378264038			92.36543937	100 - 23.3 - 3.63 - 0.424		His Leu Val Gly		438.2555629	2	5.569366667	0	0	Infinity		x	x	x	x
5.57_438.2556m/z	158296		2M+3H2O+2H	C19H32N6O5	38.1	0	1.378264038			92.36543937	100 - 23.3 - 3.63 - 0.424		His Val Ala Val		438.2555629	2	5.569366667	0	0	Infinity		x	x	x	x
5.57_438.2556m/z	158386		2M+3H2O+2H	C19H32N6O5	38.1	0	1.378264038			92.36543937	100 - 23.3 - 3.63 - 0.424		His Val Gly Ile		438.2555629	2	5.569366667	0	0	Infinity		x	x	x	x
5.57_438.2556m/z	158388		2M+3H2O+2H	C19H32N6O5	38.1	0	1.378264038			92.36543937	100 - 23.3 - 3.63 - 0.424		His Val Gly Leu		438.2555629	2	5.569366667	0	0	Infinity		x	x	x	x
5.57_438.2556m/z	158424		2M+3H2O+2H	C19H32N6O5	38.1	0	1.378264038			92.36543937	100 - 23.3 - 3.63 - 0.424		His Val Ile Gly		438.2555629	2	5.569366667	0	0	Infinity		x	x	x	x
5.57_438.2556m/z	158464		2M+3H2O+2H	C19H32N6O5	38.1	0	1.378264038			92.36543937	100 - 23.3 - 3.63 - 0.424		His Val Leu Gly		438.2555629	2	5.569366667	0	0	Infinity		x	x	x	x
5.57_438.2556m/z	158619		2M+3H2O+2H	C19H32N6O5	38.1	0	1.378264038			92.36543937	100 - 23.3 - 3.63 - 0.424		His Val Val Ala		438.2555629	2	5.569366667	0	0	Infinity		x	x	x	x
5.57_438.2556m/z	161616		2M+3H2O+2H	C19H32N6O5	38.1	0	1.378264038			92.36543937	100 - 23.3 - 3.63 - 0.424		Ile Gly His Val		438.2555629	2	5.569366667	0	0	Infinity		x	x	x	x
5.57_438.2556m/z	161825		2M+3H2O+2H	C19H32N6O5	38.1	0	1.378264038			92.36543937	100 - 23.3 - 3.63 - 0.424		Ile Gly Val His		438.2555629	2	5.569366667	0	0	Infinity		x	x	x	x
5.57_438.2556m/z	161996		2M+3H2O+2H	C19H32N6O5	38.1	0	1.378264038			92.36543937	100 - 23.3 - 3.63 - 0.424		Ile His Gly Val		438.2555629	2	5.569366667	0	0	Infinity		x	x	x	x
5.57_438.2556m/z	162224		2M+3H2O+2H	C19H32N6O5	38.1	0	1.378264038			92.36543937	100 - 23.3 - 3.63 - 0.424		Ile His Val Gly		438.2555629	2	5.569366667	0	0	Infinity		x	x	x	x
5.57_438.2556m/z	166385		2M+3H2O+2H	C19H32N6O5	38.1	0	1.378264038			92.36543937	100 - 23.3 - 3.63 - 0.424		Ile Val Gly His		438.2555629	2	5.569366667	0	0	Infinity		x	x	x	x
5.57_438.2556m/z	166404		2M+3H2O+2H	C19H32N6O5	38.1	0	1.378264038			92.36543937	100 - 23.3 - 3.63 - 0.424		Ile Val His Gly		438.2555629	2	5.569366667	0	0	Infinity		x	x	x	x
5.57_438.2556m/z	177616		2M+3H2O+2H	C19H32N6O5	38.1	0	1.378264038			92.36543937	100 - 23.3 - 3.63 - 0.424		Leu Gly His Val		438.2555629	2	5.569366667	0	0	Infinity		x	x	x	x
5.57_438.2556m/z	177825		2M+3H2O+2H	C19H32N6O5	38.1	0	1.378264038			92.36543937	100 - 23.3 - 3.63 - 0.424		Leu Gly Val His		438.2555629	2	5.569366667	0	0	Infinity		x	x	x	x
5.57_438.2556m/z	177996		2M+3H2O+2H	C19H32N6O5	38.1	0	1.378264038			92.36543937	100 - 23.3 - 3.63 - 0.424		Leu His Gly Val		438.2555629	2	5.569366667	0	0	Infinity		x	x	x	x
5.57_438.2556m/z	178224		2M+3H2O+2H	C19H32N6O5	38.1	0	1.378264038			92.36543937	100 - 23.3 - 3.63 - 0.424		Leu His Val Gly		438.2555629	2	5.569366667	0	0	Infinity		x	x	x	x
5.57_438.2556m/z	182385		2M+3H2O+2H	C19H32N6O5	38.1	0	1.378264038			92.36543937	100 - 23.3 - 3.63 - 0.424		Leu Val Gly His		438.2555629	2	5.569366667	0	0	Infinity		x	x	x	x
5.57_438.2556m/z	182404		2M+3H2O+2H	C19H32N6O5	38.1	0	1.378264038			92.36543937	100 - 23.3 - 3.63 - 0.424		Leu Val His Gly		438.2555629	2	5.569366667	0	0	Infinity		x	x	x	x
5.57_438.2556m/z	239616		2M+3H2O+2H	C19H32N6O5	38.1	0	1.378264038			92.36543937	100 - 23.3 - 3.63 - 0.424		Val Ala His Val		438.2555629	2	5.569366667	0	0	Infinity		x	x	x	x
5.57_438.2556m/z	239825		2M+3H2O+2H	C19H32N6O5	38.1	0	1.378264038			92.36543937	100 - 23.3 - 3.63 - 0.424		Val Ala Val His		438.2555629	2	5.569366667	0	0	Infinity		x	x	x	x
5.57_438.2556m/z	241606		2M+3H2O+2H	C19H32N6O5	38.1	0	1.378264038			92.36543937	100 - 23.3 - 3.63 - 0.424		Val Gly His Ile		438.2555629	2	5.569366667	0	0	Infinity		x	x	x	x
5.57_438.2556m/z	241608		2M+3H2O+2H	C19H32N6O5	38.1	0	1.378264038			92.36543937	100 - 23.3 - 3.63 - 0.424		Val Gly His Leu		438.2555629	2	5.569366667	0	0	Infinity		x	x	x	x
5.57_438.2556m/z	241625		2M+3H2O+2H	C19H32N6O5	38.1	0	1.378264038			92.36543937	100 - 23.3 - 3.63 - 0.424		Val Gly Ile His		438.2555629	2	5.569366667	0	0	Infinity		x	x	x	x
5.57_438.2556m/z	241665		2M+3H2O+2H	C19H32N6O5	38.1	0	1.378264038			92.36543937	100 - 23.3 - 3.63 - 0.424		Val Gly Leu His		438.2555629	2	5.569366667	0	0	Infinity		x	x	x	x
5.57_438.2556m/z	241896		2M+3H2O+2H	C19H32N6O5	38.1	0	1.378264038			92.36543937	100 - 23.3 - 3.63 - 0.424		Val His Ala Val		438.2555629	2	5.569366667	0	0	Infinity		x	x	x	x
5.57_438.2556m/z	241986		2M+3H2O+2H	C19H32N6O5	38.1	0	1.378264038			92.36543937	100 - 23.3 - 3.63 - 0.424		Val His Gly Ile		438.2555629	2	5.569366667	0	0	Infinity		x	x	x	x
5.57_438.2556m/z	241988		2M+3H2O+2H	C19H32N6O5	38.1	0	1.378264038			92.36543937	100 - 23.3 - 3.63 - 0.424		Val His Gly Leu		438.2555629	2	5.569366667	0	0	Infinity		x	x	x	x
5.57_438.2556m/z	242024		2M+3H2O+2H	C19H32N6O5	38.1	0	1.378264038			92.36543937	100 - 23.3 - 3.63 - 0.424		Val His Ile Gly		438.2555629	2	5.569366667	0	0	Infinity		x	x	x	x
5.57_438.2556m/z	242064		2M+3H2O+2H	C19H32N6O5	38.1	0	1.378264038			92.36543937	100 - 23.3 - 3.63 - 0.424		Val His Leu Gly		438.2555629	2	5.569366667	0	0	Infinity		x	x	x	x
5.57_438.2556m/z	242219		2M+3H2O+2H	C19H32N6O5	38.1	0	1.378264038			92.36543937	100 - 23.3 - 3.63 - 0.424		Val His Val Ala		438.2555629	2	5.569366667	0	0	Infinity		x	x	x	x
5.57_438.2556m/z	242385		2M+3H2O+2H	C19H32N6O5	38.1	0	1.378264038			92.36543937	100 - 23.3 - 3.63 - 0.424		Val Ile Gly His		438.2555629	2	5.569366667	0	0	Infinity		x	x	x	x
5.57_438.2556m/z	242404		2M+3H2O+2H	C19H32N6O5	38.1	0	1.378264038			92.36543937	100 - 23.3 - 3.63 - 0.424		Val Ile His Gly		438.2555629	2	5.569366667	0	0	Infinity		x	x	x	x
5.57_438.2556m/z	243185		2M+3H2O+2H	C19H32N6O5	38.1	0	1.378264038			92.36543937	100 - 23.3 - 3.63 - 0.424		Val Leu Gly His		438.2555629	2	5.569366667	0	0	Infinity		x	x	x	x
5.57_438.2556m/z	243204		2M+3H2O+2H	C19H32N6O5	38.1	0	1.378264038			92.36543937	100 - 23.3 - 3.63 - 0.424		Val Leu His Gly		438.2555629	2	5.569366667	0	0	Infinity		x	x	x	x
5.57_438.2556m/z	246285		2M+3H2O+2H	C19H32N6O5	38.1	0	1.378264038			92.36543937	100 - 23.3 - 3.63 - 0.424		Val Val Ala His		438.2555629	2	5.569366667	0	0	Infinity		x	x	x	x
5.57_438.2556m/z	246399		2M+3H2O+2H	C19H32N6O5	38.1	0	1.378264038			92.36543937	100 - 23.3 - 3.63 - 0.424		Val Val His Ala		438.2555629	2	5.569366667	0	0	Infinity		x	x	x	x
5.65_613.3729m/z	GPCho(18:4/5:0)		2M+3H2O+2H	C31H54NO8P	37.3	0	4.372725566			91.59623745	100 - 34.8 - 7.52 - 1.21 - 0.159	http://nonlinear.com/redirect/outbound?p=lipidblast&param=GPCho%2818%3A4%2F5%3A0%29	GPCho(18:4/5:0)		613.3728852	2	5.648116667	0	0	Infinity		x	x	x	x
5.65_613.3729m/z	GPCho(20:4/3:0)		2M+3H2O+2H	C31H54NO8P	37.3	0	4.372725566			91.59623745	100 - 34.8 - 7.52 - 1.21 - 0.159	http://nonlinear.com/redirect/outbound?p=lipidblast&param=GPCho%2820%3A4%2F3%3A0%29	GPCho(20:4/3:0)		613.3728852	2	5.648116667	0	0	Infinity		x	x	x	x
5.65_613.3729m/z	GPCho(3:0/20:4)		2M+3H2O+2H	C31H54NO8P	37.3	0	4.372725566			91.59623745	100 - 34.8 - 7.52 - 1.21 - 0.159	http://nonlinear.com/redirect/outbound?p=lipidblast&param=GPCho%283%3A0%2F20%3A4%29	GPCho(3:0/20:4)		613.3728852	2	5.648116667	0	0	Infinity		x	x	x	x
5.65_613.3729m/z	GPCho(5:0/18:4)		2M+3H2O+2H	C31H54NO8P	37.3	0	4.372725566			91.59623745	100 - 34.8 - 7.52 - 1.21 - 0.159	http://nonlinear.com/redirect/outbound?p=lipidblast&param=GPCho%285%3A0%2F18%3A4%29	GPCho(5:0/18:4)		613.3728852	2	5.648116667	0	0	Infinity		x	x	x	x
5.65_613.3729m/z	GPEtn(18:4/8:0)		2M+3H2O+2H	C31H54NO8P	37.3	0	4.372725566			91.59623745	100 - 34.8 - 7.52 - 1.21 - 0.159	http://nonlinear.com/redirect/outbound?p=lipidblast&param=GPEtn%2818%3A4%2F8%3A0%29	GPEtn(18:4/8:0)		613.3728852	2	5.648116667	0	0	Infinity		x	x	x	x
5.65_613.3729m/z	GPEtn(2:0/24:4)		2M+3H2O+2H	C31H54NO8P	37.3	0	4.372725566			91.59623745	100 - 34.8 - 7.52 - 1.21 - 0.159	http://nonlinear.com/redirect/outbound?p=lipidblast&param=GPEtn%282%3A0%2F24%3A4%29	GPEtn(2:0/24:4)		613.3728852	2	5.648116667	0	0	Infinity		x	x	x	x
5.65_613.3729m/z	GPEtn(20:4/6:0)		2M+3H2O+2H	C31H54NO8P	37.3	0	4.372725566			91.59623745	100 - 34.8 - 7.52 - 1.21 - 0.159	http://nonlinear.com/redirect/outbound?p=lipidblast&param=GPEtn%2820%3A4%2F6%3A0%29	GPEtn(20:4/6:0)		613.3728852	2	5.648116667	0	0	Infinity		x	x	x	x
5.65_613.3729m/z	GPEtn(22:4/4:0)		2M+3H2O+2H	C31H54NO8P	37.3	0	4.372725566			91.59623745	100 - 34.8 - 7.52 - 1.21 - 0.159	http://nonlinear.com/redirect/outbound?p=lipidblast&param=GPEtn%2822%3A4%2F4%3A0%29	GPEtn(22:4/4:0)		613.3728852	2	5.648116667	0	0	Infinity		x	x	x	x
5.65_613.3729m/z	GPEtn(24:4/2:0)		2M+3H2O+2H	C31H54NO8P	37.3	0	4.372725566			91.59623745	100 - 34.8 - 7.52 - 1.21 - 0.159	http://nonlinear.com/redirect/outbound?p=lipidblast&param=GPEtn%2824%3A4%2F2%3A0%29	GPEtn(24:4/2:0)		613.3728852	2	5.648116667	0	0	Infinity		x	x	x	x
5.65_613.3729m/z	GPEtn(4:0/22:4)		2M+3H2O+2H	C31H54NO8P	37.3	0	4.372725566			91.59623745	100 - 34.8 - 7.52 - 1.21 - 0.159	http://nonlinear.com/redirect/outbound?p=lipidblast&param=GPEtn%284%3A0%2F22%3A4%29	GPEtn(4:0/22:4)		613.3728852	2	5.648116667	0	0	Infinity		x	x	x	x
5.65_613.3729m/z	GPEtn(6:0/20:4)		2M+3H2O+2H	C31H54NO8P	37.3	0	4.372725566			91.59623745	100 - 34.8 - 7.52 - 1.21 - 0.159	http://nonlinear.com/redirect/outbound?p=lipidblast&param=GPEtn%286%3A0%2F20%3A4%29	GPEtn(6:0/20:4)		613.3728852	2	5.648116667	0	0	Infinity		x	x	x	x
5.65_613.3729m/z	GPEtn(8:0/18:4)		2M+3H2O+2H	C31H54NO8P	37.3	0	4.372725566			91.59623745	100 - 34.8 - 7.52 - 1.21 - 0.159	http://nonlinear.com/redirect/outbound?p=lipidblast&param=GPEtn%288%3A0%2F18%3A4%29	GPEtn(8:0/18:4)		613.3728852	2	5.648116667	0	0	Infinity		x	x	x	x
5.03_994.7847m/z	100420		M+ACN+Na	C61H102O6	30.5	0	1.396548673			53.93660066	100 - 67.4 - 23.6 - 5.69 - 1.06 - 0.163		TG(14:0/22:2(13Z,16Z)/22:6(4Z,7Z,10Z,13Z,16Z,19Z))[iso6]		994.7847106	1	5.028183333	0	0	Infinity		x	x	x	x
5.03_994.7847m/z	100422		M+ACN+Na	C61H102O6	30.5	0	1.396548673			53.93660066	100 - 67.4 - 23.6 - 5.69 - 1.06 - 0.163		TG(14:0/22:3(10Z,13Z,16Z)/22:5(7Z,10Z,13Z,16Z,19Z))[iso6]		994.7847106	1	5.028183333	0	0	Infinity		x	x	x	x
5.03_994.7847m/z	100822		M+ACN+Na	C61H102O6	30.5	0	1.396548673			53.93660066	100 - 67.4 - 23.6 - 5.69 - 1.06 - 0.163		TG(14:1(9Z)/22:1(11Z)/22:6(4Z,7Z,10Z,13Z,16Z,19Z))[iso6]		994.7847106	1	5.028183333	0	0	Infinity		x	x	x	x
5.03_994.7847m/z	100825		M+ACN+Na	C61H102O6	30.5	0	1.396548673			53.93660066	100 - 67.4 - 23.6 - 5.69 - 1.06 - 0.163		TG(14:1(9Z)/22:2(13Z,16Z)/22:5(7Z,10Z,13Z,16Z,19Z))[iso6]		994.7847106	1	5.028183333	0	0	Infinity		x	x	x	x
5.03_994.7847m/z	100827		M+ACN+Na	C61H102O6	30.5	0	1.396548673			53.93660066	100 - 67.4 - 23.6 - 5.69 - 1.06 - 0.163		TG(14:1(9Z)/22:3(10Z,13Z,16Z)/22:4(7Z,10Z,13Z,16Z))[iso6]		994.7847106	1	5.028183333	0	0	Infinity		x	x	x	x
5.03_994.7847m/z	101896		M+ACN+Na	C61H102O6	30.5	0	1.396548673			53.93660066	100 - 67.4 - 23.6 - 5.69 - 1.06 - 0.163		TG(17:1(9Z)/19:1(9Z)/22:6(4Z,7Z,10Z,13Z,16Z,19Z))[iso6]		994.7847106	1	5.028183333	0	0	Infinity		x	x	x	x
5.03_994.7847m/z	101974		M+ACN+Na	C61H102O6	30.5	0	1.396548673			53.93660066	100 - 67.4 - 23.6 - 5.69 - 1.06 - 0.163		TG(17:2(9Z,12Z)/19:1(9Z)/22:5(7Z,10Z,13Z,16Z,19Z))[iso6]		994.7847106	1	5.028183333	0	0	Infinity		x	x	x	x
5.03_994.7847m/z	102014		M+ACN+Na	C61H102O6	30.5	0	1.396548673			53.93660066	100 - 67.4 - 23.6 - 5.69 - 1.06 - 0.163		TG(18:0/18:3(6Z,9Z,12Z)/22:5(7Z,10Z,13Z,16Z,19Z))[iso6]		994.7847106	1	5.028183333	0	0	Infinity		x	x	x	x
5.03_994.7847m/z	102032		M+ACN+Na	C61H102O6	30.5	0	1.396548673			53.93660066	100 - 67.4 - 23.6 - 5.69 - 1.06 - 0.163		TG(18:0/18:4(6Z,9Z,12Z,15Z)/22:4(7Z,10Z,13Z,16Z))[iso6]		994.7847106	1	5.028183333	0	0	Infinity		x	x	x	x
5.03_994.7847m/z	102084		M+ACN+Na	C61H102O6	30.5	0	1.396548673			53.93660066	100 - 67.4 - 23.6 - 5.69 - 1.06 - 0.163		TG(18:1(9Z)/18:3(6Z,9Z,12Z)/22:4(7Z,10Z,13Z,16Z))[iso6]		994.7847106	1	5.028183333	0	0	Infinity		x	x	x	x
5.03_994.7847m/z	102102		M+ACN+Na	C61H102O6	30.5	0	1.396548673			53.93660066	100 - 67.4 - 23.6 - 5.69 - 1.06 - 0.163		TG(18:1(9Z)/18:4(6Z,9Z,12Z,15Z)/22:3(10Z,13Z,16Z))[iso6]		994.7847106	1	5.028183333	0	0	Infinity		x	x	x	x
5.03_994.7847m/z	102150		M+ACN+Na	C61H102O6	30.5	0	1.396548673			53.93660066	100 - 67.4 - 23.6 - 5.69 - 1.06 - 0.163		TG(18:2(9Z,12Z)/18:3(6Z,9Z,12Z)/22:3(10Z,13Z,16Z))[iso6]		994.7847106	1	5.028183333	0	0	Infinity		x	x	x	x
5.03_994.7847m/z	102168		M+ACN+Na	C61H102O6	30.5	0	1.396548673			53.93660066	100 - 67.4 - 23.6 - 5.69 - 1.06 - 0.163		TG(18:2(9Z,12Z)/18:4(6Z,9Z,12Z,15Z)/22:2(13Z,16Z))[iso6]		994.7847106	1	5.028183333	0	0	Infinity		x	x	x	x
5.03_994.7847m/z	102215		M+ACN+Na	C61H102O6	30.5	0	1.396548673			53.93660066	100 - 67.4 - 23.6 - 5.69 - 1.06 - 0.163		TG(18:3(6Z,9Z,12Z)/18:3(9Z,12Z,15Z)/22:2(13Z,16Z))[iso6]		994.7847106	1	5.028183333	0	0	Infinity		x	x	x	x
5.03_994.7847m/z	102230		M+ACN+Na	C61H102O6	30.5	0	1.396548673			53.93660066	100 - 67.4 - 23.6 - 5.69 - 1.06 - 0.163		TG(18:3(6Z,9Z,12Z)/18:4(6Z,9Z,12Z,15Z)/22:1(11Z))[iso6]		994.7847106	1	5.028183333	0	0	Infinity		x	x	x	x
5.03_994.7847m/z	102269		M+ACN+Na	C61H102O6	30.5	0	1.396548673			53.93660066	100 - 67.4 - 23.6 - 5.69 - 1.06 - 0.163		TG(18:3(6Z,9Z,12Z)/20:0/20:5(5Z,8Z,11Z,14Z,17Z))[iso6]		994.7847106	1	5.028183333	0	0	Infinity		x	x	x	x
5.03_994.7847m/z	102280		M+ACN+Na	C61H102O6	30.5	0	1.396548673			53.93660066	100 - 67.4 - 23.6 - 5.69 - 1.06 - 0.163		TG(18:3(6Z,9Z,12Z)/20:1(11Z)/20:4(5Z,8Z,11Z,14Z))[iso6]		994.7847106	1	5.028183333	0	0	Infinity		x	x	x	x
5.03_994.7847m/z	102290		M+ACN+Na	C61H102O6	30.5	0	1.396548673			53.93660066	100 - 67.4 - 23.6 - 5.69 - 1.06 - 0.163		TG(18:3(6Z,9Z,12Z)/20:2(11Z,14Z)/20:3(8Z,11Z,14Z))[iso6]		994.7847106	1	5.028183333	0	0	Infinity		x	x	x	x
5.03_994.7847m/z	102300		M+ACN+H	C63H100O6	30.3	0	-1.16066254			52.80162076	100 - 69.5 - 25 - 6.2 - 1.19 - 0.186		TG(18:3(6Z,9Z,12Z)/20:2(11Z,14Z)/22:6(4Z,7Z,10Z,13Z,16Z,19Z))[iso6]		994.7847106	1	5.028183333	0	0	Infinity		x	x	x	x
5.03_994.7847m/z	102309		M+ACN+H	C63H100O6	30.3	0	-1.16066254			52.80162076	100 - 69.5 - 25 - 6.2 - 1.19 - 0.186		TG(18:3(6Z,9Z,12Z)/20:3(8Z,11Z,14Z)/22:5(7Z,10Z,13Z,16Z,19Z))[iso6]		994.7847106	1	5.028183333	0	0	Infinity		x	x	x	x
5.03_994.7847m/z	102317		M+ACN+H	C63H100O6	30.3	0	-1.16066254			52.80162076	100 - 69.5 - 25 - 6.2 - 1.19 - 0.186		TG(18:3(6Z,9Z,12Z)/20:4(5Z,8Z,11Z,14Z)/22:4(7Z,10Z,13Z,16Z))[iso6]		994.7847106	1	5.028183333	0	0	Infinity		x	x	x	x
5.03_994.7847m/z	102324		M+ACN+H	C63H100O6	30.3	0	-1.16066254			52.80162076	100 - 69.5 - 25 - 6.2 - 1.19 - 0.186		TG(18:3(6Z,9Z,12Z)/20:5(5Z,8Z,11Z,14Z,17Z)/22:3(10Z,13Z,16Z))[iso6]		994.7847106	1	5.028183333	0	0	Infinity		x	x	x	x
5.03_994.7847m/z	102366		M+ACN+Na	C61H102O6	30.5	0	1.396548673			53.93660066	100 - 67.4 - 23.6 - 5.69 - 1.06 - 0.163		TG(18:3(9Z,12Z,15Z)/18:4(6Z,9Z,12Z,15Z)/22:1(11Z))[iso6]		994.7847106	1	5.028183333	0	0	Infinity		x	x	x	x
5.03_994.7847m/z	102434		M+ACN+Na	C61H102O6	30.5	0	1.396548673			53.93660066	100 - 67.4 - 23.6 - 5.69 - 1.06 - 0.163		TG(18:4(6Z,9Z,12Z,15Z)/20:0/20:4(5Z,8Z,11Z,14Z))[iso6]		994.7847106	1	5.028183333	0	0	Infinity		x	x	x	x
5.03_994.7847m/z	102445		M+ACN+Na	C61H102O6	30.5	0	1.396548673			53.93660066	100 - 67.4 - 23.6 - 5.69 - 1.06 - 0.163		TG(18:4(6Z,9Z,12Z,15Z)/20:1(11Z)/20:3(8Z,11Z,14Z))[iso6]		994.7847106	1	5.028183333	0	0	Infinity		x	x	x	x
5.03_994.7847m/z	102455		M+ACN+H	C63H100O6	30.3	0	-1.16066254			52.80162076	100 - 69.5 - 25 - 6.2 - 1.19 - 0.186		TG(18:4(6Z,9Z,12Z,15Z)/20:1(11Z)/22:6(4Z,7Z,10Z,13Z,16Z,19Z))[iso6]		994.7847106	1	5.028183333	0	0	Infinity		x	x	x	x
5.03_994.7847m/z	102465		M+ACN+H	C63H100O6	30.3	0	-1.16066254			52.80162076	100 - 69.5 - 25 - 6.2 - 1.19 - 0.186		TG(18:4(6Z,9Z,12Z,15Z)/20:2(11Z,14Z)/22:5(7Z,10Z,13Z,16Z,19Z))[iso6]		994.7847106	1	5.028183333	0	0	Infinity		x	x	x	x
5.03_994.7847m/z	102474		M+ACN+H	C63H100O6	30.3	0	-1.16066254			52.80162076	100 - 69.5 - 25 - 6.2 - 1.19 - 0.186		TG(18:4(6Z,9Z,12Z,15Z)/20:3(8Z,11Z,14Z)/22:4(7Z,10Z,13Z,16Z))[iso6]		994.7847106	1	5.028183333	0	0	Infinity		x	x	x	x
5.03_994.7847m/z	102482		M+ACN+H	C63H100O6	30.3	0	-1.16066254			52.80162076	100 - 69.5 - 25 - 6.2 - 1.19 - 0.186		TG(18:4(6Z,9Z,12Z,15Z)/20:4(5Z,8Z,11Z,14Z)/22:3(10Z,13Z,16Z))[iso6]		994.7847106	1	5.028183333	0	0	Infinity		x	x	x	x
5.03_994.7847m/z	102489		M+ACN+H	C63H100O6	30.3	0	-1.16066254			52.80162076	100 - 69.5 - 25 - 6.2 - 1.19 - 0.186		TG(18:4(6Z,9Z,12Z,15Z)/20:5(5Z,8Z,11Z,14Z,17Z)/22:2(13Z,16Z))[iso6]		994.7847106	1	5.028183333	0	0	Infinity		x	x	x	x
5.03_994.7847m/z	37658		M+ACN+Na	C61H102O6	30.5	0	1.396548673			53.93660066	100 - 67.4 - 23.6 - 5.69 - 1.06 - 0.163		TG(18:2(9Z,12Z)/20:3(8Z,11Z,14Z)/20:3(8Z,11Z,14Z))[iso3]		994.7847106	1	5.028183333	0	0	Infinity		x	x	x	x
5.03_994.7847m/z	37659		M+ACN+Na	C61H102O6	30.5	0	1.396548673			53.93660066	100 - 67.4 - 23.6 - 5.69 - 1.06 - 0.163		TG(18:3(9Z,12Z,15Z)/20:2(11Z,14Z)/20:3(8Z,11Z,14Z))[iso6]		994.7847106	1	5.028183333	0	0	Infinity		x	x	x	x
5.03_994.7847m/z	37662		M+ACN+Na	C61H102O6	30.5	0	1.396548673			53.93660066	100 - 67.4 - 23.6 - 5.69 - 1.06 - 0.163		TG(18:0/20:4(5Z,8Z,11Z,14Z)/20:4(5Z,8Z,11Z,14Z))[iso3]		994.7847106	1	5.028183333	0	0	Infinity		x	x	x	x
5.03_994.7847m/z	37663		M+ACN+Na	C61H102O6	30.5	0	1.396548673			53.93660066	100 - 67.4 - 23.6 - 5.69 - 1.06 - 0.163		TG(18:1(9Z)/20:3(8Z,11Z,14Z)/20:4(5Z,8Z,11Z,14Z))[iso6]		994.7847106	1	5.028183333	0	0	Infinity		x	x	x	x
5.03_994.7847m/z	37664		M+ACN+Na	C61H102O6	30.5	0	1.396548673			53.93660066	100 - 67.4 - 23.6 - 5.69 - 1.06 - 0.163		TG(18:2(9Z,12Z)/20:2(11Z,14Z)/20:4(5Z,8Z,11Z,14Z))[iso6]		994.7847106	1	5.028183333	0	0	Infinity		x	x	x	x
5.03_994.7847m/z	37665		M+ACN+Na	C61H102O6	30.5	0	1.396548673			53.93660066	100 - 67.4 - 23.6 - 5.69 - 1.06 - 0.163		TG(18:3(9Z,12Z,15Z)/20:1(11Z)/20:4(5Z,8Z,11Z,14Z))[iso6]		994.7847106	1	5.028183333	0	0	Infinity		x	x	x	x
5.03_994.7847m/z	37668		M+ACN+Na	C61H102O6	30.5	0	1.396548673			53.93660066	100 - 67.4 - 23.6 - 5.69 - 1.06 - 0.163		TG(18:0/20:3(8Z,11Z,14Z)/20:5(5Z,8Z,11Z,14Z,17Z))[iso6]		994.7847106	1	5.028183333	0	0	Infinity		x	x	x	x
5.03_994.7847m/z	37669		M+ACN+Na	C61H102O6	30.5	0	1.396548673			53.93660066	100 - 67.4 - 23.6 - 5.69 - 1.06 - 0.163		TG(18:1(9Z)/20:2(11Z,14Z)/20:5(5Z,8Z,11Z,14Z,17Z))[iso6]		994.7847106	1	5.028183333	0	0	Infinity		x	x	x	x
5.03_994.7847m/z	37670		M+ACN+Na	C61H102O6	30.5	0	1.396548673			53.93660066	100 - 67.4 - 23.6 - 5.69 - 1.06 - 0.163		TG(18:2(9Z,12Z)/20:1(11Z)/20:5(5Z,8Z,11Z,14Z,17Z))[iso6]		994.7847106	1	5.028183333	0	0	Infinity		x	x	x	x
5.03_994.7847m/z	37671		M+ACN+Na	C61H102O6	30.5	0	1.396548673			53.93660066	100 - 67.4 - 23.6 - 5.69 - 1.06 - 0.163		TG(18:3(9Z,12Z,15Z)/20:0/20:5(5Z,8Z,11Z,14Z,17Z))[iso6]		994.7847106	1	5.028183333	0	0	Infinity		x	x	x	x
5.03_994.7847m/z	37774		M+ACN+Na	C61H102O6	30.5	0	1.396548673			53.93660066	100 - 67.4 - 23.6 - 5.69 - 1.06 - 0.163		TG(16:0/20:5(5Z,8Z,11Z,14Z,17Z)/22:3(10Z,13Z,16Z))[iso6]		994.7847106	1	5.028183333	0	0	Infinity		x	x	x	x
5.03_994.7847m/z	37775		M+ACN+Na	C61H102O6	30.5	0	1.396548673			53.93660066	100 - 67.4 - 23.6 - 5.69 - 1.06 - 0.163		TG(16:1(9Z)/20:4(5Z,8Z,11Z,14Z)/22:3(10Z,13Z,16Z))[iso6]		994.7847106	1	5.028183333	0	0	Infinity		x	x	x	x
5.03_994.7847m/z	37781		M+ACN+Na	C61H102O6	30.5	0	1.396548673			53.93660066	100 - 67.4 - 23.6 - 5.69 - 1.06 - 0.163		TG(18:2(9Z,12Z)/18:3(9Z,12Z,15Z)/22:3(10Z,13Z,16Z))[iso6]		994.7847106	1	5.028183333	0	0	Infinity		x	x	x	x
5.03_994.7847m/z	37866		M+ACN+Na	C61H102O6	30.5	0	1.396548673			53.93660066	100 - 67.4 - 23.6 - 5.69 - 1.06 - 0.163		TG(16:0/20:4(5Z,8Z,11Z,14Z)/22:4(7Z,10Z,13Z,16Z))[iso6]		994.7847106	1	5.028183333	0	0	Infinity		x	x	x	x
5.03_994.7847m/z	37867		M+ACN+Na	C61H102O6	30.5	0	1.396548673			53.93660066	100 - 67.4 - 23.6 - 5.69 - 1.06 - 0.163		TG(16:1(9Z)/20:3(8Z,11Z,14Z)/22:4(7Z,10Z,13Z,16Z))[iso6]		994.7847106	1	5.028183333	0	0	Infinity		x	x	x	x
5.03_994.7847m/z	37872		M+ACN+Na	C61H102O6	30.5	0	1.396548673			53.93660066	100 - 67.4 - 23.6 - 5.69 - 1.06 - 0.163		TG(18:1(9Z)/18:3(9Z,12Z,15Z)/22:4(7Z,10Z,13Z,16Z))[iso6]		994.7847106	1	5.028183333	0	0	Infinity		x	x	x	x
5.03_994.7847m/z	37873		M+ACN+Na	C61H102O6	30.5	0	1.396548673			53.93660066	100 - 67.4 - 23.6 - 5.69 - 1.06 - 0.163		TG(18:2(9Z,12Z)/18:2(9Z,12Z)/22:4(7Z,10Z,13Z,16Z))[iso3]		994.7847106	1	5.028183333	0	0	Infinity		x	x	x	x
5.03_994.7847m/z	37874		M+ACN+Na	C61H102O6	30.5	0	1.396548673			53.93660066	100 - 67.4 - 23.6 - 5.69 - 1.06 - 0.163		TG(16:0/20:3(8Z,11Z,14Z)/22:5(7Z,10Z,13Z,16Z,19Z))[iso6]		994.7847106	1	5.028183333	0	0	Infinity		x	x	x	x
5.03_994.7847m/z	37875		M+ACN+Na	C61H102O6	30.5	0	1.396548673			53.93660066	100 - 67.4 - 23.6 - 5.69 - 1.06 - 0.163		TG(16:1(9Z)/20:2(11Z,14Z)/22:5(7Z,10Z,13Z,16Z,19Z))[iso6]		994.7847106	1	5.028183333	0	0	Infinity		x	x	x	x
5.03_994.7847m/z	37879		M+ACN+Na	C61H102O6	30.5	0	1.396548673			53.93660066	100 - 67.4 - 23.6 - 5.69 - 1.06 - 0.163		TG(18:0/18:3(9Z,12Z,15Z)/22:5(7Z,10Z,13Z,16Z,19Z))[iso6]		994.7847106	1	5.028183333	0	0	Infinity		x	x	x	x
5.03_994.7847m/z	37880		M+ACN+Na	C61H102O6	30.5	0	1.396548673			53.93660066	100 - 67.4 - 23.6 - 5.69 - 1.06 - 0.163		TG(18:1(9Z)/18:2(9Z,12Z)/22:5(7Z,10Z,13Z,16Z,19Z))[iso6]		994.7847106	1	5.028183333	0	0	Infinity		x	x	x	x
5.03_994.7847m/z	37881		M+ACN+Na	C61H102O6	30.5	0	1.396548673			53.93660066	100 - 67.4 - 23.6 - 5.69 - 1.06 - 0.163		TG(16:0/20:2(11Z,14Z)/22:6(4Z,7Z,10Z,13Z,16Z,19Z))[iso6]		994.7847106	1	5.028183333	0	0	Infinity		x	x	x	x
5.03_994.7847m/z	37882		M+ACN+Na	C61H102O6	30.5	0	1.396548673			53.93660066	100 - 67.4 - 23.6 - 5.69 - 1.06 - 0.163		TG(16:1(9Z)/20:1(11Z)/22:6(4Z,7Z,10Z,13Z,16Z,19Z))[iso6]		994.7847106	1	5.028183333	0	0	Infinity		x	x	x	x
5.03_994.7847m/z	37886		M+ACN+Na	C61H102O6	30.5	0	1.396548673			53.93660066	100 - 67.4 - 23.6 - 5.69 - 1.06 - 0.163		TG(18:0/18:2(9Z,12Z)/22:6(4Z,7Z,10Z,13Z,16Z,19Z))[iso6]		994.7847106	1	5.028183333	0	0	Infinity		x	x	x	x
5.03_994.7847m/z	37887		M+ACN+Na	C61H102O6	30.5	0	1.396548673			53.93660066	100 - 67.4 - 23.6 - 5.69 - 1.06 - 0.163		TG(18:1(9Z)/18:1(9Z)/22:6(4Z,7Z,10Z,13Z,16Z,19Z))[iso3]		994.7847106	1	5.028183333	0	0	Infinity		x	x	x	x
5.03_994.7847m/z	37935		M+ACN+Na	C61H102O6	30.5	0	1.396548673			53.93660066	100 - 67.4 - 23.6 - 5.69 - 1.06 - 0.163		TG(16:1(9Z)/20:5(5Z,8Z,11Z,14Z,17Z)/22:2(13Z,16Z))[iso6]		994.7847106	1	5.028183333	0	0	Infinity		x	x	x	x
5.03_994.7847m/z	37942		M+ACN+Na	C61H102O6	30.5	0	1.396548673			53.93660066	100 - 67.4 - 23.6 - 5.69 - 1.06 - 0.163		TG(18:3(9Z,12Z,15Z)/18:3(9Z,12Z,15Z)/22:2(13Z,16Z))[iso3]		994.7847106	1	5.028183333	0	0	Infinity		x	x	x	x
5.03_994.7847m/z	37963		M+ACN+Na	C61H102O6	30.5	0	1.396548673			53.93660066	100 - 67.4 - 23.6 - 5.69 - 1.06 - 0.163		TG(17:2(9Z,12Z)/19:0/22:6(4Z,7Z,10Z,13Z,16Z,19Z))[iso6]		994.7847106	1	5.028183333	0	0	Infinity		x	x	x	x
5.03_994.7847m/z	38267		M+ACN+H	C63H100O6	30.3	0	-1.16066254			52.80162076	100 - 69.5 - 25 - 6.2 - 1.19 - 0.186		TG(20:3(8Z,11Z,14Z)/20:4(5Z,8Z,11Z,14Z)/20:4(5Z,8Z,11Z,14Z))[iso3]		994.7847106	1	5.028183333	0	0	Infinity		x	x	x	x
5.03_994.7847m/z	38268		M+ACN+H	C63H100O6	30.3	0	-1.16066254			52.80162076	100 - 69.5 - 25 - 6.2 - 1.19 - 0.186		TG(20:1(11Z)/20:5(5Z,8Z,11Z,14Z,17Z)/20:5(5Z,8Z,11Z,14Z,17Z))[iso3]		994.7847106	1	5.028183333	0	0	Infinity		x	x	x	x
5.03_994.7847m/z	38269		M+ACN+H	C63H100O6	30.3	0	-1.16066254			52.80162076	100 - 69.5 - 25 - 6.2 - 1.19 - 0.186		TG(20:2(11Z,14Z)/20:4(5Z,8Z,11Z,14Z)/20:5(5Z,8Z,11Z,14Z,17Z))[iso6]		994.7847106	1	5.028183333	0	0	Infinity		x	x	x	x
5.03_994.7847m/z	38270		M+ACN+H	C63H100O6	30.3	0	-1.16066254			52.80162076	100 - 69.5 - 25 - 6.2 - 1.19 - 0.186		TG(20:3(8Z,11Z,14Z)/20:3(8Z,11Z,14Z)/20:5(5Z,8Z,11Z,14Z,17Z))[iso3]		994.7847106	1	5.028183333	0	0	Infinity		x	x	x	x
5.03_994.7847m/z	38361		M+ACN+H	C63H100O6	30.3	0	-1.16066254			52.80162076	100 - 69.5 - 25 - 6.2 - 1.19 - 0.186		TG(18:3(9Z,12Z,15Z)/20:5(5Z,8Z,11Z,14Z,17Z)/22:3(10Z,13Z,16Z))[iso6]		994.7847106	1	5.028183333	0	0	Infinity		x	x	x	x
5.03_994.7847m/z	38446		M+ACN+H	C63H100O6	30.3	0	-1.16066254			52.80162076	100 - 69.5 - 25 - 6.2 - 1.19 - 0.186		TG(18:2(9Z,12Z)/20:5(5Z,8Z,11Z,14Z,17Z)/22:4(7Z,10Z,13Z,16Z))[iso6]		994.7847106	1	5.028183333	0	0	Infinity		x	x	x	x
5.03_994.7847m/z	38447		M+ACN+H	C63H100O6	30.3	0	-1.16066254			52.80162076	100 - 69.5 - 25 - 6.2 - 1.19 - 0.186		TG(18:3(9Z,12Z,15Z)/20:4(5Z,8Z,11Z,14Z)/22:4(7Z,10Z,13Z,16Z))[iso6]		994.7847106	1	5.028183333	0	0	Infinity		x	x	x	x
5.03_994.7847m/z	38457		M+ACN+H	C63H100O6	30.3	0	-1.16066254			52.80162076	100 - 69.5 - 25 - 6.2 - 1.19 - 0.186		TG(18:1(9Z)/20:5(5Z,8Z,11Z,14Z,17Z)/22:5(7Z,10Z,13Z,16Z,19Z))[iso6]		994.7847106	1	5.028183333	0	0	Infinity		x	x	x	x
5.03_994.7847m/z	38458		M+ACN+H	C63H100O6	30.3	0	-1.16066254			52.80162076	100 - 69.5 - 25 - 6.2 - 1.19 - 0.186		TG(18:2(9Z,12Z)/20:4(5Z,8Z,11Z,14Z)/22:5(7Z,10Z,13Z,16Z,19Z))[iso6]		994.7847106	1	5.028183333	0	0	Infinity		x	x	x	x
5.03_994.7847m/z	38459		M+ACN+H	C63H100O6	30.3	0	-1.16066254			52.80162076	100 - 69.5 - 25 - 6.2 - 1.19 - 0.186		TG(18:3(9Z,12Z,15Z)/20:3(8Z,11Z,14Z)/22:5(7Z,10Z,13Z,16Z,19Z))[iso6]		994.7847106	1	5.028183333	0	0	Infinity		x	x	x	x
5.03_994.7847m/z	38467		M+ACN+H	C63H100O6	30.3	0	-1.16066254			52.80162076	100 - 69.5 - 25 - 6.2 - 1.19 - 0.186		TG(18:0/20:5(5Z,8Z,11Z,14Z,17Z)/22:6(4Z,7Z,10Z,13Z,16Z,19Z))[iso6]		994.7847106	1	5.028183333	0	0	Infinity		x	x	x	x
5.03_994.7847m/z	38468		M+ACN+H	C63H100O6	30.3	0	-1.16066254			52.80162076	100 - 69.5 - 25 - 6.2 - 1.19 - 0.186		TG(18:1(9Z)/20:4(5Z,8Z,11Z,14Z)/22:6(4Z,7Z,10Z,13Z,16Z,19Z))[iso6]		994.7847106	1	5.028183333	0	0	Infinity		x	x	x	x
5.03_994.7847m/z	38469		M+ACN+H	C63H100O6	30.3	0	-1.16066254			52.80162076	100 - 69.5 - 25 - 6.2 - 1.19 - 0.186		TG(18:2(9Z,12Z)/20:3(8Z,11Z,14Z)/22:6(4Z,7Z,10Z,13Z,16Z,19Z))[iso6]		994.7847106	1	5.028183333	0	0	Infinity		x	x	x	x
5.03_994.7847m/z	38470		M+ACN+H	C63H100O6	30.3	0	-1.16066254			52.80162076	100 - 69.5 - 25 - 6.2 - 1.19 - 0.186		TG(18:3(9Z,12Z,15Z)/20:2(11Z,14Z)/22:6(4Z,7Z,10Z,13Z,16Z,19Z))[iso6]		994.7847106	1	5.028183333	0	0	Infinity		x	x	x	x
5.03_994.7847m/z	38573		M+ACN+H	C63H100O6	30.3	0	-1.16066254			52.80162076	100 - 69.5 - 25 - 6.2 - 1.19 - 0.186		TG(16:1(9Z)/22:5(7Z,10Z,13Z,16Z,19Z)/22:5(7Z,10Z,13Z,16Z,19Z))[iso3]		994.7847106	1	5.028183333	0	0	Infinity		x	x	x	x
5.03_994.7847m/z	38584		M+ACN+H	C63H100O6	30.3	0	-1.16066254			52.80162076	100 - 69.5 - 25 - 6.2 - 1.19 - 0.186		TG(16:0/22:5(7Z,10Z,13Z,16Z,19Z)/22:6(4Z,7Z,10Z,13Z,16Z,19Z))[iso6]		994.7847106	1	5.028183333	0	0	Infinity		x	x	x	x
5.03_994.7847m/z	38585		M+ACN+H	C63H100O6	30.3	0	-1.16066254			52.80162076	100 - 69.5 - 25 - 6.2 - 1.19 - 0.186		TG(16:1(9Z)/22:4(7Z,10Z,13Z,16Z)/22:6(4Z,7Z,10Z,13Z,16Z,19Z))[iso6]		994.7847106	1	5.028183333	0	0	Infinity		x	x	x	x
5.03_994.7847m/z	61776		M+ACN+Na	C61H102O6	30.5	0	1.396548673			53.93660066	100 - 67.4 - 23.6 - 5.69 - 1.06 - 0.163	http://nonlinear.com/redirect/outbound?p=hmdb&param=HMDB10478	TG(18:2(9Z,12Z)/18:0/22:6(4Z,7Z,10Z,13Z,16Z,19Z))[iso6]		994.7847106	1	5.028183333	0	0	Infinity		x	x	x	x
5.03_994.7847m/z	61785		M+ACN+Na	C61H102O6	30.5	0	1.396548673			53.93660066	100 - 67.4 - 23.6 - 5.69 - 1.06 - 0.163	http://nonlinear.com/redirect/outbound?p=hmdb&param=HMDB10487	TG(18:2(9Z,12Z)/18:1(9Z)/22:5(7Z,10Z,13Z,16Z,19Z))[iso6]		994.7847106	1	5.028183333	0	0	Infinity		x	x	x	x
5.03_994.7847m/z	61813		M+ACN+H	C63H100O6	30.3	0	-1.16066254			52.80162076	100 - 69.5 - 25 - 6.2 - 1.19 - 0.186	http://nonlinear.com/redirect/outbound?p=hmdb&param=HMDB10526	TG(20:4(5Z,8Z,11Z,14Z)/18:1(9Z)/22:6(4Z,7Z,10Z,13Z,16Z,19Z))[iso6]		994.7847106	1	5.028183333	0	0	Infinity		x	x	x	x
5.03_994.7847m/z	61816		M+ACN+H	C63H100O6	30.3	0	-1.16066254			52.80162076	100 - 69.5 - 25 - 6.2 - 1.19 - 0.186	http://nonlinear.com/redirect/outbound?p=hmdb&param=HMDB10529	TG(20:4(5Z,8Z,11Z,14Z)/18:2(9Z,12Z)/22:5(7Z,10Z,13Z,16Z,19Z))[iso6]		994.7847106	1	5.028183333	0	0	Infinity		x	x	x	x
5.03_994.7847m/z	61820		M+ACN+H	C63H100O6	30.3	0	-1.16066254			52.80162076	100 - 69.5 - 25 - 6.2 - 1.19 - 0.186	http://nonlinear.com/redirect/outbound?p=hmdb&param=HMDB10534	TG(20:5(5Z,8Z,11Z,14Z,17Z)/18:1(9Z)/22:5(7Z,10Z,13Z,16Z,19Z))[iso6]		994.7847106	1	5.028183333	0	0	Infinity		x	x	x	x
5.03_994.7847m/z	61829		M+ACN+H	C63H100O6	30.3	0	-1.16066254			52.80162076	100 - 69.5 - 25 - 6.2 - 1.19 - 0.186	http://nonlinear.com/redirect/outbound?p=hmdb&param=HMDB10543	TG(22:5(7Z,10Z,13Z,16Z,19Z)/16:0/22:6(4Z,7Z,10Z,13Z,16Z,19Z))[iso6]		994.7847106	1	5.028183333	0	0	Infinity		x	x	x	x
5.03_994.7847m/z	98669		M+ACN+Na	C61H102O6	30.5	0	1.396548673			53.93660066	100 - 67.4 - 23.6 - 5.69 - 1.06 - 0.163		TG(14:0/22:4(7Z,10Z,13Z,16Z)/22:4(7Z,10Z,13Z,16Z))[iso3]		994.7847106	1	5.028183333	0	0	Infinity		x	x	x	x
5.03_994.7847m/z	98913		M+ACN+Na	C61H102O6	30.5	0	1.396548673			53.93660066	100 - 67.4 - 23.6 - 5.69 - 1.06 - 0.163		TG(18:3(6Z,9Z,12Z)/18:3(6Z,9Z,12Z)/22:2(13Z,16Z))[iso3]		994.7847106	1	5.028183333	0	0	Infinity		x	x	x	x
5.03_994.7847m/z	98951		M+ACN+Na	C61H102O6	30.5	0	1.396548673			53.93660066	100 - 67.4 - 23.6 - 5.69 - 1.06 - 0.163		TG(18:4(6Z,9Z,12Z,15Z)/18:4(6Z,9Z,12Z,15Z)/22:0)[iso3]		994.7847106	1	5.028183333	0	0	Infinity		x	x	x	x
5.03_994.7847m/z	98962		M+ACN+Na	C61H102O6	30.5	0	1.396548673			53.93660066	100 - 67.4 - 23.6 - 5.69 - 1.06 - 0.163		TG(18:4(6Z,9Z,12Z,15Z)/20:2(11Z,14Z)/20:2(11Z,14Z))[iso3]		994.7847106	1	5.028183333	0	0	Infinity		x	x	x	x
5.03_994.7847m/z	TG(16:0/20:2/22:6)		M+ACN+Na	C61H102O6	30.5	0	1.396548679			53.93660066	100 - 67.4 - 23.6 - 5.69 - 1.06 - 0.163	http://nonlinear.com/redirect/outbound?p=lipidblast&param=TG%2816%3A0%2F20%3A2%2F22%3A6%29	TG(16:0/20:2/22:6)		994.7847106	1	5.028183333	0	0	Infinity		x	x	x	x
5.03_994.7847m/z	TG(16:0/20:3/22:5)		M+ACN+Na	C61H102O6	30.5	0	1.396548679			53.93660066	100 - 67.4 - 23.6 - 5.69 - 1.06 - 0.163	http://nonlinear.com/redirect/outbound?p=lipidblast&param=TG%2816%3A0%2F20%3A3%2F22%3A5%29	TG(16:0/20:3/22:5)		994.7847106	1	5.028183333	0	0	Infinity		x	x	x	x
5.03_994.7847m/z	TG(16:0/20:4/22:4)		M+ACN+Na	C61H102O6	30.5	0	1.396548679			53.93660066	100 - 67.4 - 23.6 - 5.69 - 1.06 - 0.163	http://nonlinear.com/redirect/outbound?p=lipidblast&param=TG%2816%3A0%2F20%3A4%2F22%3A4%29	TG(16:0/20:4/22:4)		994.7847106	1	5.028183333	0	0	Infinity		x	x	x	x
5.03_994.7847m/z	TG(16:0/20:5/22:3)		M+ACN+Na	C61H102O6	30.5	0	1.396548679			53.93660066	100 - 67.4 - 23.6 - 5.69 - 1.06 - 0.163	http://nonlinear.com/redirect/outbound?p=lipidblast&param=TG%2816%3A0%2F20%3A5%2F22%3A3%29	TG(16:0/20:5/22:3)		994.7847106	1	5.028183333	0	0	Infinity		x	x	x	x
5.03_994.7847m/z	TG(16:0/22:5/22:6)		M+ACN+H	C63H100O6	30.3	0	-1.160662535			52.80162076	100 - 69.5 - 25 - 6.2 - 1.19 - 0.186	http://nonlinear.com/redirect/outbound?p=lipidblast&param=TG%2816%3A0%2F22%3A5%2F22%3A6%29	TG(16:0/22:5/22:6)		994.7847106	1	5.028183333	0	0	Infinity		x	x	x	x
5.03_994.7847m/z	TG(16:1/20:1/22:6)		M+ACN+Na	C61H102O6	30.5	0	1.396548679			53.93660066	100 - 67.4 - 23.6 - 5.69 - 1.06 - 0.163	http://nonlinear.com/redirect/outbound?p=lipidblast&param=TG%2816%3A1%2F20%3A1%2F22%3A6%29	TG(16:1/20:1/22:6)		994.7847106	1	5.028183333	0	0	Infinity		x	x	x	x
5.03_994.7847m/z	TG(16:1/20:2/22:5)		M+ACN+Na	C61H102O6	30.5	0	1.396548679			53.93660066	100 - 67.4 - 23.6 - 5.69 - 1.06 - 0.163	http://nonlinear.com/redirect/outbound?p=lipidblast&param=TG%2816%3A1%2F20%3A2%2F22%3A5%29	TG(16:1/20:2/22:5)		994.7847106	1	5.028183333	0	0	Infinity		x	x	x	x
5.03_994.7847m/z	TG(16:1/20:3/22:4)		M+ACN+Na	C61H102O6	30.5	0	1.396548679			53.93660066	100 - 67.4 - 23.6 - 5.69 - 1.06 - 0.163	http://nonlinear.com/redirect/outbound?p=lipidblast&param=TG%2816%3A1%2F20%3A3%2F22%3A4%29	TG(16:1/20:3/22:4)		994.7847106	1	5.028183333	0	0	Infinity		x	x	x	x
5.03_994.7847m/z	TG(16:1/20:4/22:3)		M+ACN+Na	C61H102O6	30.5	0	1.396548679			53.93660066	100 - 67.4 - 23.6 - 5.69 - 1.06 - 0.163	http://nonlinear.com/redirect/outbound?p=lipidblast&param=TG%2816%3A1%2F20%3A4%2F22%3A3%29	TG(16:1/20:4/22:3)		994.7847106	1	5.028183333	0	0	Infinity		x	x	x	x
5.03_994.7847m/z	TG(16:1/20:5/22:2)		M+ACN+Na	C61H102O6	30.5	0	1.396548679			53.93660066	100 - 67.4 - 23.6 - 5.69 - 1.06 - 0.163	http://nonlinear.com/redirect/outbound?p=lipidblast&param=TG%2816%3A1%2F20%3A5%2F22%3A2%29	TG(16:1/20:5/22:2)		994.7847106	1	5.028183333	0	0	Infinity		x	x	x	x
5.03_994.7847m/z	TG(16:1/22:4/22:6)		M+ACN+H	C63H100O6	30.3	0	-1.160662535			52.80162076	100 - 69.5 - 25 - 6.2 - 1.19 - 0.186	http://nonlinear.com/redirect/outbound?p=lipidblast&param=TG%2816%3A1%2F22%3A4%2F22%3A6%29	TG(16:1/22:4/22:6)		994.7847106	1	5.028183333	0	0	Infinity		x	x	x	x
5.03_994.7847m/z	TG(16:1/22:5/22:5)		M+ACN+H	C63H100O6	30.3	0	-1.160662535			52.80162076	100 - 69.5 - 25 - 6.2 - 1.19 - 0.186	http://nonlinear.com/redirect/outbound?p=lipidblast&param=TG%2816%3A1%2F22%3A5%2F22%3A5%29	TG(16:1/22:5/22:5)		994.7847106	1	5.028183333	0	0	Infinity		x	x	x	x
5.03_994.7847m/z	TG(17:2/19:0/22:6)		M+ACN+Na	C61H102O6	30.5	0	1.396548679			53.93660066	100 - 67.4 - 23.6 - 5.69 - 1.06 - 0.163	http://nonlinear.com/redirect/outbound?p=lipidblast&param=TG%2817%3A2%2F19%3A0%2F22%3A6%29	TG(17:2/19:0/22:6)		994.7847106	1	5.028183333	0	0	Infinity		x	x	x	x
5.03_994.7847m/z	TG(18:0/18:2/22:6)		M+ACN+Na	C61H102O6	30.5	0	1.396548679			53.93660066	100 - 67.4 - 23.6 - 5.69 - 1.06 - 0.163	http://nonlinear.com/redirect/outbound?p=lipidblast&param=TG%2818%3A0%2F18%3A2%2F22%3A6%29	TG(18:0/18:2/22:6)		994.7847106	1	5.028183333	0	0	Infinity		x	x	x	x
5.03_994.7847m/z	TG(18:0/18:3/22:5)		M+ACN+Na	C61H102O6	30.5	0	1.396548679			53.93660066	100 - 67.4 - 23.6 - 5.69 - 1.06 - 0.163	http://nonlinear.com/redirect/outbound?p=lipidblast&param=TG%2818%3A0%2F18%3A3%2F22%3A5%29	TG(18:0/18:3/22:5)		994.7847106	1	5.028183333	0	0	Infinity		x	x	x	x
5.03_994.7847m/z	TG(18:0/20:3/20:5)		M+ACN+Na	C61H102O6	30.5	0	1.396548679			53.93660066	100 - 67.4 - 23.6 - 5.69 - 1.06 - 0.163	http://nonlinear.com/redirect/outbound?p=lipidblast&param=TG%2818%3A0%2F20%3A3%2F20%3A5%29	TG(18:0/20:3/20:5)		994.7847106	1	5.028183333	0	0	Infinity		x	x	x	x
5.03_994.7847m/z	TG(18:0/20:4/20:4)		M+ACN+Na	C61H102O6	30.5	0	1.396548679			53.93660066	100 - 67.4 - 23.6 - 5.69 - 1.06 - 0.163	http://nonlinear.com/redirect/outbound?p=lipidblast&param=TG%2818%3A0%2F20%3A4%2F20%3A4%29	TG(18:0/20:4/20:4)		994.7847106	1	5.028183333	0	0	Infinity		x	x	x	x
5.03_994.7847m/z	TG(18:0/20:5/22:6)		M+ACN+H	C63H100O6	30.3	0	-1.160662535			52.80162076	100 - 69.5 - 25 - 6.2 - 1.19 - 0.186	http://nonlinear.com/redirect/outbound?p=lipidblast&param=TG%2818%3A0%2F20%3A5%2F22%3A6%29	TG(18:0/20:5/22:6)		994.7847106	1	5.028183333	0	0	Infinity		x	x	x	x
5.03_994.7847m/z	TG(18:1/18:1/22:6)		M+ACN+Na	C61H102O6	30.5	0	1.396548679			53.93660066	100 - 67.4 - 23.6 - 5.69 - 1.06 - 0.163	http://nonlinear.com/redirect/outbound?p=lipidblast&param=TG%2818%3A1%2F18%3A1%2F22%3A6%29	TG(18:1/18:1/22:6)		994.7847106	1	5.028183333	0	0	Infinity		x	x	x	x
5.03_994.7847m/z	TG(18:1/18:2/22:5)		M+ACN+Na	C61H102O6	30.5	0	1.396548679			53.93660066	100 - 67.4 - 23.6 - 5.69 - 1.06 - 0.163	http://nonlinear.com/redirect/outbound?p=lipidblast&param=TG%2818%3A1%2F18%3A2%2F22%3A5%29	TG(18:1/18:2/22:5)		994.7847106	1	5.028183333	0	0	Infinity		x	x	x	x
5.03_994.7847m/z	TG(18:1/18:3/22:4)		M+ACN+Na	C61H102O6	30.5	0	1.396548679			53.93660066	100 - 67.4 - 23.6 - 5.69 - 1.06 - 0.163	http://nonlinear.com/redirect/outbound?p=lipidblast&param=TG%2818%3A1%2F18%3A3%2F22%3A4%29	TG(18:1/18:3/22:4)		994.7847106	1	5.028183333	0	0	Infinity		x	x	x	x
5.03_994.7847m/z	TG(18:1/20:2/20:5)		M+ACN+Na	C61H102O6	30.5	0	1.396548679			53.93660066	100 - 67.4 - 23.6 - 5.69 - 1.06 - 0.163	http://nonlinear.com/redirect/outbound?p=lipidblast&param=TG%2818%3A1%2F20%3A2%2F20%3A5%29	TG(18:1/20:2/20:5)		994.7847106	1	5.028183333	0	0	Infinity		x	x	x	x
5.03_994.7847m/z	TG(18:1/20:3/20:4)		M+ACN+Na	C61H102O6	30.5	0	1.396548679			53.93660066	100 - 67.4 - 23.6 - 5.69 - 1.06 - 0.163	http://nonlinear.com/redirect/outbound?p=lipidblast&param=TG%2818%3A1%2F20%3A3%2F20%3A4%29	TG(18:1/20:3/20:4)		994.7847106	1	5.028183333	0	0	Infinity		x	x	x	x
5.03_994.7847m/z	TG(18:1/20:4/22:6)		M+ACN+H	C63H100O6	30.3	0	-1.160662535			52.80162076	100 - 69.5 - 25 - 6.2 - 1.19 - 0.186	http://nonlinear.com/redirect/outbound?p=lipidblast&param=TG%2818%3A1%2F20%3A4%2F22%3A6%29	TG(18:1/20:4/22:6)		994.7847106	1	5.028183333	0	0	Infinity		x	x	x	x
5.03_994.7847m/z	TG(18:1/20:5/22:5)		M+ACN+H	C63H100O6	30.3	0	-1.160662535			52.80162076	100 - 69.5 - 25 - 6.2 - 1.19 - 0.186	http://nonlinear.com/redirect/outbound?p=lipidblast&param=TG%2818%3A1%2F20%3A5%2F22%3A5%29	TG(18:1/20:5/22:5)		994.7847106	1	5.028183333	0	0	Infinity		x	x	x	x
5.03_994.7847m/z	TG(18:2/18:2/22:4)		M+ACN+Na	C61H102O6	30.5	0	1.396548679			53.93660066	100 - 67.4 - 23.6 - 5.69 - 1.06 - 0.163	http://nonlinear.com/redirect/outbound?p=lipidblast&param=TG%2818%3A2%2F18%3A2%2F22%3A4%29	TG(18:2/18:2/22:4)		994.7847106	1	5.028183333	0	0	Infinity		x	x	x	x
5.03_994.7847m/z	TG(18:2/18:3/22:3)		M+ACN+Na	C61H102O6	30.5	0	1.396548679			53.93660066	100 - 67.4 - 23.6 - 5.69 - 1.06 - 0.163	http://nonlinear.com/redirect/outbound?p=lipidblast&param=TG%2818%3A2%2F18%3A3%2F22%3A3%29	TG(18:2/18:3/22:3)		994.7847106	1	5.028183333	0	0	Infinity		x	x	x	x
5.03_994.7847m/z	TG(18:2/20:1/20:5)		M+ACN+Na	C61H102O6	30.5	0	1.396548679			53.93660066	100 - 67.4 - 23.6 - 5.69 - 1.06 - 0.163	http://nonlinear.com/redirect/outbound?p=lipidblast&param=TG%2818%3A2%2F20%3A1%2F20%3A5%29	TG(18:2/20:1/20:5)		994.7847106	1	5.028183333	0	0	Infinity		x	x	x	x
5.03_994.7847m/z	TG(18:2/20:2/20:4)		M+ACN+Na	C61H102O6	30.5	0	1.396548679			53.93660066	100 - 67.4 - 23.6 - 5.69 - 1.06 - 0.163	http://nonlinear.com/redirect/outbound?p=lipidblast&param=TG%2818%3A2%2F20%3A2%2F20%3A4%29	TG(18:2/20:2/20:4)		994.7847106	1	5.028183333	0	0	Infinity		x	x	x	x
5.03_994.7847m/z	TG(18:2/20:3/20:3)		M+ACN+Na	C61H102O6	30.5	0	1.396548679			53.93660066	100 - 67.4 - 23.6 - 5.69 - 1.06 - 0.163	http://nonlinear.com/redirect/outbound?p=lipidblast&param=TG%2818%3A2%2F20%3A3%2F20%3A3%29	TG(18:2/20:3/20:3)		994.7847106	1	5.028183333	0	0	Infinity		x	x	x	x
5.03_994.7847m/z	TG(18:2/20:3/22:6)		M+ACN+H	C63H100O6	30.3	0	-1.160662535			52.80162076	100 - 69.5 - 25 - 6.2 - 1.19 - 0.186	http://nonlinear.com/redirect/outbound?p=lipidblast&param=TG%2818%3A2%2F20%3A3%2F22%3A6%29	TG(18:2/20:3/22:6)		994.7847106	1	5.028183333	0	0	Infinity		x	x	x	x
5.03_994.7847m/z	TG(18:2/20:4/22:5)		M+ACN+H	C63H100O6	30.3	0	-1.160662535			52.80162076	100 - 69.5 - 25 - 6.2 - 1.19 - 0.186	http://nonlinear.com/redirect/outbound?p=lipidblast&param=TG%2818%3A2%2F20%3A4%2F22%3A5%29	TG(18:2/20:4/22:5)		994.7847106	1	5.028183333	0	0	Infinity		x	x	x	x
5.03_994.7847m/z	TG(18:2/20:5/22:4)		M+ACN+H	C63H100O6	30.3	0	-1.160662535			52.80162076	100 - 69.5 - 25 - 6.2 - 1.19 - 0.186	http://nonlinear.com/redirect/outbound?p=lipidblast&param=TG%2818%3A2%2F20%3A5%2F22%3A4%29	TG(18:2/20:5/22:4)		994.7847106	1	5.028183333	0	0	Infinity		x	x	x	x
5.03_994.7847m/z	TG(18:3/18:3/22:2)		M+ACN+Na	C61H102O6	30.5	0	1.396548679			53.93660066	100 - 67.4 - 23.6 - 5.69 - 1.06 - 0.163	http://nonlinear.com/redirect/outbound?p=lipidblast&param=TG%2818%3A3%2F18%3A3%2F22%3A2%29	TG(18:3/18:3/22:2)		994.7847106	1	5.028183333	0	0	Infinity		x	x	x	x
5.03_994.7847m/z	TG(18:3/20:0/20:5)		M+ACN+Na	C61H102O6	30.5	0	1.396548679			53.93660066	100 - 67.4 - 23.6 - 5.69 - 1.06 - 0.163	http://nonlinear.com/redirect/outbound?p=lipidblast&param=TG%2818%3A3%2F20%3A0%2F20%3A5%29	TG(18:3/20:0/20:5)		994.7847106	1	5.028183333	0	0	Infinity		x	x	x	x
5.03_994.7847m/z	TG(18:3/20:1/20:4)		M+ACN+Na	C61H102O6	30.5	0	1.396548679			53.93660066	100 - 67.4 - 23.6 - 5.69 - 1.06 - 0.163	http://nonlinear.com/redirect/outbound?p=lipidblast&param=TG%2818%3A3%2F20%3A1%2F20%3A4%29	TG(18:3/20:1/20:4)		994.7847106	1	5.028183333	0	0	Infinity		x	x	x	x
5.03_994.7847m/z	TG(18:3/20:2/20:3)		M+ACN+Na	C61H102O6	30.5	0	1.396548679			53.93660066	100 - 67.4 - 23.6 - 5.69 - 1.06 - 0.163	http://nonlinear.com/redirect/outbound?p=lipidblast&param=TG%2818%3A3%2F20%3A2%2F20%3A3%29	TG(18:3/20:2/20:3)		994.7847106	1	5.028183333	0	0	Infinity		x	x	x	x
5.03_994.7847m/z	TG(18:3/20:2/22:6)		M+ACN+H	C63H100O6	30.3	0	-1.160662535			52.80162076	100 - 69.5 - 25 - 6.2 - 1.19 - 0.186	http://nonlinear.com/redirect/outbound?p=lipidblast&param=TG%2818%3A3%2F20%3A2%2F22%3A6%29	TG(18:3/20:2/22:6)		994.7847106	1	5.028183333	0	0	Infinity		x	x	x	x
5.03_994.7847m/z	TG(18:3/20:3/22:5)		M+ACN+H	C63H100O6	30.3	0	-1.160662535			52.80162076	100 - 69.5 - 25 - 6.2 - 1.19 - 0.186	http://nonlinear.com/redirect/outbound?p=lipidblast&param=TG%2818%3A3%2F20%3A3%2F22%3A5%29	TG(18:3/20:3/22:5)		994.7847106	1	5.028183333	0	0	Infinity		x	x	x	x
5.03_994.7847m/z	TG(18:3/20:4/22:4)		M+ACN+H	C63H100O6	30.3	0	-1.160662535			52.80162076	100 - 69.5 - 25 - 6.2 - 1.19 - 0.186	http://nonlinear.com/redirect/outbound?p=lipidblast&param=TG%2818%3A3%2F20%3A4%2F22%3A4%29	TG(18:3/20:4/22:4)		994.7847106	1	5.028183333	0	0	Infinity		x	x	x	x
5.03_994.7847m/z	TG(18:3/20:5/22:3)		M+ACN+H	C63H100O6	30.3	0	-1.160662535			52.80162076	100 - 69.5 - 25 - 6.2 - 1.19 - 0.186	http://nonlinear.com/redirect/outbound?p=lipidblast&param=TG%2818%3A3%2F20%3A5%2F22%3A3%29	TG(18:3/20:5/22:3)		994.7847106	1	5.028183333	0	0	Infinity		x	x	x	x
5.03_994.7847m/z	TG(20:1/20:5/20:5)		M+ACN+H	C63H100O6	30.3	0	-1.160662535			52.80162076	100 - 69.5 - 25 - 6.2 - 1.19 - 0.186	http://nonlinear.com/redirect/outbound?p=lipidblast&param=TG%2820%3A1%2F20%3A5%2F20%3A5%29	TG(20:1/20:5/20:5)		994.7847106	1	5.028183333	0	0	Infinity		x	x	x	x
5.03_994.7847m/z	TG(20:2/20:4/20:5)		M+ACN+H	C63H100O6	30.3	0	-1.160662535			52.80162076	100 - 69.5 - 25 - 6.2 - 1.19 - 0.186	http://nonlinear.com/redirect/outbound?p=lipidblast&param=TG%2820%3A2%2F20%3A4%2F20%3A5%29	TG(20:2/20:4/20:5)		994.7847106	1	5.028183333	0	0	Infinity		x	x	x	x
5.03_994.7847m/z	TG(20:3/20:3/20:5)		M+ACN+H	C63H100O6	30.3	0	-1.160662535			52.80162076	100 - 69.5 - 25 - 6.2 - 1.19 - 0.186	http://nonlinear.com/redirect/outbound?p=lipidblast&param=TG%2820%3A3%2F20%3A3%2F20%3A5%29	TG(20:3/20:3/20:5)		994.7847106	1	5.028183333	0	0	Infinity		x	x	x	x
5.03_994.7847m/z	TG(20:3/20:4/20:4)		M+ACN+H	C63H100O6	30.3	0	-1.160662535			52.80162076	100 - 69.5 - 25 - 6.2 - 1.19 - 0.186	http://nonlinear.com/redirect/outbound?p=lipidblast&param=TG%2820%3A3%2F20%3A4%2F20%3A4%29	TG(20:3/20:4/20:4)		994.7847106	1	5.028183333	0	0	Infinity		x	x	x	x
5.70_454.2680m/z	3880		M+2Na	C45H83O13P	35.5	0	0.382422071			77.97496543	100 - 50.1 - 15 - 3.31 - 0.592	http://nonlinear.com/redirect/outbound?p=hmdb&param=HMDB09837	PI(18:1(9Z)/18:1(9Z))		454.2679503	2	5.698933333	0	0	Infinity		x	x	x	x
5.70_454.2680m/z	61171		M+2Na	C45H83O13P	35.5	0	0.382422072			77.97496543	100 - 50.1 - 15 - 3.31 - 0.592	http://nonlinear.com/redirect/outbound?p=hmdb&param=HMDB09786	PI(16:0/20:2(11Z,14Z))		454.2679503	2	5.698933333	0	0	Infinity		x	x	x	x
5.70_454.2680m/z	61180		M+H+Na	C47H81O13P	34.7	0	-2.346780817			76.29296923	100 - 52.3 - 16.1 - 3.63 - 0.665 - 0.103	http://nonlinear.com/redirect/outbound?p=hmdb&param=HMDB09795	PI(16:0/22:5(4Z,7Z,10Z,13Z,16Z))		454.2679503	2	5.698933333	0	0	Infinity		x	x	x	x
5.70_454.2680m/z	61181		M+H+Na	C47H81O13P	34.7	0	-2.346780817			76.29296923	100 - 52.3 - 16.1 - 3.63 - 0.665 - 0.103	http://nonlinear.com/redirect/outbound?p=hmdb&param=HMDB09796	PI(16:0/22:5(7Z,10Z,13Z,16Z,19Z))		454.2679503	2	5.698933333	0	0	Infinity		x	x	x	x
5.70_454.2680m/z	61189		M+H+Na	C47H81O13P	34.7	0	-2.346780817			76.29296923	100 - 52.3 - 16.1 - 3.63 - 0.665 - 0.103	http://nonlinear.com/redirect/outbound?p=hmdb&param=HMDB09804	PI(16:2(9Z,12Z)/22:3(10Z,13Z,16Z))		454.2679503	2	5.698933333	0	0	Infinity		x	x	x	x
5.70_454.2680m/z	61194		M+2Na	C45H83O13P	35.5	0	0.382422072			77.97496543	100 - 50.1 - 15 - 3.31 - 0.592	http://nonlinear.com/redirect/outbound?p=hmdb&param=HMDB09809	PI(18:0/18:2(9Z,12Z))		454.2679503	2	5.698933333	0	0	Infinity		x	x	x	x
5.70_454.2680m/z	61209		M+2Na	C45H83O13P	35.5	0	0.382422071			77.97496543	100 - 50.1 - 15 - 3.31 - 0.592	http://nonlinear.com/redirect/outbound?p=hmdb&param=HMDB09824	PI(18:1(11Z)/18:1(11Z))		454.2679503	2	5.698933333	0	0	Infinity		x	x	x	x
5.70_454.2680m/z	61210		M+2Na	C45H83O13P	35.5	0	0.382422071			77.97496543	100 - 50.1 - 15 - 3.31 - 0.592	http://nonlinear.com/redirect/outbound?p=hmdb&param=HMDB09825	PI(18:1(11Z)/18:1(9Z))		454.2679503	2	5.698933333	0	0	Infinity		x	x	x	x
5.70_454.2680m/z	61217		M+H+Na	C47H81O13P	34.7	0	-2.346780817			76.29296923	100 - 52.3 - 16.1 - 3.63 - 0.665 - 0.103	http://nonlinear.com/redirect/outbound?p=hmdb&param=HMDB09832	PI(18:1(11Z)/20:4(5Z,8Z,11Z,14Z))		454.2679503	2	5.698933333	0	0	Infinity		x	x	x	x
5.70_454.2680m/z	61218		M+H+Na	C47H81O13P	34.7	0	-2.346780817			76.29296923	100 - 52.3 - 16.1 - 3.63 - 0.665 - 0.103	http://nonlinear.com/redirect/outbound?p=hmdb&param=HMDB09833	PI(18:1(11Z)/20:4(8Z,11Z,14Z,17Z))		454.2679503	2	5.698933333	0	0	Infinity		x	x	x	x
5.70_454.2680m/z	61221		M+2Na	C45H83O13P	35.5	0	0.382422071			77.97496543	100 - 50.1 - 15 - 3.31 - 0.592	http://nonlinear.com/redirect/outbound?p=hmdb&param=HMDB09836	PI(18:1(9Z)/18:1(11Z))		454.2679503	2	5.698933333	0	0	Infinity		x	x	x	x
5.70_454.2680m/z	61229		M+H+Na	C47H81O13P	34.7	0	-2.346780817			76.29296923	100 - 52.3 - 16.1 - 3.63 - 0.665 - 0.103	http://nonlinear.com/redirect/outbound?p=hmdb&param=HMDB09844	PI(18:1(9Z)/20:4(5Z,8Z,11Z,14Z))		454.2679503	2	5.698933333	0	0	Infinity		x	x	x	x
5.70_454.2680m/z	61230		M+H+Na	C47H81O13P	34.7	0	-2.346780817			76.29296923	100 - 52.3 - 16.1 - 3.63 - 0.665 - 0.103	http://nonlinear.com/redirect/outbound?p=hmdb&param=HMDB09845	PI(18:1(9Z)/20:4(8Z,11Z,14Z,17Z))		454.2679503	2	5.698933333	0	0	Infinity		x	x	x	x
5.70_454.2680m/z	61232		M+2Na	C45H83O13P	35.5	0	0.382422071			77.97496543	100 - 50.1 - 15 - 3.31 - 0.592	http://nonlinear.com/redirect/outbound?p=hmdb&param=HMDB09847	PI(18:2(9Z,12Z)/18:0)		454.2679503	2	5.698933333	0	0	Infinity		x	x	x	x
5.70_454.2680m/z	61239		M+H+Na	C47H81O13P	34.7	0	-2.346780817			76.29296923	100 - 52.3 - 16.1 - 3.63 - 0.665 - 0.103	http://nonlinear.com/redirect/outbound?p=hmdb&param=HMDB09854	PI(18:2(9Z,12Z)/20:3(5Z,8Z,11Z))		454.2679503	2	5.698933333	0	0	Infinity		x	x	x	x
5.70_454.2680m/z	61240		M+H+Na	C47H81O13P	34.7	0	-2.346780817			76.29296923	100 - 52.3 - 16.1 - 3.63 - 0.665 - 0.103	http://nonlinear.com/redirect/outbound?p=hmdb&param=HMDB09855	PI(18:2(9Z,12Z)/20:3(8Z,11Z,14Z))		454.2679503	2	5.698933333	0	0	Infinity		x	x	x	x
5.70_454.2680m/z	61260		M+2Na	C45H83O13P	35.5	0	0.382422071			77.97496543	100 - 50.1 - 15 - 3.31 - 0.592	http://nonlinear.com/redirect/outbound?p=hmdb&param=HMDB09875	PI(20:2(11Z,14Z)/16:0)		454.2679503	2	5.698933333	0	0	Infinity		x	x	x	x
5.70_454.2680m/z	61268		M+H+Na	C47H81O13P	34.7	0	-2.346780817			76.29296923	100 - 52.3 - 16.1 - 3.63 - 0.665 - 0.103	http://nonlinear.com/redirect/outbound?p=hmdb&param=HMDB09883	PI(20:3(5Z,8Z,11Z)/18:2(9Z,12Z))		454.2679503	2	5.698933333	0	0	Infinity		x	x	x	x
5.70_454.2680m/z	61275		M+H+Na	C47H81O13P	34.7	0	-2.346780817			76.29296923	100 - 52.3 - 16.1 - 3.63 - 0.665 - 0.103	http://nonlinear.com/redirect/outbound?p=hmdb&param=HMDB09890	PI(20:3(8Z,11Z,14Z)/18:2(9Z,12Z))		454.2679503	2	5.698933333	0	0	Infinity		x	x	x	x
5.70_454.2680m/z	61280		M+H+Na	C47H81O13P	34.7	0	-2.346780817			76.29296923	100 - 52.3 - 16.1 - 3.63 - 0.665 - 0.103	http://nonlinear.com/redirect/outbound?p=hmdb&param=HMDB09895	PI(20:4(5Z,8Z,11Z,14Z)/18:1(11Z))		454.2679503	2	5.698933333	0	0	Infinity		x	x	x	x
5.70_454.2680m/z	61281		M+H+Na	C47H81O13P	34.7	0	-2.346780817			76.29296923	100 - 52.3 - 16.1 - 3.63 - 0.665 - 0.103	http://nonlinear.com/redirect/outbound?p=hmdb&param=HMDB09896	PI(20:4(5Z,8Z,11Z,14Z)/18:1(9Z))		454.2679503	2	5.698933333	0	0	Infinity		x	x	x	x
5.70_454.2680m/z	61286		M+H+Na	C47H81O13P	34.7	0	-2.346780817			76.29296923	100 - 52.3 - 16.1 - 3.63 - 0.665 - 0.103	http://nonlinear.com/redirect/outbound?p=hmdb&param=HMDB09901	PI(20:4(8Z,11Z,14Z,17Z)/18:1(11Z))		454.2679503	2	5.698933333	0	0	Infinity		x	x	x	x
5.70_454.2680m/z	61287		M+H+Na	C47H81O13P	34.7	0	-2.346780817			76.29296923	100 - 52.3 - 16.1 - 3.63 - 0.665 - 0.103	http://nonlinear.com/redirect/outbound?p=hmdb&param=HMDB09902	PI(20:4(8Z,11Z,14Z,17Z)/18:1(9Z))		454.2679503	2	5.698933333	0	0	Infinity		x	x	x	x
5.70_454.2680m/z	61293		M+H+Na	C47H81O13P	34.7	0	-2.346780817			76.29296923	100 - 52.3 - 16.1 - 3.63 - 0.665 - 0.103	http://nonlinear.com/redirect/outbound?p=hmdb&param=HMDB09908	PI(22:3(10Z,13Z,16Z)/16:2(9Z,12Z))		454.2679503	2	5.698933333	0	0	Infinity		x	x	x	x
5.70_454.2680m/z	61301		M+H+Na	C47H81O13P	34.7	0	-2.346780817			76.29296923	100 - 52.3 - 16.1 - 3.63 - 0.665 - 0.103	http://nonlinear.com/redirect/outbound?p=hmdb&param=HMDB09916	PI(22:5(4Z,7Z,10Z,13Z,16Z)/16:0)		454.2679503	2	5.698933333	0	0	Infinity		x	x	x	x
5.70_454.2680m/z	61303		M+H+Na	C47H81O13P	34.7	0	-2.346780817			76.29296923	100 - 52.3 - 16.1 - 3.63 - 0.665 - 0.103	http://nonlinear.com/redirect/outbound?p=hmdb&param=HMDB09918	PI(22:5(7Z,10Z,13Z,16Z,19Z)/16:0)		454.2679503	2	5.698933333	0	0	Infinity		x	x	x	x
5.70_454.2680m/z	80097		M+2Na	C45H83O13P	35.5	0	0.382422072			77.97496543	100 - 50.1 - 15 - 3.31 - 0.592		PI(14:0/22:2(13Z,16Z))		454.2679503	2	5.698933333	0	0	Infinity		x	x	x	x
5.70_454.2680m/z	80125		M+2Na	C45H83O13P	35.5	0	0.382422072			77.97496543	100 - 50.1 - 15 - 3.31 - 0.592		PI(14:1(9Z)/22:1(11Z))		454.2679503	2	5.698933333	0	0	Infinity		x	x	x	x
5.70_454.2680m/z	80207		M+2Na	C45H83O13P	35.5	0	0.382422072			77.97496543	100 - 50.1 - 15 - 3.31 - 0.592		PI(16:1(9Z)/20:1(11Z))		454.2679503	2	5.698933333	0	0	Infinity		x	x	x	x
5.70_454.2680m/z	80215		M+H+Na	C47H81O13P	34.7	0	-2.346780817			76.29296923	100 - 52.3 - 16.1 - 3.63 - 0.665 - 0.103		PI(16:1(9Z)/22:4(7Z,10Z,13Z,16Z))		454.2679503	2	5.698933333	0	0	Infinity		x	x	x	x
5.70_454.2680m/z	80255		M+2Na	C45H83O13P	35.5	0	0.382422071			77.97496543	100 - 50.1 - 15 - 3.31 - 0.592		PI(17:1(9Z)/19:1(9Z))		454.2679503	2	5.698933333	0	0	Infinity		x	x	x	x
5.70_454.2680m/z	80284		M+2Na	C45H83O13P	35.5	0	0.382422072			77.97496543	100 - 50.1 - 15 - 3.31 - 0.592		PI(17:2(9Z,12Z)/19:0)		454.2679503	2	5.698933333	0	0	Infinity		x	x	x	x
5.70_454.2680m/z	80377		M+H+Na	C47H81O13P	34.7	0	-2.346780817			76.29296923	100 - 52.3 - 16.1 - 3.63 - 0.665 - 0.103		PI(18:3(6Z,9Z,12Z)/20:2(11Z,14Z))		454.2679503	2	5.698933333	0	0	Infinity		x	x	x	x
5.70_454.2680m/z	80405		M+H+Na	C47H81O13P	34.7	0	-2.346780817			76.29296923	100 - 52.3 - 16.1 - 3.63 - 0.665 - 0.103		PI(18:3(9Z,12Z,15Z)/20:2(11Z,14Z))		454.2679503	2	5.698933333	0	0	Infinity		x	x	x	x
5.70_454.2680m/z	80435		M+H+Na	C47H81O13P	34.7	0	-2.346780817			76.29296923	100 - 52.3 - 16.1 - 3.63 - 0.665 - 0.103		PI(18:4(6Z,9Z,12Z,15Z)/20:1(11Z))		454.2679503	2	5.698933333	0	0	Infinity		x	x	x	x
5.70_454.2680m/z	80451		M+2Na	C45H83O13P	35.5	0	0.382422071			77.97496543	100 - 50.1 - 15 - 3.31 - 0.592		PI(19:0/17:2(9Z,12Z))		454.2679503	2	5.698933333	0	0	Infinity		x	x	x	x
5.70_454.2680m/z	80479		M+2Na	C45H83O13P	35.5	0	0.382422071			77.97496543	100 - 50.1 - 15 - 3.31 - 0.592		PI(19:1(9Z)/17:1(9Z))		454.2679503	2	5.698933333	0	0	Infinity		x	x	x	x
5.70_454.2680m/z	80525		M+2Na	C45H83O13P	35.5	0	0.382422071			77.97496543	100 - 50.1 - 15 - 3.31 - 0.592		PI(20:1(11Z)/16:1(9Z))		454.2679503	2	5.698933333	0	0	Infinity		x	x	x	x
5.70_454.2680m/z	80534		M+H+Na	C47H81O13P	34.7	0	-2.346780817			76.29296923	100 - 52.3 - 16.1 - 3.63 - 0.665 - 0.103		PI(20:1(11Z)/18:4(6Z,9Z,12Z,15Z))		454.2679503	2	5.698933333	0	0	Infinity		x	x	x	x
5.70_454.2680m/z	80562		M+H+Na	C47H81O13P	34.7	0	-2.346780817			76.29296923	100 - 52.3 - 16.1 - 3.63 - 0.665 - 0.103		PI(20:2(11Z,14Z)/18:3(6Z,9Z,12Z))		454.2679503	2	5.698933333	0	0	Infinity		x	x	x	x
5.70_454.2680m/z	80563		M+H+Na	C47H81O13P	34.7	0	-2.346780817			76.29296923	100 - 52.3 - 16.1 - 3.63 - 0.665 - 0.103		PI(20:2(11Z,14Z)/18:3(9Z,12Z,15Z))		454.2679503	2	5.698933333	0	0	Infinity		x	x	x	x
5.70_454.2680m/z	80650		M+H+Na	C47H81O13P	34.7	0	-2.346780817			76.29296923	100 - 52.3 - 16.1 - 3.63 - 0.665 - 0.103		PI(20:5(5Z,8Z,11Z,14Z,17Z)/18:0)		454.2679503	2	5.698933333	0	0	Infinity		x	x	x	x
5.70_454.2680m/z	80719		M+2Na	C45H83O13P	35.5	0	0.382422071			77.97496543	100 - 50.1 - 15 - 3.31 - 0.592		PI(22:1(11Z)/14:1(9Z))		454.2679503	2	5.698933333	0	0	Infinity		x	x	x	x
5.70_454.2680m/z	80749		M+2Na	C45H83O13P	35.5	0	0.382422072			77.97496543	100 - 50.1 - 15 - 3.31 - 0.592		PI(22:2(13Z,16Z)/14:0)		454.2679503	2	5.698933333	0	0	Infinity		x	x	x	x
5.70_454.2680m/z	80785		M+H+Na	C47H81O13P	34.7	0	-2.346780817			76.29296923	100 - 52.3 - 16.1 - 3.63 - 0.665 - 0.103		PI(22:4(7Z,10Z,13Z,16Z)/16:1(9Z))		454.2679503	2	5.698933333	0	0	Infinity		x	x	x	x
5.70_454.2680m/z	80876		M+H+Na	C47H81O13P	34.7	0	-2.346780817			76.29296923	100 - 52.3 - 16.1 - 3.63 - 0.665 - 0.103		PI(18:0/20:5(5Z,8Z,11Z,14Z,17Z))		454.2679503	2	5.698933333	0	0	Infinity		x	x	x	x
5.70_454.2680m/z	86289142		M+2Na	C45H83O13P	35.5	0	0.382422077			77.97496543	100 - 50.1 - 15 - 3.31 - 0.592	http://nonlinear.com/redirect/outbound?p=pubchemc&param=86289142	PI 36:2 :: Glycerophospholipids :: Lipids :: [(2R)-3-[hydroxy-[(2R,3S,5R,6R)-2,3,4,5,6-pentahydroxycyclohexyl]oxyphosphoryl]oxy-2-[(9Z,12Z)-octadeca-9,12-dienoyl]oxypropyl] octadecanoate		454.2679503	2	5.698933333	0	0	Infinity		x	x	x	x
5.03_475.0728m/z	45470		M+ACN+H	C23H13Cl2N3O2	28.5	0	1.146788929			44.07792456	100 - 26.2 - 67.6 - 17.1 - 12.6 - 2.92 - 0.397		AGK2		475.0728042	1	5.028183333	0	0	Infinity		x	x	x	x
5.03_475.1542m/z	63050		M+ACN+H	C24H20ClN3O3	30.9	0	2.361120384			57.35132632	100 - 27.4 - 36.2 - 9.23 - 1.39 - 0.154		N-(3-pyridyl)-Indomethacin amide		475.1541674	1	5.028183333	0	0	Infinity		x	x	x	x
5.03_475.1542m/z	88572		M+2Na-H	C20H30O10	35.2	0	-2.079799762			78.48418641	100 - 22.4 - 4.44 - 0.62	http://nonlinear.com/redirect/outbound?p=hmdb&param=HMDB32622	Phenethyl rutinoside		475.1541674	1	5.028183333	0	0	Infinity		x	x	x	x
5.65_814.4773n	79280		M+H+Na, M+2Na, M+2H	C46H71O10P	36.1	0	-1.418105006			81.97053123	100 - 50.9 - 14.8 - 3.12 - 0.527		PG(18:4(6Z,9Z,12Z,15Z)/22:6(4Z,7Z,10Z,13Z,16Z,19Z))	814.4773301	408.2459415	2	5.648116667	0	0	Infinity		x	x	x	x
5.65_814.4773n	79496		M+H+Na, M+2Na, M+2H	C46H71O10P	36.1	0	-1.418105006			81.97053123	100 - 50.9 - 14.8 - 3.12 - 0.527		PG(20:5(5Z,8Z,11Z,14Z,17Z)/20:5(5Z,8Z,11Z,14Z,17Z))	814.4773301	408.2459415	2	5.648116667	0	0	Infinity		x	x	x	x
5.65_814.4773n	79657		M+H+Na, M+2Na, M+2H	C46H71O10P	36.1	0	-1.418105006			81.97053123	100 - 50.9 - 14.8 - 3.12 - 0.527		PG(22:6(4Z,7Z,10Z,13Z,16Z,19Z)/18:4(6Z,9Z,12Z,15Z))	814.4773301	408.2459415	2	5.648116667	0	0	Infinity		x	x	x	x
5.70_501.2983m/z	106914		2M+3H2O+2H	C19H37N9O6	39	0	0.035997127			95.00563383	100 - 24.5 - 4.12 - 0.518		Ala Lys Asn Arg		501.2982575	2	5.698933333	0	0	Infinity		x	x	x	x
5.70_501.2983m/z	106971		2M+3H2O+2H	C19H37N9O6	39	0	0.035997127			95.00563383	100 - 24.5 - 4.12 - 0.518		Ala Lys Arg Asn		501.2982575	2	5.698933333	0	0	Infinity		x	x	x	x
5.70_501.2983m/z	108054		2M+3H2O+2H	C19H37N9O6	39	0	0.035997127			95.00563383	100 - 24.5 - 4.12 - 0.518		Ala Asn Lys Arg		501.2982575	2	5.698933333	0	0	Infinity		x	x	x	x
5.70_501.2983m/z	108168		2M+3H2O+2H	C19H37N9O6	39	0	0.035997127			95.00563383	100 - 24.5 - 4.12 - 0.518		Ala Asn Arg Lys		501.2982575	2	5.698933333	0	0	Infinity		x	x	x	x
5.70_501.2983m/z	109251		2M+3H2O+2H	C19H37N9O6	39	0	0.035997127			95.00563383	100 - 24.5 - 4.12 - 0.518		Ala Arg Lys Asn		501.2982575	2	5.698933333	0	0	Infinity		x	x	x	x
5.70_501.2983m/z	109308		2M+3H2O+2H	C19H37N9O6	39	0	0.035997127			95.00563383	100 - 24.5 - 4.12 - 0.518		Ala Arg Asn Lys		501.2982575	2	5.698933333	0	0	Infinity		x	x	x	x
5.70_501.2983m/z	146953		2M+3H2O+2H	C19H37N9O6	39	0	0.035997127			95.00563383	100 - 24.5 - 4.12 - 0.518		Gly Lys Gln Arg		501.2982575	2	5.698933333	0	0	Infinity		x	x	x	x
5.70_501.2983m/z	146972		2M+3H2O+2H	C19H37N9O6	39	0	0.035997127			95.00563383	100 - 24.5 - 4.12 - 0.518		Gly Lys Arg Gln		501.2982575	2	5.698933333	0	0	Infinity		x	x	x	x
5.70_501.2983m/z	148853		2M+3H2O+2H	C19H37N9O6	39	0	0.035997127			95.00563383	100 - 24.5 - 4.12 - 0.518		Gly Gln Lys Arg		501.2982575	2	5.698933333	0	0	Infinity		x	x	x	x
5.70_501.2983m/z	148967		2M+3H2O+2H	C19H37N9O6	39	0	0.035997127			95.00563383	100 - 24.5 - 4.12 - 0.518		Gly Gln Arg Lys		501.2982575	2	5.698933333	0	0	Infinity		x	x	x	x
5.70_501.2983m/z	149252		2M+3H2O+2H	C19H37N9O6	39	0	0.035997127			95.00563383	100 - 24.5 - 4.12 - 0.518		Gly Arg Lys Gln		501.2982575	2	5.698933333	0	0	Infinity		x	x	x	x
5.70_501.2983m/z	149347		2M+3H2O+2H	C19H37N9O6	39	0	0.035997127			95.00563383	100 - 24.5 - 4.12 - 0.518		Gly Arg Gln Lys		501.2982575	2	5.698933333	0	0	Infinity		x	x	x	x
5.70_501.2983m/z	167713		2M+3H2O+2H	C19H37N9O6	39	0	0.035997127			95.00563383	100 - 24.5 - 4.12 - 0.518		Lys Ala Asn Arg		501.2982575	2	5.698933333	0	0	Infinity		x	x	x	x
5.70_501.2983m/z	167770		2M+3H2O+2H	C19H37N9O6	39	0	0.035997127			95.00563383	100 - 24.5 - 4.12 - 0.518		Lys Ala Arg Asn		501.2982575	2	5.698933333	0	0	Infinity		x	x	x	x
5.70_501.2983m/z	169753		2M+3H2O+2H	C19H37N9O6	39	0	0.035997127			95.00563383	100 - 24.5 - 4.12 - 0.518		Lys Gly Gln Arg		501.2982575	2	5.698933333	0	0	Infinity		x	x	x	x
5.70_501.2983m/z	169772		2M+3H2O+2H	C19H37N9O6	39	0	0.035997127			95.00563383	100 - 24.5 - 4.12 - 0.518		Lys Gly Arg Gln		501.2982575	2	5.698933333	0	0	Infinity		x	x	x	x
5.70_501.2983m/z	171893		2M+3H2O+2H	C19H37N9O6	39	0	0.035997127			95.00563383	100 - 24.5 - 4.12 - 0.518		Lys Asn Ala Arg		501.2982575	2	5.698933333	0	0	Infinity		x	x	x	x
5.70_501.2983m/z	172159		2M+3H2O+2H	C19H37N9O6	39	0	0.035997127			95.00563383	100 - 24.5 - 4.12 - 0.518		Lys Asn Arg Ala		501.2982575	2	5.698933333	0	0	Infinity		x	x	x	x
5.70_501.2983m/z	172793		2M+3H2O+2H	C19H37N9O6	39	0	0.035997127			95.00563383	100 - 24.5 - 4.12 - 0.518		Lys Gln Gly Arg		501.2982575	2	5.698933333	0	0	Infinity		x	x	x	x
5.70_501.2983m/z	172964		2M+3H2O+2H	C19H37N9O6	39	0	0.035997127			95.00563383	100 - 24.5 - 4.12 - 0.518		Lys Gln Arg Gly		501.2982575	2	5.698933333	0	0	Infinity		x	x	x	x
5.70_501.2983m/z	173090		2M+3H2O+2H	C19H37N9O6	39	0	0.035997127			95.00563383	100 - 24.5 - 4.12 - 0.518		Lys Arg Ala Asn		501.2982575	2	5.698933333	0	0	Infinity		x	x	x	x
5.70_501.2983m/z	173192		2M+3H2O+2H	C19H37N9O6	39	0	0.035997127			95.00563383	100 - 24.5 - 4.12 - 0.518		Lys Arg Gly Gln		501.2982575	2	5.698933333	0	0	Infinity		x	x	x	x
5.70_501.2983m/z	173299		2M+3H2O+2H	C19H37N9O6	39	0	0.035997127			95.00563383	100 - 24.5 - 4.12 - 0.518		Lys Arg Asn Ala		501.2982575	2	5.698933333	0	0	Infinity		x	x	x	x
5.70_501.2983m/z	173344		2M+3H2O+2H	C19H37N9O6	39	0	0.035997127			95.00563383	100 - 24.5 - 4.12 - 0.518		Lys Arg Gln Gly		501.2982575	2	5.698933333	0	0	Infinity		x	x	x	x
5.70_501.2983m/z	191653		2M+3H2O+2H	C19H37N9O6	39	0	0.035997127			95.00563383	100 - 24.5 - 4.12 - 0.518		Asn Ala Lys Arg		501.2982575	2	5.698933333	0	0	Infinity		x	x	x	x
5.70_501.2983m/z	191767		2M+3H2O+2H	C19H37N9O6	39	0	0.035997127			95.00563383	100 - 24.5 - 4.12 - 0.518		Asn Ala Arg Lys		501.2982575	2	5.698933333	0	0	Infinity		x	x	x	x
5.70_501.2983m/z	194693		2M+3H2O+2H	C19H37N9O6	39	0	0.035997127			95.00563383	100 - 24.5 - 4.12 - 0.518		Asn Lys Ala Arg		501.2982575	2	5.698933333	0	0	Infinity		x	x	x	x
5.70_501.2983m/z	194959		2M+3H2O+2H	C19H37N9O6	39	0	0.035997127			95.00563383	100 - 24.5 - 4.12 - 0.518		Asn Lys Arg Ala		501.2982575	2	5.698933333	0	0	Infinity		x	x	x	x
5.70_501.2983m/z	197087		2M+3H2O+2H	C19H37N9O6	39	0	0.035997127			95.00563383	100 - 24.5 - 4.12 - 0.518		Asn Arg Ala Lys		501.2982575	2	5.698933333	0	0	Infinity		x	x	x	x
5.70_501.2983m/z	197239		2M+3H2O+2H	C19H37N9O6	39	0	0.035997127			95.00563383	100 - 24.5 - 4.12 - 0.518		Asn Arg Lys Ala		501.2982575	2	5.698933333	0	0	Infinity		x	x	x	x
5.70_501.2983m/z	209653		2M+3H2O+2H	C19H37N9O6	39	0	0.035997127			95.00563383	100 - 24.5 - 4.12 - 0.518		Gln Gly Lys Arg		501.2982575	2	5.698933333	0	0	Infinity		x	x	x	x
5.70_501.2983m/z	209767		2M+3H2O+2H	C19H37N9O6	39	0	0.035997127			95.00563383	100 - 24.5 - 4.12 - 0.518		Gln Gly Arg Lys		501.2982575	2	5.698933333	0	0	Infinity		x	x	x	x
5.70_501.2983m/z	210793		2M+3H2O+2H	C19H37N9O6	39	0	0.035997127			95.00563383	100 - 24.5 - 4.12 - 0.518		Gln Lys Gly Arg		501.2982575	2	5.698933333	0	0	Infinity		x	x	x	x
5.70_501.2983m/z	210964		2M+3H2O+2H	C19H37N9O6	39	0	0.035997127			95.00563383	100 - 24.5 - 4.12 - 0.518		Gln Lys Arg Gly		501.2982575	2	5.698933333	0	0	Infinity		x	x	x	x
5.70_501.2983m/z	213187		2M+3H2O+2H	C19H37N9O6	39	0	0.035997127			95.00563383	100 - 24.5 - 4.12 - 0.518		Gln Arg Gly Lys		501.2982575	2	5.698933333	0	0	Infinity		x	x	x	x
5.70_501.2983m/z	213244		2M+3H2O+2H	C19H37N9O6	39	0	0.035997127			95.00563383	100 - 24.5 - 4.12 - 0.518		Gln Arg Lys Gly		501.2982575	2	5.698933333	0	0	Infinity		x	x	x	x
5.70_501.2983m/z	215650		2M+3H2O+2H	C19H37N9O6	39	0	0.035997127			95.00563383	100 - 24.5 - 4.12 - 0.518		Arg Ala Lys Asn		501.2982575	2	5.698933333	0	0	Infinity		x	x	x	x
5.70_501.2983m/z	215707		2M+3H2O+2H	C19H37N9O6	39	0	0.035997127			95.00563383	100 - 24.5 - 4.12 - 0.518		Arg Ala Asn Lys		501.2982575	2	5.698933333	0	0	Infinity		x	x	x	x
5.70_501.2983m/z	217652		2M+3H2O+2H	C19H37N9O6	39	0	0.035997127			95.00563383	100 - 24.5 - 4.12 - 0.518		Arg Gly Lys Gln		501.2982575	2	5.698933333	0	0	Infinity		x	x	x	x
5.70_501.2983m/z	217747		2M+3H2O+2H	C19H37N9O6	39	0	0.035997127			95.00563383	100 - 24.5 - 4.12 - 0.518		Arg Gly Gln Lys		501.2982575	2	5.698933333	0	0	Infinity		x	x	x	x
5.70_501.2983m/z	218690		2M+3H2O+2H	C19H37N9O6	39	0	0.035997127			95.00563383	100 - 24.5 - 4.12 - 0.518		Arg Lys Ala Asn		501.2982575	2	5.698933333	0	0	Infinity		x	x	x	x
5.70_501.2983m/z	218792		2M+3H2O+2H	C19H37N9O6	39	0	0.035997127			95.00563383	100 - 24.5 - 4.12 - 0.518		Arg Lys Gly Gln		501.2982575	2	5.698933333	0	0	Infinity		x	x	x	x
5.70_501.2983m/z	218899		2M+3H2O+2H	C19H37N9O6	39	0	0.035997127			95.00563383	100 - 24.5 - 4.12 - 0.518		Arg Lys Asn Ala		501.2982575	2	5.698933333	0	0	Infinity		x	x	x	x
5.70_501.2983m/z	218944		2M+3H2O+2H	C19H37N9O6	39	0	0.035997127			95.00563383	100 - 24.5 - 4.12 - 0.518		Arg Lys Gln Gly		501.2982575	2	5.698933333	0	0	Infinity		x	x	x	x
5.70_501.2983m/z	219887		2M+3H2O+2H	C19H37N9O6	39	0	0.035997127			95.00563383	100 - 24.5 - 4.12 - 0.518		Arg Asn Ala Lys		501.2982575	2	5.698933333	0	0	Infinity		x	x	x	x
5.70_501.2983m/z	220039		2M+3H2O+2H	C19H37N9O6	39	0	0.035997127			95.00563383	100 - 24.5 - 4.12 - 0.518		Arg Asn Lys Ala		501.2982575	2	5.698933333	0	0	Infinity		x	x	x	x
5.70_501.2983m/z	220787		2M+3H2O+2H	C19H37N9O6	39	0	0.035997127			95.00563383	100 - 24.5 - 4.12 - 0.518		Arg Gln Gly Lys		501.2982575	2	5.698933333	0	0	Infinity		x	x	x	x
5.70_501.2983m/z	220844		2M+3H2O+2H	C19H37N9O6	39	0	0.035997127			95.00563383	100 - 24.5 - 4.12 - 0.518		Arg Gln Lys Gly		501.2982575	2	5.698933333	0	0	Infinity		x	x	x	x
5.03_345.0728m/z	44073		M+Na	C19H14O5	35.7	0	-1.738433616			80.42067128	100 - 20.9 - 3.1 - 0.344		VULPINIC ACID		345.0727843	1	5.028183333	0	0	Infinity		x	x	x	x
5.03_345.0728m/z	48445		M+Na	C19H14O5	35.7	0	-1.738433616			80.42067128	100 - 20.9 - 3.1 - 0.344		Millettocalyxin C		345.0727843	1	5.028183333	0	0	Infinity		x	x	x	x
5.03_345.0728m/z	49970		M+Na	C19H14O5	35.7	0	-1.738433616			80.42067128	100 - 20.9 - 3.1 - 0.344		3,4'-Dimethoxyfurano[2,3:7,8]flavone		345.0727843	1	5.028183333	0	0	Infinity		x	x	x	x
5.03_345.0728m/z	51910		M+Na	C19H14O5	35.7	0	-1.738433616			80.42067128	100 - 20.9 - 3.1 - 0.344		Ovalitenin C		345.0727843	1	5.028183333	0	0	Infinity		x	x	x	x
5.03_345.0728m/z	63740		M+Na	C19H14O5	35.7	0	-1.738433616			80.42067128	100 - 20.9 - 3.1 - 0.344		Tetrangomycin		345.0727843	1	5.028183333	0	0	Infinity		x	x	x	x
5.03_345.0728m/z	63750		M+Na	C19H14O5	35.7	0	-1.738433616			80.42067128	100 - 20.9 - 3.1 - 0.344		Decarboxytetracenomycin F1		345.0727843	1	5.028183333	0	0	Infinity		x	x	x	x
5.03_345.0728m/z	72462		M+Na	C19H14O5	35.7	0	-1.738433616			80.42067128	100 - 20.9 - 3.1 - 0.344		11-Deoxylandomycinone		345.0727843	1	5.028183333	0	0	Infinity		x	x	x	x
5.03_345.0728m/z	72635		M+ACN+H	C12H9ClF3N3O	32.9	0	1.103794353			65.65954191	100 - 14.2 - 33.1 - 4.61 - 0.369		Norflurazon		345.0727843	1	5.028183333	0	0	Infinity		x	x	x	x
5.03_345.0728m/z	92082		M+Na	C19H14O5	35.7	0	-1.738433616			80.42067128	100 - 20.9 - 3.1 - 0.344	http://nonlinear.com/redirect/outbound?p=hmdb&param=HMDB37110	4-(3,4-Dihydroxyphenyl)-2,3-dihydro-2,3-dihydroxy-1H-phenalen-1-one		345.0727843	1	5.028183333	0	0	Infinity		x	x	x	x
5.03_345.0728m/z	96337		M+H-H2O	C17H18N2O3S2	34.6	0	0.519530243			73.86017416	100 - 21 - 11.8 - 2.09 - 0.498		5-(4,4,6-trimethyl-2-thioxo-3,4-dihydropyrimidin-1(2H)-yl)naphthalene-2-sulfonic acid		345.0727843	1	5.028183333	0	0	Infinity		x	x	x	x
5.65_445.2594m/z	146849		M+H-H2O	C19H38N6O5S	30.7	0	0.580146624			53.98298804	100 - 24.2 - 8.35 - 1.51 - 0.23		Gly Lys Lys Met		445.2594193	1	5.648116667	0	0	Infinity		x	x	x	x
5.65_445.2594m/z	146887		M+H-H2O	C19H38N6O5S	30.7	0	0.580146624			53.98298804	100 - 24.2 - 8.35 - 1.51 - 0.23		Gly Lys Met Lys		445.2594193	1	5.648116667	0	0	Infinity		x	x	x	x
5.65_445.2594m/z	147647		M+H-H2O	C19H38N6O5S	30.7	0	0.580146624			53.98298804	100 - 24.2 - 8.35 - 1.51 - 0.23		Gly Met Lys Lys		445.2594193	1	5.648116667	0	0	Infinity		x	x	x	x
5.65_445.2594m/z	169649		M+H-H2O	C19H38N6O5S	30.7	0	0.580146624			53.98298804	100 - 24.2 - 8.35 - 1.51 - 0.23		Lys Gly Lys Met		445.2594193	1	5.648116667	0	0	Infinity		x	x	x	x
5.65_445.2594m/z	169687		M+H-H2O	C19H38N6O5S	30.7	0	0.580146624			53.98298804	100 - 24.2 - 8.35 - 1.51 - 0.23		Lys Gly Met Lys		445.2594193	1	5.648116667	0	0	Infinity		x	x	x	x
5.65_445.2594m/z	170789		M+H-H2O	C19H38N6O5S	30.7	0	0.580146624			53.98298804	100 - 24.2 - 8.35 - 1.51 - 0.23		Lys Lys Gly Met		445.2594193	1	5.648116667	0	0	Infinity		x	x	x	x
5.65_445.2594m/z	170884		M+H-H2O	C19H38N6O5S	30.7	0	0.580146624			53.98298804	100 - 24.2 - 8.35 - 1.51 - 0.23		Lys Lys Met Gly		445.2594193	1	5.648116667	0	0	Infinity		x	x	x	x
5.65_445.2594m/z	171587		M+H-H2O	C19H38N6O5S	30.7	0	0.580146624			53.98298804	100 - 24.2 - 8.35 - 1.51 - 0.23		Lys Met Gly Lys		445.2594193	1	5.648116667	0	0	Infinity		x	x	x	x
5.65_445.2594m/z	171644		M+H-H2O	C19H38N6O5S	30.7	0	0.580146624			53.98298804	100 - 24.2 - 8.35 - 1.51 - 0.23		Lys Met Lys Gly		445.2594193	1	5.648116667	0	0	Infinity		x	x	x	x
5.65_445.2594m/z	185647		M+H-H2O	C19H38N6O5S	30.7	0	0.580146624			53.98298804	100 - 24.2 - 8.35 - 1.51 - 0.23		Met Gly Lys Lys		445.2594193	1	5.648116667	0	0	Infinity		x	x	x	x
5.65_445.2594m/z	186787		M+H-H2O	C19H38N6O5S	30.7	0	0.580146624			53.98298804	100 - 24.2 - 8.35 - 1.51 - 0.23		Met Lys Gly Lys		445.2594193	1	5.648116667	0	0	Infinity		x	x	x	x
5.65_445.2594m/z	186844		M+H-H2O	C19H38N6O5S	30.7	0	0.580146624			53.98298804	100 - 24.2 - 8.35 - 1.51 - 0.23		Met Lys Lys Gly		445.2594193	1	5.648116667	0	0	Infinity		x	x	x	x
5.65_445.2594m/z	2273		M+H-H2O	C26H38O7	31	0	2.063700201			57.25573435	100 - 28.8 - 5.44 - 0.77		Retinyl glucuronide		445.2594193	1	5.648116667	0	0	Infinity		x	x	x	x
5.65_445.2594m/z	44120		M+ACN+H	C25H29N3O2	31.3	0	-0.950926573			57.51362748	100 - 28.5 - 4.34 - 0.464		METERGOLINE		445.2594193	1	5.648116667	0	0	Infinity		x	x	x	x
5.65_445.2594m/z	53371		2M+H	C13H18O3	29.8	0	2.14736932			51.37516472	100 - 14.4 - 1.57 - 0.128		(6S)-dehydrovomifoliol		445.2594193	1	5.648116667	0	0	Infinity		x	x	x	x
5.65_445.2594m/z	61659		M+H-H2O	C26H38O7	31	0	2.063700201			57.25573435	100 - 28.8 - 5.44 - 0.77	http://nonlinear.com/redirect/outbound?p=hmdb&param=HMDB10340	Retinyl beta-glucuronide		445.2594193	1	5.648116667	0	0	Infinity		x	x	x	x
5.65_445.2594m/z	68428		M+ACN+H	C25H29N3O2	31.3	0	-0.950926573			57.51362748	100 - 28.5 - 4.34 - 0.464		Pleurostyline		445.2594193	1	5.648116667	0	0	Infinity		x	x	x	x
5.65_445.2594m/z	691		2M+H	C13H18O3	29.8	0	2.14736932			51.37516472	100 - 14.4 - 1.57 - 0.128		Hydroxyibuprofen		445.2594193	1	5.648116667	0	0	Infinity		x	x	x	x
5.65_445.2594m/z	70426		M+CH3OH+H	C25H32O5	30.8	0	2.314200433			56.91683238	100 - 27.6 - 4.69 - 0.594		3beta,21-Dihydroxy-pregna-5,7,9(11)-trien-20-one diacetate		445.2594193	1	5.648116667	0	0	Infinity		x	x	x	x
5.65_445.2594m/z	70959		M+H-H2O	C26H38O7	31	0	2.063700201			57.25573435	100 - 28.8 - 5.44 - 0.77		10-Desacetyltaxuyunnanin C		445.2594193	1	5.648116667	0	0	Infinity		x	x	x	x
5.65_445.2594m/z	86763		M+CH3OH+H	C25H32O5	30.8	0	2.314200433			56.91683238	100 - 27.6 - 4.69 - 0.594	http://nonlinear.com/redirect/outbound?p=hmdb&param=HMDB30157	Austalide K		445.2594193	1	5.648116667	0	0	Infinity		x	x	x	x
5.65_445.2594m/z	88204		2M+H	C13H18O3	29.8	0	2.14736932			51.37516472	100 - 14.4 - 1.57 - 0.128	http://nonlinear.com/redirect/outbound?p=hmdb&param=HMDB32121	Annuionone B		445.2594193	1	5.648116667	0	0	Infinity		x	x	x	x
5.65_445.2594m/z	91833		2M+H	C13H18O3	29.8	0	2.14736932			51.37516472	100 - 14.4 - 1.57 - 0.128	http://nonlinear.com/redirect/outbound?p=hmdb&param=HMDB36819	Dehydrovomifoliol		445.2594193	1	5.648116667	0	0	Infinity		x	x	x	x
5.65_445.2594m/z	93513		2M+H	C13H18O3	29.8	0	2.14736932			51.37516472	100 - 14.4 - 1.57 - 0.128	http://nonlinear.com/redirect/outbound?p=hmdb&param=HMDB38894	Isoamyl p-anisate		445.2594193	1	5.648116667	0	0	Infinity		x	x	x	x
5.65_627.3853m/z	GPCho(18:4/6:0)		2M+3H2O+2H	C32H56NO8P	37.6	0	-0.959824309			89.3649784	100 - 35.9 - 7.91 - 1.3 - 0.173	http://nonlinear.com/redirect/outbound?p=lipidblast&param=GPCho%2818%3A4%2F6%3A0%29	GPCho(18:4/6:0)		627.3853257	2	5.648116667	0	0	Infinity		x	x	x	x
5.65_627.3853m/z	GPCho(2:0/22:4)		2M+3H2O+2H	C32H56NO8P	37.6	0	-0.959824309			89.3649784	100 - 35.9 - 7.91 - 1.3 - 0.173	http://nonlinear.com/redirect/outbound?p=lipidblast&param=GPCho%282%3A0%2F22%3A4%29	GPCho(2:0/22:4)		627.3853257	2	5.648116667	0	0	Infinity		x	x	x	x
5.65_627.3853m/z	GPCho(20:4/4:0)		2M+3H2O+2H	C32H56NO8P	37.6	0	-0.959824309			89.3649784	100 - 35.9 - 7.91 - 1.3 - 0.173	http://nonlinear.com/redirect/outbound?p=lipidblast&param=GPCho%2820%3A4%2F4%3A0%29	GPCho(20:4/4:0)		627.3853257	2	5.648116667	0	0	Infinity		x	x	x	x
5.65_627.3853m/z	GPCho(22:4/2:0)		2M+3H2O+2H	C32H56NO8P	37.6	0	-0.959824309			89.3649784	100 - 35.9 - 7.91 - 1.3 - 0.173	http://nonlinear.com/redirect/outbound?p=lipidblast&param=GPCho%2822%3A4%2F2%3A0%29	GPCho(22:4/2:0)		627.3853257	2	5.648116667	0	0	Infinity		x	x	x	x
5.65_627.3853m/z	GPCho(4:0/20:4)		2M+3H2O+2H	C32H56NO8P	37.6	0	-0.959824309			89.3649784	100 - 35.9 - 7.91 - 1.3 - 0.173	http://nonlinear.com/redirect/outbound?p=lipidblast&param=GPCho%284%3A0%2F20%3A4%29	GPCho(4:0/20:4)		627.3853257	2	5.648116667	0	0	Infinity		x	x	x	x
5.65_627.3853m/z	GPCho(6:0/18:4)		2M+3H2O+2H	C32H56NO8P	37.6	0	-0.959824309			89.3649784	100 - 35.9 - 7.91 - 1.3 - 0.173	http://nonlinear.com/redirect/outbound?p=lipidblast&param=GPCho%286%3A0%2F18%3A4%29	GPCho(6:0/18:4)		627.3853257	2	5.648116667	0	0	Infinity		x	x	x	x
5.65_627.3853m/z	GPEtn(18:4/9:0)		2M+3H2O+2H	C32H56NO8P	37.6	0	-0.959824309			89.3649784	100 - 35.9 - 7.91 - 1.3 - 0.173	http://nonlinear.com/redirect/outbound?p=lipidblast&param=GPEtn%2818%3A4%2F9%3A0%29	GPEtn(18:4/9:0)		627.3853257	2	5.648116667	0	0	Infinity		x	x	x	x
5.65_627.3853m/z	GPEtn(20:4/7:0)		2M+3H2O+2H	C32H56NO8P	37.6	0	-0.959824309			89.3649784	100 - 35.9 - 7.91 - 1.3 - 0.173	http://nonlinear.com/redirect/outbound?p=lipidblast&param=GPEtn%2820%3A4%2F7%3A0%29	GPEtn(20:4/7:0)		627.3853257	2	5.648116667	0	0	Infinity		x	x	x	x
5.65_627.3853m/z	GPEtn(22:4/5:0)		2M+3H2O+2H	C32H56NO8P	37.6	0	-0.959824309			89.3649784	100 - 35.9 - 7.91 - 1.3 - 0.173	http://nonlinear.com/redirect/outbound?p=lipidblast&param=GPEtn%2822%3A4%2F5%3A0%29	GPEtn(22:4/5:0)		627.3853257	2	5.648116667	0	0	Infinity		x	x	x	x
5.65_627.3853m/z	GPEtn(24:4/3:0)		2M+3H2O+2H	C32H56NO8P	37.6	0	-0.959824309			89.3649784	100 - 35.9 - 7.91 - 1.3 - 0.173	http://nonlinear.com/redirect/outbound?p=lipidblast&param=GPEtn%2824%3A4%2F3%3A0%29	GPEtn(24:4/3:0)		627.3853257	2	5.648116667	0	0	Infinity		x	x	x	x
5.65_627.3853m/z	GPEtn(3:0/24:4)		2M+3H2O+2H	C32H56NO8P	37.6	0	-0.959824309			89.3649784	100 - 35.9 - 7.91 - 1.3 - 0.173	http://nonlinear.com/redirect/outbound?p=lipidblast&param=GPEtn%283%3A0%2F24%3A4%29	GPEtn(3:0/24:4)		627.3853257	2	5.648116667	0	0	Infinity		x	x	x	x
5.65_627.3853m/z	GPEtn(5:0/22:4)		2M+3H2O+2H	C32H56NO8P	37.6	0	-0.959824309			89.3649784	100 - 35.9 - 7.91 - 1.3 - 0.173	http://nonlinear.com/redirect/outbound?p=lipidblast&param=GPEtn%285%3A0%2F22%3A4%29	GPEtn(5:0/22:4)		627.3853257	2	5.648116667	0	0	Infinity		x	x	x	x
5.65_627.3853m/z	GPEtn(7:0/20:4)		2M+3H2O+2H	C32H56NO8P	37.6	0	-0.959824309			89.3649784	100 - 35.9 - 7.91 - 1.3 - 0.173	http://nonlinear.com/redirect/outbound?p=lipidblast&param=GPEtn%287%3A0%2F20%3A4%29	GPEtn(7:0/20:4)		627.3853257	2	5.648116667	0	0	Infinity		x	x	x	x
5.65_627.3853m/z	GPEtn(9:0/18:4)		2M+3H2O+2H	C32H56NO8P	37.6	0	-0.959824309			89.3649784	100 - 35.9 - 7.91 - 1.3 - 0.173	http://nonlinear.com/redirect/outbound?p=lipidblast&param=GPEtn%289%3A0%2F18%3A4%29	GPEtn(9:0/18:4)		627.3853257	2	5.648116667	0	0	Infinity		x	x	x	x
5.65_614.3764m/z	165437		M+ACN+H	C28H44N8O5	21.7	0	-1.477579712			10.41534636	100 - 33.9 - 6.61 - 0.941 - 0.107		Ile Arg Val Trp		614.3764464	1	5.648116667	0	0	Infinity		x	x	x	x
5.65_614.3764m/z	165456		M+ACN+H	C28H44N8O5	21.7	0	-1.477579712			10.41534636	100 - 33.9 - 6.61 - 0.941 - 0.107		Ile Arg Trp Val		614.3764464	1	5.648116667	0	0	Infinity		x	x	x	x
5.65_614.3764m/z	166577		M+ACN+H	C28H44N8O5	21.7	0	-1.477579712			10.41534636	100 - 33.9 - 6.61 - 0.941 - 0.107		Ile Val Arg Trp		614.3764464	1	5.648116667	0	0	Infinity		x	x	x	x
5.65_614.3764m/z	166653		M+ACN+H	C28H44N8O5	21.7	0	-1.477579712			10.41534636	100 - 33.9 - 6.61 - 0.941 - 0.107		Ile Val Trp Arg		614.3764464	1	5.648116667	0	0	Infinity		x	x	x	x
5.65_614.3764m/z	166976		M+ACN+H	C28H44N8O5	21.7	0	-1.477579712			10.41534636	100 - 33.9 - 6.61 - 0.941 - 0.107		Ile Trp Arg Val		614.3764464	1	5.648116667	0	0	Infinity		x	x	x	x
5.65_614.3764m/z	167033		M+ACN+H	C28H44N8O5	21.7	0	-1.477579712			10.41534636	100 - 33.9 - 6.61 - 0.941 - 0.107		Ile Trp Val Arg		614.3764464	1	5.648116667	0	0	Infinity		x	x	x	x
5.65_614.3764m/z	181437		M+ACN+H	C28H44N8O5	21.7	0	-1.477579712			10.41534636	100 - 33.9 - 6.61 - 0.941 - 0.107		Leu Arg Val Trp		614.3764464	1	5.648116667	0	0	Infinity		x	x	x	x
5.65_614.3764m/z	181456		M+ACN+H	C28H44N8O5	21.7	0	-1.477579712			10.41534636	100 - 33.9 - 6.61 - 0.941 - 0.107		Leu Arg Trp Val		614.3764464	1	5.648116667	0	0	Infinity		x	x	x	x
5.65_614.3764m/z	182577		M+ACN+H	C28H44N8O5	21.7	0	-1.477579712			10.41534636	100 - 33.9 - 6.61 - 0.941 - 0.107		Leu Val Arg Trp		614.3764464	1	5.648116667	0	0	Infinity		x	x	x	x
5.65_614.3764m/z	182653		M+ACN+H	C28H44N8O5	21.7	0	-1.477579712			10.41534636	100 - 33.9 - 6.61 - 0.941 - 0.107		Leu Val Trp Arg		614.3764464	1	5.648116667	0	0	Infinity		x	x	x	x
5.65_614.3764m/z	182976		M+ACN+H	C28H44N8O5	21.7	0	-1.477579712			10.41534636	100 - 33.9 - 6.61 - 0.941 - 0.107		Leu Trp Arg Val		614.3764464	1	5.648116667	0	0	Infinity		x	x	x	x
5.65_614.3764m/z	183033		M+ACN+H	C28H44N8O5	21.7	0	-1.477579712			10.41534636	100 - 33.9 - 6.61 - 0.941 - 0.107		Leu Trp Val Arg		614.3764464	1	5.648116667	0	0	Infinity		x	x	x	x
5.65_614.3764m/z	218637		M+ACN+H	C28H44N8O5	21.7	0	-1.477579712			10.41534636	100 - 33.9 - 6.61 - 0.941 - 0.107		Arg Ile Val Trp		614.3764464	1	5.648116667	0	0	Infinity		x	x	x	x
5.65_614.3764m/z	218656		M+ACN+H	C28H44N8O5	21.7	0	-1.477579712			10.41534636	100 - 33.9 - 6.61 - 0.941 - 0.107		Arg Ile Trp Val		614.3764464	1	5.648116667	0	0	Infinity		x	x	x	x
5.65_614.3764m/z	219437		M+ACN+H	C28H44N8O5	21.7	0	-1.477579712			10.41534636	100 - 33.9 - 6.61 - 0.941 - 0.107		Arg Leu Val Trp		614.3764464	1	5.648116667	0	0	Infinity		x	x	x	x
5.65_614.3764m/z	219456		M+ACN+H	C28H44N8O5	21.7	0	-1.477579712			10.41534636	100 - 33.9 - 6.61 - 0.941 - 0.107		Arg Leu Trp Val		614.3764464	1	5.648116667	0	0	Infinity		x	x	x	x
5.65_614.3764m/z	222437		M+ACN+H	C28H44N8O5	21.7	0	-1.477579712			10.41534636	100 - 33.9 - 6.61 - 0.941 - 0.107		Arg Val Ile Trp		614.3764464	1	5.648116667	0	0	Infinity		x	x	x	x
5.65_614.3764m/z	222477		M+ACN+H	C28H44N8O5	21.7	0	-1.477579712			10.41534636	100 - 33.9 - 6.61 - 0.941 - 0.107		Arg Val Leu Trp		614.3764464	1	5.648116667	0	0	Infinity		x	x	x	x
5.65_614.3764m/z	222646		M+ACN+H	C28H44N8O5	21.7	0	-1.477579712			10.41534636	100 - 33.9 - 6.61 - 0.941 - 0.107		Arg Val Trp Ile		614.3764464	1	5.648116667	0	0	Infinity		x	x	x	x
5.65_614.3764m/z	222648		M+ACN+H	C28H44N8O5	21.7	0	-1.477579712			10.41534636	100 - 33.9 - 6.61 - 0.941 - 0.107		Arg Val Trp Leu		614.3764464	1	5.648116667	0	0	Infinity		x	x	x	x
5.65_614.3764m/z	222836		M+ACN+H	C28H44N8O5	21.7	0	-1.477579712			10.41534636	100 - 33.9 - 6.61 - 0.941 - 0.107		Arg Trp Ile Val		614.3764464	1	5.648116667	0	0	Infinity		x	x	x	x
5.65_614.3764m/z	222876		M+ACN+H	C28H44N8O5	21.7	0	-1.477579712			10.41534636	100 - 33.9 - 6.61 - 0.941 - 0.107		Arg Trp Leu Val		614.3764464	1	5.648116667	0	0	Infinity		x	x	x	x
5.65_614.3764m/z	223026		M+ACN+H	C28H44N8O5	21.7	0	-1.477579712			10.41534636	100 - 33.9 - 6.61 - 0.941 - 0.107		Arg Trp Val Ile		614.3764464	1	5.648116667	0	0	Infinity		x	x	x	x
5.65_614.3764m/z	223028		M+ACN+H	C28H44N8O5	21.7	0	-1.477579712			10.41534636	100 - 33.9 - 6.61 - 0.941 - 0.107		Arg Trp Val Leu		614.3764464	1	5.648116667	0	0	Infinity		x	x	x	x
5.65_614.3764m/z	242577		M+ACN+H	C28H44N8O5	21.7	0	-1.477579712			10.41534636	100 - 33.9 - 6.61 - 0.941 - 0.107		Val Ile Arg Trp		614.3764464	1	5.648116667	0	0	Infinity		x	x	x	x
5.65_614.3764m/z	242653		M+ACN+H	C28H44N8O5	21.7	0	-1.477579712			10.41534636	100 - 33.9 - 6.61 - 0.941 - 0.107		Val Ile Trp Arg		614.3764464	1	5.648116667	0	0	Infinity		x	x	x	x
5.65_614.3764m/z	243377		M+ACN+H	C28H44N8O5	21.7	0	-1.477579712			10.41534636	100 - 33.9 - 6.61 - 0.941 - 0.107		Val Leu Arg Trp		614.3764464	1	5.648116667	0	0	Infinity		x	x	x	x
5.65_614.3764m/z	243453		M+ACN+H	C28H44N8O5	21.7	0	-1.477579712			10.41534636	100 - 33.9 - 6.61 - 0.941 - 0.107		Val Leu Trp Arg		614.3764464	1	5.648116667	0	0	Infinity		x	x	x	x
5.65_614.3764m/z	245237		M+ACN+H	C28H44N8O5	21.7	0	-1.477579712			10.41534636	100 - 33.9 - 6.61 - 0.941 - 0.107		Val Arg Ile Trp		614.3764464	1	5.648116667	0	0	Infinity		x	x	x	x
5.65_614.3764m/z	245277		M+ACN+H	C28H44N8O5	21.7	0	-1.477579712			10.41534636	100 - 33.9 - 6.61 - 0.941 - 0.107		Val Arg Leu Trp		614.3764464	1	5.648116667	0	0	Infinity		x	x	x	x
5.65_614.3764m/z	245446		M+ACN+H	C28H44N8O5	21.7	0	-1.477579712			10.41534636	100 - 33.9 - 6.61 - 0.941 - 0.107		Val Arg Trp Ile		614.3764464	1	5.648116667	0	0	Infinity		x	x	x	x
5.65_614.3764m/z	245448		M+ACN+H	C28H44N8O5	21.7	0	-1.477579712			10.41534636	100 - 33.9 - 6.61 - 0.941 - 0.107		Val Arg Trp Leu		614.3764464	1	5.648116667	0	0	Infinity		x	x	x	x
5.65_614.3764m/z	246833		M+ACN+H	C28H44N8O5	21.7	0	-1.477579712			10.41534636	100 - 33.9 - 6.61 - 0.941 - 0.107		Val Trp Ile Arg		614.3764464	1	5.648116667	0	0	Infinity		x	x	x	x
5.65_614.3764m/z	246873		M+ACN+H	C28H44N8O5	21.7	0	-1.477579712			10.41534636	100 - 33.9 - 6.61 - 0.941 - 0.107		Val Trp Leu Arg		614.3764464	1	5.648116667	0	0	Infinity		x	x	x	x
5.65_614.3764m/z	246966		M+ACN+H	C28H44N8O5	21.7	0	-1.477579712			10.41534636	100 - 33.9 - 6.61 - 0.941 - 0.107		Val Trp Arg Ile		614.3764464	1	5.648116667	0	0	Infinity		x	x	x	x
5.65_614.3764m/z	246968		M+ACN+H	C28H44N8O5	21.7	0	-1.477579712			10.41534636	100 - 33.9 - 6.61 - 0.941 - 0.107		Val Trp Arg Leu		614.3764464	1	5.648116667	0	0	Infinity		x	x	x	x
5.65_614.3764m/z	250576		M+ACN+H	C28H44N8O5	21.7	0	-1.477579712			10.41534636	100 - 33.9 - 6.61 - 0.941 - 0.107		Trp Ile Arg Val		614.3764464	1	5.648116667	0	0	Infinity		x	x	x	x
5.65_614.3764m/z	250633		M+ACN+H	C28H44N8O5	21.7	0	-1.477579712			10.41534636	100 - 33.9 - 6.61 - 0.941 - 0.107		Trp Ile Val Arg		614.3764464	1	5.648116667	0	0	Infinity		x	x	x	x
5.65_614.3764m/z	251376		M+ACN+H	C28H44N8O5	21.7	0	-1.477579712			10.41534636	100 - 33.9 - 6.61 - 0.941 - 0.107		Trp Leu Arg Val		614.3764464	1	5.648116667	0	0	Infinity		x	x	x	x
5.65_614.3764m/z	251433		M+ACN+H	C28H44N8O5	21.7	0	-1.477579712			10.41534636	100 - 33.9 - 6.61 - 0.941 - 0.107		Trp Leu Val Arg		614.3764464	1	5.648116667	0	0	Infinity		x	x	x	x
5.65_614.3764m/z	253236		M+ACN+H	C28H44N8O5	21.7	0	-1.477579712			10.41534636	100 - 33.9 - 6.61 - 0.941 - 0.107		Trp Arg Ile Val		614.3764464	1	5.648116667	0	0	Infinity		x	x	x	x
5.65_614.3764m/z	253276		M+ACN+H	C28H44N8O5	21.7	0	-1.477579712			10.41534636	100 - 33.9 - 6.61 - 0.941 - 0.107		Trp Arg Leu Val		614.3764464	1	5.648116667	0	0	Infinity		x	x	x	x
5.65_614.3764m/z	253426		M+ACN+H	C28H44N8O5	21.7	0	-1.477579712			10.41534636	100 - 33.9 - 6.61 - 0.941 - 0.107		Trp Arg Val Ile		614.3764464	1	5.648116667	0	0	Infinity		x	x	x	x
5.65_614.3764m/z	253428		M+ACN+H	C28H44N8O5	21.7	0	-1.477579712			10.41534636	100 - 33.9 - 6.61 - 0.941 - 0.107		Trp Arg Val Leu		614.3764464	1	5.648116667	0	0	Infinity		x	x	x	x
5.65_614.3764m/z	254433		M+ACN+H	C28H44N8O5	21.7	0	-1.477579712			10.41534636	100 - 33.9 - 6.61 - 0.941 - 0.107		Trp Val Ile Arg		614.3764464	1	5.648116667	0	0	Infinity		x	x	x	x
5.65_614.3764m/z	254473		M+ACN+H	C28H44N8O5	21.7	0	-1.477579712			10.41534636	100 - 33.9 - 6.61 - 0.941 - 0.107		Trp Val Leu Arg		614.3764464	1	5.648116667	0	0	Infinity		x	x	x	x
5.65_614.3764m/z	254566		M+ACN+H	C28H44N8O5	21.7	0	-1.477579712			10.41534636	100 - 33.9 - 6.61 - 0.941 - 0.107		Trp Val Arg Ile		614.3764464	1	5.648116667	0	0	Infinity		x	x	x	x
5.65_614.3764m/z	254568		M+ACN+H	C28H44N8O5	21.7	0	-1.477579712			10.41534636	100 - 33.9 - 6.61 - 0.941 - 0.107		Trp Val Arg Leu		614.3764464	1	5.648116667	0	0	Infinity		x	x	x	x
5.65_432.2560m/z	81100		M+H+Na	C45H77O12P	34.1	0	0.321554898			71.13750663	100 - 50 - 14.7 - 3.19 - 0.558		PI(P-16:0/20:5(5Z,8Z,11Z,14Z,17Z))		432.256016	2	5.648116667	0	0	Infinity		x	x	x	x
5.21_1092.7693m/z	103218		M+H-2H2O	C58H114NO17P	34.7	0	0.662702293			74.41013601	100 - 65.1 - 24.3 - 6.64 - 1.46 - 0.272		MIPC(d20:0/26:0(2OH))		1092.769332	1	5.208583333	0	0	Infinity		x	x	x	x
5.21_1092.7693m/z	103230		M+H-2H2O	C58H114NO17P	34.7	0	0.662702293			74.41013601	100 - 65.1 - 24.3 - 6.64 - 1.46 - 0.272		MIPC(t20:0/26:0)		1092.769332	1	5.208583333	0	0	Infinity		x	x	x	x
4.02_234.1486n	65739		M+H-2H2O, 2M+Na	C12H18N4O	36.8	0	2.278824017			86.70672652	100 - 14.7 - 1.21		Benzoylagmatine	234.1485948	199.1347419	1	4.01955	0	0	69.70478589		x	x	x	x
7.43_329.8729m/z	71161		M+ACN+Na	C6H4Br2O2	23.3	0	-2.61294347			19.62227036	51.2 - 3.39 - 100 - 6.61 - 49.1 - 3.24 - 0.289		2,6-Dibromohydroquinone		329.8728787	1	7.429233333	0	0	Infinity		x	x	x	x
5.21_1027.2776m/z	1269		2M+H	C20H27N5O7S2	31.7	0	-0.067268688			58.62926172	100 - 25.6 - 13.6 - 2.86 - 0.712 - 0.119		Mezlocillin metabolite (4-Thiazolidinecarboxylic acid, 5,5-dimethyl-2-[[[[[[3-(methylsulfonyl)-2-oxo		1027.277588	1	5.208583333	0	0	Infinity		x	x	x	x
7.56_657.3134m/z	138058		M+ACN+Na	C30H39N7O6	34.9	0	2.376710606			77.45203188	100 - 35.7 - 7.42 - 1.13 - 0.139		Phe His Lys Tyr		657.3133619	1	7.558816667	0	0	Infinity		x	x	x	x
7.56_657.3134m/z	138267		M+ACN+Na	C30H39N7O6	34.9	0	2.376710606			77.45203188	100 - 35.7 - 7.42 - 1.13 - 0.139		Phe His Tyr Lys		657.3133619	1	7.558816667	0	0	Infinity		x	x	x	x
7.56_657.3134m/z	138818		M+ACN+Na	C30H39N7O6	34.9	0	2.376710606			77.45203188	100 - 35.7 - 7.42 - 1.13 - 0.139		Phe Lys His Tyr		657.3133619	1	7.558816667	0	0	Infinity		x	x	x	x
7.56_657.3134m/z	138917		M+ACN+Na	C30H39N7O6	34.9	0	2.376710607			77.45203188	100 - 35.7 - 7.42 - 1.13 - 0.139		Phe Lys Asn Trp		657.3133619	1	7.558816667	0	0	Infinity		x	x	x	x
7.56_657.3134m/z	139050		M+ACN+Na	C30H39N7O6	34.9	0	2.376710606			77.45203188	100 - 35.7 - 7.42 - 1.13 - 0.139		Phe Lys Trp Asn		657.3133619	1	7.558816667	0	0	Infinity		x	x	x	x
7.56_657.3134m/z	139065		M+ACN+Na	C30H39N7O6	34.9	0	2.376710606			77.45203188	100 - 35.7 - 7.42 - 1.13 - 0.139		Phe Lys Tyr His		657.3133619	1	7.558816667	0	0	Infinity		x	x	x	x
7.56_657.3134m/z	140057		M+ACN+Na	C30H39N7O6	34.9	0	2.376710607			77.45203188	100 - 35.7 - 7.42 - 1.13 - 0.139		Phe Asn Lys Trp		657.3133619	1	7.558816667	0	0	Infinity		x	x	x	x
7.56_657.3134m/z	140247		M+ACN+Na	C30H39N7O6	34.9	0	2.376710606			77.45203188	100 - 35.7 - 7.42 - 1.13 - 0.139		Phe Asn Trp Lys		657.3133619	1	7.558816667	0	0	Infinity		x	x	x	x
7.56_657.3134m/z	142850		M+ACN+Na	C30H39N7O6	34.9	0	2.376710606			77.45203188	100 - 35.7 - 7.42 - 1.13 - 0.139		Phe Trp Lys Asn		657.3133619	1	7.558816667	0	0	Infinity		x	x	x	x
7.56_657.3134m/z	142907		M+ACN+Na	C30H39N7O6	34.9	0	2.376710606			77.45203188	100 - 35.7 - 7.42 - 1.13 - 0.139		Phe Trp Asn Lys		657.3133619	1	7.558816667	0	0	Infinity		x	x	x	x
7.56_657.3134m/z	143207		M+ACN+Na	C30H39N7O6	34.9	0	2.376710606			77.45203188	100 - 35.7 - 7.42 - 1.13 - 0.139		Phe Tyr His Lys		657.3133619	1	7.558816667	0	0	Infinity		x	x	x	x
7.56_657.3134m/z	143245		M+ACN+Na	C30H39N7O6	34.9	0	2.376710606			77.45203188	100 - 35.7 - 7.42 - 1.13 - 0.139		Phe Tyr Lys His		657.3133619	1	7.558816667	0	0	Infinity		x	x	x	x
7.56_657.3134m/z	153258		M+ACN+Na	C30H39N7O6	34.9	0	2.376710606			77.45203188	100 - 35.7 - 7.42 - 1.13 - 0.139		His Phe Lys Tyr		657.3133619	1	7.558816667	0	0	Infinity		x	x	x	x
7.56_657.3134m/z	153467		M+ACN+Na	C30H39N7O6	34.9	0	2.376710606			77.45203188	100 - 35.7 - 7.42 - 1.13 - 0.139		His Phe Tyr Lys		657.3133619	1	7.558816667	0	0	Infinity		x	x	x	x
7.56_657.3134m/z	154778		M+ACN+Na	C30H39N7O6	34.9	0	2.376710606			77.45203188	100 - 35.7 - 7.42 - 1.13 - 0.139		His Lys Phe Tyr		657.3133619	1	7.558816667	0	0	Infinity		x	x	x	x
7.56_657.3134m/z	155063		M+ACN+Na	C30H39N7O6	34.9	0	2.376710607			77.45203188	100 - 35.7 - 7.42 - 1.13 - 0.139		His Lys Tyr Phe		657.3133619	1	7.558816667	0	0	Infinity		x	x	x	x
7.56_657.3134m/z	156657		M+CH3OH+H	C33H36N8O5	34.6	0	-1.594788108			74.92843543	100 - 39.2 - 8.52 - 1.33 - 0.165		His Pro Trp Trp		657.3133619	1	7.558816667	0	0	Infinity		x	x	x	x
7.56_657.3134m/z	158937		M+CH3OH+H	C33H36N8O5	34.6	0	-1.594788108			74.92843543	100 - 39.2 - 8.52 - 1.33 - 0.165		His Trp Pro Trp		657.3133619	1	7.558816667	0	0	Infinity		x	x	x	x
7.56_657.3134m/z	159051		M+CH3OH+H	C33H36N8O5	34.6	0	-1.594788108			74.92843543	100 - 39.2 - 8.52 - 1.33 - 0.165		His Trp Trp Pro		657.3133619	1	7.558816667	0	0	Infinity		x	x	x	x
7.56_657.3134m/z	159167		M+ACN+Na	C30H39N7O6	34.9	0	2.376710606			77.45203188	100 - 35.7 - 7.42 - 1.13 - 0.139		His Tyr Phe Lys		657.3133619	1	7.558816667	0	0	Infinity		x	x	x	x
7.56_657.3134m/z	159243		M+ACN+Na	C30H39N7O6	34.9	0	2.376710607			77.45203188	100 - 35.7 - 7.42 - 1.13 - 0.139		His Tyr Lys Phe		657.3133619	1	7.558816667	0	0	Infinity		x	x	x	x
7.56_657.3134m/z	169218		M+ACN+Na	C30H39N7O6	34.9	0	2.376710606			77.45203188	100 - 35.7 - 7.42 - 1.13 - 0.139		Lys Phe His Tyr		657.3133619	1	7.558816667	0	0	Infinity		x	x	x	x
7.56_657.3134m/z	169317		M+ACN+Na	C30H39N7O6	34.9	0	2.376710607			77.45203188	100 - 35.7 - 7.42 - 1.13 - 0.139		Lys Phe Asn Trp		657.3133619	1	7.558816667	0	0	Infinity		x	x	x	x
7.56_657.3134m/z	169450		M+ACN+Na	C30H39N7O6	34.9	0	2.376710606			77.45203188	100 - 35.7 - 7.42 - 1.13 - 0.139		Lys Phe Trp Asn		657.3133619	1	7.558816667	0	0	Infinity		x	x	x	x
7.56_657.3134m/z	169465		M+ACN+Na	C30H39N7O6	34.9	0	2.376710606			77.45203188	100 - 35.7 - 7.42 - 1.13 - 0.139		Lys Phe Tyr His		657.3133619	1	7.558816667	0	0	Infinity		x	x	x	x
7.56_657.3134m/z	169978		M+ACN+Na	C30H39N7O6	34.9	0	2.376710606			77.45203188	100 - 35.7 - 7.42 - 1.13 - 0.139		Lys His Phe Tyr		657.3133619	1	7.558816667	0	0	Infinity		x	x	x	x
7.56_657.3134m/z	170263		M+ACN+Na	C30H39N7O6	34.9	0	2.376710607			77.45203188	100 - 35.7 - 7.42 - 1.13 - 0.139		Lys His Tyr Phe		657.3133619	1	7.558816667	0	0	Infinity		x	x	x	x
7.56_657.3134m/z	171977		M+ACN+Na	C30H39N7O6	34.9	0	2.376710607			77.45203188	100 - 35.7 - 7.42 - 1.13 - 0.139		Lys Asn Phe Trp		657.3133619	1	7.558816667	0	0	Infinity		x	x	x	x
7.56_657.3134m/z	172243		M+ACN+Na	C30H39N7O6	34.9	0	2.376710607			77.45203188	100 - 35.7 - 7.42 - 1.13 - 0.139		Lys Asn Trp Phe		657.3133619	1	7.558816667	0	0	Infinity		x	x	x	x
7.56_657.3134m/z	174770		M+ACN+Na	C30H39N7O6	34.9	0	2.376710606			77.45203188	100 - 35.7 - 7.42 - 1.13 - 0.139		Lys Trp Phe Asn		657.3133619	1	7.558816667	0	0	Infinity		x	x	x	x
7.56_657.3134m/z	174903		M+ACN+Na	C30H39N7O6	34.9	0	2.376710607			77.45203188	100 - 35.7 - 7.42 - 1.13 - 0.139		Lys Trp Asn Phe		657.3133619	1	7.558816667	0	0	Infinity		x	x	x	x
7.56_657.3134m/z	175165		M+ACN+Na	C30H39N7O6	34.9	0	2.376710606			77.45203188	100 - 35.7 - 7.42 - 1.13 - 0.139		Lys Tyr Phe His		657.3133619	1	7.558816667	0	0	Infinity		x	x	x	x
7.56_657.3134m/z	175203		M+ACN+Na	C30H39N7O6	34.9	0	2.376710607			77.45203188	100 - 35.7 - 7.42 - 1.13 - 0.139		Lys Tyr His Phe		657.3133619	1	7.558816667	0	0	Infinity		x	x	x	x
7.56_657.3134m/z	193257		M+ACN+Na	C30H39N7O6	34.9	0	2.376710607			77.45203188	100 - 35.7 - 7.42 - 1.13 - 0.139		Asn Phe Lys Trp		657.3133619	1	7.558816667	0	0	Infinity		x	x	x	x
7.56_657.3134m/z	193447		M+ACN+Na	C30H39N7O6	34.9	0	2.376710606			77.45203188	100 - 35.7 - 7.42 - 1.13 - 0.139		Asn Phe Trp Lys		657.3133619	1	7.558816667	0	0	Infinity		x	x	x	x
7.56_657.3134m/z	194777		M+ACN+Na	C30H39N7O6	34.9	0	2.376710607			77.45203188	100 - 35.7 - 7.42 - 1.13 - 0.139		Asn Lys Phe Trp		657.3133619	1	7.558816667	0	0	Infinity		x	x	x	x
7.56_657.3134m/z	195043		M+ACN+Na	C30H39N7O6	34.9	0	2.376710607			77.45203188	100 - 35.7 - 7.42 - 1.13 - 0.139		Asn Lys Trp Phe		657.3133619	1	7.558816667	0	0	Infinity		x	x	x	x
7.56_657.3134m/z	198767		M+ACN+Na	C30H39N7O6	34.9	0	2.376710606			77.45203188	100 - 35.7 - 7.42 - 1.13 - 0.139		Asn Trp Phe Lys		657.3133619	1	7.558816667	0	0	Infinity		x	x	x	x
7.56_657.3134m/z	198843		M+ACN+Na	C30H39N7O6	34.9	0	2.376710607			77.45203188	100 - 35.7 - 7.42 - 1.13 - 0.139		Asn Trp Lys Phe		657.3133619	1	7.558816667	0	0	Infinity		x	x	x	x
7.56_657.3134m/z	202257		M+CH3OH+H	C33H36N8O5	34.6	0	-1.594788108			74.92843543	100 - 39.2 - 8.52 - 1.33 - 0.165		Pro His Trp Trp		657.3133619	1	7.558816667	0	0	Infinity		x	x	x	x
7.56_657.3134m/z	205057		M+ACN+H	C32H37N7O6	34.8	0	-1.618111544			75.82246745	100 - 37.8 - 8.19 - 1.3 - 0.164		Pro Gln Trp Trp		657.3133619	1	7.558816667	0	0	Infinity		x	x	x	x
7.56_657.3134m/z	206817		M+CH3OH+H	C33H36N8O5	34.6	0	-1.594788108			74.92843543	100 - 39.2 - 8.52 - 1.33 - 0.165		Pro Trp His Trp		657.3133619	1	7.558816667	0	0	Infinity		x	x	x	x
7.56_657.3134m/z	206957		M+ACN+H	C32H37N7O6	34.8	0	-1.618111544			75.82246745	100 - 37.8 - 8.19 - 1.3 - 0.164		Pro Trp Gln Trp		657.3133619	1	7.558816667	0	0	Infinity		x	x	x	x
7.56_657.3134m/z	207045		M+CH3OH+H	C33H36N8O5	34.6	0	-1.594788108			74.92843543	100 - 39.2 - 8.52 - 1.33 - 0.165		Pro Trp Trp His		657.3133619	1	7.558816667	0	0	Infinity		x	x	x	x
7.56_657.3134m/z	207052		M+ACN+H	C32H37N7O6	34.8	0	-1.618111544			75.82246745	100 - 37.8 - 8.19 - 1.3 - 0.164		Pro Trp Trp Gln		657.3133619	1	7.558816667	0	0	Infinity		x	x	x	x
7.56_657.3134m/z	212657		M+ACN+H	C32H37N7O6	34.8	0	-1.618111544			75.82246745	100 - 37.8 - 8.19 - 1.3 - 0.164		Gln Pro Trp Trp		657.3133619	1	7.558816667	0	0	Infinity		x	x	x	x
7.56_657.3134m/z	214937		M+ACN+H	C32H37N7O6	34.8	0	-1.618111544			75.82246745	100 - 37.8 - 8.19 - 1.3 - 0.164		Gln Trp Pro Trp		657.3133619	1	7.558816667	0	0	Infinity		x	x	x	x
7.56_657.3134m/z	215051		M+ACN+H	C32H37N7O6	34.8	0	-1.618111544			75.82246745	100 - 37.8 - 8.19 - 1.3 - 0.164		Gln Trp Trp Pro		657.3133619	1	7.558816667	0	0	Infinity		x	x	x	x
7.56_657.3134m/z	249250		M+ACN+Na	C30H39N7O6	34.9	0	2.376710606			77.45203188	100 - 35.7 - 7.42 - 1.13 - 0.139		Trp Phe Lys Asn		657.3133619	1	7.558816667	0	0	Infinity		x	x	x	x
7.56_657.3134m/z	249307		M+ACN+Na	C30H39N7O6	34.9	0	2.376710606			77.45203188	100 - 35.7 - 7.42 - 1.13 - 0.139		Trp Phe Asn Lys		657.3133619	1	7.558816667	0	0	Infinity		x	x	x	x
7.56_657.3134m/z	250137		M+CH3OH+H	C33H36N8O5	34.6	0	-1.594788108			74.92843543	100 - 39.2 - 8.52 - 1.33 - 0.165		Trp His Pro Trp		657.3133619	1	7.558816667	0	0	Infinity		x	x	x	x
7.56_657.3134m/z	250251		M+CH3OH+H	C33H36N8O5	34.6	0	-1.594788108			74.92843543	100 - 39.2 - 8.52 - 1.33 - 0.165		Trp His Trp Pro		657.3133619	1	7.558816667	0	0	Infinity		x	x	x	x
7.56_657.3134m/z	250770		M+ACN+Na	C30H39N7O6	34.9	0	2.376710606			77.45203188	100 - 35.7 - 7.42 - 1.13 - 0.139		Trp Lys Phe Asn		657.3133619	1	7.558816667	0	0	Infinity		x	x	x	x
7.56_657.3134m/z	250903		M+ACN+Na	C30H39N7O6	34.9	0	2.376710607			77.45203188	100 - 35.7 - 7.42 - 1.13 - 0.139		Trp Lys Asn Phe		657.3133619	1	7.558816667	0	0	Infinity		x	x	x	x
7.56_657.3134m/z	251967		M+ACN+Na	C30H39N7O6	34.9	0	2.376710606			77.45203188	100 - 35.7 - 7.42 - 1.13 - 0.139		Trp Asn Phe Lys		657.3133619	1	7.558816667	0	0	Infinity		x	x	x	x
7.56_657.3134m/z	252043		M+ACN+Na	C30H39N7O6	34.9	0	2.376710607			77.45203188	100 - 35.7 - 7.42 - 1.13 - 0.139		Trp Asn Lys Phe		657.3133619	1	7.558816667	0	0	Infinity		x	x	x	x
7.56_657.3134m/z	252417		M+CH3OH+H	C33H36N8O5	34.6	0	-1.594788108			74.92843543	100 - 39.2 - 8.52 - 1.33 - 0.165		Trp Pro His Trp		657.3133619	1	7.558816667	0	0	Infinity		x	x	x	x
7.56_657.3134m/z	252557		M+ACN+H	C32H37N7O6	34.8	0	-1.618111544			75.82246745	100 - 37.8 - 8.19 - 1.3 - 0.164		Trp Pro Gln Trp		657.3133619	1	7.558816667	0	0	Infinity		x	x	x	x
7.56_657.3134m/z	252645		M+CH3OH+H	C33H36N8O5	34.6	0	-1.594788108			74.92843543	100 - 39.2 - 8.52 - 1.33 - 0.165		Trp Pro Trp His		657.3133619	1	7.558816667	0	0	Infinity		x	x	x	x
7.56_657.3134m/z	252652		M+ACN+H	C32H37N7O6	34.8	0	-1.618111544			75.82246745	100 - 37.8 - 8.19 - 1.3 - 0.164		Trp Pro Trp Gln		657.3133619	1	7.558816667	0	0	Infinity		x	x	x	x
7.56_657.3134m/z	252937		M+ACN+H	C32H37N7O6	34.8	0	-1.618111544			75.82246745	100 - 37.8 - 8.19 - 1.3 - 0.164		Trp Gln Pro Trp		657.3133619	1	7.558816667	0	0	Infinity		x	x	x	x
7.56_657.3134m/z	253051		M+ACN+H	C32H37N7O6	34.8	0	-1.618111544			75.82246745	100 - 37.8 - 8.19 - 1.3 - 0.164		Trp Gln Trp Pro		657.3133619	1	7.558816667	0	0	Infinity		x	x	x	x
7.56_657.3134m/z	254811		M+CH3OH+H	C33H36N8O5	34.6	0	-1.594788108			74.92843543	100 - 39.2 - 8.52 - 1.33 - 0.165		Trp Trp His Pro		657.3133619	1	7.558816667	0	0	Infinity		x	x	x	x
7.56_657.3134m/z	254925		M+CH3OH+H	C33H36N8O5	34.6	0	-1.594788108			74.92843543	100 - 39.2 - 8.52 - 1.33 - 0.165		Trp Trp Pro His		657.3133619	1	7.558816667	0	0	Infinity		x	x	x	x
7.56_657.3134m/z	254932		M+ACN+H	C32H37N7O6	34.8	0	-1.618111544			75.82246745	100 - 37.8 - 8.19 - 1.3 - 0.164		Trp Trp Pro Gln		657.3133619	1	7.558816667	0	0	Infinity		x	x	x	x
7.56_657.3134m/z	254951		M+ACN+H	C32H37N7O6	34.8	0	-1.618111544			75.82246745	100 - 37.8 - 8.19 - 1.3 - 0.164		Trp Trp Gln Pro		657.3133619	1	7.558816667	0	0	Infinity		x	x	x	x
7.56_657.3134m/z	257207		M+ACN+Na	C30H39N7O6	34.9	0	2.376710606			77.45203188	100 - 35.7 - 7.42 - 1.13 - 0.139		Tyr Phe His Lys		657.3133619	1	7.558816667	0	0	Infinity		x	x	x	x
7.56_657.3134m/z	257245		M+ACN+Na	C30H39N7O6	34.9	0	2.376710606			77.45203188	100 - 35.7 - 7.42 - 1.13 - 0.139		Tyr Phe Lys His		657.3133619	1	7.558816667	0	0	Infinity		x	x	x	x
7.56_657.3134m/z	257967		M+ACN+Na	C30H39N7O6	34.9	0	2.376710606			77.45203188	100 - 35.7 - 7.42 - 1.13 - 0.139		Tyr His Phe Lys		657.3133619	1	7.558816667	0	0	Infinity		x	x	x	x
7.56_657.3134m/z	258043		M+ACN+Na	C30H39N7O6	34.9	0	2.376710607			77.45203188	100 - 35.7 - 7.42 - 1.13 - 0.139		Tyr His Lys Phe		657.3133619	1	7.558816667	0	0	Infinity		x	x	x	x
7.56_657.3134m/z	258765		M+ACN+Na	C30H39N7O6	34.9	0	2.376710606			77.45203188	100 - 35.7 - 7.42 - 1.13 - 0.139		Tyr Lys Phe His		657.3133619	1	7.558816667	0	0	Infinity		x	x	x	x
7.56_657.3134m/z	258803		M+ACN+Na	C30H39N7O6	34.9	0	2.376710607			77.45203188	100 - 35.7 - 7.42 - 1.13 - 0.139		Tyr Lys His Phe		657.3133619	1	7.558816667	0	0	Infinity		x	x	x	x
7.56_657.3134m/z	36186		2M+H	C16H24O7	37.9	0	2.558614269			92.32125739	100 - 17.8 - 2.94 - 0.335		9,15-dioxo-11R-hydroxy-2,3,4,5-tetranor-prostan-1,20-dioic acid		657.3133619	1	7.558816667	0	0	Infinity		x	x	x	x
7.56_657.3134m/z	44170		2M+Na	C18H23NO4	37.7	0	-2.010397579			90.68861903	100 - 20.3 - 2.77 - 0.284		METHSCOPOLAMINE		657.3133619	1	7.558816667	0	0	Infinity		x	x	x	x
7.56_657.3134m/z	45422		2M+H	C16H24O7	37.9	0	2.558614269			92.32125739	100 - 17.8 - 2.94 - 0.335		tetranor-PGDM		657.3133619	1	7.558816667	0	0	Infinity		x	x	x	x
7.56_657.3134m/z	45949		2M+H	C16H24O7	37.9	0	2.558614269			92.32125739	100 - 17.8 - 2.94 - 0.335		Prostaglandin M		657.3133619	1	7.558816667	0	0	Infinity		x	x	x	x
7.56_657.3134m/z	64842		M+CH3OH+H	C31H35F3N8O3	34.8	0	2.321104555			76.93610025	100 - 37 - 7.26 - 1 - 0.108		CAY10626		657.3133619	1	7.558816667	0	0	Infinity		x	x	x	x
7.56_657.3134m/z	67037		2M+Na	C18H23NO4	37.7	0	-2.010397579			90.68861903	100 - 20.3 - 2.77 - 0.284		Amaryllisine		657.3133619	1	7.558816667	0	0	Infinity		x	x	x	x
7.56_657.3134m/z	67047		2M+Na	C18H23NO4	37.7	0	-2.010397579			90.68861903	100 - 20.3 - 2.77 - 0.284		Lycorenine		657.3133619	1	7.558816667	0	0	Infinity		x	x	x	x
7.56_657.3134m/z	68051		2M+H	C16H24O7	37.9	0	2.558614269			92.32125739	100 - 17.8 - 2.94 - 0.335		Rhododendrin		657.3133619	1	7.558816667	0	0	Infinity		x	x	x	x
7.56_657.3134m/z	68500		2M+Na	C18H23NO4	37.7	0	-2.010397579			90.68861903	100 - 20.3 - 2.77 - 0.284		Haplophyllidine		657.3133619	1	7.558816667	0	0	Infinity		x	x	x	x
7.56_657.3134m/z	69385		2M+Na	C18H23NO4	37.7	0	-2.010397579			90.68861903	100 - 20.3 - 2.77 - 0.284		Papyramine		657.3133619	1	7.558816667	0	0	Infinity		x	x	x	x
7.56_657.3134m/z	69664		2M+Na	C18H23NO4	37.7	0	-2.010397579			90.68861903	100 - 20.3 - 2.77 - 0.284		LY382884		657.3133619	1	7.558816667	0	0	Infinity		x	x	x	x
7.56_657.3134m/z	70486		2M+Na	C18H23NO4	37.7	0	-2.010397579			90.68861903	100 - 20.3 - 2.77 - 0.284		4-Nitroestra-1,3,5(10)-triene-3,17beta-diol		657.3133619	1	7.558816667	0	0	Infinity		x	x	x	x
7.56_657.3134m/z	70503		2M+Na	C18H23NO4	37.7	0	-2.010397579			90.68861903	100 - 20.3 - 2.77 - 0.284		2-Nitroestra-1,3,5(10)-triene-3,17beta-diol		657.3133619	1	7.558816667	0	0	Infinity		x	x	x	x
7.56_657.3134m/z	85466		2M+Na	C18H23NO4	37.7	0	-2.010397579			90.68861903	100 - 20.3 - 2.77 - 0.284	http://nonlinear.com/redirect/outbound?p=hmdb&param=HMDB15234	Arbutamine		657.3133619	1	7.558816667	0	0	Infinity		x	x	x	x
7.56_657.3134m/z	86484		2M+H	C16H24O7	37.9	0	2.558614269			92.32125739	100 - 17.8 - 2.94 - 0.335	http://nonlinear.com/redirect/outbound?p=hmdb&param=HMDB29777	Cymorcin monoglucoside		657.3133619	1	7.558816667	0	0	Infinity		x	x	x	x
7.56_657.3134m/z	90867		2M+Na	C18H23NO4	37.7	0	-2.010397579			90.68861903	100 - 20.3 - 2.77 - 0.284	http://nonlinear.com/redirect/outbound?p=hmdb&param=HMDB35587	Pandamarilactonine A		657.3133619	1	7.558816667	0	0	Infinity		x	x	x	x
7.56_657.3134m/z	91503		2M+Na	C18H23NO4	37.7	0	-2.010397579			90.68861903	100 - 20.3 - 2.77 - 0.284	http://nonlinear.com/redirect/outbound?p=hmdb&param=HMDB36359	Pandanamine		657.3133619	1	7.558816667	0	0	Infinity		x	x	x	x
7.56_657.3134m/z	92095		M+H-2H2O	C32H52O16	34.6	0	2.425498313			75.79879098	100 - 35.8 - 9.52 - 1.88 - 0.312	http://nonlinear.com/redirect/outbound?p=hmdb&param=HMDB37125	Pisumoside B		657.3133619	1	7.558816667	0	0	Infinity		x	x	x	x
7.56_657.3134m/z	93961		2M+H	C16H24O7	37.9	0	2.558614269			92.32125739	100 - 17.8 - 2.94 - 0.335	http://nonlinear.com/redirect/outbound?p=hmdb&param=HMDB39385	3-Hydroxy-4-isopropylbenzyl alcohol 3-glucoside		657.3133619	1	7.558816667	0	0	Infinity		x	x	x	x
7.56_657.3134m/z	94316		2M+Na	C18H23NO4	37.7	0	-2.010397579			90.68861903	100 - 20.3 - 2.77 - 0.284	http://nonlinear.com/redirect/outbound?p=hmdb&param=HMDB39765	Pandamarilactone 1		657.3133619	1	7.558816667	0	0	Infinity		x	x	x	x
7.56_657.3134m/z	94965		2M+H	C16H24O7	37.9	0	2.558614269			92.32125739	100 - 17.8 - 2.94 - 0.335	http://nonlinear.com/redirect/outbound?p=hmdb&param=HMDB40465	Perilloside B		657.3133619	1	7.558816667	0	0	Infinity		x	x	x	x
7.56_657.3134m/z	96159		2M+Na	C18H23NO4	37.7	0	-2.010397579			90.68861903	100 - 20.3 - 2.77 - 0.284	http://nonlinear.com/redirect/outbound?p=hmdb&param=HMDB41860	cocaethylene		657.3133619	1	7.558816667	0	0	Infinity		x	x	x	x
7.56_657.3134m/z	96515		2M+H	C16H24O7	37.9	0	2.558614269			92.32125739	100 - 17.8 - 2.94 - 0.335		PGDM		657.3133619	1	7.558816667	0	0	Infinity		x	x	x	x
7.56_366.1830m/z	43555		M+CH3OH+H	C17H20FN3O3	36.9	0	2.059019305			86.81763982	100 - 19.8 - 2.48 - 0.233		PEFLOXACINE		366.1830469	1	7.558816667	0	0	Infinity		x	x	x	x
7.56_366.1830m/z	71234		M+Na	C24H25NO	36.1	0	0.617052052			81.46136539	100 - 26.6 - 3.62 - 0.334		N,N-Didesmethyltamoxifen		366.1830469	1	7.558816667	0	0	Infinity		x	x	x	x
0.74_701.2754m/z	15643		2M+Na	C15H21N3O6	38.3	0	0.094252193			91.51047654	100 - 17.8 - 2.73 - 0.297		Ser Ala Tyr		701.2753554	1	0.739533333	0	0	Infinity		x	x	x	x
0.74_701.2754m/z	15682		2M+Na	C15H21N3O6	38.3	0	0.094252193			91.51047654	100 - 17.8 - 2.73 - 0.297		Thr Gly Tyr		701.2753554	1	0.739533333	0	0	Infinity		x	x	x	x
0.74_701.2754m/z	16680		2M+Na	C15H21N3O6	38.3	0	0.094252193			91.51047654	100 - 17.8 - 2.73 - 0.297		Tyr Ala Ser		701.2753554	1	0.739533333	0	0	Infinity		x	x	x	x
0.74_701.2754m/z	16965		2M+Na	C15H21N3O6	38.3	0	0.094252193			91.51047654	100 - 17.8 - 2.73 - 0.297		Phe Ser Ser		701.2753554	1	0.739533333	0	0	Infinity		x	x	x	x
0.74_701.2754m/z	17229		2M+Na	C15H21N3O6	38.3	0	0.094252193			91.51047654	100 - 17.8 - 2.73 - 0.297		Ser Ser Phe		701.2753554	1	0.739533333	0	0	Infinity		x	x	x	x
0.74_701.2754m/z	18784		2M+Na	C15H21N3O6	38.3	0	0.094252193			91.51047654	100 - 17.8 - 2.73 - 0.297		Ser Tyr Ala		701.2753554	1	0.739533333	0	0	Infinity		x	x	x	x
0.74_701.2754m/z	18919		2M+Na	C15H21N3O6	38.3	0	0.094252193			91.51047654	100 - 17.8 - 2.73 - 0.297		Tyr Gly Thr		701.2753554	1	0.739533333	0	0	Infinity		x	x	x	x
0.74_701.2754m/z	18931		2M+Na	C15H21N3O6	38.3	0	0.094252193			91.51047654	100 - 17.8 - 2.73 - 0.297		Tyr Ser Ala		701.2753554	1	0.739533333	0	0	Infinity		x	x	x	x
0.74_701.2754m/z	19669		2M+Na	C15H21N3O6	38.3	0	0.094252193			91.51047654	100 - 17.8 - 2.73 - 0.297		Ser Phe Ser		701.2753554	1	0.739533333	0	0	Infinity		x	x	x	x
0.74_701.2754m/z	19673		2M+Na	C15H21N3O6	38.3	0	0.094252193			91.51047654	100 - 17.8 - 2.73 - 0.297		Thr Tyr Gly		701.2753554	1	0.739533333	0	0	Infinity		x	x	x	x
0.74_701.2754m/z	20158		2M+Na	C15H21N3O6	38.3	0	0.094252193			91.51047654	100 - 17.8 - 2.73 - 0.297		Gly Tyr Thr		701.2753554	1	0.739533333	0	0	Infinity		x	x	x	x
0.74_701.2754m/z	20217		2M+Na	C15H21N3O6	38.3	0	0.094252193			91.51047654	100 - 17.8 - 2.73 - 0.297		Ala Tyr Ser		701.2753554	1	0.739533333	0	0	Infinity		x	x	x	x
0.74_701.2754m/z	22461		2M+Na	C15H21N3O6	38.3	0	0.094252193			91.51047654	100 - 17.8 - 2.73 - 0.297		Gly Thr Tyr		701.2753554	1	0.739533333	0	0	Infinity		x	x	x	x
0.74_701.2754m/z	22737		2M+Na	C15H21N3O6	38.3	0	0.094252192			91.51047654	100 - 17.8 - 2.73 - 0.297		Tyr Thr Gly		701.2753554	1	0.739533333	0	0	Infinity		x	x	x	x
0.74_701.2754m/z	23270		2M+Na	C15H21N3O6	38.3	0	0.094252193			91.51047654	100 - 17.8 - 2.73 - 0.297		Ala Ser Tyr		701.2753554	1	0.739533333	0	0	Infinity		x	x	x	x
0.74_701.2754m/z	264295		M+ACN+Na	C28H39N5O12	38.5	0	0.100321702			92.43245755	100 - 33 - 7.75 - 1.36 - 0.199		Glu Val Phe Asp Glu		701.2753554	1	0.739533333	0	0	Infinity		x	x	x	x
0.74_701.2754m/z	65270		2M+Na	C15H21N3O6	38.3	0	0.094252192			91.51047654	100 - 17.8 - 2.73 - 0.297		Abu-Lys-OH		701.2753554	1	0.739533333	0	0	Infinity		x	x	x	x
0.74_701.2754m/z	65289		2M+Na	C15H21N3O6	38.3	0	0.094252192			91.51047654	100 - 17.8 - 2.73 - 0.297		Lys-Abu-OH		701.2753554	1	0.739533333	0	0	Infinity		x	x	x	x
0.74_701.2754m/z	89935		M+2Na-H	C33H44N4O10	37.1	0	-2.366481606			88.29226175	100 - 38 - 9.09 - 1.63 - 0.237	http://nonlinear.com/redirect/outbound?p=hmdb&param=HMDB34433	Riboflavine 2',3',4',5'-tetrabutanoate		701.2753554	1	0.739533333	0	0	Infinity		x	x	x	x
4.10_322.1861m/z	5536		M+CH3OH+H	C13H23NO6	37.5	0	0.132440476			87.44731943	100 - 14.9 - 2.27 - 0.228	http://nonlinear.com/redirect/outbound?p=hmdb&param=HMDB00552	3-Methylglutarylcarnitine		322.1860669	1	4.0983	0	0	Infinity		x	x	x	x
4.10_361.2001m/z	1010		M+Na	C20H26N4O	38.9	0	0.705038561			95.53417517	100 - 23.4 - 2.83 - 0.235		Lisuride		361.2001206	1	4.0983	0	0	Infinity		x	x	x	x
4.10_361.2001m/z	2343		M+ACN+Na	C18H23N3O	38.4	0	0.802373202			93.21893763	100 - 20.9 - 2.28 - 0.173		Mono-N-desisopropyldisopyramide		361.2001206	1	4.0983	0	0	Infinity		x	x	x	x
4.10_361.2001m/z	3170		M+H-H2O	C21H30O6	38.7	0	-2.194119572			96.00537695	100 - 23.3 - 3.82 - 0.469	http://nonlinear.com/redirect/outbound?p=hmdb&param=HMDB00418	6alpha-Hydroxycortisol		361.2001206	1	4.0983	0	0	Infinity		x	x	x	x
4.10_361.2001m/z	41473		M+CH3OH+H	C20H24O4	38.3	0	-2.528659557			94.65881246	100 - 22.1 - 3.14 - 0.335		Crocetin		361.2001206	1	4.0983	0	0	Infinity		x	x	x	x
4.10_361.2001m/z	44978		M+ACN+H	C18H19N6	38.2	0	-2.583486648			94.00667661	100 - 21.9 - 2.28 - 0.151		CAY10498		361.2001206	1	4.0983	0	0	Infinity		x	x	x	x
4.10_361.2001m/z	5755	*	M+H	C21H28O5	53.5	0	-2.303826197	187.4	-0.265786633	95.82946615	100 - 23.2 - 3.6 - 0.419	http://nonlinear.com/redirect/outbound?p=pubchemc&param=5755	Prednisolone :: Steroids :: Lipids :: (8S,9S,10R,11S,13S,14S,17R)-11,17-dihydroxy-17-(2-hydroxyacetyl)-10,13-dimethyl-7,8,9,11,12,14,15,16-octahydro-6H-cyclopenta[a]phenanthren-3-one		361.2001206	1	4.0983	0	0	Infinity		x	x	x	x
4.10_361.2001m/z	57881		M+H-H2O	C21H30O6	38.7	0	-2.194119572			96.00537695	100 - 23.3 - 3.82 - 0.469		18-Hydroxycortisol		361.2001206	1	4.0983	0	0	Infinity		x	x	x	x
4.10_361.2001m/z	67820		M+CH3OH+H	C20H24O4	38.3	0	-2.528659557			94.65881246	100 - 22.1 - 3.14 - 0.335		Vernoflexin		361.2001206	1	4.0983	0	0	Infinity		x	x	x	x
4.10_361.2001m/z	70664		M+CH3OH+H	C20H24O4	38.3	0	-2.528659557			94.65881246	100 - 22.1 - 3.14 - 0.335		Estra-1,3,5-(10)-trien-17-one-3-oxyacetic acid		361.2001206	1	4.0983	0	0	Infinity		x	x	x	x
4.10_361.2001m/z	70980		M+CH3OH+H	C20H24O4	38.3	0	-2.528659557			94.65881246	100 - 22.1 - 3.14 - 0.335		Sobetirome		361.2001206	1	4.0983	0	0	Infinity		x	x	x	x
4.10_361.2001m/z	71501		M+H-H2O	C21H30O6	38.7	0	-2.194119572			96.00537695	100 - 23.3 - 3.82 - 0.469		Nigakilactone A		361.2001206	1	4.0983	0	0	Infinity		x	x	x	x
4.10_361.2001m/z	86319		M+CH3OH+H	C20H24O4	38.3	0	-2.528659557			94.65881246	100 - 22.1 - 3.14 - 0.335	http://nonlinear.com/redirect/outbound?p=hmdb&param=HMDB29524	5-Hydroxy-7-(4-hydroxy-3-methoxyphenyl)-1-phenyl-3-heptanone		361.2001206	1	4.0983	0	0	Infinity		x	x	x	x
4.10_361.2001m/z	86382		M+H-2H2O	C21H32O7	38.7	0	-2.094366528			96.18099452	100 - 23.3 - 4.04 - 0.52	http://nonlinear.com/redirect/outbound?p=hmdb&param=HMDB29622	Isopetasoside		361.2001206	1	4.0983	0	0	Infinity		x	x	x	x
4.10_361.2001m/z	86685		M+H-H2O	C21H30O6	38.7	0	-2.194119572			96.00537695	100 - 23.3 - 3.82 - 0.469	http://nonlinear.com/redirect/outbound?p=hmdb&param=HMDB30045	Isohumulinone A		361.2001206	1	4.0983	0	0	Infinity		x	x	x	x
4.10_361.2001m/z	86724		M+H-H2O	C21H30O6	38.7	0	-2.194119571			96.00537695	100 - 23.3 - 3.82 - 0.469	http://nonlinear.com/redirect/outbound?p=hmdb&param=HMDB30105	Humulinone		361.2001206	1	4.0983	0	0	Infinity		x	x	x	x
4.10_361.2001m/z	87113		M+CH3OH+H	C20H24O4	38.3	0	-2.528659557			94.65881246	100 - 22.1 - 3.14 - 0.335	http://nonlinear.com/redirect/outbound?p=hmdb&param=HMDB30645	Sclareapinone		361.2001206	1	4.0983	0	0	Infinity		x	x	x	x
4.10_361.2001m/z	87154		M+CH3OH+H	C20H24O4	38.3	0	-2.528659557			94.65881246	100 - 22.1 - 3.14 - 0.335	http://nonlinear.com/redirect/outbound?p=hmdb&param=HMDB30728	8-Methoxygravelliferone		361.2001206	1	4.0983	0	0	Infinity		x	x	x	x
4.10_361.2001m/z	87226		M+CH3OH+H	C20H24O4	38.3	0	-2.528659557			94.65881246	100 - 22.1 - 3.14 - 0.335	http://nonlinear.com/redirect/outbound?p=hmdb&param=HMDB30841	Sagequinone methide A		361.2001206	1	4.0983	0	0	Infinity		x	x	x	x
4.10_361.2001m/z	88697		M+H-H2O	C21H30O6	38.7	0	-2.194119572			96.00537695	100 - 23.3 - 3.82 - 0.469	http://nonlinear.com/redirect/outbound?p=hmdb&param=HMDB32770	Eremopetasitenin C1		361.2001206	1	4.0983	0	0	Infinity		x	x	x	x
4.10_361.2001m/z	88700		M+H-H2O	C21H30O6	38.7	0	-2.194119571			96.00537695	100 - 23.3 - 3.82 - 0.469	http://nonlinear.com/redirect/outbound?p=hmdb&param=HMDB32773	Eremopetasitenin D1		361.2001206	1	4.0983	0	0	Infinity		x	x	x	x
4.10_361.2001m/z	88853		M+CH3OH+H	C20H24O4	38.3	0	-2.528659557			94.65881246	100 - 22.1 - 3.14 - 0.335	http://nonlinear.com/redirect/outbound?p=hmdb&param=HMDB32954	5-Geranyloxy-7-methoxycoumarin		361.2001206	1	4.0983	0	0	Infinity		x	x	x	x
4.10_361.2001m/z	89757		M+CH3OH+H	C20H24O4	38.3	0	-2.528659557			94.65881246	100 - 22.1 - 3.14 - 0.335	http://nonlinear.com/redirect/outbound?p=hmdb&param=HMDB34178	Guaiacin		361.2001206	1	4.0983	0	0	Infinity		x	x	x	x
4.10_361.2001m/z	90440		M+CH3OH+H	C20H24O4	38.3	0	-2.528659557			94.65881246	100 - 22.1 - 3.14 - 0.335	http://nonlinear.com/redirect/outbound?p=hmdb&param=HMDB35098	(all-E)-Crocetin		361.2001206	1	4.0983	0	0	Infinity		x	x	x	x
4.10_361.2001m/z	91590		M+CH3OH+H	C20H24O4	38.3	0	-2.528659557			94.65881246	100 - 22.1 - 3.14 - 0.335	http://nonlinear.com/redirect/outbound?p=hmdb&param=HMDB36459	Macelignan		361.2001206	1	4.0983	0	0	Infinity		x	x	x	x
4.10_361.2001m/z	91750		M+CH3OH+H	C20H24O4	38.3	0	-2.528659557			94.65881246	100 - 22.1 - 3.14 - 0.335	http://nonlinear.com/redirect/outbound?p=hmdb&param=HMDB36720	Verimol H		361.2001206	1	4.0983	0	0	Infinity		x	x	x	x
4.10_361.2001m/z	91887		M+H-H2O	C21H30O6	38.7	0	-2.194119571			96.00537695	100 - 23.3 - 3.82 - 0.469	http://nonlinear.com/redirect/outbound?p=hmdb&param=HMDB36889	11-Dihydro-12-norneoquassin		361.2001206	1	4.0983	0	0	Infinity		x	x	x	x
4.10_361.2001m/z	95176		M+H-H2O	C21H30O6	38.7	0	-2.194119571			96.00537695	100 - 23.3 - 3.82 - 0.469	http://nonlinear.com/redirect/outbound?p=hmdb&param=HMDB40702	Sugetriol triacetate		361.2001206	1	4.0983	0	0	Infinity		x	x	x	x
4.10_361.2001m/z	95225		M+CH3OH+H	C20H24O4	38.3	0	-2.528659557			94.65881246	100 - 22.1 - 3.14 - 0.335	http://nonlinear.com/redirect/outbound?p=hmdb&param=HMDB40760	4,4'-Dihydroxy-5,5'-diisopropyl-2,2'-dimethyl-3,6-biphenyldione		361.2001206	1	4.0983	0	0	Infinity		x	x	x	x
3.53_362.2084n	5754		M+H-2H2O, M+H	C21H30O5	37.9	0	-2.470049718	189	-4.801275082	78.70840451	100 - 23.2 - 3.61 - 0.42	http://nonlinear.com/redirect/outbound?p=pubchemc&param=5754	Cortisol :: Steroids :: Lipids :: (8S,9S,10R,11S,13S,14S,17R)-11,17-dihydroxy-17-(2-hydroxyacetyl)-10,13-dimethyl-2,6,7,8,9,11,12,14,15,16-decahydro-1H-cyclopenta[a]phenanthren-3-one	362.2084294	363.2157058	1	3.5292	0	0	Infinity		x	x	x	x
3.53_362.2084n	85120		M+H-2H2O, M+H	C21H30O5	35.3	0.556	-2.470049718			78.70840451	100 - 23.2 - 3.61 - 0.42		Triptolide Analog	362.2084294	363.2157058	1	3.5292	0	0	Infinity		x	x	x	x
2.60_222.1122m/z	1517		M+ACN+H	C10H12O3	37.9	0	-1.552246625			91.15787988	100 - 11.1 - 1.17		2-Methyl-3'-hydroxyphenylpropionic acid		222.1121902	1	2.5993	0	0	Infinity		x	x	x	x
2.60_222.1122m/z	24105		M+ACN+H	C10H12O3	37.9	0	-1.552246625			91.15787988	100 - 11.1 - 1.17		o-Methoxyhydrocinnamic acid		222.1121902	1	2.5993	0	0	Infinity		x	x	x	x
2.60_222.1122m/z	263604		M+ACN+H	C10H12O3	37.9	0	-1.552246625			91.15787988	100 - 11.1 - 1.17		4-(1 E)-3-hydroxy-1-propenyl-2-methoxyphenol		222.1121902	1	2.5993	0	0	Infinity		x	x	x	x
2.60_222.1122m/z	263623		M+ACN+H	C10H12O3	37.9	0	-1.552246625			91.15787988	100 - 11.1 - 1.17		Guaiacylacetone		222.1121902	1	2.5993	0	0	Infinity		x	x	x	x
2.60_222.1122m/z	263628		M+ACN+H	C10H12O3	37.9	0	-1.552246625			91.15787988	100 - 11.1 - 1.17		3,4-Dimethoxyphenyl methyl ketone		222.1121902	1	2.5993	0	0	Infinity		x	x	x	x
2.60_222.1122m/z	43257		M+H-H2O	C12H17NO4	37.4	0	-1.169020311			88.56352885	100 - 13.7 - 1.69 - 0.146		Methyldopate		222.1121902	1	2.5993	0	0	Infinity		x	x	x	x
2.60_222.1122m/z	43307		M+CH3OH+H	C11H11NO2	37.7	0	-1.478375014			90.0746918	100 - 12.5 - 1.12		Phensuximide		222.1121902	1	2.5993	0	0	Infinity		x	x	x	x
2.60_222.1122m/z	44377		M+ACN+H	C10H12O3	37.9	0	-1.552246625			91.15787988	100 - 11.1 - 1.17		Coniferyl alcohol		222.1121902	1	2.5993	0	0	Infinity		x	x	x	x
2.60_222.1122m/z	44404		M+ACN+H	C10H12O3	37.9	0	-1.552246625			91.15787988	100 - 11.1 - 1.17		2-PROPYL-3-HYDROXYETHYLENEPYRAN-4-ONE		222.1121902	1	2.5993	0	0	Infinity		x	x	x	x
2.60_222.1122m/z	62469		M+ACN+H	C10H12O3	37.9	0	-1.552246625			91.15787988	100 - 11.1 - 1.17	http://nonlinear.com/redirect/outbound?p=hmdb&param=HMDB11751	3-Methoxybenzenepropanoic acid		222.1121902	1	2.5993	0	0	Infinity		x	x	x	x
2.60_222.1122m/z	6602		M+CH3OH+H	C11H11NO2	37.7	0	-1.478375015			90.0746918	100 - 12.5 - 1.12	http://nonlinear.com/redirect/outbound?p=hmdb&param=HMDB02302	3-Indolepropionic acid		222.1121902	1	2.5993	0	0	Infinity		x	x	x	x
2.60_222.1122m/z	67621		M+CH3OH+H	C11H11NO2	37.7	0	-1.478375015			90.0746918	100 - 12.5 - 1.12		6,7-Dimethoxyisoquinoline		222.1121902	1	2.5993	0	0	Infinity		x	x	x	x
2.60_222.1122m/z	69445		M+CH3OH+H	C11H11NO2	37.7	0	-1.478375015			90.0746918	100 - 12.5 - 1.12		1,3-Dimethyl-6,8-isoquinolinediol		222.1121902	1	2.5993	0	0	Infinity		x	x	x	x
2.60_222.1122m/z	70934		M+ACN+H	C10H12O3	37.9	0	-1.552246625			91.15787988	100 - 11.1 - 1.17		U 0521		222.1121902	1	2.5993	0	0	Infinity		x	x	x	x
2.60_222.1122m/z	74308		M+ACN+H	C10H12O3	37.9	0	-1.552246625			91.15787988	100 - 11.1 - 1.17		10-hydroxy-2E,8E-Decadiene-4,6-diynoic acid		222.1121902	1	2.5993	0	0	Infinity		x	x	x	x
2.60_222.1122m/z	74309		M+ACN+H	C10H12O3	37.9	0	-1.552246625			91.15787988	100 - 11.1 - 1.17		10-hydroxy-2E,8Z-Decadiene-4,6-diynoic acid		222.1121902	1	2.5993	0	0	Infinity		x	x	x	x
2.60_222.1122m/z	74310		M+ACN+H	C10H12O3	37.9	0	-1.552246625			91.15787988	100 - 11.1 - 1.17		10-hydroxy-2Z,8Z-Decadiene-4,6-diynoic acid		222.1121902	1	2.5993	0	0	Infinity		x	x	x	x
2.60_222.1122m/z	85078		M+ACN+H	C10H12O3	37.9	0	-1.552246625			91.15787988	100 - 11.1 - 1.17		Isopeopyl Paraben		222.1121902	1	2.5993	0	0	Infinity		x	x	x	x
2.60_222.1122m/z	86424		M+ACN+H	C10H12O3	37.9	0	-1.552246625			91.15787988	100 - 11.1 - 1.17	http://nonlinear.com/redirect/outbound?p=hmdb&param=HMDB29685	4-Ethoxy-3-methoxybenzaldehyde		222.1121902	1	2.5993	0	0	Infinity		x	x	x	x
2.60_222.1122m/z	86457		M+CH3OH+H	C11H11NO2	37.7	0	-1.478375015			90.0746918	100 - 12.5 - 1.12	http://nonlinear.com/redirect/outbound?p=hmdb&param=HMDB29738	Indole-3-methyl acetate		222.1121902	1	2.5993	0	0	Infinity		x	x	x	x
2.60_222.1122m/z	87516		M+ACN+H	C10H12O3	37.9	0	-1.552246625			91.15787988	100 - 11.1 - 1.17	http://nonlinear.com/redirect/outbound?p=hmdb&param=HMDB31240	2-Phenyl-1,3-dioxolane-4-methanol		222.1121902	1	2.5993	0	0	Infinity		x	x	x	x
2.60_222.1122m/z	88210		M+ACN+H	C10H12O3	37.9	0	-1.552246625			91.15787988	100 - 11.1 - 1.17	http://nonlinear.com/redirect/outbound?p=hmdb&param=HMDB32128	1-(2,4-Dihydroxyphenyl)-1-butanone		222.1121902	1	2.5993	0	0	Infinity		x	x	x	x
2.60_222.1122m/z	88243		M+ACN+H	C10H12O3	37.9	0	-1.552246625			91.15787988	100 - 11.1 - 1.17	http://nonlinear.com/redirect/outbound?p=hmdb&param=HMDB32174	Benzaldehyde glyceryl acetal		222.1121902	1	2.5993	0	0	Infinity		x	x	x	x
2.60_222.1122m/z	88535		M+ACN+H	C10H12O3	37.9	0	-1.552246625			91.15787988	100 - 11.1 - 1.17	http://nonlinear.com/redirect/outbound?p=hmdb&param=HMDB32574	Propylparaben		222.1121902	1	2.5993	0	0	Infinity		x	x	x	x
2.60_222.1122m/z	88583		M+ACN+H	C10H12O3	37.9	0	-1.552246625			91.15787988	100 - 11.1 - 1.17	http://nonlinear.com/redirect/outbound?p=hmdb&param=HMDB32640	Ethyl p-anisate		222.1121902	1	2.5993	0	0	Infinity		x	x	x	x
2.60_222.1122m/z	89518		M+ACN+H	C10H12O3	37.9	0	-1.552246625			91.15787988	100 - 11.1 - 1.17	http://nonlinear.com/redirect/outbound?p=hmdb&param=HMDB33761	4-Methoxybenzyl acetate		222.1121902	1	2.5993	0	0	Infinity		x	x	x	x
2.60_222.1122m/z	92445		M+ACN+H	C10H12O3	37.9	0	-1.552246625			91.15787988	100 - 11.1 - 1.17	http://nonlinear.com/redirect/outbound?p=hmdb&param=HMDB37602	4-Hydroxy-2,6,6-trimethyl-3-oxo-1,4-cyclohexadiene-1-carboxaldehyde		222.1121902	1	2.5993	0	0	Infinity		x	x	x	x
2.60_222.1122m/z	92556		M+ACN+H	C10H12O3	37.9	0	-1.552246625			91.15787988	100 - 11.1 - 1.17	http://nonlinear.com/redirect/outbound?p=hmdb&param=HMDB37733	Propyl 2-furanacrylate		222.1121902	1	2.5993	0	0	Infinity		x	x	x	x
3.58_270.1894m/z	44894		M+H-H2O	C15H29NO2S	37.9	0	2.708913004			92.83746192	100 - 17.8 - 6.42 - 0.92 - 0.11		CAY10444		270.1893899	1	3.580016667	0	0	269.4002697		x	x	x	x
3.66_364.2228m/z	1800		M+ACN+H	C17H26N2O4	38.4	0	-0.931150847			93.07217237	100 - 19.6 - 2.64 - 0.266		Perindoprilat lactam A		364.2227828	1	3.658766667	0	0	146948.1805		x	x	x	x
3.66_364.2228m/z	263745		M+2Na-H	C20H33NO2	38.7	0	1.530496168			95.19326889	100 - 22.5 - 2.81 - 0.255		(7R,E)-8-((1S,Z)-1-hydroxy-1-methylhexahydro-2H-quinolizin-3(4H)-ylidene)-4,7-dimethyloct-4-en-2-one		364.2227828	1	3.658766667	0	0	146948.1805		x	x	x	x
3.66_364.2228m/z	263746		M+2Na-H	C20H33NO2	38.7	0	1.530496168			95.19326889	100 - 22.5 - 2.81 - 0.255		(7R,E)-8-((1S,Z)-1-hydroxy-1-methylhexahydro-2H-quinolizin-3(4H)-ylidene)-4,7-dimethyloct-3-en-2-one		364.2227828	1	3.658766667	0	0	146948.1805		x	x	x	x
3.66_364.2228m/z	263747		M+2Na-H	C20H33NO2	38.7	0	1.530496168			95.19326889	100 - 22.5 - 2.81 - 0.255		(7R,E)-8-((1S,Z)-1-hydroxy-1-methylhexahydro-2H-quinolizin-3(4H)-ylidene)-4,7-dimethyloct-4-en-3-one		364.2227828	1	3.658766667	0	0	146948.1805		x	x	x	x
3.66_364.2228m/z	36701		M+2Na-H	C20H33NO2	38.7	0	1.530496169			95.19326889	100 - 22.5 - 2.81 - 0.255		N-hydroxy arachidonoyl amine		364.2227828	1	3.658766667	0	0	146948.1805		x	x	x	x
3.66_364.2228m/z	36741		M+2Na-H	C20H33NO2	38.7	0	1.530496169			95.19326889	100 - 22.5 - 2.81 - 0.255		Anandamide (18:4, n-3)		364.2227828	1	3.658766667	0	0	146948.1805		x	x	x	x
5.26_1092.2697m/z	90740		M+Na	C50H53O26+	32.8	0	-1.862173169			66.31348635	100 - 55.7 - 20.6 - 5.69 - 1.31 - 0.258	http://nonlinear.com/redirect/outbound?p=hmdb&param=HMDB35454	YGM 5A		1092.269736	1	5.2594	0	0	Infinity		x	x	x	x
5.26_1060.0255m/z	TG(22:0/22:0/22:0)		M+H	C69H134O6	34.5	0	0.215789055			72.97429415	100 - 76.4 - 30 - 8.07 - 1.67 - 0.281	http://nonlinear.com/redirect/outbound?p=lipidblast&param=TG%2822%3A0%2F22%3A0%2F22%3A0%29	TG(22:0/22:0/22:0)		1060.025547	1	5.2594	0	0	Infinity		x	x	x	x
5.44_367.1921n	2208		M+H-2H2O, 2M+3H2O+2H	C18H29N3O3S	36.3	0	-2.453400545			84.63518705	100 - 21.8 - 7.4 - 1.23 - 0.166		N-Desethylquinagolide	367.1920619	332.178209	1	5.439783333	0	0	Infinity		x	x	x	x
3.71_448.2674m/z	154454		M+H-2H2O	C21H37N7O6	29.9	0	1.585953583			51.56798728	100 - 25.9 - 4.47 - 0.577		His Ile Lys Ser		448.2674455	1	3.709583333	0	0	Infinity		x	x	x	x
3.71_448.2674m/z	154587		M+H-2H2O	C21H37N7O6	29.9	0	1.585953583			51.56798728	100 - 25.9 - 4.47 - 0.577		His Ile Ser Lys		448.2674455	1	3.709583333	0	0	Infinity		x	x	x	x
3.71_448.2674m/z	154834		M+H-2H2O	C21H37N7O6	29.9	0	1.585953583			51.56798728	100 - 25.9 - 4.47 - 0.577		His Lys Ile Ser		448.2674455	1	3.709583333	0	0	Infinity		x	x	x	x
3.71_448.2674m/z	154874		M+H-2H2O	C21H37N7O6	29.9	0	1.585953583			51.56798728	100 - 25.9 - 4.47 - 0.577		His Lys Leu Ser		448.2674455	1	3.709583333	0	0	Infinity		x	x	x	x
3.71_448.2674m/z	154986		M+H-2H2O	C21H37N7O6	29.9	0	1.585953583			51.56798728	100 - 25.9 - 4.47 - 0.577		His Lys Ser Ile		448.2674455	1	3.709583333	0	0	Infinity		x	x	x	x
3.71_448.2674m/z	154988		M+H-2H2O	C21H37N7O6	29.9	0	1.585953583			51.56798728	100 - 25.9 - 4.47 - 0.577		His Lys Ser Leu		448.2674455	1	3.709583333	0	0	Infinity		x	x	x	x
3.71_448.2674m/z	155016		M+H-2H2O	C21H37N7O6	29.9	0	1.585953583			51.56798728	100 - 25.9 - 4.47 - 0.577		His Lys Thr Val		448.2674455	1	3.709583333	0	0	Infinity		x	x	x	x
3.71_448.2674m/z	155035		M+H-2H2O	C21H37N7O6	29.9	0	1.585953583			51.56798728	100 - 25.9 - 4.47 - 0.577		His Lys Val Thr		448.2674455	1	3.709583333	0	0	Infinity		x	x	x	x
3.71_448.2674m/z	155254		M+H-2H2O	C21H37N7O6	29.9	0	1.585953583			51.56798728	100 - 25.9 - 4.47 - 0.577		His Leu Lys Ser		448.2674455	1	3.709583333	0	0	Infinity		x	x	x	x
3.71_448.2674m/z	155387		M+H-2H2O	C21H37N7O6	29.9	0	1.585953583			51.56798728	100 - 25.9 - 4.47 - 0.577		His Leu Ser Lys		448.2674455	1	3.709583333	0	0	Infinity		x	x	x	x
3.71_448.2674m/z	157627		M+H-2H2O	C21H37N7O6	29.9	0	1.585953583			51.56798728	100 - 25.9 - 4.47 - 0.577		His Ser Ile Lys		448.2674455	1	3.709583333	0	0	Infinity		x	x	x	x
3.71_448.2674m/z	157646		M+H-2H2O	C21H37N7O6	29.9	0	1.585953583			51.56798728	100 - 25.9 - 4.47 - 0.577		His Ser Lys Ile		448.2674455	1	3.709583333	0	0	Infinity		x	x	x	x
3.71_448.2674m/z	157648		M+H-2H2O	C21H37N7O6	29.9	0	1.585953583			51.56798728	100 - 25.9 - 4.47 - 0.577		His Ser Lys Leu		448.2674455	1	3.709583333	0	0	Infinity		x	x	x	x
3.71_448.2674m/z	157667		M+H-2H2O	C21H37N7O6	29.9	0	1.585953583			51.56798728	100 - 25.9 - 4.47 - 0.577		His Ser Leu Lys		448.2674455	1	3.709583333	0	0	Infinity		x	x	x	x
3.71_448.2674m/z	158056		M+H-2H2O	C21H37N7O6	29.9	0	1.585953583			51.56798728	100 - 25.9 - 4.47 - 0.577		His Thr Lys Val		448.2674455	1	3.709583333	0	0	Infinity		x	x	x	x
3.71_448.2674m/z	158227		M+H-2H2O	C21H37N7O6	29.9	0	1.585953583			51.56798728	100 - 25.9 - 4.47 - 0.577		His Thr Val Lys		448.2674455	1	3.709583333	0	0	Infinity		x	x	x	x
3.71_448.2674m/z	158455		M+H-2H2O	C21H37N7O6	29.9	0	1.585953583			51.56798728	100 - 25.9 - 4.47 - 0.577		His Val Lys Thr		448.2674455	1	3.709583333	0	0	Infinity		x	x	x	x
3.71_448.2674m/z	158607		M+H-2H2O	C21H37N7O6	29.9	0	1.585953583			51.56798728	100 - 25.9 - 4.47 - 0.577		His Val Thr Lys		448.2674455	1	3.709583333	0	0	Infinity		x	x	x	x
3.71_448.2674m/z	16142		M+H-H2O	C21H35N7O5	29.9	0	1.647332184			51.43482317	100 - 25.9 - 4.24 - 0.522		Tyr Lys Arg		448.2674455	1	3.709583333	0	0	Infinity		x	x	x	x
3.71_448.2674m/z	162054		M+H-2H2O	C21H37N7O6	29.9	0	1.585953583			51.56798728	100 - 25.9 - 4.47 - 0.577		Ile His Lys Ser		448.2674455	1	3.709583333	0	0	Infinity		x	x	x	x
3.71_448.2674m/z	162187		M+H-2H2O	C21H37N7O6	29.9	0	1.585953583			51.56798728	100 - 25.9 - 4.47 - 0.577		Ile His Ser Lys		448.2674455	1	3.709583333	0	0	Infinity		x	x	x	x
3.71_448.2674m/z	162814		M+H-2H2O	C21H37N7O6	29.9	0	1.585953583			51.56798728	100 - 25.9 - 4.47 - 0.577		Ile Lys His Ser		448.2674455	1	3.709583333	0	0	Infinity		x	x	x	x
3.71_448.2674m/z	162985		M+H-2H2O	C21H37N7O6	29.9	0	1.585953583			51.56798728	100 - 25.9 - 4.47 - 0.577		Ile Lys Ser His		448.2674455	1	3.709583333	0	0	Infinity		x	x	x	x
3.71_448.2674m/z	165607		M+H-2H2O	C21H37N7O6	29.9	0	1.585953583			51.56798728	100 - 25.9 - 4.47 - 0.577		Ile Ser His Lys		448.2674455	1	3.709583333	0	0	Infinity		x	x	x	x
3.71_448.2674m/z	165645		M+H-2H2O	C21H37N7O6	29.9	0	1.585953583			51.56798728	100 - 25.9 - 4.47 - 0.577		Ile Ser Lys His		448.2674455	1	3.709583333	0	0	Infinity		x	x	x	x
3.71_448.2674m/z	16937		M+H-H2O	C21H35N7O5	29.9	0	1.647332183			51.43482317	100 - 25.9 - 4.24 - 0.522		Arg Tyr Lys		448.2674455	1	3.709583333	0	0	Infinity		x	x	x	x
3.71_448.2674m/z	170034		M+H-2H2O	C21H37N7O6	29.9	0	1.585953583			51.56798728	100 - 25.9 - 4.47 - 0.577		Lys His Ile Ser		448.2674455	1	3.709583333	0	0	Infinity		x	x	x	x
3.71_448.2674m/z	170074		M+H-2H2O	C21H37N7O6	29.9	0	1.585953583			51.56798728	100 - 25.9 - 4.47 - 0.577		Lys His Leu Ser		448.2674455	1	3.709583333	0	0	Infinity		x	x	x	x
3.71_448.2674m/z	170186		M+H-2H2O	C21H37N7O6	29.9	0	1.585953583			51.56798728	100 - 25.9 - 4.47 - 0.577		Lys His Ser Ile		448.2674455	1	3.709583333	0	0	Infinity		x	x	x	x
3.71_448.2674m/z	170188		M+H-2H2O	C21H37N7O6	29.9	0	1.585953583			51.56798728	100 - 25.9 - 4.47 - 0.577		Lys His Ser Leu		448.2674455	1	3.709583333	0	0	Infinity		x	x	x	x
3.71_448.2674m/z	170216		M+H-2H2O	C21H37N7O6	29.9	0	1.585953583			51.56798728	100 - 25.9 - 4.47 - 0.577		Lys His Thr Val		448.2674455	1	3.709583333	0	0	Infinity		x	x	x	x
3.71_448.2674m/z	170235		M+H-2H2O	C21H37N7O6	29.9	0	1.585953583			51.56798728	100 - 25.9 - 4.47 - 0.577		Lys His Val Thr		448.2674455	1	3.709583333	0	0	Infinity		x	x	x	x
3.71_448.2674m/z	170414		M+H-2H2O	C21H37N7O6	29.9	0	1.585953583			51.56798728	100 - 25.9 - 4.47 - 0.577		Lys Ile His Ser		448.2674455	1	3.709583333	0	0	Infinity		x	x	x	x
3.71_448.2674m/z	170585		M+H-2H2O	C21H37N7O6	29.9	0	1.585953583			51.56798728	100 - 25.9 - 4.47 - 0.577		Lys Ile Ser His		448.2674455	1	3.709583333	0	0	Infinity		x	x	x	x
3.71_448.2674m/z	171214		M+H-2H2O	C21H37N7O6	29.9	0	1.585953583			51.56798728	100 - 25.9 - 4.47 - 0.577		Lys Leu His Ser		448.2674455	1	3.709583333	0	0	Infinity		x	x	x	x
3.71_448.2674m/z	171385		M+H-2H2O	C21H37N7O6	29.9	0	1.585953583			51.56798728	100 - 25.9 - 4.47 - 0.577		Lys Leu Ser His		448.2674455	1	3.709583333	0	0	Infinity		x	x	x	x
3.71_448.2674m/z	173606		M+H-2H2O	C21H37N7O6	29.9	0	1.585953583			51.56798728	100 - 25.9 - 4.47 - 0.577		Lys Ser His Ile		448.2674455	1	3.709583333	0	0	Infinity		x	x	x	x
3.71_448.2674m/z	173608		M+H-2H2O	C21H37N7O6	29.9	0	1.585953583			51.56798728	100 - 25.9 - 4.47 - 0.577		Lys Ser His Leu		448.2674455	1	3.709583333	0	0	Infinity		x	x	x	x
3.71_448.2674m/z	173625		M+H-2H2O	C21H37N7O6	29.9	0	1.585953583			51.56798728	100 - 25.9 - 4.47 - 0.577		Lys Ser Ile His		448.2674455	1	3.709583333	0	0	Infinity		x	x	x	x
3.71_448.2674m/z	173665		M+H-2H2O	C21H37N7O6	29.9	0	1.585953583			51.56798728	100 - 25.9 - 4.47 - 0.577		Lys Ser Leu His		448.2674455	1	3.709583333	0	0	Infinity		x	x	x	x
3.71_448.2674m/z	174016		M+H-2H2O	C21H37N7O6	29.9	0	1.585953583			51.56798728	100 - 25.9 - 4.47 - 0.577		Lys Thr His Val		448.2674455	1	3.709583333	0	0	Infinity		x	x	x	x
3.71_448.2674m/z	174225		M+H-2H2O	C21H37N7O6	29.9	0	1.585953583			51.56798728	100 - 25.9 - 4.47 - 0.577		Lys Thr Val His		448.2674455	1	3.709583333	0	0	Infinity		x	x	x	x
3.71_448.2674m/z	174415		M+H-2H2O	C21H37N7O6	29.9	0	1.585953583			51.56798728	100 - 25.9 - 4.47 - 0.577		Lys Val His Thr		448.2674455	1	3.709583333	0	0	Infinity		x	x	x	x
3.71_448.2674m/z	174605		M+H-2H2O	C21H37N7O6	29.9	0	1.585953583			51.56798728	100 - 25.9 - 4.47 - 0.577		Lys Val Thr His		448.2674455	1	3.709583333	0	0	Infinity		x	x	x	x
3.71_448.2674m/z	178054		M+H-2H2O	C21H37N7O6	29.9	0	1.585953583			51.56798728	100 - 25.9 - 4.47 - 0.577		Leu His Lys Ser		448.2674455	1	3.709583333	0	0	Infinity		x	x	x	x
3.71_448.2674m/z	178187		M+H-2H2O	C21H37N7O6	29.9	0	1.585953583			51.56798728	100 - 25.9 - 4.47 - 0.577		Leu His Ser Lys		448.2674455	1	3.709583333	0	0	Infinity		x	x	x	x
3.71_448.2674m/z	178814		M+H-2H2O	C21H37N7O6	29.9	0	1.585953583			51.56798728	100 - 25.9 - 4.47 - 0.577		Leu Lys His Ser		448.2674455	1	3.709583333	0	0	Infinity		x	x	x	x
3.71_448.2674m/z	178985		M+H-2H2O	C21H37N7O6	29.9	0	1.585953583			51.56798728	100 - 25.9 - 4.47 - 0.577		Leu Lys Ser His		448.2674455	1	3.709583333	0	0	Infinity		x	x	x	x
3.71_448.2674m/z	18154		M+H-H2O	C21H35N7O5	29.9	0	1.647332184			51.43482317	100 - 25.9 - 4.24 - 0.522		Lys Tyr Arg		448.2674455	1	3.709583333	0	0	Infinity		x	x	x	x
3.71_448.2674m/z	181607		M+H-2H2O	C21H37N7O6	29.9	0	1.585953583			51.56798728	100 - 25.9 - 4.47 - 0.577		Leu Ser His Lys		448.2674455	1	3.709583333	0	0	Infinity		x	x	x	x
3.71_448.2674m/z	181645		M+H-2H2O	C21H37N7O6	29.9	0	1.585953583			51.56798728	100 - 25.9 - 4.47 - 0.577		Leu Ser Lys His		448.2674455	1	3.709583333	0	0	Infinity		x	x	x	x
3.71_448.2674m/z	20229		M+H-H2O	C21H35N7O5	29.9	0	1.647332184			51.43482317	100 - 25.9 - 4.24 - 0.522		Lys Arg Tyr		448.2674455	1	3.709583333	0	0	Infinity		x	x	x	x
3.71_448.2674m/z	20256		M+H-H2O	C21H35N7O5	29.9	0	1.647332184			51.43482317	100 - 25.9 - 4.24 - 0.522		Tyr Arg Lys		448.2674455	1	3.709583333	0	0	Infinity		x	x	x	x
3.71_448.2674m/z	204533		M+H-H2O	C21H35N7O5	29.9	0	1.647332184			51.43482317	100 - 25.9 - 4.24 - 0.522		Pro Pro Pro Arg		448.2674455	1	3.709583333	0	0	Infinity		x	x	x	x
3.71_448.2674m/z	204571		M+H-H2O	C21H35N7O5	29.9	0	1.647332184			51.43482317	100 - 25.9 - 4.24 - 0.522		Pro Pro Arg Pro		448.2674455	1	3.709583333	0	0	Infinity		x	x	x	x
3.71_448.2674m/z	205331		M+H-H2O	C21H35N7O5	29.9	0	1.647332184			51.43482317	100 - 25.9 - 4.24 - 0.522		Pro Arg Pro Pro		448.2674455	1	3.709583333	0	0	Infinity		x	x	x	x
3.71_448.2674m/z	20896		M+H-H2O	C21H35N7O5	29.9	0	1.647332183			51.43482317	100 - 25.9 - 4.24 - 0.522		Arg Lys Tyr		448.2674455	1	3.709583333	0	0	Infinity		x	x	x	x
3.71_448.2674m/z	220531		M+H-H2O	C21H35N7O5	29.9	0	1.647332184			51.43482317	100 - 25.9 - 4.24 - 0.522		Arg Pro Pro Pro		448.2674455	1	3.709583333	0	0	Infinity		x	x	x	x
3.71_448.2674m/z	226027		M+H-2H2O	C21H37N7O6	29.9	0	1.585953583			51.56798728	100 - 25.9 - 4.47 - 0.577		Ser His Ile Lys		448.2674455	1	3.709583333	0	0	Infinity		x	x	x	x
3.71_448.2674m/z	226046		M+H-2H2O	C21H37N7O6	29.9	0	1.585953583			51.56798728	100 - 25.9 - 4.47 - 0.577		Ser His Lys Ile		448.2674455	1	3.709583333	0	0	Infinity		x	x	x	x
3.71_448.2674m/z	226048		M+H-2H2O	C21H37N7O6	29.9	0	1.585953583			51.56798728	100 - 25.9 - 4.47 - 0.577		Ser His Lys Leu		448.2674455	1	3.709583333	0	0	Infinity		x	x	x	x
3.71_448.2674m/z	226067		M+H-2H2O	C21H37N7O6	29.9	0	1.585953583			51.56798728	100 - 25.9 - 4.47 - 0.577		Ser His Leu Lys		448.2674455	1	3.709583333	0	0	Infinity		x	x	x	x
3.71_448.2674m/z	226407		M+H-2H2O	C21H37N7O6	29.9	0	1.585953583			51.56798728	100 - 25.9 - 4.47 - 0.577		Ser Ile His Lys		448.2674455	1	3.709583333	0	0	Infinity		x	x	x	x
3.71_448.2674m/z	226445		M+H-2H2O	C21H37N7O6	29.9	0	1.585953583			51.56798728	100 - 25.9 - 4.47 - 0.577		Ser Ile Lys His		448.2674455	1	3.709583333	0	0	Infinity		x	x	x	x
3.71_448.2674m/z	226806		M+H-2H2O	C21H37N7O6	29.9	0	1.585953583			51.56798728	100 - 25.9 - 4.47 - 0.577		Ser Lys His Ile		448.2674455	1	3.709583333	0	0	Infinity		x	x	x	x
3.71_448.2674m/z	226808		M+H-2H2O	C21H37N7O6	29.9	0	1.585953583			51.56798728	100 - 25.9 - 4.47 - 0.577		Ser Lys His Leu		448.2674455	1	3.709583333	0	0	Infinity		x	x	x	x
3.71_448.2674m/z	226825		M+H-2H2O	C21H37N7O6	29.9	0	1.585953583			51.56798728	100 - 25.9 - 4.47 - 0.577		Ser Lys Ile His		448.2674455	1	3.709583333	0	0	Infinity		x	x	x	x
3.71_448.2674m/z	226865		M+H-2H2O	C21H37N7O6	29.9	0	1.585953583			51.56798728	100 - 25.9 - 4.47 - 0.577		Ser Lys Leu His		448.2674455	1	3.709583333	0	0	Infinity		x	x	x	x
3.71_448.2674m/z	227207		M+H-2H2O	C21H37N7O6	29.9	0	1.585953583			51.56798728	100 - 25.9 - 4.47 - 0.577		Ser Leu His Lys		448.2674455	1	3.709583333	0	0	Infinity		x	x	x	x
3.71_448.2674m/z	227245		M+H-2H2O	C21H37N7O6	29.9	0	1.585953583			51.56798728	100 - 25.9 - 4.47 - 0.577		Ser Leu Lys His		448.2674455	1	3.709583333	0	0	Infinity		x	x	x	x
3.71_448.2674m/z	234056		M+H-2H2O	C21H37N7O6	29.9	0	1.585953583			51.56798728	100 - 25.9 - 4.47 - 0.577		Thr His Lys Val		448.2674455	1	3.709583333	0	0	Infinity		x	x	x	x
3.71_448.2674m/z	234227		M+H-2H2O	C21H37N7O6	29.9	0	1.585953583			51.56798728	100 - 25.9 - 4.47 - 0.577		Thr His Val Lys		448.2674455	1	3.709583333	0	0	Infinity		x	x	x	x
3.71_448.2674m/z	234816		M+H-2H2O	C21H37N7O6	29.9	0	1.585953583			51.56798728	100 - 25.9 - 4.47 - 0.577		Thr Lys His Val		448.2674455	1	3.709583333	0	0	Infinity		x	x	x	x
3.71_448.2674m/z	235025		M+H-2H2O	C21H37N7O6	29.9	0	1.585953583			51.56798728	100 - 25.9 - 4.47 - 0.577		Thr Lys Val His		448.2674455	1	3.709583333	0	0	Infinity		x	x	x	x
3.71_448.2674m/z	2352		2M+ACN+Na	C11H16N2O	28.4	0	-2.213665391			44.81440072	100 - 12.9 - 0.965		4H-Pyrido[1,2-a]pyrimidin-4-one, 3-ethyl-6,7,8,9-tetrahydro-2-methyl-		448.2674455	1	3.709583333	0	0	Infinity		x	x	x	x
3.71_448.2674m/z	238407		M+H-2H2O	C21H37N7O6	29.9	0	1.585953583			51.56798728	100 - 25.9 - 4.47 - 0.577		Thr Val His Lys		448.2674455	1	3.709583333	0	0	Infinity		x	x	x	x
3.71_448.2674m/z	238445		M+H-2H2O	C21H37N7O6	29.9	0	1.585953583			51.56798728	100 - 25.9 - 4.47 - 0.577		Thr Val Lys His		448.2674455	1	3.709583333	0	0	Infinity		x	x	x	x
3.71_448.2674m/z	242055		M+H-2H2O	C21H37N7O6	29.9	0	1.585953583			51.56798728	100 - 25.9 - 4.47 - 0.577		Val His Lys Thr		448.2674455	1	3.709583333	0	0	Infinity		x	x	x	x
3.71_448.2674m/z	242207		M+H-2H2O	C21H37N7O6	29.9	0	1.585953583			51.56798728	100 - 25.9 - 4.47 - 0.577		Val His Thr Lys		448.2674455	1	3.709583333	0	0	Infinity		x	x	x	x
3.71_448.2674m/z	242815		M+H-2H2O	C21H37N7O6	29.9	0	1.585953583			51.56798728	100 - 25.9 - 4.47 - 0.577		Val Lys His Thr		448.2674455	1	3.709583333	0	0	Infinity		x	x	x	x
3.71_448.2674m/z	243005		M+H-2H2O	C21H37N7O6	29.9	0	1.585953583			51.56798728	100 - 25.9 - 4.47 - 0.577		Val Lys Thr His		448.2674455	1	3.709583333	0	0	Infinity		x	x	x	x
3.71_448.2674m/z	246007		M+H-2H2O	C21H37N7O6	29.9	0	1.585953583			51.56798728	100 - 25.9 - 4.47 - 0.577		Val Thr His Lys		448.2674455	1	3.709583333	0	0	Infinity		x	x	x	x
3.71_448.2674m/z	246045		M+H-2H2O	C21H37N7O6	29.9	0	1.585953583			51.56798728	100 - 25.9 - 4.47 - 0.577		Val Thr Lys His		448.2674455	1	3.709583333	0	0	Infinity		x	x	x	x
3.71_448.2674m/z	2864		2M+ACN+Na	C11H16N2O	28.4	0	-2.213665391			44.81440072	100 - 12.9 - 0.965		Tocainide		448.2674455	1	3.709583333	0	0	Infinity		x	x	x	x
3.71_448.2674m/z	44524		2M+ACN+Na	C11H16N2O	28.4	0	-2.213665391			44.81440072	100 - 12.9 - 0.965		1- (2-METHOXYPHENYL)PIERAZINE		448.2674455	1	3.709583333	0	0	Infinity		x	x	x	x
3.71_448.2674m/z	45398		M+Na	C23H39NO6	30	0	1.144675838			51.56120797	100 - 25.9 - 4.46 - 0.575		Prostaglandin D2 serinol amide		448.2674455	1	3.709583333	0	0	Infinity		x	x	x	x
3.71_448.2674m/z	45399		M+Na	C23H39NO6	30	0	1.144675838			51.56120797	100 - 25.9 - 4.46 - 0.575		Prostaglandin E2 serinol amide		448.2674455	1	3.709583333	0	0	Infinity		x	x	x	x
3.71_448.2674m/z	64721		2M+ACN+Na	C11H16N2O	28.4	0	-2.213665391			44.81440072	100 - 12.9 - 0.965		CAY10568		448.2674455	1	3.709583333	0	0	Infinity		x	x	x	x
3.71_448.2674m/z	6612		2M+ACN+H	C10H13N5	28.6	0	-1.405479381			44.70915937	100 - 12.8 - 0.756	http://nonlinear.com/redirect/outbound?p=hmdb&param=HMDB02313	Isopentenyladenine		448.2674455	1	3.709583333	0	0	Infinity		x	x	x	x
3.71_448.2674m/z	66973		2M+ACN+H	C10H13N5	28.6	0	-1.405479381			44.70915937	100 - 12.8 - 0.756		Triacanthine		448.2674455	1	3.709583333	0	0	Infinity		x	x	x	x
3.71_448.2674m/z	74969		M+Na	C23H39NO6	30	0	1.144675838			51.56120797	100 - 25.9 - 4.46 - 0.575		PGD2-dihydroxypropanylamine		448.2674455	1	3.709583333	0	0	Infinity		x	x	x	x
3.71_448.2674m/z	74970		M+Na	C23H39NO6	30	0	1.144675838			51.56120797	100 - 25.9 - 4.46 - 0.575		PGE2-dihydroxypropanylamine		448.2674455	1	3.709583333	0	0	Infinity		x	x	x	x
3.89_376.2395m/z	72350		M+H-H2O	C24H31N3O2	37.1	0	2.878923894			89.11780741	100 - 27.5 - 4.05 - 0.421		Cyenopyrafen		376.2394711	1	3.889966667	0	0	Infinity		x	x	x	x
0.87_203.0338m/z	43821		M+H-2H2O	C11H10O6	38.1	0	-0.172741787			90.80195467	100 - 12.2 - 1.92 - 0.174		DIPYROCETYL		203.033844	1	0.8691	0	0	1525.887223		x	x	x	x
0.87_203.0338m/z	43934		M+H-H2O	C11H8O5	38.2	0	-0.186909743			91.04097156	100 - 12.2 - 1.7 - 0.147		PURPUROGALLIN		203.033844	1	0.8691	0	0	1525.887223		x	x	x	x
0.87_203.0338m/z	65573		M+H-H2O	C11H8O5	38.2	0	-0.186909743			91.04097156	100 - 12.2 - 1.7 - 0.147		(3E)-4-(2-Carboxyphenyl)-2-oxobut-3-enoate		203.033844	1	0.8691	0	0	1525.887223		x	x	x	x
0.87_203.0338m/z	71132		M+H-H2O	C11H8O5	38.2	0	-0.186909743			91.04097156	100 - 12.2 - 1.7 - 0.147		(3Z)-4-(2-Carboxyphenyl)-2-oxobut-3-enoate		203.033844	1	0.8691	0	0	1525.887223		x	x	x	x
0.87_203.0338m/z	71155		M+H-H2O	C11H8O5	38.2	0	-0.186909743			91.04097156	100 - 12.2 - 1.7 - 0.147		3-[6-(Carboxymethylene)cyclohexa-2,4-dien-1-ylidene]-2-oxopropanate		203.033844	1	0.8691	0	0	1525.887223		x	x	x	x
0.87_203.0338m/z	87197		M+H-H2O	C11H8O5	38.2	0	-0.186909743			91.04097156	100 - 12.2 - 1.7 - 0.147	http://nonlinear.com/redirect/outbound?p=hmdb&param=HMDB30789	Dracunculin		203.033844	1	0.8691	0	0	1525.887223		x	x	x	x
0.87_203.0338m/z	90433		M+H-H2O	C11H8O5	38.2	0	-0.186909743			91.04097156	100 - 12.2 - 1.7 - 0.147	http://nonlinear.com/redirect/outbound?p=hmdb&param=HMDB35086	Buntansin A		203.033844	1	0.8691	0	0	1525.887223		x	x	x	x
0.87_203.0338m/z	91490		M+H-H2O	C11H8O5	38.2	0	-0.186909743			91.04097156	100 - 12.2 - 1.7 - 0.147	http://nonlinear.com/redirect/outbound?p=hmdb&param=HMDB36346	7-Hydroxy-2-methyl-4-oxo-4H-1-benzopyran-5-carboxylic acid		203.033844	1	0.8691	0	0	1525.887223		x	x	x	x
0.87_203.0338m/z	94064		M+H-2H2O	C11H10O6	38.1	0	-0.172741787			90.80195467	100 - 12.2 - 1.92 - 0.174	http://nonlinear.com/redirect/outbound?p=hmdb&param=HMDB39494	Benzoylmalic acid		203.033844	1	0.8691	0	0	1525.887223		x	x	x	x
0.87_203.0338m/z	94368		M+H-H2O	C11H8O5	38.2	0	-0.186909743			91.04097156	100 - 12.2 - 1.7 - 0.147	http://nonlinear.com/redirect/outbound?p=hmdb&param=HMDB39820	8-Methoxy-6,7-methylenedioxycoumarin		203.033844	1	0.8691	0	0	1525.887223		x	x	x	x
6.19_620.3700m/z	1163		2M+ACN+H	C17H23NO3	26.2	0	1.013016143			32.0376888	100 - 19.1 - 2.35 - 0.216		Atropine		620.3699986	1	6.189283333	0	0	Infinity		x	x	x	x
6.19_620.3700m/z	3417		2M+ACN+H	C17H23NO3	26.2	0	1.013016143			32.0376888	100 - 19.1 - 2.35 - 0.216		Hyoscyamine		620.3699986	1	6.189283333	0	0	Infinity		x	x	x	x
6.19_620.3700m/z	64428		2M+ACN+H	C17H23NO3	26.2	0	1.013016143			32.0376888	100 - 19.1 - 2.35 - 0.216		Littorine		620.3699986	1	6.189283333	0	0	Infinity		x	x	x	x
6.19_620.3700m/z	67531		2M+ACN+H	C17H23NO3	26.2	0	1.013016143			32.0376888	100 - 19.1 - 2.35 - 0.216		Mesembrine		620.3699986	1	6.189283333	0	0	Infinity		x	x	x	x
6.19_620.3700m/z	68636		2M+ACN+H	C17H23NO3	26.2	0	1.013016143			32.0376888	100 - 19.1 - 2.35 - 0.216		Knightinol		620.3699986	1	6.189283333	0	0	Infinity		x	x	x	x
6.19_620.3700m/z	69380		2M+ACN+H	C17H23NO3	26.2	0	1.013016143			32.0376888	100 - 19.1 - 2.35 - 0.216		Lycoramine		620.3699986	1	6.189283333	0	0	Infinity		x	x	x	x
6.19_620.3700m/z	70387		2M+ACN+H	C17H23NO3	26.2	0	1.013016143			32.0376888	100 - 19.1 - 2.35 - 0.216		cis-1,3,4,6,7,11b-Hexahydro-9-methoxy-2H-benzo[a]quinolizine-3-carboxylic acid ethyl ester		620.3699986	1	6.189283333	0	0	Infinity		x	x	x	x
6.19_620.3700m/z	70410		2M+ACN+H	C17H23NO3	26.2	0	1.013016143			32.0376888	100 - 19.1 - 2.35 - 0.216		3-Ethyl-1,3,4,6,7,11b-hexahydro-9,10-dimethoxy-2H-benzo[a]quinolizin-2-one		620.3699986	1	6.189283333	0	0	Infinity		x	x	x	x
6.19_620.3700m/z	70574		2M+ACN+H	C17H23NO3	26.2	0	1.013016143			32.0376888	100 - 19.1 - 2.35 - 0.216		trans-1,3,4,6,7,11b-Hexahydro-9-methoxy-2H-benzo[a]quinolizine-3-carboxylic acid ethyl ester		620.3699986	1	6.189283333	0	0	Infinity		x	x	x	x
6.19_620.3700m/z	95174		2M+ACN+H	C17H23NO3	26.2	0	1.013016143			32.0376888	100 - 19.1 - 2.35 - 0.216	http://nonlinear.com/redirect/outbound?p=hmdb&param=HMDB40700	Dihydroferuperine		620.3699986	1	6.189283333	0	0	Infinity		x	x	x	x
6.19_620.3700m/z	96721		2M+ACN+H	C17H23NO3	26.2	0	1.013016143			32.0376888	100 - 19.1 - 2.35 - 0.216		2,3-Methylenedioxy Pyrovalerone		620.3699986	1	6.189283333	0	0	Infinity		x	x	x	x
6.19_620.3700m/z	GPCho(22:6/4:0)		M+H-H2O	C34H56NO8P	27.6	0	-1.674905378			40.18856847	100 - 38.1 - 8.7 - 1.47 - 0.201	http://nonlinear.com/redirect/outbound?p=lipidblast&param=GPCho%2822%3A6%2F4%3A0%29	GPCho(22:6/4:0)		620.3699986	1	6.189283333	0	0	Infinity		x	x	x	x
6.19_620.3700m/z	GPCho(4:0/22:6)		M+H-H2O	C34H56NO8P	27.6	0	-1.674905378			40.18856847	100 - 38.1 - 8.7 - 1.47 - 0.201	http://nonlinear.com/redirect/outbound?p=lipidblast&param=GPCho%284%3A0%2F22%3A6%29	GPCho(4:0/22:6)		620.3699986	1	6.189283333	0	0	Infinity		x	x	x	x
6.19_620.3700m/z	GPEtn(22:6/7:0)		M+H-H2O	C34H56NO8P	27.6	0	-1.674905378			40.18856847	100 - 38.1 - 8.7 - 1.47 - 0.201	http://nonlinear.com/redirect/outbound?p=lipidblast&param=GPEtn%2822%3A6%2F7%3A0%29	GPEtn(22:6/7:0)		620.3699986	1	6.189283333	0	0	Infinity		x	x	x	x
6.19_620.3700m/z	GPEtn(7:0/22:6)		M+H-H2O	C34H56NO8P	27.6	0	-1.674905378			40.18856847	100 - 38.1 - 8.7 - 1.47 - 0.201	http://nonlinear.com/redirect/outbound?p=lipidblast&param=GPEtn%287%3A0%2F22%3A6%29	GPEtn(7:0/22:6)		620.3699986	1	6.189283333	0	0	Infinity		x	x	x	x
6.19_781.4692m/z	16759		2M+H	C17H34N4O4S	28.3	0	2.305297892			44.05692298	100 - 21.2 - 7.48 - 1.23 - 0.174		Lys Met Ile		781.4692288	1	6.189283333	0	0	Infinity		x	x	x	x
6.19_781.4692m/z	17326		2M+H	C17H34N4O4S	28.3	0	2.305297892			44.05692298	100 - 21.2 - 7.48 - 1.23 - 0.174		Met Leu Lys		781.4692288	1	6.189283333	0	0	Infinity		x	x	x	x
6.19_781.4692m/z	17436		2M+H	C17H34N4O4S	28.3	0	2.305297892			44.05692298	100 - 21.2 - 7.48 - 1.23 - 0.174		Met Lys Ile		781.4692288	1	6.189283333	0	0	Infinity		x	x	x	x
6.19_781.4692m/z	18033		2M+H	C17H34N4O4S	28.3	0	2.305297892			44.05692298	100 - 21.2 - 7.48 - 1.23 - 0.174		Leu Met Lys		781.4692288	1	6.189283333	0	0	Infinity		x	x	x	x
6.19_781.4692m/z	19582		2M+H	C17H34N4O4S	28.3	0	2.305297892			44.05692298	100 - 21.2 - 7.48 - 1.23 - 0.174		Leu Lys Met		781.4692288	1	6.189283333	0	0	Infinity		x	x	x	x
6.19_781.4692m/z	20653		2M+H	C17H34N4O4S	28.3	0	2.305297892			44.05692298	100 - 21.2 - 7.48 - 1.23 - 0.174		Ile Lys Met		781.4692288	1	6.189283333	0	0	Infinity		x	x	x	x
6.19_781.4692m/z	20915		2M+H	C17H34N4O4S	28.3	0	2.305297892			44.05692298	100 - 21.2 - 7.48 - 1.23 - 0.174		Lys Leu Met		781.4692288	1	6.189283333	0	0	Infinity		x	x	x	x
6.19_781.4692m/z	21032		2M+H	C17H34N4O4S	28.3	0	2.305297892			44.05692298	100 - 21.2 - 7.48 - 1.23 - 0.174		Lys Met Leu		781.4692288	1	6.189283333	0	0	Infinity		x	x	x	x
6.19_781.4692m/z	21965		2M+H	C17H34N4O4S	28.3	0	2.305297892			44.05692298	100 - 21.2 - 7.48 - 1.23 - 0.174		Ile Met Lys		781.4692288	1	6.189283333	0	0	Infinity		x	x	x	x
6.19_781.4692m/z	22179		2M+H	C17H34N4O4S	28.3	0	2.305297892			44.05692298	100 - 21.2 - 7.48 - 1.23 - 0.174		Met Ile Lys		781.4692288	1	6.189283333	0	0	Infinity		x	x	x	x
6.19_781.4692m/z	22471		2M+H	C17H34N4O4S	28.3	0	2.305297892			44.05692298	100 - 21.2 - 7.48 - 1.23 - 0.174		Met Lys Leu		781.4692288	1	6.189283333	0	0	Infinity		x	x	x	x
6.19_781.4692m/z	22558		2M+H	C17H34N4O4S	28.3	0	2.305297892			44.05692298	100 - 21.2 - 7.48 - 1.23 - 0.174		Lys Ile Met		781.4692288	1	6.189283333	0	0	Infinity		x	x	x	x
6.19_781.4692m/z	DGDG(18:3/9:0)		M+H-2H2O	C42H72O15	30	0	-4.947857159			55.6179879	100 - 46.8 - 13.8 - 3.04 - 0.549	http://nonlinear.com/redirect/outbound?p=lipidblast&param=DGDG%2818%3A3%2F9%3A0%29	DGDG(18:3/9:0)		781.4692288	1	6.189283333	0	0	Infinity		x	x	x	x
6.19_781.4692m/z	DGDG(20:3/7:0)		M+H-2H2O	C42H72O15	30	0	-4.947857159			55.6179879	100 - 46.8 - 13.8 - 3.04 - 0.549	http://nonlinear.com/redirect/outbound?p=lipidblast&param=DGDG%2820%3A3%2F7%3A0%29	DGDG(20:3/7:0)		781.4692288	1	6.189283333	0	0	Infinity		x	x	x	x
6.19_781.4692m/z	DGDG(7:0/20:3)		M+H-2H2O	C42H72O15	30	0	-4.947857159			55.6179879	100 - 46.8 - 13.8 - 3.04 - 0.549	http://nonlinear.com/redirect/outbound?p=lipidblast&param=DGDG%287%3A0%2F20%3A3%29	DGDG(7:0/20:3)		781.4692288	1	6.189283333	0	0	Infinity		x	x	x	x
6.19_781.4692m/z	DGDG(9:0/18:3)		M+H-2H2O	C42H72O15	30	0	-4.947857159			55.6179879	100 - 46.8 - 13.8 - 3.04 - 0.549	http://nonlinear.com/redirect/outbound?p=lipidblast&param=DGDG%289%3A0%2F18%3A3%29	DGDG(9:0/18:3)		781.4692288	1	6.189283333	0	0	Infinity		x	x	x	x
6.19_747.4533m/z	46610		M+H-H2O	C38H68O15	28.5	0	1.020767399			43.8009418	100 - 42.5 - 11.9 - 2.49 - 0.431		13-sophorosyloxydocosanoate 6',6''-diacetate		747.4533136	1	6.189283333	0	0	Infinity		x	x	x	x
6.19_747.4533m/z	84940		M+H-H2O	C38H68O15	28.5	0	1.020767399			43.8009418	100 - 42.5 - 11.9 - 2.49 - 0.431		Kurilensoside J		747.4533136	1	6.189283333	0	0	Infinity		x	x	x	x
6.19_747.4533m/z	91445		M+CH3OH+H	C37H62O13	28.4	0	1.092262488			43.11654846	100 - 41.2 - 11 - 2.18 - 0.357	http://nonlinear.com/redirect/outbound?p=hmdb&param=HMDB36300	Cyclopassifloside VII		747.4533136	1	6.189283333	0	0	Infinity		x	x	x	x
6.19_747.4533m/z	DGDG(14:1/9:0)		M+H-H2O	C38H68O15	28.5	0	1.0207674			43.8009418	100 - 42.5 - 11.9 - 2.49 - 0.431	http://nonlinear.com/redirect/outbound?p=lipidblast&param=DGDG%2814%3A1%2F9%3A0%29	DGDG(14:1/9:0)		747.4533136	1	6.189283333	0	0	Infinity		x	x	x	x
6.19_747.4533m/z	DGDG(15:1/8:0)		M+H-H2O	C38H68O15	28.5	0	1.0207674			43.8009418	100 - 42.5 - 11.9 - 2.49 - 0.431	http://nonlinear.com/redirect/outbound?p=lipidblast&param=DGDG%2815%3A1%2F8%3A0%29	DGDG(15:1/8:0)		747.4533136	1	6.189283333	0	0	Infinity		x	x	x	x
6.19_747.4533m/z	DGDG(16:1/7:0)		M+H-H2O	C38H68O15	28.5	0	1.0207674			43.8009418	100 - 42.5 - 11.9 - 2.49 - 0.431	http://nonlinear.com/redirect/outbound?p=lipidblast&param=DGDG%2816%3A1%2F7%3A0%29	DGDG(16:1/7:0)		747.4533136	1	6.189283333	0	0	Infinity		x	x	x	x
6.19_747.4533m/z	DGDG(17:1/6:0)		M+H-H2O	C38H68O15	28.5	0	1.0207674			43.8009418	100 - 42.5 - 11.9 - 2.49 - 0.431	http://nonlinear.com/redirect/outbound?p=lipidblast&param=DGDG%2817%3A1%2F6%3A0%29	DGDG(17:1/6:0)		747.4533136	1	6.189283333	0	0	Infinity		x	x	x	x
6.19_747.4533m/z	DGDG(18:1/5:0)		M+H-H2O	C38H68O15	28.5	0	1.0207674			43.8009418	100 - 42.5 - 11.9 - 2.49 - 0.431	http://nonlinear.com/redirect/outbound?p=lipidblast&param=DGDG%2818%3A1%2F5%3A0%29	DGDG(18:1/5:0)		747.4533136	1	6.189283333	0	0	Infinity		x	x	x	x
6.19_747.4533m/z	DGDG(20:1/3:0)		M+H-H2O	C38H68O15	28.5	0	1.0207674			43.8009418	100 - 42.5 - 11.9 - 2.49 - 0.431	http://nonlinear.com/redirect/outbound?p=lipidblast&param=DGDG%2820%3A1%2F3%3A0%29	DGDG(20:1/3:0)		747.4533136	1	6.189283333	0	0	Infinity		x	x	x	x
6.19_747.4533m/z	DGDG(3:0/20:1)		M+H-H2O	C38H68O15	28.5	0	1.0207674			43.8009418	100 - 42.5 - 11.9 - 2.49 - 0.431	http://nonlinear.com/redirect/outbound?p=lipidblast&param=DGDG%283%3A0%2F20%3A1%29	DGDG(3:0/20:1)		747.4533136	1	6.189283333	0	0	Infinity		x	x	x	x
6.19_747.4533m/z	DGDG(5:0/18:1)		M+H-H2O	C38H68O15	28.5	0	1.0207674			43.8009418	100 - 42.5 - 11.9 - 2.49 - 0.431	http://nonlinear.com/redirect/outbound?p=lipidblast&param=DGDG%285%3A0%2F18%3A1%29	DGDG(5:0/18:1)		747.4533136	1	6.189283333	0	0	Infinity		x	x	x	x
6.19_747.4533m/z	DGDG(6:0/17:1)		M+H-H2O	C38H68O15	28.5	0	1.0207674			43.8009418	100 - 42.5 - 11.9 - 2.49 - 0.431	http://nonlinear.com/redirect/outbound?p=lipidblast&param=DGDG%286%3A0%2F17%3A1%29	DGDG(6:0/17:1)		747.4533136	1	6.189283333	0	0	Infinity		x	x	x	x
6.19_747.4533m/z	DGDG(7:0/16:1)		M+H-H2O	C38H68O15	28.5	0	1.0207674			43.8009418	100 - 42.5 - 11.9 - 2.49 - 0.431	http://nonlinear.com/redirect/outbound?p=lipidblast&param=DGDG%287%3A0%2F16%3A1%29	DGDG(7:0/16:1)		747.4533136	1	6.189283333	0	0	Infinity		x	x	x	x
6.19_747.4533m/z	DGDG(8:0/15:1)		M+H-H2O	C38H68O15	28.5	0	1.0207674			43.8009418	100 - 42.5 - 11.9 - 2.49 - 0.431	http://nonlinear.com/redirect/outbound?p=lipidblast&param=DGDG%288%3A0%2F15%3A1%29	DGDG(8:0/15:1)		747.4533136	1	6.189283333	0	0	Infinity		x	x	x	x
6.19_747.4533m/z	DGDG(9:0/14:1)		M+H-H2O	C38H68O15	28.5	0	1.0207674			43.8009418	100 - 42.5 - 11.9 - 2.49 - 0.431	http://nonlinear.com/redirect/outbound?p=lipidblast&param=DGDG%289%3A0%2F14%3A1%29	DGDG(9:0/14:1)		747.4533136	1	6.189283333	0	0	Infinity		x	x	x	x
5.21_605.1638m/z	112779		M+2Na-H	C26H32N4O8S	33.2	0	-2.671509866			69.14364953	100 - 31.1 - 10.8 - 2.33 - 0.415		Cys Glu Phe Tyr		605.1637534	1	5.208583333	0	0	Infinity		x	x	x	x
5.21_605.1638m/z	113064		M+2Na-H	C26H32N4O8S	33.2	0	-2.671509866			69.14364953	100 - 31.1 - 10.8 - 2.33 - 0.415		Cys Glu Tyr Phe		605.1637534	1	5.208583333	0	0	Infinity		x	x	x	x
5.21_605.1638m/z	113159		M+2Na-H	C26H32N4O8S	33.2	0	-2.671509866			69.14364953	100 - 31.1 - 10.8 - 2.33 - 0.415		Cys Phe Glu Tyr		605.1637534	1	5.208583333	0	0	Infinity		x	x	x	x
5.21_605.1638m/z	113463		M+2Na-H	C26H32N4O8S	33.2	0	-2.671509866			69.14364953	100 - 31.1 - 10.8 - 2.33 - 0.415		Cys Phe Tyr Glu		605.1637534	1	5.208583333	0	0	Infinity		x	x	x	x
5.21_605.1638m/z	119144		M+2Na-H	C26H32N4O8S	33.2	0	-2.671509866			69.14364953	100 - 31.1 - 10.8 - 2.33 - 0.415		Cys Tyr Glu Phe		605.1637534	1	5.208583333	0	0	Infinity		x	x	x	x
5.21_605.1638m/z	119163		M+2Na-H	C26H32N4O8S	33.2	0	-2.671509866			69.14364953	100 - 31.1 - 10.8 - 2.33 - 0.415		Cys Tyr Phe Glu		605.1637534	1	5.208583333	0	0	Infinity		x	x	x	x
5.21_605.1638m/z	127979		M+2Na-H	C26H32N4O8S	33.2	0	-2.671509867			69.14364953	100 - 31.1 - 10.8 - 2.33 - 0.415		Glu Cys Phe Tyr		605.1637534	1	5.208583333	0	0	Infinity		x	x	x	x
5.21_605.1638m/z	128264		M+2Na-H	C26H32N4O8S	33.2	0	-2.671509867			69.14364953	100 - 31.1 - 10.8 - 2.33 - 0.415		Glu Cys Tyr Phe		605.1637534	1	5.208583333	0	0	Infinity		x	x	x	x
5.21_605.1638m/z	129119		M+2Na-H	C26H32N4O8S	33.2	0	-2.671509866			69.14364953	100 - 31.1 - 10.8 - 2.33 - 0.415		Glu Phe Cys Tyr		605.1637534	1	5.208583333	0	0	Infinity		x	x	x	x
5.21_605.1638m/z	129461		M+2Na-H	C26H32N4O8S	33.2	0	-2.671509867			69.14364953	100 - 31.1 - 10.8 - 2.33 - 0.415		Glu Phe Tyr Cys		605.1637534	1	5.208583333	0	0	Infinity		x	x	x	x
5.21_605.1638m/z	135104		M+2Na-H	C26H32N4O8S	33.2	0	-2.671509867			69.14364953	100 - 31.1 - 10.8 - 2.33 - 0.415		Glu Tyr Cys Phe		605.1637534	1	5.208583333	0	0	Infinity		x	x	x	x
5.21_605.1638m/z	135161		M+2Na-H	C26H32N4O8S	33.2	0	-2.671509867			69.14364953	100 - 31.1 - 10.8 - 2.33 - 0.415		Glu Tyr Phe Cys		605.1637534	1	5.208583333	0	0	Infinity		x	x	x	x
5.21_605.1638m/z	135959		M+2Na-H	C26H32N4O8S	33.2	0	-2.671509866			69.14364953	100 - 31.1 - 10.8 - 2.33 - 0.415		Phe Cys Glu Tyr		605.1637534	1	5.208583333	0	0	Infinity		x	x	x	x
5.21_605.1638m/z	136263		M+2Na-H	C26H32N4O8S	33.2	0	-2.671509866			69.14364953	100 - 31.1 - 10.8 - 2.33 - 0.415		Phe Cys Tyr Glu		605.1637534	1	5.208583333	0	0	Infinity		x	x	x	x
5.21_605.1638m/z	136719		M+2Na-H	C26H32N4O8S	33.2	0	-2.671509866			69.14364953	100 - 31.1 - 10.8 - 2.33 - 0.415		Phe Glu Cys Tyr		605.1637534	1	5.208583333	0	0	Infinity		x	x	x	x
5.21_605.1638m/z	137061		M+2Na-H	C26H32N4O8S	33.2	0	-2.671509867			69.14364953	100 - 31.1 - 10.8 - 2.33 - 0.415		Phe Glu Tyr Cys		605.1637534	1	5.208583333	0	0	Infinity		x	x	x	x
5.21_605.1638m/z	143102		M+2Na-H	C26H32N4O8S	33.2	0	-2.671509866			69.14364953	100 - 31.1 - 10.8 - 2.33 - 0.415		Phe Tyr Cys Glu		605.1637534	1	5.208583333	0	0	Infinity		x	x	x	x
5.21_605.1638m/z	143140		M+2Na-H	C26H32N4O8S	33.2	0	-2.671509867			69.14364953	100 - 31.1 - 10.8 - 2.33 - 0.415		Phe Tyr Glu Cys		605.1637534	1	5.208583333	0	0	Infinity		x	x	x	x
5.21_605.1638m/z	255943		M+2Na-H	C26H32N4O8S	33.2	0	-2.671509866			69.14364953	100 - 31.1 - 10.8 - 2.33 - 0.415		Tyr Cys Glu Phe		605.1637534	1	5.208583333	0	0	Infinity		x	x	x	x
5.21_605.1638m/z	255962		M+2Na-H	C26H32N4O8S	33.2	0	-2.671509866			69.14364953	100 - 31.1 - 10.8 - 2.33 - 0.415		Tyr Cys Phe Glu		605.1637534	1	5.208583333	0	0	Infinity		x	x	x	x
5.21_605.1638m/z	256703		M+2Na-H	C26H32N4O8S	33.2	0	-2.671509866			69.14364953	100 - 31.1 - 10.8 - 2.33 - 0.415		Tyr Glu Cys Phe		605.1637534	1	5.208583333	0	0	Infinity		x	x	x	x
5.21_605.1638m/z	256760		M+2Na-H	C26H32N4O8S	33.2	0	-2.671509867			69.14364953	100 - 31.1 - 10.8 - 2.33 - 0.415		Tyr Glu Phe Cys		605.1637534	1	5.208583333	0	0	Infinity		x	x	x	x
5.21_605.1638m/z	257102		M+2Na-H	C26H32N4O8S	33.2	0	-2.671509867			69.14364953	100 - 31.1 - 10.8 - 2.33 - 0.415		Tyr Phe Cys Glu		605.1637534	1	5.208583333	0	0	Infinity		x	x	x	x
5.21_605.1638m/z	257140		M+2Na-H	C26H32N4O8S	33.2	0	-2.671509867			69.14364953	100 - 31.1 - 10.8 - 2.33 - 0.415		Tyr Phe Glu Cys		605.1637534	1	5.208583333	0	0	Infinity		x	x	x	x
5.21_605.1638m/z	43944		2M+H	C16H14O6	35.9	0	-2.647315079			82.8543197	100 - 17.7 - 2.7 - 0.294		Haematoxylin		605.1637534	1	5.208583333	0	0	Infinity		x	x	x	x
5.21_605.1638m/z	44508		2M+H	C16H14O6	35.9	0	-2.647315079			82.8543197	100 - 17.7 - 2.7 - 0.294	http://nonlinear.com/redirect/outbound?p=hmdb&param=HMDB05782	Hesperetin		605.1637534	1	5.208583333	0	0	Infinity		x	x	x	x
5.21_605.1638m/z	47210		2M+H	C16H14O6	35.9	0	-2.647315079			82.8543197	100 - 17.7 - 2.7 - 0.294		5-Methyl-6-hydroxyluteolinidin		605.1637534	1	5.208583333	0	0	Infinity		x	x	x	x
5.21_605.1638m/z	47264		M+Na	C30H30O12	33.7	0	1.384966443			70.10500805	100 - 33.2 - 7.82 - 1.37 - 0.201		Epicatechin 3-O-(2-trans-cinnamoyl-beta-D-allopyranoside)		605.1637534	1	5.208583333	0	0	Infinity		x	x	x	x
5.21_605.1638m/z	47265		M+Na	C30H30O12	33.7	0	1.384966442			70.10500805	100 - 33.2 - 7.82 - 1.37 - 0.201		Epicatechin 3-O-(3-trans-cinnamoyl-beta-D-allopyranoside)		605.1637534	1	5.208583333	0	0	Infinity		x	x	x	x
5.21_605.1638m/z	47437		2M+H	C16H14O6	35.9	0	-2.647315079			82.8543197	100 - 17.7 - 2.7 - 0.294		Peltogynan-4-alpha-ol		605.1637534	1	5.208583333	0	0	Infinity		x	x	x	x
5.21_605.1638m/z	47438		2M+H	C16H14O6	35.9	0	-2.647315079			82.8543197	100 - 17.7 - 2.7 - 0.294		ent-Epipeltogynan-4alpha-ol		605.1637534	1	5.208583333	0	0	Infinity		x	x	x	x
5.21_605.1638m/z	47440		2M+H	C16H14O6	35.9	0	-2.647315079			82.8543197	100 - 17.7 - 2.7 - 0.294		Mopanan-4alpha-ol		605.1637534	1	5.208583333	0	0	Infinity		x	x	x	x
5.21_605.1638m/z	47441		2M+H	C16H14O6	35.9	0	-2.647315079			82.8543197	100 - 17.7 - 2.7 - 0.294		Epimopanan-4alpha-ol		605.1637534	1	5.208583333	0	0	Infinity		x	x	x	x
5.21_605.1638m/z	47975		2M+H	C16H14O6	35.9	0	-2.647315079			82.8543197	100 - 17.7 - 2.7 - 0.294		(3R)-7,2',3'-Trihydroxy-4'-methoxyisoflavanone		605.1637534	1	5.208583333	0	0	Infinity		x	x	x	x
5.21_605.1638m/z	48005		2M+H	C16H14O6	35.9	0	-2.647315079			82.8543197	100 - 17.7 - 2.7 - 0.294		Ferreirin		605.1637534	1	5.208583333	0	0	Infinity		x	x	x	x
5.21_605.1638m/z	48007		2M+H	C16H14O6	35.9	0	-2.647315079			82.8543197	100 - 17.7 - 2.7 - 0.294		Isoferreirin		605.1637534	1	5.208583333	0	0	Infinity		x	x	x	x
5.21_605.1638m/z	48222		2M+H	C16H14O6	35.9	0	-2.647315079			82.8543197	100 - 17.7 - 2.7 - 0.294		6a,7-Dihydroxymedicarpin		605.1637534	1	5.208583333	0	0	Infinity		x	x	x	x
5.21_605.1638m/z	51007		M+H-H2O	C32H30O13	33.1	0	-2.570683219			68.4499446	100 - 35.5 - 8.77 - 1.62 - 0.25		Kaempferol 7,4'-dimethyl ether 3-(6''-(E)-p-coumarylglucoside)		605.1637534	1	5.208583333	0	0	Infinity		x	x	x	x
5.21_605.1638m/z	51953		M+H-H2O	C32H30O13	33.1	0	-2.570683219			68.4499446	100 - 35.5 - 8.77 - 1.62 - 0.25		4,2',3',4'-Tetrahydroxychalcone 4'-O-(2''-O-p-coumaroyl-6''-O-acetyl)glucoside		605.1637534	1	5.208583333	0	0	Infinity		x	x	x	x
5.21_605.1638m/z	51986		2M+H	C16H14O6	35.9	0	-2.647315079			82.8543197	100 - 17.7 - 2.7 - 0.294		Lanceoletin		605.1637534	1	5.208583333	0	0	Infinity		x	x	x	x
5.21_605.1638m/z	52077		2M+H	C16H14O6	35.9	0	-2.647315079			82.8543197	100 - 17.7 - 2.7 - 0.294		4,2',4',6'-Tetrahydroxy-3-methoxychalcone		605.1637534	1	5.208583333	0	0	Infinity		x	x	x	x
5.21_605.1638m/z	52239		2M+H	C16H14O6	35.9	0	-2.647315079			82.8543197	100 - 17.7 - 2.7 - 0.294		3,4,3',4'-Tetrahydroxy-2-methoxychalcone		605.1637534	1	5.208583333	0	0	Infinity		x	x	x	x
5.21_605.1638m/z	52481		2M+H	C16H14O6	35.9	0	-2.647315079			82.8543197	100 - 17.7 - 2.7 - 0.294		2,6,3'-Trihydroxy-4'-methoxy-2-benzylcoumaranone		605.1637534	1	5.208583333	0	0	Infinity		x	x	x	x
5.21_605.1638m/z	52491		2M+H	C16H14O6	35.9	0	-2.647315079			82.8543197	100 - 17.7 - 2.7 - 0.294		Carpusin		605.1637534	1	5.208583333	0	0	Infinity		x	x	x	x
5.21_605.1638m/z	52586		2M+H	C16H14O6	35.9	0	-2.647315079			82.8543197	100 - 17.7 - 2.7 - 0.294		8-Methoxybutin		605.1637534	1	5.208583333	0	0	Infinity		x	x	x	x
5.21_605.1638m/z	52612		2M+H	C16H14O6	35.9	0	-2.647315079			82.8543197	100 - 17.7 - 2.7 - 0.294		7,2',6'-Trihydroxy-5-methoxyflavanone		605.1637534	1	5.208583333	0	0	Infinity		x	x	x	x
5.21_605.1638m/z	52614		2M+H	C16H14O6	35.9	0	-2.647315079			82.8543197	100 - 17.7 - 2.7 - 0.294		Scutamoenin		605.1637534	1	5.208583333	0	0	Infinity		x	x	x	x
5.21_605.1638m/z	52617		2M+H	C16H14O6	35.9	0	-2.647315079			82.8543197	100 - 17.7 - 2.7 - 0.294		5,2',3'-Trihydroxy-7-methoxyflavanone		605.1637534	1	5.208583333	0	0	Infinity		x	x	x	x
5.21_605.1638m/z	52690		2M+H	C16H14O6	35.9	0	-2.647315079			82.8543197	100 - 17.7 - 2.7 - 0.294		5,7,3',5'-Tetrahydroxy-6-methylflavanone		605.1637534	1	5.208583333	0	0	Infinity		x	x	x	x
5.21_605.1638m/z	52710		2M+H	C16H14O6	35.9	0	-2.647315079			82.8543197	100 - 17.7 - 2.7 - 0.294		Alysifolinone		605.1637534	1	5.208583333	0	0	Infinity		x	x	x	x
5.21_605.1638m/z	52747		M+H-H2O	C32H30O13	33.1	0	-2.570683219			68.4499446	100 - 35.5 - 8.77 - 1.62 - 0.25		Naringenin 7-[3-acetyl-6-p-coumaroylglucoside]		605.1637534	1	5.208583333	0	0	Infinity		x	x	x	x
5.21_605.1638m/z	52931		2M+H	C16H14O6	35.9	0	-2.647315079			82.8543197	100 - 17.7 - 2.7 - 0.294		Homoeriodictyol		605.1637534	1	5.208583333	0	0	Infinity		x	x	x	x
5.21_605.1638m/z	53014		2M+H	C16H14O6	35.9	0	-2.647315079			82.8543197	100 - 17.7 - 2.7 - 0.294		Artocarpanone		605.1637534	1	5.208583333	0	0	Infinity		x	x	x	x
5.21_605.1638m/z	53057		2M+H	C16H14O6	35.9	0	-2.647315079			82.8543197	100 - 17.7 - 2.7 - 0.294		Sternbin		605.1637534	1	5.208583333	0	0	Infinity		x	x	x	x
5.21_605.1638m/z	53096		2M+H	C16H14O6	35.9	0	-2.647315079			82.8543197	100 - 17.7 - 2.7 - 0.294		5,7,4'-Trihydroxy-6-methoxyflavanone		605.1637534	1	5.208583333	0	0	Infinity		x	x	x	x
5.21_605.1638m/z	53124		2M+H	C16H14O6	35.9	0	-2.647315079			82.8543197	100 - 17.7 - 2.7 - 0.294		5,8,2'-Trihydroxy-7-methoxyflavanone		605.1637534	1	5.208583333	0	0	Infinity		x	x	x	x
5.21_605.1638m/z	53147		2M+H	C16H14O6	35.9	0	-2.647315079			82.8543197	100 - 17.7 - 2.7 - 0.294		5,7,4'-Trihydroxy-8-methoxyflavanone		605.1637534	1	5.208583333	0	0	Infinity		x	x	x	x
5.21_605.1638m/z	53148		2M+H	C16H14O6	35.9	0	-2.647315079			82.8543197	100 - 17.7 - 2.7 - 0.294		5,7,8-Trihydroxy-4'-methoxyflavanone		605.1637534	1	5.208583333	0	0	Infinity		x	x	x	x
5.21_605.1638m/z	53159		2M+H	C16H14O6	35.9	0	-2.647315079			82.8543197	100 - 17.7 - 2.7 - 0.294		Oresbiusin		605.1637534	1	5.208583333	0	0	Infinity		x	x	x	x
5.21_605.1638m/z	63811		2M+H	C16H14O6	35.9	0	-2.647315079			82.8543197	100 - 17.7 - 2.7 - 0.294		Dihydrokalafungin		605.1637534	1	5.208583333	0	0	Infinity		x	x	x	x
5.21_605.1638m/z	67494		M+H-2H2O	C32H32O14	33.1	0	-2.498350729			68.26977507	100 - 35.5 - 9 - 1.7 - 0.269		Chartreusin		605.1637534	1	5.208583333	0	0	Infinity		x	x	x	x
5.21_605.1638m/z	85111		2M+H	C16H14O6	35.9	0	-2.647315079			82.8543197	100 - 17.7 - 2.7 - 0.294		Nanaomycin		605.1637534	1	5.208583333	0	0	Infinity		x	x	x	x
5.21_605.1638m/z	88028		2M+H	C16H14O6	35.9	0	-2.647315079			82.8543197	100 - 17.7 - 2.7 - 0.294	http://nonlinear.com/redirect/outbound?p=hmdb&param=HMDB31912	Porric acid A		605.1637534	1	5.208583333	0	0	Infinity		x	x	x	x
5.21_605.1638m/z	88294		2M+H	C16H14O6	35.9	0	-2.647315079			82.8543197	100 - 17.7 - 2.7 - 0.294	http://nonlinear.com/redirect/outbound?p=hmdb&param=HMDB32245	Divanillin		605.1637534	1	5.208583333	0	0	Infinity		x	x	x	x
5.21_605.1638m/z	92381		2M+H	C16H14O6	35.9	0	-2.647315079			82.8543197	100 - 17.7 - 2.7 - 0.294	http://nonlinear.com/redirect/outbound?p=hmdb&param=HMDB37507	Folerogenin		605.1637534	1	5.208583333	0	0	Infinity		x	x	x	x
5.21_605.1638m/z	94837		2M+H	C16H14O6	35.9	0	-2.647315079			82.8543197	100 - 17.7 - 2.7 - 0.294	http://nonlinear.com/redirect/outbound?p=hmdb&param=HMDB40316	Blumeatin		605.1637534	1	5.208583333	0	0	Infinity		x	x	x	x
5.21_605.1638m/z	95047		2M+H	C16H14O6	35.9	0	-2.647315079			82.8543197	100 - 17.7 - 2.7 - 0.294	http://nonlinear.com/redirect/outbound?p=hmdb&param=HMDB40560	4',5,7-Trihydroxy-3-methoxyflavanone		605.1637534	1	5.208583333	0	0	Infinity		x	x	x	x
5.21_605.1638m/z	96033		2M+H	C16H14O6	35.9	0	-2.647315079			82.8543197	100 - 17.7 - 2.7 - 0.294	http://nonlinear.com/redirect/outbound?p=hmdb&param=HMDB41673	4'-Methoxy-2',3,7-trihydroxyisoflavanone		605.1637534	1	5.208583333	0	0	Infinity		x	x	x	x
5.96_738.4439m/z	94511		2M+3H2O+2H	C46H60O7	33.9	0	-2.125884685			71.85558072	100 - 50.7 - 14 - 2.77 - 0.432	http://nonlinear.com/redirect/outbound?p=hmdb&param=HMDB39970	Bis(4-methoxybenzoyl)-3a,29-dihydroxy-8-multifloren-7-one		738.4439242	2	5.958083333	0	0	Infinity		x	x	x	x
5.52_1064.6970n	54377		M+H+Na, M+2Na, M+2H	C54H100N2O18	33.8	0	-0.115929797			69.17590597	100 - 61 - 22 - 5.84 - 1.26 - 0.231		GalNAcbeta1-4Galbeta1-4Glcbeta-Cer(d18:1/16:0)	1064.696991	555.3377161	2	5.51855	0	0	Infinity		x	x	x	x
5.52_1064.6970n	54521		M+H+Na, M+2Na, M+2H	C54H100N2O18	33.8	0	-0.115929797			69.17590597	100 - 61 - 22 - 5.84 - 1.26 - 0.231		GlcNAcbeta1-3Galbeta1-4Glcbeta-Cer(d18:1/16:0)	1064.696991	555.3377161	2	5.51855	0	0	Infinity		x	x	x	x
5.52_1064.6970n	56029		M+H+Na, M+2Na, M+2H	C54H100N2O18	33.8	0	-0.115929797			69.17590597	100 - 61 - 22 - 5.84 - 1.26 - 0.231		GlcNAcbeta1-4Manbeta1-4Glcbeta-Cer(d18:1/16:0)	1064.696991	555.3377161	2	5.51855	0	0	Infinity		x	x	x	x
5.52_1064.6970n	7147		M+H+Na, M+2Na, M+2H	C54H100N2O18	33.8	0	-0.115929798			69.17590597	100 - 61 - 22 - 5.84 - 1.26 - 0.231	http://nonlinear.com/redirect/outbound?p=hmdb&param=HMDB04890	Ganglioside GA2 (d18:1/16:0)	1064.696991	555.3377161	2	5.51855	0	0	Infinity		x	x	x	x
3.48_366.1957n	2270		M+CH3OH+H, M+ACN+H	C20H31O4P	39.2	0	-0.688232821			96.70116081	100 - 22.1 - 3.16 - 0.337		Retinol phosphate	366.1957441	408.2295696	1	3.478383333	0	0	452.7209775		x	x	x	x
6.32_751.4406m/z	15721		2M+H	C20H29N3O4	26.7	0	2.250774276			36.21336684	100 - 23.2 - 3.4 - 0.372		Leu Phe Pro		751.4405783	1	6.31885	0	0	Infinity		x	x	x	x
6.32_751.4406m/z	16288		2M+H	C20H29N3O4	26.7	0	2.250774276			36.21336684	100 - 23.2 - 3.4 - 0.372		Ile Pro Phe		751.4405783	1	6.31885	0	0	Infinity		x	x	x	x
6.32_751.4406m/z	16388		2M+H	C20H29N3O4	26.7	0	2.250774276			36.21336684	100 - 23.2 - 3.4 - 0.372		Ile Phe Pro		751.4405783	1	6.31885	0	0	Infinity		x	x	x	x
6.32_751.4406m/z	16477		2M+H	C20H29N3O4	26.7	0	2.250774276			36.21336684	100 - 23.2 - 3.4 - 0.372		Pro Phe Leu		751.4405783	1	6.31885	0	0	Infinity		x	x	x	x
6.32_751.4406m/z	16486		2M+H	C20H29N3O4	26.7	0	2.250774276			36.21336684	100 - 23.2 - 3.4 - 0.372		Pro Leu Phe		751.4405783	1	6.31885	0	0	Infinity		x	x	x	x
6.32_751.4406m/z	16551		2M+H	C20H29N3O4	26.7	0	2.250774276			36.21336684	100 - 23.2 - 3.4 - 0.372		Pro Phe Ile		751.4405783	1	6.31885	0	0	Infinity		x	x	x	x
6.32_751.4406m/z	17226		2M+H	C20H29N3O4	26.7	0	2.250774276			36.21336684	100 - 23.2 - 3.4 - 0.372		Pro Ile Phe		751.4405783	1	6.31885	0	0	Infinity		x	x	x	x
6.32_751.4406m/z	17506		2M+H	C20H29N3O4	26.7	0	2.250774276			36.21336684	100 - 23.2 - 3.4 - 0.372		Phe Pro Leu		751.4405783	1	6.31885	0	0	Infinity		x	x	x	x
6.32_751.4406m/z	1915		2M+Na	C21H32O5	26.8	0	1.934795154			36.30260305	100 - 23.3 - 3.61 - 0.421		Tetrahydrocortisone		751.4405783	1	6.31885	0	0	Infinity		x	x	x	x
6.32_751.4406m/z	20555		2M+H	C20H29N3O4	26.7	0	2.250774276			36.21336684	100 - 23.2 - 3.4 - 0.372		Leu Pro Phe		751.4405783	1	6.31885	0	0	Infinity		x	x	x	x
6.32_751.4406m/z	22192		2M+H	C20H29N3O4	26.7	0	2.250774276			36.21336684	100 - 23.2 - 3.4 - 0.372		Phe Pro Ile		751.4405783	1	6.31885	0	0	Infinity		x	x	x	x
6.32_751.4406m/z	23085		2M+H	C20H29N3O4	26.7	0	2.250774276			36.21336684	100 - 23.2 - 3.4 - 0.372		Phe Ile Pro		751.4405783	1	6.31885	0	0	Infinity		x	x	x	x
6.32_751.4406m/z	23235		2M+H	C20H29N3O4	26.7	0	2.250774276			36.21336684	100 - 23.2 - 3.4 - 0.372		Phe Leu Pro		751.4405783	1	6.31885	0	0	Infinity		x	x	x	x
6.32_751.4406m/z	263546		2M+Na	C21H32O5	26.8	0	1.934795154			36.30260305	100 - 23.3 - 3.61 - 0.421		Acetoxy-8-gingerol		751.4405783	1	6.31885	0	0	Infinity		x	x	x	x
6.32_751.4406m/z	3172		2M+Na	C21H32O5	26.8	0	1.934795154			36.30260305	100 - 23.3 - 3.61 - 0.421		Allotetrahydrocortisone		751.4405783	1	6.31885	0	0	Infinity		x	x	x	x
6.32_751.4406m/z	3173		2M+Na	C21H32O5	26.8	0	1.934795154			36.30260305	100 - 23.3 - 3.61 - 0.421	http://nonlinear.com/redirect/outbound?p=hmdb&param=HMDB03259	Dihydrocortisol		751.4405783	1	6.31885	0	0	Infinity		x	x	x	x
6.32_751.4406m/z	41872		2M+Na	C21H32O5	26.8	0	1.934795154			36.30260305	100 - 23.3 - 3.61 - 0.421		Urocortisone		751.4405783	1	6.31885	0	0	Infinity		x	x	x	x
6.32_751.4406m/z	57862		2M+Na	C21H32O5	26.8	0	1.934795154			36.30260305	100 - 23.3 - 3.61 - 0.421		11beta,17alpha,21-trihydroxypregnenolone		751.4405783	1	6.31885	0	0	Infinity		x	x	x	x
6.32_751.4406m/z	57884		2M+Na	C21H32O5	26.8	0	1.934795154			36.30260305	100 - 23.3 - 3.61 - 0.421		3a,11b,21-Trihydroxy-20-oxo-5b-pregnan-18-al		751.4405783	1	6.31885	0	0	Infinity		x	x	x	x
6.32_751.4406m/z	84312		2M+Na	C21H32O5	26.8	0	1.934795154			36.30260305	100 - 23.3 - 3.61 - 0.421		Insignin A		751.4405783	1	6.31885	0	0	Infinity		x	x	x	x
6.32_751.4406m/z	88525		2M+Na	C21H32O5	26.8	0	1.934795154			36.30260305	100 - 23.3 - 3.61 - 0.421	http://nonlinear.com/redirect/outbound?p=hmdb&param=HMDB32553	Vanillin 3-(L-menthoxy)propane-1,2-diol acetal		751.4405783	1	6.31885	0	0	Infinity		x	x	x	x
4.20_406.2195m/z	106055		M+H-2H2O	C18H31N7O6	37.9	0	-0.478230238			90.13542898	100 - 22.6 - 3.68 - 0.447		Ala His Lys Ser		406.2195178	1	4.199933333	0	0	Infinity		x	x	x	x
4.20_406.2195m/z	106188		M+H-2H2O	C18H31N7O6	37.9	0	-0.478230238			90.13542898	100 - 22.6 - 3.68 - 0.447		Ala His Ser Lys		406.2195178	1	4.199933333	0	0	Infinity		x	x	x	x
4.20_406.2195m/z	106815		M+H-2H2O	C18H31N7O6	37.9	0	-0.478230238			90.13542898	100 - 22.6 - 3.68 - 0.447		Ala Lys His Ser		406.2195178	1	4.199933333	0	0	Infinity		x	x	x	x
4.20_406.2195m/z	106986		M+H-2H2O	C18H31N7O6	37.9	0	-0.478230238			90.13542898	100 - 22.6 - 3.68 - 0.447		Ala Lys Ser His		406.2195178	1	4.199933333	0	0	Infinity		x	x	x	x
4.20_406.2195m/z	109608		M+H-2H2O	C18H31N7O6	37.9	0	-0.478230238			90.13542898	100 - 22.6 - 3.68 - 0.447		Ala Ser His Lys		406.2195178	1	4.199933333	0	0	Infinity		x	x	x	x
4.20_406.2195m/z	109646		M+H-2H2O	C18H31N7O6	37.9	0	-0.478230238			90.13542898	100 - 22.6 - 3.68 - 0.447		Ala Ser Lys His		406.2195178	1	4.199933333	0	0	Infinity		x	x	x	x
4.20_406.2195m/z	146055		M+H-2H2O	C18H31N7O6	37.9	0	-0.478230238			90.13542898	100 - 22.6 - 3.68 - 0.447		Gly His Lys Thr		406.2195178	1	4.199933333	0	0	Infinity		x	x	x	x
4.20_406.2195m/z	146207		M+H-2H2O	C18H31N7O6	37.9	0	-0.478230238			90.13542898	100 - 22.6 - 3.68 - 0.447		Gly His Thr Lys		406.2195178	1	4.199933333	0	0	Infinity		x	x	x	x
4.20_406.2195m/z	146815		M+H-2H2O	C18H31N7O6	37.9	0	-0.478230238			90.13542898	100 - 22.6 - 3.68 - 0.447		Gly Lys His Thr		406.2195178	1	4.199933333	0	0	Infinity		x	x	x	x
4.20_406.2195m/z	147005		M+H-2H2O	C18H31N7O6	37.9	0	-0.478230238			90.13542898	100 - 22.6 - 3.68 - 0.447		Gly Lys Thr His		406.2195178	1	4.199933333	0	0	Infinity		x	x	x	x
4.20_406.2195m/z	150007		M+H-2H2O	C18H31N7O6	37.9	0	-0.478230238			90.13542898	100 - 22.6 - 3.68 - 0.447		Gly Thr His Lys		406.2195178	1	4.199933333	0	0	Infinity		x	x	x	x
4.20_406.2195m/z	150045		M+H-2H2O	C18H31N7O6	37.9	0	-0.478230238			90.13542898	100 - 22.6 - 3.68 - 0.447		Gly Thr Lys His		406.2195178	1	4.199933333	0	0	Infinity		x	x	x	x
4.20_406.2195m/z	151654		M+H-2H2O	C18H31N7O6	37.9	0	-0.478230238			90.13542898	100 - 22.6 - 3.68 - 0.447		His Ala Lys Ser		406.2195178	1	4.199933333	0	0	Infinity		x	x	x	x
4.20_406.2195m/z	151787		M+H-2H2O	C18H31N7O6	37.9	0	-0.478230238			90.13542898	100 - 22.6 - 3.68 - 0.447		His Ala Ser Lys		406.2195178	1	4.199933333	0	0	Infinity		x	x	x	x
4.20_406.2195m/z	153655		M+H-2H2O	C18H31N7O6	37.9	0	-0.478230238			90.13542898	100 - 22.6 - 3.68 - 0.447		His Gly Lys Thr		406.2195178	1	4.199933333	0	0	Infinity		x	x	x	x
4.20_406.2195m/z	153807		M+H-2H2O	C18H31N7O6	37.9	0	-0.478230238			90.13542898	100 - 22.6 - 3.68 - 0.447		His Gly Thr Lys		406.2195178	1	4.199933333	0	0	Infinity		x	x	x	x
4.20_406.2195m/z	154694		M+H-2H2O	C18H31N7O6	37.9	0	-0.478230238			90.13542898	100 - 22.6 - 3.68 - 0.447		His Lys Ala Ser		406.2195178	1	4.199933333	0	0	Infinity		x	x	x	x
4.20_406.2195m/z	154795		M+H-2H2O	C18H31N7O6	37.9	0	-0.478230238			90.13542898	100 - 22.6 - 3.68 - 0.447		His Lys Gly Thr		406.2195178	1	4.199933333	0	0	Infinity		x	x	x	x
4.20_406.2195m/z	154979		M+H-2H2O	C18H31N7O6	37.9	0	-0.478230238			90.13542898	100 - 22.6 - 3.68 - 0.447		His Lys Ser Ala		406.2195178	1	4.199933333	0	0	Infinity		x	x	x	x
4.20_406.2195m/z	155004		M+H-2H2O	C18H31N7O6	37.9	0	-0.478230238			90.13542898	100 - 22.6 - 3.68 - 0.447		His Lys Thr Gly		406.2195178	1	4.199933333	0	0	Infinity		x	x	x	x
4.20_406.2195m/z	157487		M+H-2H2O	C18H31N7O6	37.9	0	-0.478230238			90.13542898	100 - 22.6 - 3.68 - 0.447		His Ser Ala Lys		406.2195178	1	4.199933333	0	0	Infinity		x	x	x	x
4.20_406.2195m/z	157639		M+H-2H2O	C18H31N7O6	37.9	0	-0.478230238			90.13542898	100 - 22.6 - 3.68 - 0.447		His Ser Lys Ala		406.2195178	1	4.199933333	0	0	Infinity		x	x	x	x
4.20_406.2195m/z	157987		M+H-2H2O	C18H31N7O6	37.9	0	-0.478230238			90.13542898	100 - 22.6 - 3.68 - 0.447		His Thr Gly Lys		406.2195178	1	4.199933333	0	0	Infinity		x	x	x	x
4.20_406.2195m/z	158044		M+H-2H2O	C18H31N7O6	37.9	0	-0.478230238			90.13542898	100 - 22.6 - 3.68 - 0.447		His Thr Lys Gly		406.2195178	1	4.199933333	0	0	Infinity		x	x	x	x
4.20_406.2195m/z	167614		M+H-2H2O	C18H31N7O6	37.9	0	-0.478230238			90.13542898	100 - 22.6 - 3.68 - 0.447		Lys Ala His Ser		406.2195178	1	4.199933333	0	0	Infinity		x	x	x	x
4.20_406.2195m/z	167785		M+H-2H2O	C18H31N7O6	37.9	0	-0.478230238			90.13542898	100 - 22.6 - 3.68 - 0.447		Lys Ala Ser His		406.2195178	1	4.199933333	0	0	Infinity		x	x	x	x
4.20_406.2195m/z	169615		M+H-2H2O	C18H31N7O6	37.9	0	-0.478230238			90.13542898	100 - 22.6 - 3.68 - 0.447		Lys Gly His Thr		406.2195178	1	4.199933333	0	0	Infinity		x	x	x	x
4.20_406.2195m/z	169805		M+H-2H2O	C18H31N7O6	37.9	0	-0.478230238			90.13542898	100 - 22.6 - 3.68 - 0.447		Lys Gly Thr His		406.2195178	1	4.199933333	0	0	Infinity		x	x	x	x
4.20_406.2195m/z	169894		M+H-2H2O	C18H31N7O6	37.9	0	-0.478230238			90.13542898	100 - 22.6 - 3.68 - 0.447		Lys His Ala Ser		406.2195178	1	4.199933333	0	0	Infinity		x	x	x	x
4.20_406.2195m/z	169995		M+H-2H2O	C18H31N7O6	37.9	0	-0.478230238			90.13542898	100 - 22.6 - 3.68 - 0.447		Lys His Gly Thr		406.2195178	1	4.199933333	0	0	Infinity		x	x	x	x
4.20_406.2195m/z	170179		M+H-2H2O	C18H31N7O6	37.9	0	-0.478230238			90.13542898	100 - 22.6 - 3.68 - 0.447		Lys His Ser Ala		406.2195178	1	4.199933333	0	0	Infinity		x	x	x	x
4.20_406.2195m/z	170204		M+H-2H2O	C18H31N7O6	37.9	0	-0.478230238			90.13542898	100 - 22.6 - 3.68 - 0.447		Lys His Thr Gly		406.2195178	1	4.199933333	0	0	Infinity		x	x	x	x
4.20_406.2195m/z	173485		M+H-2H2O	C18H31N7O6	37.9	0	-0.478230238			90.13542898	100 - 22.6 - 3.68 - 0.447		Lys Ser Ala His		406.2195178	1	4.199933333	0	0	Infinity		x	x	x	x
4.20_406.2195m/z	173599		M+H-2H2O	C18H31N7O6	37.9	0	-0.478230238			90.13542898	100 - 22.6 - 3.68 - 0.447		Lys Ser His Ala		406.2195178	1	4.199933333	0	0	Infinity		x	x	x	x
4.20_406.2195m/z	173985		M+H-2H2O	C18H31N7O6	37.9	0	-0.478230238			90.13542898	100 - 22.6 - 3.68 - 0.447		Lys Thr Gly His		406.2195178	1	4.199933333	0	0	Infinity		x	x	x	x
4.20_406.2195m/z	174004		M+H-2H2O	C18H31N7O6	37.9	0	-0.478230238			90.13542898	100 - 22.6 - 3.68 - 0.447		Lys Thr His Gly		406.2195178	1	4.199933333	0	0	Infinity		x	x	x	x
4.20_406.2195m/z	223607		M+H-2H2O	C18H31N7O6	37.9	0	-0.478230238			90.13542898	100 - 22.6 - 3.68 - 0.447		Ser Ala His Lys		406.2195178	1	4.199933333	0	0	Infinity		x	x	x	x
4.20_406.2195m/z	223645		M+H-2H2O	C18H31N7O6	37.9	0	-0.478230238			90.13542898	100 - 22.6 - 3.68 - 0.447		Ser Ala Lys His		406.2195178	1	4.199933333	0	0	Infinity		x	x	x	x
4.20_406.2195m/z	225887		M+H-2H2O	C18H31N7O6	37.9	0	-0.478230238			90.13542898	100 - 22.6 - 3.68 - 0.447		Ser His Ala Lys		406.2195178	1	4.199933333	0	0	Infinity		x	x	x	x
4.20_406.2195m/z	226039		M+H-2H2O	C18H31N7O6	37.9	0	-0.478230238			90.13542898	100 - 22.6 - 3.68 - 0.447		Ser His Lys Ala		406.2195178	1	4.199933333	0	0	Infinity		x	x	x	x
4.20_406.2195m/z	226685		M+H-2H2O	C18H31N7O6	37.9	0	-0.478230238			90.13542898	100 - 22.6 - 3.68 - 0.447		Ser Lys Ala His		406.2195178	1	4.199933333	0	0	Infinity		x	x	x	x
4.20_406.2195m/z	226799		M+H-2H2O	C18H31N7O6	37.9	0	-0.478230238			90.13542898	100 - 22.6 - 3.68 - 0.447		Ser Lys His Ala		406.2195178	1	4.199933333	0	0	Infinity		x	x	x	x
4.20_406.2195m/z	233607		M+H-2H2O	C18H31N7O6	37.9	0	-0.478230238			90.13542898	100 - 22.6 - 3.68 - 0.447		Thr Gly His Lys		406.2195178	1	4.199933333	0	0	Infinity		x	x	x	x
4.20_406.2195m/z	233645		M+H-2H2O	C18H31N7O6	37.9	0	-0.478230238			90.13542898	100 - 22.6 - 3.68 - 0.447		Thr Gly Lys His		406.2195178	1	4.199933333	0	0	Infinity		x	x	x	x
4.20_406.2195m/z	233987		M+H-2H2O	C18H31N7O6	37.9	0	-0.478230238			90.13542898	100 - 22.6 - 3.68 - 0.447		Thr His Gly Lys		406.2195178	1	4.199933333	0	0	Infinity		x	x	x	x
4.20_406.2195m/z	234044		M+H-2H2O	C18H31N7O6	37.9	0	-0.478230238			90.13542898	100 - 22.6 - 3.68 - 0.447		Thr His Lys Gly		406.2195178	1	4.199933333	0	0	Infinity		x	x	x	x
4.20_406.2195m/z	234785		M+H-2H2O	C18H31N7O6	37.9	0	-0.478230238			90.13542898	100 - 22.6 - 3.68 - 0.447		Thr Lys Gly His		406.2195178	1	4.199933333	0	0	Infinity		x	x	x	x
4.20_406.2195m/z	234804		M+H-2H2O	C18H31N7O6	37.9	0	-0.478230238			90.13542898	100 - 22.6 - 3.68 - 0.447		Thr Lys His Gly		406.2195178	1	4.199933333	0	0	Infinity		x	x	x	x
4.20_406.2195m/z	36156		M+ACN+Na	C18H30O6	38	0	-1.433838379			91.56252238	100 - 20 - 3.14 - 0.36		2,3-dinor, 6-keto-PGF1α		406.2195178	1	4.199933333	0	0	Infinity		x	x	x	x
4.20_406.2195m/z	36258		M+ACN+Na	C18H30O6	38	0	-1.433838379			91.56252238	100 - 20 - 3.14 - 0.36	http://nonlinear.com/redirect/outbound?p=hmdb&param=HMDB02904	2,3-Dinor-TXB2		406.2195178	1	4.199933333	0	0	Infinity		x	x	x	x
4.20_406.2195m/z	58112		M+ACN+Na	C18H30O6	38	0	-1.433838379			91.56252238	100 - 20 - 3.14 - 0.36	http://nonlinear.com/redirect/outbound?p=hmdb&param=HMDB02277	2,3-Dinor-6-keto-prostaglandin F1 a		406.2195178	1	4.199933333	0	0	Infinity		x	x	x	x
4.20_406.2195m/z	93551		M+ACN+Na	C18H30O6	38	0	-1.433838379			91.56252238	100 - 20 - 3.14 - 0.36	http://nonlinear.com/redirect/outbound?p=hmdb&param=HMDB38940	(-)-11-Hydroxy-9,15,16-trioxooctadecanoic acid		406.2195178	1	4.199933333	0	0	Infinity		x	x	x	x
1.93_251.0752m/z	285		2M+Na	C4H6N2O2	38.8	0	0.359948831			94.23024156	100 - 5.2 - 0.522		Dihydrouracil		251.0751577	1	1.928566667	0	0	Infinity		x	x	x	x
1.93_251.0752m/z	3241		2M+Na	C4H6N2O2	38.8	0	0.359948831			94.23024156	100 - 5.2 - 0.522		3-Cyano-L-alanine		251.0751577	1	1.928566667	0	0	Infinity		x	x	x	x
1.93_251.0752m/z	58171		2M+Na	C4H6N2O2	38.8	0	0.359948831			94.23024156	100 - 5.2 - 0.522	http://nonlinear.com/redirect/outbound?p=hmdb&param=HMDB03646	N-Methylhydantoin		251.0751577	1	1.928566667	0	0	Infinity		x	x	x	x
1.93_251.0752m/z	64833		2M+Na	C4H6N2O2	38.8	0	0.359948831			94.23024156	100 - 5.2 - 0.522		Muscimol		251.0751577	1	1.928566667	0	0	Infinity		x	x	x	x
1.93_251.0752m/z	649		2M+Na	C4H6N2O2	38.8	0	0.359948831			94.23024156	100 - 5.2 - 0.522	http://nonlinear.com/redirect/outbound?p=pubchemc&param=649	5,6-Dihydrouracil :: Pyridines :: Polar Metabolites :: 1,3-diazinane-2,4-dione		251.0751577	1	1.928566667	0	0	Infinity		x	x	x	x
1.93_251.0752m/z	65826		2M+Na	C4H6N2O2	38.8	0	0.359948831			94.23024156	100 - 5.2 - 0.522		2,5-Dioxopiperazine		251.0751577	1	1.928566667	0	0	Infinity		x	x	x	x
1.93_251.0752m/z	693		M+ACN+Na	C6H9N3O4	39.1	0	0.438899558			96.09666076	100 - 7.84 - 1.09		1-(2-Hydroxyethyl)-2-hydroxymethyl-5-nitroimidazole		251.0751577	1	1.928566667	0	0	Infinity		x	x	x	x
1.93_251.0752m/z	85181		M+Na	C8H12N4O4	39.5	0	0.359948831			98.17998023	100 - 10.4 - 1.31		Decitabine		251.0751577	1	1.928566667	0	0	Infinity		x	x	x	x
5.57_340.8591m/z	103201		M+2Na+H	C46H90NO18P	31.3	0	2.212525643			59.00686865	100 - 51.8 - 16.9 - 4.1 - 0.817 - 0.139		MIPC(t18:0/16:0(2OH))		340.8591427	3	5.569366667	0	0	Infinity		x	x	x	x
1.93_205.0641m/z	12035		M+ACN+H	C5H9NO3S	38.6	0	-0.012378447			92.85872935	100 - 6.79 - 5.33 - 0.316	http://nonlinear.com/redirect/outbound?p=pubchemc&param=12035	N-Acetyl-L-Cysteine :: Carboxylic Acids :: Polar Metabolites :: (2R)-2-acetamido-3-sulfanylpropanoic acid		205.0641377	1	1.928566667	0	0	Infinity		x	x	x	x
1.93_205.0641m/z	1813		M+H-H2O	C15H10O2	37	0	-2.943447674			88.3244801	100 - 16.4 - 1.67 - 0.127		Phenindione		205.0641377	1	1.928566667	0	0	Infinity		x	x	x	x
1.93_205.0641m/z	23708		M+H-H2O	C7H14N2O4S	38.1	0	-0.00910882			90.29646568	100 - 9.42 - 5.74 - 0.476		Cys Thr		205.0641377	1	1.928566667	0	0	Infinity		x	x	x	x
1.93_205.0641m/z	23771		M+H-H2O	C7H14N2O4S	38.1	0	-0.00910882			90.29646568	100 - 9.42 - 5.74 - 0.476		Thr Cys		205.0641377	1	1.928566667	0	0	Infinity		x	x	x	x
1.93_205.0641m/z	3308		M+CH3OH+H	C6H8N2O2S	38.3	0	-0.011749256			91.75871102	100 - 8.19 - 5.23 - 0.374		Sulfanilamide		205.0641377	1	1.928566667	0	0	Infinity		x	x	x	x
1.93_205.0641m/z	3359		M+H-H2O	C15H10O2	37	0	-2.943447674			88.3244801	100 - 16.4 - 1.67 - 0.127	http://nonlinear.com/redirect/outbound?p=hmdb&param=HMDB03075	Flavone		205.0641377	1	1.928566667	0	0	Infinity		x	x	x	x
1.93_205.0641m/z	39		M+H-H2O	C7H14N2O4S	38.1	0	-0.00910882			90.29646568	100 - 9.42 - 5.74 - 0.476	http://nonlinear.com/redirect/outbound?p=hmdb&param=HMDB00099	L-Cystathionine		205.0641377	1	1.928566667	0	0	Infinity		x	x	x	x
1.93_205.0641m/z	41042		M+H-2H2O	C15H12O3	37	0	-2.722605645			88.09239751	100 - 16.5 - 1.89 - 0.162		Chrysophanic acid 9-anthrone		205.0641377	1	1.928566667	0	0	Infinity		x	x	x	x
1.93_205.0641m/z	43644		M+H-2H2O	C15H12O3	37	0	-2.722605645			88.09239751	100 - 16.5 - 1.89 - 0.162		2'-beta-Dihydroxychalcone		205.0641377	1	1.928566667	0	0	Infinity		x	x	x	x
1.93_205.0641m/z	43940		M+H-2H2O	C15H12O3	37	0	-2.722605646			88.09239751	100 - 16.5 - 1.89 - 0.162		CHRYSAROBIN		205.0641377	1	1.928566667	0	0	Infinity		x	x	x	x
1.93_205.0641m/z	47523		M+H-H2O	C15H10O2	37	0	-2.943447674			88.3244801	100 - 16.4 - 1.67 - 0.127		Isoflavone skeleton		205.0641377	1	1.928566667	0	0	Infinity		x	x	x	x
1.93_205.0641m/z	51822		M+H-2H2O	C15H12O3	37	0	-2.722605646			88.09239751	100 - 16.5 - 1.89 - 0.162		2',4'-Dihydroxychalcone		205.0641377	1	1.928566667	0	0	Infinity		x	x	x	x
1.93_205.0641m/z	51990		M+H-2H2O	C15H12O3	37	0	-2.722605646			88.09239751	100 - 16.5 - 1.89 - 0.162		2,2'-Dihydroxychalcone		205.0641377	1	1.928566667	0	0	Infinity		x	x	x	x
1.93_205.0641m/z	51993		M+H-2H2O	C15H12O3	37	0	-2.722605645			88.09239751	100 - 16.5 - 1.89 - 0.162		3,3'-Dihydroxychalcone		205.0641377	1	1.928566667	0	0	Infinity		x	x	x	x
1.93_205.0641m/z	51997		M+H-2H2O	C15H12O3	37	0	-2.722605646			88.09239751	100 - 16.5 - 1.89 - 0.162		4,4'-Dihydroxychalcone		205.0641377	1	1.928566667	0	0	Infinity		x	x	x	x
1.93_205.0641m/z	52508		M+H-2H2O	C15H12O3	37	0	-2.722605646			88.09239751	100 - 16.5 - 1.89 - 0.162		7-Hydroxyflavanone		205.0641377	1	1.928566667	0	0	Infinity		x	x	x	x
1.93_205.0641m/z	63300		M+H-H2O	C7H14N2O4S	38.1	0	-0.00910882			90.29646568	100 - 9.42 - 5.74 - 0.476	http://nonlinear.com/redirect/outbound?p=hmdb&param=HMDB00455	Cystathionine		205.0641377	1	1.928566667	0	0	Infinity		x	x	x	x
1.93_205.0641m/z	68202		M+H-2H2O	C15H12O3	37	0	-2.722605646			88.09239751	100 - 16.5 - 1.89 - 0.162		Flavidin		205.0641377	1	1.928566667	0	0	Infinity		x	x	x	x
1.93_205.0641m/z	68309		M+H-H2O	C15H10O2	37	0	-2.943447674			88.3244801	100 - 16.4 - 1.67 - 0.127		Tectoquinone		205.0641377	1	1.928566667	0	0	Infinity		x	x	x	x
1.93_205.0641m/z	69503		M+ACN+H	C5H9NO3S	38.6	0	-0.012378447			92.85872935	100 - 6.79 - 5.33 - 0.316		Tiopronin		205.0641377	1	1.928566667	0	0	Infinity		x	x	x	x
1.93_205.0641m/z	69645		M+H-H2O	C15H10O2	37	0	-2.943447674			88.3244801	100 - 16.4 - 1.67 - 0.127		9-Anthroic acid		205.0641377	1	1.928566667	0	0	Infinity		x	x	x	x
1.93_205.0641m/z	69888		M+H-2H2O	C15H12O3	37	0	-2.722605646			88.09239751	100 - 16.5 - 1.89 - 0.162		6-Hydroxyflavanone		205.0641377	1	1.928566667	0	0	Infinity		x	x	x	x
1.93_205.0641m/z	69903		M+H-2H2O	C15H12O3	37	0	-2.722605646			88.09239751	100 - 16.5 - 1.89 - 0.162		4'-Hydroxyflavanone		205.0641377	1	1.928566667	0	0	Infinity		x	x	x	x
1.93_205.0641m/z	70691		M+H-2H2O	C15H12O3	37	0	-2.722605646			88.09239751	100 - 16.5 - 1.89 - 0.162		3'-Hydroxyflavanone		205.0641377	1	1.928566667	0	0	Infinity		x	x	x	x
1.93_205.0641m/z	70968		M+H-2H2O	C15H12O3	37	0	-2.722605645			88.09239751	100 - 16.5 - 1.89 - 0.162		Dihydroflavonol		205.0641377	1	1.928566667	0	0	Infinity		x	x	x	x
1.93_205.0641m/z	72097		M+H-H2O	C15H10O2	37	0	-2.943447674			88.3244801	100 - 16.4 - 1.67 - 0.127		Phenanthrene-4-carboxylate		205.0641377	1	1.928566667	0	0	Infinity		x	x	x	x
1.93_205.0641m/z	72313		M+H-H2O	C10H11ClN4	33.8	0	0.908923317			69.93884577	100 - 12.4 - 32.7 - 3.99 - 0.227		Acetamiprid		205.0641377	1	1.928566667	0	0	Infinity		x	x	x	x
1.93_205.0641m/z	72434		M+H-H2O	C7H14N2O4S	38.1	0	-0.00910882			90.29646568	100 - 9.42 - 5.74 - 0.476		Butoxycarboxim		205.0641377	1	1.928566667	0	0	Infinity		x	x	x	x
1.93_205.0641m/z	72667		M+H-H2O	C7H14N2O4S	38.1	0	-0.00910882			90.29646568	100 - 9.42 - 5.74 - 0.476		Aldoxycarb		205.0641377	1	1.928566667	0	0	Infinity		x	x	x	x
1.93_205.0641m/z	784		M+ACN+H	C5H9NO3S	38.6	0	-0.012378447			92.85872935	100 - 6.79 - 5.33 - 0.316		ACETYL-L-CYSTEINE		205.0641377	1	1.928566667	0	0	Infinity		x	x	x	x
1.93_205.0641m/z	85699		M+H-H2O	C7H14N2O4S	38.1	0	-0.00910882			90.29646568	100 - 9.42 - 5.74 - 0.476	http://nonlinear.com/redirect/outbound?p=hmdb&param=HMDB28785	Cysteinyl-Threonine		205.0641377	1	1.928566667	0	0	Infinity		x	x	x	x
1.93_205.0641m/z	85951		M+H-H2O	C7H14N2O4S	38.1	0	-0.00910882			90.29646568	100 - 9.42 - 5.74 - 0.476	http://nonlinear.com/redirect/outbound?p=hmdb&param=HMDB29058	Threoninyl-Cysteine		205.0641377	1	1.928566667	0	0	Infinity		x	x	x	x
1.93_205.0641m/z	88211		M+H-2H2O	C15H12O3	37	0	-2.722605645			88.09239751	100 - 16.5 - 1.89 - 0.162	http://nonlinear.com/redirect/outbound?p=hmdb&param=HMDB32129	2',5'-Dihydroxychalcone		205.0641377	1	1.928566667	0	0	Infinity		x	x	x	x
1.93_205.0641m/z	88212		M+H-2H2O	C15H12O3	37	0	-2.722605646			88.09239751	100 - 16.5 - 1.89 - 0.162	http://nonlinear.com/redirect/outbound?p=hmdb&param=HMDB32130	3',4'-Dihydroxychalcone		205.0641377	1	1.928566667	0	0	Infinity		x	x	x	x
1.93_205.0641m/z	91765		M+H-2H2O	C15H12O3	37	0	-2.722605646			88.09239751	100 - 16.5 - 1.89 - 0.162	http://nonlinear.com/redirect/outbound?p=hmdb&param=HMDB36738	Lettucenin A		205.0641377	1	1.928566667	0	0	Infinity		x	x	x	x
1.93_205.0641m/z	94169		M+H-2H2O	C15H12O3	37	0	-2.722605646			88.09239751	100 - 16.5 - 1.89 - 0.162	http://nonlinear.com/redirect/outbound?p=hmdb&param=HMDB39612	2,4-Dihydroxychalcone		205.0641377	1	1.928566667	0	0	Infinity		x	x	x	x
4.20_298.0433m/z	73016		2M+ACN+H	C4H4N2OS	37.8	0	2.487784642			91.92798537	100 - 5.94 - 4.87 - 0.246		Thiouracil		298.0433299	1	4.199933333	0	0	Infinity		x	x	x	x
6.01_769.4674m/z	1120		2M+H	C24H32O4	30.9	0	-0.038435376			54.63836151	100 - 26.5 - 4.19 - 0.491		Megestrol acetate		769.4673659	1	6.0089	1.11E-16	9.04E-18	Infinity		x	x	x	x
6.01_769.4674m/z	2606		2M+H	C24H32O4	30.9	0	-0.038435376			54.63836151	100 - 26.5 - 4.19 - 0.491	http://nonlinear.com/redirect/outbound?p=hmdb&param=HMDB14961	Ethynodiol diacetate		769.4673659	1	6.0089	1.11E-16	9.04E-18	Infinity		x	x	x	x
6.01_769.4674m/z	41833		2M+H	C24H32O4	30.9	0	-0.038435376			54.63836151	100 - 26.5 - 4.19 - 0.491		Estradiol dipropionate		769.4673659	1	6.0089	1.11E-16	9.04E-18	Infinity		x	x	x	x
6.01_769.4674m/z	42969		2M+H	C24H32O4	30.9	0	-0.038435376			54.63836151	100 - 26.5 - 4.19 - 0.491		12α-Hydroxy-3-oxochola-1,4,6-trien-24-oic Acid		769.4673659	1	6.0089	1.11E-16	9.04E-18	Infinity		x	x	x	x
6.01_769.4674m/z	42983		2M+H	C24H32O4	30.9	0	-0.038435376			54.63836151	100 - 26.5 - 4.19 - 0.491		(22E)-12α-Hydroxy-3-oxochola-1,4,22-trien-24-oic Acid		769.4673659	1	6.0089	1.11E-16	9.04E-18	Infinity		x	x	x	x
6.01_769.4674m/z	57795		2M+H	C24H32O4	30.9	0	-0.038435376			54.63836151	100 - 26.5 - 4.19 - 0.491		Scillarenin		769.4673659	1	6.0089	1.11E-16	9.04E-18	Infinity		x	x	x	x
6.01_769.4674m/z	70823		2M+H	C24H32O4	30.9	0	-0.038435376			54.63836151	100 - 26.5 - 4.19 - 0.491		Estra-1,3,5(10)-triene-3,16alpha-diol dipropionate		769.4673659	1	6.0089	1.11E-16	9.04E-18	Infinity		x	x	x	x
6.01_769.4674m/z	71531		2M+H	C24H32O4	30.9	0	-0.038435376			54.63836151	100 - 26.5 - 4.19 - 0.491		Resibufogenin		769.4673659	1	6.0089	1.11E-16	9.04E-18	Infinity		x	x	x	x
6.01_769.4674m/z	72341		2M+H	C24H32O4	30.9	0	-0.038435376			54.63836151	100 - 26.5 - 4.19 - 0.491		Acequinocyl		769.4673659	1	6.0089	1.11E-16	9.04E-18	Infinity		x	x	x	x
6.01_769.4674m/z	80051		M+H-2H2O	C41H73O13P	32.7	0	2.908490922			67.04368737	100 - 45.7 - 12.9 - 2.7 - 0.462		PI(12:0/20:3(8Z,11Z,14Z))		769.4673659	1	6.0089	1.11E-16	9.04E-18	Infinity		x	x	x	x
6.01_769.4674m/z	80089		M+H-2H2O	C41H73O13P	32.7	0	2.908490922			67.04368737	100 - 45.7 - 12.9 - 2.7 - 0.462		PI(14:0/18:3(6Z,9Z,12Z))		769.4673659	1	6.0089	1.11E-16	9.04E-18	Infinity		x	x	x	x
6.01_769.4674m/z	80111		M+H-2H2O	C41H73O13P	32.7	0	2.908490922			67.04368737	100 - 45.7 - 12.9 - 2.7 - 0.462		PI(14:1(9Z)/18:2(9Z,12Z))		769.4673659	1	6.0089	1.11E-16	9.04E-18	Infinity		x	x	x	x
6.01_769.4674m/z	80161		M+H-2H2O	C41H73O13P	32.7	0	2.908490922			67.04368737	100 - 45.7 - 12.9 - 2.7 - 0.462		PI(15:1(9Z)/17:2(9Z,12Z))		769.4673659	1	6.0089	1.11E-16	9.04E-18	Infinity		x	x	x	x
6.01_769.4674m/z	80273		M+H-2H2O	C41H73O13P	32.7	0	2.908490922			67.04368737	100 - 45.7 - 12.9 - 2.7 - 0.462		PI(17:2(9Z,12Z)/15:1(9Z))		769.4673659	1	6.0089	1.11E-16	9.04E-18	Infinity		x	x	x	x
6.01_769.4674m/z	80333		M+H-2H2O	C41H73O13P	32.7	0	2.908490922			67.04368737	100 - 45.7 - 12.9 - 2.7 - 0.462		PI(18:2(9Z,12Z)/14:1(9Z))		769.4673659	1	6.0089	1.11E-16	9.04E-18	Infinity		x	x	x	x
6.01_769.4674m/z	80358		M+H-2H2O	C41H73O13P	32.7	0	2.908490922			67.04368737	100 - 45.7 - 12.9 - 2.7 - 0.462		PI(18:3(6Z,9Z,12Z)/14:0)		769.4673659	1	6.0089	1.11E-16	9.04E-18	Infinity		x	x	x	x
6.01_769.4674m/z	80389		M+H-2H2O	C41H73O13P	32.7	0	2.908490922			67.04368737	100 - 45.7 - 12.9 - 2.7 - 0.462		PI(18:3(9Z,12Z,15Z)/14:0)		769.4673659	1	6.0089	1.11E-16	9.04E-18	Infinity		x	x	x	x
6.01_769.4674m/z	80579		M+H-2H2O	C41H73O13P	32.7	0	2.908490922			67.04368737	100 - 45.7 - 12.9 - 2.7 - 0.462		PI(20:3(8Z,11Z,14Z)/12:0)		769.4673659	1	6.0089	1.11E-16	9.04E-18	Infinity		x	x	x	x
6.01_769.4674m/z	80920		M+H-2H2O	C41H73O13P	32.7	0	2.908490922			67.04368737	100 - 45.7 - 12.9 - 2.7 - 0.462		PI(14:0/18:3(9Z,12Z,15Z))		769.4673659	1	6.0089	1.11E-16	9.04E-18	Infinity		x	x	x	x
6.01_769.4674m/z	84594		2M+H	C24H32O4	30.9	0	-0.038435376			54.63836151	100 - 26.5 - 4.19 - 0.491		3,12-Dioxochola-1,4-dien-24-oic Acid		769.4673659	1	6.0089	1.11E-16	9.04E-18	Infinity		x	x	x	x
6.01_769.4674m/z	84699		2M+H	C24H32O4	30.9	0	-0.038435376			54.63836151	100 - 26.5 - 4.19 - 0.491		12alpha-Hydroxy-3-oxochola-1,4,6-trien-24-oic Acid		769.4673659	1	6.0089	1.11E-16	9.04E-18	Infinity		x	x	x	x
6.01_769.4674m/z	84702		2M+H	C24H32O4	30.9	0	-0.038435376			54.63836151	100 - 26.5 - 4.19 - 0.491		3,12-Dioxochola-4,6-dien-24-oic Acid		769.4673659	1	6.0089	1.11E-16	9.04E-18	Infinity		x	x	x	x
6.01_769.4674m/z	84713		2M+H	C24H32O4	30.9	0	-0.038435376			54.63836151	100 - 26.5 - 4.19 - 0.491		(22E)-12alpha-Hydroxy-3-oxochola-1,4,22-trien-24-oic Acid		769.4673659	1	6.0089	1.11E-16	9.04E-18	Infinity		x	x	x	x
5.65_494.2954m/z	54131		M+2H+Na	C72H131NO28	29.3	0	-2.386060147			49.51853139	100 - 80.8 - 38 - 13.1 - 3.65 - 0.867 - 0.18		Galalpha1-3Galalpha1-3Galalpha1-4Galbeta1-4Glcbeta-Cer(d18:1/24:1(15Z))		494.2953525	3	5.648116667	1.11E-16	9.04E-18	Infinity		x	x	x	x
1.93_289.0256m/z	93008		M+H-2H2O	C15H13ClO6	32.3	0	-1.750278314			63.49641562	100 - 16.6 - 34.5 - 5.57 - 0.831	http://nonlinear.com/redirect/outbound?p=hmdb&param=HMDB38283	6-Chlorocatechin		289.0256457	1	1.928566667	2.22E-16	1.77E-17	Infinity		x	x	x	x
4.20_489.8604m/z	GPSer(22:0/26:2)		M+H+Na	C54H102NO10P	31	0	0.265839055			55.34863166	100 - 60.3 - 19.9 - 4.71 - 0.882 - 0.138	http://nonlinear.com/redirect/outbound?p=lipidblast&param=GPSer%2822%3A0%2F26%3A2%29	GPSer(22:0/26:2)		489.8604431	2	4.199933333	2.22E-16	1.77E-17	Infinity		x	x	x	x
4.20_489.8604m/z	GPSer(22:1/26:1)		M+H+Na	C54H102NO10P	31	0	0.265839055			55.34863166	100 - 60.3 - 19.9 - 4.71 - 0.882 - 0.138	http://nonlinear.com/redirect/outbound?p=lipidblast&param=GPSer%2822%3A1%2F26%3A1%29	GPSer(22:1/26:1)		489.8604431	2	4.199933333	2.22E-16	1.77E-17	Infinity		x	x	x	x
4.20_489.8604m/z	GPSer(22:2/26:0)		M+H+Na	C54H102NO10P	31	0	0.265839055			55.34863166	100 - 60.3 - 19.9 - 4.71 - 0.882 - 0.138	http://nonlinear.com/redirect/outbound?p=lipidblast&param=GPSer%2822%3A2%2F26%3A0%29	GPSer(22:2/26:0)		489.8604431	2	4.199933333	2.22E-16	1.77E-17	Infinity		x	x	x	x
4.20_489.8604m/z	GPSer(24:1/24:1)		M+H+Na	C54H102NO10P	31	0	0.265839055			55.34863166	100 - 60.3 - 19.9 - 4.71 - 0.882 - 0.138	http://nonlinear.com/redirect/outbound?p=lipidblast&param=GPSer%2824%3A1%2F24%3A1%29	GPSer(24:1/24:1)		489.8604431	2	4.199933333	2.22E-16	1.77E-17	Infinity		x	x	x	x
4.20_489.8604m/z	GPSer(24:4/26:1)		M+2H	C56H100NO10P	30.3	0	-2.200677495			54.18384573	100 - 62.5 - 21.2 - 5.14 - 0.985 - 0.158	http://nonlinear.com/redirect/outbound?p=lipidblast&param=GPSer%2824%3A4%2F26%3A1%29	GPSer(24:4/26:1)		489.8604431	2	4.199933333	2.22E-16	1.77E-17	Infinity		x	x	x	x
5.65_728.4409m/z	GPA(18:4/20:5)		2M+3H2O+2H	C41H63O8P	33.7	0	4.567430403			73.68640712	100 - 45.4 - 11.7 - 2.2 - 0.33	http://nonlinear.com/redirect/outbound?p=lipidblast&param=GPA%2818%3A4%2F20%3A5%29	GPA(18:4/20:5)		728.4408787	2	5.648116667	3.33E-16	2.61E-17	Infinity		x	x	x	x
5.65_728.4409m/z	GPA(20:5/18:4)		2M+3H2O+2H	C41H63O8P	33.7	0	4.567430403			73.68640712	100 - 45.4 - 11.7 - 2.2 - 0.33	http://nonlinear.com/redirect/outbound?p=lipidblast&param=GPA%2820%3A5%2F18%3A4%29	GPA(20:5/18:4)		728.4408787	2	5.648116667	3.33E-16	2.61E-17	Infinity		x	x	x	x
6.19_641.3810m/z	90005		M+Na	C39H54O6	31.4	0	-0.45084059			57.63351981	100 - 43 - 10.3 - 1.76 - 0.24	http://nonlinear.com/redirect/outbound?p=hmdb&param=HMDB34539	3-O-cis-Coumaroylmaslinic acid		641.3809813	1	6.189283333	3.33E-16	2.61E-17	Infinity		x	x	x	x
6.19_641.3810m/z	91444		M+Na	C39H54O6	31.4	0	-0.45084059			57.63351981	100 - 43 - 10.3 - 1.76 - 0.24	http://nonlinear.com/redirect/outbound?p=hmdb&param=HMDB36299	3-O-p-trans-Coumaroylalphitolic acid		641.3809813	1	6.189283333	3.33E-16	2.61E-17	Infinity		x	x	x	x
6.19_641.3810m/z	94987		M+Na	C39H54O6	31.4	0	-0.45084059			57.63351981	100 - 43 - 10.3 - 1.76 - 0.24	http://nonlinear.com/redirect/outbound?p=hmdb&param=HMDB40495	cis-p-Coumaroylcorosolic acid		641.3809813	1	6.189283333	3.33E-16	2.61E-17	Infinity		x	x	x	x
6.19_641.3810m/z	GPA(22:6/8:0)		M+CH3OH+H	C33H53O8P	30.8	0	-0.518014989			54.52049246	100 - 36.6 - 8.15 - 1.35 - 0.181	http://nonlinear.com/redirect/outbound?p=lipidblast&param=GPA%2822%3A6%2F8%3A0%29	GPA(22:6/8:0)		641.3809813	1	6.189283333	3.33E-16	2.61E-17	Infinity		x	x	x	x
6.19_641.3810m/z	GPA(8:0/22:6)		M+CH3OH+H	C33H53O8P	30.8	0	-0.518014989			54.52049246	100 - 36.6 - 8.15 - 1.35 - 0.181	http://nonlinear.com/redirect/outbound?p=lipidblast&param=GPA%288%3A0%2F22%3A6%29	GPA(8:0/22:6)		641.3809813	1	6.189283333	3.33E-16	2.61E-17	Infinity		x	x	x	x
4.33_913.8173m/z	100210		M+Na	C57H110O6	33.2	0	-2.416723561			69.11047602	100 - 63.1 - 20.8 - 4.77 - 0.846 - 0.124		TG(14:0/18:0/22:0)[iso6]		913.817309	1	4.329516667	3.33E-16	2.61E-17	Infinity		x	x	x	x
4.33_913.8173m/z	100314		M+Na	C57H110O6	33.2	0	-2.416723561			69.11047602	100 - 63.1 - 20.8 - 4.77 - 0.846 - 0.124		TG(14:0/19:0/21:0)[iso6]		913.817309	1	4.329516667	3.33E-16	2.61E-17	Infinity		x	x	x	x
4.33_913.8173m/z	100925		M+Na	C57H110O6	33.2	0	-2.416723561			69.11047602	100 - 63.1 - 20.8 - 4.77 - 0.846 - 0.124		TG(15:0/17:0/22:0)[iso6]		913.817309	1	4.329516667	3.33E-16	2.61E-17	Infinity		x	x	x	x
4.33_913.8173m/z	100988		M+Na	C57H110O6	33.2	0	-2.416723561			69.11047602	100 - 63.1 - 20.8 - 4.77 - 0.846 - 0.124		TG(15:0/18:0/21:0)[iso6]		913.817309	1	4.329516667	3.33E-16	2.61E-17	Infinity		x	x	x	x
4.33_913.8173m/z	101085		M+Na	C57H110O6	33.2	0	-2.416723561			69.11047602	100 - 63.1 - 20.8 - 4.77 - 0.846 - 0.124		TG(15:0/19:0/20:0)[iso6]		913.817309	1	4.329516667	3.33E-16	2.61E-17	Infinity		x	x	x	x
4.33_913.8173m/z	4701		M+Na	C57H110O6	33.2	0	-2.416723561			69.11047602	100 - 63.1 - 20.8 - 4.77 - 0.846 - 0.124		TG(18:0/18:0/18:0)		913.817309	1	4.329516667	3.33E-16	2.61E-17	Infinity		x	x	x	x
4.33_913.8173m/z	4851		M+Na	C57H110O6	33.2	0	-2.416723561			69.11047602	100 - 63.1 - 20.8 - 4.77 - 0.846 - 0.124		TG(17:0/17:0/20:0)[iso3]		913.817309	1	4.329516667	3.33E-16	2.61E-17	Infinity		x	x	x	x
4.33_913.8173m/z	4871		M+Na	C57H110O6	33.2	0	-2.416723561			69.11047602	100 - 63.1 - 20.8 - 4.77 - 0.846 - 0.124		TG(16:0/18:0/20:0)[iso6]		913.817309	1	4.329516667	3.33E-16	2.61E-17	Infinity		x	x	x	x
4.33_913.8173m/z	4895		M+Na	C57H110O6	33.2	0	-2.416723561			69.11047602	100 - 63.1 - 20.8 - 4.77 - 0.846 - 0.124		TG(17:0/18:0/19:0)[iso6]		913.817309	1	4.329516667	3.33E-16	2.61E-17	Infinity		x	x	x	x
4.33_913.8173m/z	4946		M+Na	C57H110O6	33.2	0	-2.416723561			69.11047602	100 - 63.1 - 20.8 - 4.77 - 0.846 - 0.124		TG(16:0/16:0/22:0)[iso3]		913.817309	1	4.329516667	3.33E-16	2.61E-17	Infinity		x	x	x	x
4.33_913.8173m/z	4954		M+Na	C57H110O6	33.2	0	-2.416723561			69.11047602	100 - 63.1 - 20.8 - 4.77 - 0.846 - 0.124		TG(16:0/19:0/19:0)[iso3]		913.817309	1	4.329516667	3.33E-16	2.61E-17	Infinity		x	x	x	x
4.33_913.8173m/z	4980		M+Na	C57H110O6	33.2	0	-2.416723561			69.11047602	100 - 63.1 - 20.8 - 4.77 - 0.846 - 0.124		TG(16:0/17:0/21:0)[iso6]		913.817309	1	4.329516667	3.33E-16	2.61E-17	Infinity		x	x	x	x
4.33_913.8173m/z	98542		M+Na	C57H110O6	33.2	0	-2.416723561			69.11047602	100 - 63.1 - 20.8 - 4.77 - 0.846 - 0.124		TG(12:0/21:0/21:0)[iso3]		913.817309	1	4.329516667	3.33E-16	2.61E-17	Infinity		x	x	x	x
4.33_913.8173m/z	98658		M+Na	C57H110O6	33.2	0	-2.416723561			69.11047602	100 - 63.1 - 20.8 - 4.77 - 0.846 - 0.124		TG(14:0/20:0/20:0)[iso3]		913.817309	1	4.329516667	3.33E-16	2.61E-17	Infinity		x	x	x	x
4.33_913.8173m/z	99442		M+Na	C57H110O6	33.2	0	-2.416723561			69.11047602	100 - 63.1 - 20.8 - 4.77 - 0.846 - 0.124		TG(12:0/20:0/22:0)[iso6]		913.817309	1	4.329516667	3.33E-16	2.61E-17	Infinity		x	x	x	x
4.33_913.8173m/z	99880		M+Na	C57H110O6	33.2	0	-2.416723561			69.11047602	100 - 63.1 - 20.8 - 4.77 - 0.846 - 0.124		TG(13:0/19:0/22:0)[iso6]		913.817309	1	4.329516667	3.33E-16	2.61E-17	Infinity		x	x	x	x
4.33_913.8173m/z	99906		M+Na	C57H110O6	33.2	0	-2.416723561			69.11047602	100 - 63.1 - 20.8 - 4.77 - 0.846 - 0.124		TG(13:0/20:0/21:0)[iso6]		913.817309	1	4.329516667	3.33E-16	2.61E-17	Infinity		x	x	x	x
4.33_913.8173m/z	TG(16:0/18:0/22:3)		M+H	C59H108O6	32.4	0	-4.99398052			67.65594473	100 - 65.3 - 22.2 - 5.22 - 0.95 - 0.142	http://nonlinear.com/redirect/outbound?p=lipidblast&param=TG%2816%3A0%2F18%3A0%2F22%3A3%29	TG(16:0/18:0/22:3)		913.817309	1	4.329516667	3.33E-16	2.61E-17	Infinity		x	x	x	x
4.33_913.8173m/z	TG(16:0/18:1/22:2)		M+H	C59H108O6	32.4	0	-4.99398052			67.65594473	100 - 65.3 - 22.2 - 5.22 - 0.95 - 0.142	http://nonlinear.com/redirect/outbound?p=lipidblast&param=TG%2816%3A0%2F18%3A1%2F22%3A2%29	TG(16:0/18:1/22:2)		913.817309	1	4.329516667	3.33E-16	2.61E-17	Infinity		x	x	x	x
4.33_913.8173m/z	TG(16:0/18:2/22:1)		M+H	C59H108O6	32.4	0	-4.99398052			67.65594473	100 - 65.3 - 22.2 - 5.22 - 0.95 - 0.142	http://nonlinear.com/redirect/outbound?p=lipidblast&param=TG%2816%3A0%2F18%3A2%2F22%3A1%29	TG(16:0/18:2/22:1)		913.817309	1	4.329516667	3.33E-16	2.61E-17	Infinity		x	x	x	x
4.33_913.8173m/z	TG(16:0/18:3/22:0)		M+H	C59H108O6	32.4	0	-4.99398052			67.65594473	100 - 65.3 - 22.2 - 5.22 - 0.95 - 0.142	http://nonlinear.com/redirect/outbound?p=lipidblast&param=TG%2816%3A0%2F18%3A3%2F22%3A0%29	TG(16:0/18:3/22:0)		913.817309	1	4.329516667	3.33E-16	2.61E-17	Infinity		x	x	x	x
4.33_913.8173m/z	TG(16:0/20:0/20:3)		M+H	C59H108O6	32.4	0	-4.99398052			67.65594473	100 - 65.3 - 22.2 - 5.22 - 0.95 - 0.142	http://nonlinear.com/redirect/outbound?p=lipidblast&param=TG%2816%3A0%2F20%3A0%2F20%3A3%29	TG(16:0/20:0/20:3)		913.817309	1	4.329516667	3.33E-16	2.61E-17	Infinity		x	x	x	x
4.33_913.8173m/z	TG(16:0/20:1/20:2)		M+H	C59H108O6	32.4	0	-4.99398052			67.65594473	100 - 65.3 - 22.2 - 5.22 - 0.95 - 0.142	http://nonlinear.com/redirect/outbound?p=lipidblast&param=TG%2816%3A0%2F20%3A1%2F20%3A2%29	TG(16:0/20:1/20:2)		913.817309	1	4.329516667	3.33E-16	2.61E-17	Infinity		x	x	x	x
4.33_913.8173m/z	TG(16:1/18:0/22:2)		M+H	C59H108O6	32.4	0	-4.99398052			67.65594473	100 - 65.3 - 22.2 - 5.22 - 0.95 - 0.142	http://nonlinear.com/redirect/outbound?p=lipidblast&param=TG%2816%3A1%2F18%3A0%2F22%3A2%29	TG(16:1/18:0/22:2)		913.817309	1	4.329516667	3.33E-16	2.61E-17	Infinity		x	x	x	x
4.33_913.8173m/z	TG(16:1/18:1/22:1)		M+H	C59H108O6	32.4	0	-4.99398052			67.65594473	100 - 65.3 - 22.2 - 5.22 - 0.95 - 0.142	http://nonlinear.com/redirect/outbound?p=lipidblast&param=TG%2816%3A1%2F18%3A1%2F22%3A1%29	TG(16:1/18:1/22:1)		913.817309	1	4.329516667	3.33E-16	2.61E-17	Infinity		x	x	x	x
4.33_913.8173m/z	TG(16:1/18:2/22:0)		M+H	C59H108O6	32.4	0	-4.99398052			67.65594473	100 - 65.3 - 22.2 - 5.22 - 0.95 - 0.142	http://nonlinear.com/redirect/outbound?p=lipidblast&param=TG%2816%3A1%2F18%3A2%2F22%3A0%29	TG(16:1/18:2/22:0)		913.817309	1	4.329516667	3.33E-16	2.61E-17	Infinity		x	x	x	x
4.33_913.8173m/z	TG(16:1/20:0/20:2)		M+H	C59H108O6	32.4	0	-4.99398052			67.65594473	100 - 65.3 - 22.2 - 5.22 - 0.95 - 0.142	http://nonlinear.com/redirect/outbound?p=lipidblast&param=TG%2816%3A1%2F20%3A0%2F20%3A2%29	TG(16:1/20:0/20:2)		913.817309	1	4.329516667	3.33E-16	2.61E-17	Infinity		x	x	x	x
4.33_913.8173m/z	TG(16:1/20:1/20:1)		M+H	C59H108O6	32.4	0	-4.99398052			67.65594473	100 - 65.3 - 22.2 - 5.22 - 0.95 - 0.142	http://nonlinear.com/redirect/outbound?p=lipidblast&param=TG%2816%3A1%2F20%3A1%2F20%3A1%29	TG(16:1/20:1/20:1)		913.817309	1	4.329516667	3.33E-16	2.61E-17	Infinity		x	x	x	x
4.33_913.8173m/z	TG(17:0/17:0/22:3)		M+H	C59H108O6	32.4	0	-4.99398052			67.65594473	100 - 65.3 - 22.2 - 5.22 - 0.95 - 0.142	http://nonlinear.com/redirect/outbound?p=lipidblast&param=TG%2817%3A0%2F17%3A0%2F22%3A3%29	TG(17:0/17:0/22:3)		913.817309	1	4.329516667	3.33E-16	2.61E-17	Infinity		x	x	x	x
4.33_913.8173m/z	TG(17:0/17:1/22:2)		M+H	C59H108O6	32.4	0	-4.99398052			67.65594473	100 - 65.3 - 22.2 - 5.22 - 0.95 - 0.142	http://nonlinear.com/redirect/outbound?p=lipidblast&param=TG%2817%3A0%2F17%3A1%2F22%3A2%29	TG(17:0/17:1/22:2)		913.817309	1	4.329516667	3.33E-16	2.61E-17	Infinity		x	x	x	x
4.33_913.8173m/z	TG(17:0/17:2/22:1)		M+H	C59H108O6	32.4	0	-4.99398052			67.65594473	100 - 65.3 - 22.2 - 5.22 - 0.95 - 0.142	http://nonlinear.com/redirect/outbound?p=lipidblast&param=TG%2817%3A0%2F17%3A2%2F22%3A1%29	TG(17:0/17:2/22:1)		913.817309	1	4.329516667	3.33E-16	2.61E-17	Infinity		x	x	x	x
4.33_913.8173m/z	TG(17:0/18:3/21:0)		M+H	C59H108O6	32.4	0	-4.99398052			67.65594473	100 - 65.3 - 22.2 - 5.22 - 0.95 - 0.142	http://nonlinear.com/redirect/outbound?p=lipidblast&param=TG%2817%3A0%2F18%3A3%2F21%3A0%29	TG(17:0/18:3/21:0)		913.817309	1	4.329516667	3.33E-16	2.61E-17	Infinity		x	x	x	x
4.33_913.8173m/z	TG(17:0/19:0/20:3)		M+H	C59H108O6	32.4	0	-4.99398052			67.65594473	100 - 65.3 - 22.2 - 5.22 - 0.95 - 0.142	http://nonlinear.com/redirect/outbound?p=lipidblast&param=TG%2817%3A0%2F19%3A0%2F20%3A3%29	TG(17:0/19:0/20:3)		913.817309	1	4.329516667	3.33E-16	2.61E-17	Infinity		x	x	x	x
4.33_913.8173m/z	TG(17:1/17:1/22:1)		M+H	C59H108O6	32.4	0	-4.99398052			67.65594473	100 - 65.3 - 22.2 - 5.22 - 0.95 - 0.142	http://nonlinear.com/redirect/outbound?p=lipidblast&param=TG%2817%3A1%2F17%3A1%2F22%3A1%29	TG(17:1/17:1/22:1)		913.817309	1	4.329516667	3.33E-16	2.61E-17	Infinity		x	x	x	x
4.33_913.8173m/z	TG(17:1/17:2/22:0)		M+H	C59H108O6	32.4	0	-4.99398052			67.65594473	100 - 65.3 - 22.2 - 5.22 - 0.95 - 0.142	http://nonlinear.com/redirect/outbound?p=lipidblast&param=TG%2817%3A1%2F17%3A2%2F22%3A0%29	TG(17:1/17:2/22:0)		913.817309	1	4.329516667	3.33E-16	2.61E-17	Infinity		x	x	x	x
4.33_913.8173m/z	TG(17:1/18:2/21:0)		M+H	C59H108O6	32.4	0	-4.99398052			67.65594473	100 - 65.3 - 22.2 - 5.22 - 0.95 - 0.142	http://nonlinear.com/redirect/outbound?p=lipidblast&param=TG%2817%3A1%2F18%3A2%2F21%3A0%29	TG(17:1/18:2/21:0)		913.817309	1	4.329516667	3.33E-16	2.61E-17	Infinity		x	x	x	x
4.33_913.8173m/z	TG(17:1/19:0/20:2)		M+H	C59H108O6	32.4	0	-4.99398052			67.65594473	100 - 65.3 - 22.2 - 5.22 - 0.95 - 0.142	http://nonlinear.com/redirect/outbound?p=lipidblast&param=TG%2817%3A1%2F19%3A0%2F20%3A2%29	TG(17:1/19:0/20:2)		913.817309	1	4.329516667	3.33E-16	2.61E-17	Infinity		x	x	x	x
4.33_913.8173m/z	TG(17:2/18:1/21:0)		M+H	C59H108O6	32.4	0	-4.99398052			67.65594473	100 - 65.3 - 22.2 - 5.22 - 0.95 - 0.142	http://nonlinear.com/redirect/outbound?p=lipidblast&param=TG%2817%3A2%2F18%3A1%2F21%3A0%29	TG(17:2/18:1/21:0)		913.817309	1	4.329516667	3.33E-16	2.61E-17	Infinity		x	x	x	x
4.33_913.8173m/z	TG(17:2/19:0/20:1)		M+H	C59H108O6	32.4	0	-4.99398052			67.65594473	100 - 65.3 - 22.2 - 5.22 - 0.95 - 0.142	http://nonlinear.com/redirect/outbound?p=lipidblast&param=TG%2817%3A2%2F19%3A0%2F20%3A1%29	TG(17:2/19:0/20:1)		913.817309	1	4.329516667	3.33E-16	2.61E-17	Infinity		x	x	x	x
4.33_913.8173m/z	TG(18:0/18:0/20:3)		M+H	C59H108O6	32.4	0	-4.99398052			67.65594473	100 - 65.3 - 22.2 - 5.22 - 0.95 - 0.142	http://nonlinear.com/redirect/outbound?p=lipidblast&param=TG%2818%3A0%2F18%3A0%2F20%3A3%29	TG(18:0/18:0/20:3)		913.817309	1	4.329516667	3.33E-16	2.61E-17	Infinity		x	x	x	x
4.33_913.8173m/z	TG(18:0/18:1/20:2)		M+H	C59H108O6	32.4	0	-4.99398052			67.65594473	100 - 65.3 - 22.2 - 5.22 - 0.95 - 0.142	http://nonlinear.com/redirect/outbound?p=lipidblast&param=TG%2818%3A0%2F18%3A1%2F20%3A2%29	TG(18:0/18:1/20:2)		913.817309	1	4.329516667	3.33E-16	2.61E-17	Infinity		x	x	x	x
4.33_913.8173m/z	TG(18:0/18:2/20:1)		M+H	C59H108O6	32.4	0	-4.99398052			67.65594473	100 - 65.3 - 22.2 - 5.22 - 0.95 - 0.142	http://nonlinear.com/redirect/outbound?p=lipidblast&param=TG%2818%3A0%2F18%3A2%2F20%3A1%29	TG(18:0/18:2/20:1)		913.817309	1	4.329516667	3.33E-16	2.61E-17	Infinity		x	x	x	x
4.33_913.8173m/z	TG(18:0/18:3/20:0)		M+H	C59H108O6	32.4	0	-4.99398052			67.65594473	100 - 65.3 - 22.2 - 5.22 - 0.95 - 0.142	http://nonlinear.com/redirect/outbound?p=lipidblast&param=TG%2818%3A0%2F18%3A3%2F20%3A0%29	TG(18:0/18:3/20:0)		913.817309	1	4.329516667	3.33E-16	2.61E-17	Infinity		x	x	x	x
4.33_913.8173m/z	TG(18:1/18:1/20:1)		M+H	C59H108O6	32.4	0	-4.99398052			67.65594473	100 - 65.3 - 22.2 - 5.22 - 0.95 - 0.142	http://nonlinear.com/redirect/outbound?p=lipidblast&param=TG%2818%3A1%2F18%3A1%2F20%3A1%29	TG(18:1/18:1/20:1)		913.817309	1	4.329516667	3.33E-16	2.61E-17	Infinity		x	x	x	x
4.33_913.8173m/z	TG(18:1/18:2/20:0)		M+H	C59H108O6	32.4	0	-4.99398052			67.65594473	100 - 65.3 - 22.2 - 5.22 - 0.95 - 0.142	http://nonlinear.com/redirect/outbound?p=lipidblast&param=TG%2818%3A1%2F18%3A2%2F20%3A0%29	TG(18:1/18:2/20:0)		913.817309	1	4.329516667	3.33E-16	2.61E-17	Infinity		x	x	x	x
4.33_913.8173m/z	TG(18:3/19:0/19:0)		M+H	C59H108O6	32.4	0	-4.99398052			67.65594473	100 - 65.3 - 22.2 - 5.22 - 0.95 - 0.142	http://nonlinear.com/redirect/outbound?p=lipidblast&param=TG%2818%3A3%2F19%3A0%2F19%3A0%29	TG(18:3/19:0/19:0)		913.817309	1	4.329516667	3.33E-16	2.61E-17	Infinity		x	x	x	x
6.01_701.4259m/z	54450		M+2H	C68H124N2O27	30.6	0	-1.346006613			54.83238481	100 - 76.7 - 34.6 - 11.5 - 3.09 - 0.707 - 0.142		Fucalpha1-2Galbeta1-3GalNAcbeta1-4Galbeta1-4Glcbeta-Cer(d18:1/18:0)		701.425907	2	6.0089	3.33E-16	2.61E-17	Infinity		x	x	x	x
6.01_701.4259m/z	54540		M+2H	C68H124N2O27	30.6	0	-1.346006613			54.83238481	100 - 76.7 - 34.6 - 11.5 - 3.09 - 0.707 - 0.142		Galbeta1-3(Fucalpha1-4)GlcNAcbeta1-3Galbeta1-4Glcbeta-Cer(d18:1/18:0)		701.425907	2	6.0089	3.33E-16	2.61E-17	Infinity		x	x	x	x
6.01_701.4259m/z	54549		M+2H	C68H124N2O27	30.6	0	-1.346006613			54.83238481	100 - 76.7 - 34.6 - 11.5 - 3.09 - 0.707 - 0.142		Fucalpha1-2Galbeta1-3GlcNAcbeta1-3Galbeta1-4Glcbeta-Cer(d18:1/18:0)		701.425907	2	6.0089	3.33E-16	2.61E-17	Infinity		x	x	x	x
6.01_701.4259m/z	54936		M+2H	C68H124N2O27	30.6	0	-1.346006613			54.83238481	100 - 76.7 - 34.6 - 11.5 - 3.09 - 0.707 - 0.142		Galbeta1-4(Fucalpha1-3)GlcNAcbeta1-3Galbeta1-4Glcbeta-Cer(d18:1/18:0)		701.425907	2	6.0089	3.33E-16	2.61E-17	Infinity		x	x	x	x
6.01_701.4259m/z	54954		M+2H	C68H124N2O27	30.6	0	-1.346006613			54.83238481	100 - 76.7 - 34.6 - 11.5 - 3.09 - 0.707 - 0.142		Fucalpha1-2Galbeta1-4GlcNAcbeta1-3Galbeta1-4Glcbeta-Cer(d18:1/18:0)		701.425907	2	6.0089	3.33E-16	2.61E-17	Infinity		x	x	x	x
6.01_701.4259m/z	55640		M+2H	C68H124N2O27	30.6	0	-1.346006613			54.83238481	100 - 76.7 - 34.6 - 11.5 - 3.09 - 0.707 - 0.142		Fucalpha1-3GlcNAcbeta1-3Galalpha1-3Galbeta1-4Glcbeta-Cer(d18:1/18:0)		701.425907	2	6.0089	3.33E-16	2.61E-17	Infinity		x	x	x	x
6.01_701.4259m/z	GPSer(11:0/18:3)		2M+3H2O+2H	C35H62NO10P	35.4	0	4.674351235			82.39524583	100 - 39.3 - 9.58 - 1.74 - 0.258	http://nonlinear.com/redirect/outbound?p=lipidblast&param=GPSer%2811%3A0%2F18%3A3%29	GPSer(11:0/18:3)		701.425907	2	6.0089	3.33E-16	2.61E-17	Infinity		x	x	x	x
6.01_701.4259m/z	GPSer(18:3/11:0)		2M+3H2O+2H	C35H62NO10P	35.4	0	4.674351235			82.39524583	100 - 39.3 - 9.58 - 1.74 - 0.258	http://nonlinear.com/redirect/outbound?p=lipidblast&param=GPSer%2818%3A3%2F11%3A0%29	GPSer(18:3/11:0)		701.425907	2	6.0089	3.33E-16	2.61E-17	Infinity		x	x	x	x
6.01_701.4259m/z	GPSer(20:3/9:0)		2M+3H2O+2H	C35H62NO10P	35.4	0	4.674351235			82.39524583	100 - 39.3 - 9.58 - 1.74 - 0.258	http://nonlinear.com/redirect/outbound?p=lipidblast&param=GPSer%2820%3A3%2F9%3A0%29	GPSer(20:3/9:0)		701.425907	2	6.0089	3.33E-16	2.61E-17	Infinity		x	x	x	x
6.01_701.4259m/z	GPSer(9:0/20:3)		2M+3H2O+2H	C35H62NO10P	35.4	0	4.674351235			82.39524583	100 - 39.3 - 9.58 - 1.74 - 0.258	http://nonlinear.com/redirect/outbound?p=lipidblast&param=GPSer%289%3A0%2F20%3A3%29	GPSer(9:0/20:3)		701.425907	2	6.0089	3.33E-16	2.61E-17	Infinity		x	x	x	x
1.93_352.0291m/z	263591		2M+ACN+Na	C6H8S2	37.5	0	-0.442694687			88.03849618	100 - 8.18 - 9.33 - 0.673 - 0.268		3-Vinyl-1,2-dithiacyclohex-4-ene		352.0291268	1	1.928566667	5.55E-16	4.27E-17	Infinity		x	x	x	x
1.93_352.0291m/z	263592		2M+ACN+Na	C6H8S2	37.5	0	-0.442694687			88.03849618	100 - 8.18 - 9.33 - 0.673 - 0.268		3-Vinyl-1,2-dithiacyclohex-5-ene		352.0291268	1	1.928566667	5.55E-16	4.27E-17	Infinity		x	x	x	x
1.93_352.0291m/z	88453		2M+ACN+Na	C6H8S2	37.5	0	-0.442694687			88.03849618	100 - 8.18 - 9.33 - 0.673 - 0.268	http://nonlinear.com/redirect/outbound?p=hmdb&param=HMDB32429	3-(Methylthio)methylthiophene		352.0291268	1	1.928566667	5.55E-16	4.27E-17	Infinity		x	x	x	x
1.93_352.0291m/z	90289		2M+ACN+Na	C6H8S2	37.5	0	-0.442694687			88.03849618	100 - 8.18 - 9.33 - 0.673 - 0.268	http://nonlinear.com/redirect/outbound?p=hmdb&param=HMDB34901	2-Vinyl-4H-1,3-dithiine		352.0291268	1	1.928566667	5.55E-16	4.27E-17	Infinity		x	x	x	x
1.93_352.0291m/z	94788		2M+ACN+Na	C6H8S2	37.5	0	-0.442694687			88.03849618	100 - 8.18 - 9.33 - 0.673 - 0.268	http://nonlinear.com/redirect/outbound?p=hmdb&param=HMDB40259	2-Methyl-5-(methylthio)thiophene		352.0291268	1	1.928566667	5.55E-16	4.27E-17	Infinity		x	x	x	x
6.27_683.4166m/z	23856		2M+Na	C12H26N8O3	35.3	0	2.74726245			79.80676569	100 - 16.3 - 1.87 - 0.161		Arg Arg		683.4166085	1	6.268033333	5.55E-16	4.27E-17	Infinity		x	x	x	x
6.27_683.4166m/z	45625		M+Na	C36H60N4O5S	37.2	0	-1.596262296			87.70647918	100 - 42.1 - 14.2 - 3.45 - 0.648		Carbaprostacyclin-biotin		683.4166085	1	6.268033333	5.55E-16	4.27E-17	Infinity		x	x	x	x
6.27_683.4166m/z	85618		2M+Na	C12H26N8O3	35.3	0	2.74726245			79.80676569	100 - 16.3 - 1.87 - 0.161	http://nonlinear.com/redirect/outbound?p=hmdb&param=HMDB28703	Arginyl-Arginine		683.4166085	1	6.268033333	5.55E-16	4.27E-17	Infinity		x	x	x	x
6.27_683.4166m/z	95128		M+CH3OH+H	C39H54O8	37.8	0	1.919850443			91.35452136	100 - 43.1 - 10.7 - 1.95 - 0.284	http://nonlinear.com/redirect/outbound?p=hmdb&param=HMDB40650	3-trans-Caffeoyltormentic acid		683.4166085	1	6.268033333	5.55E-16	4.27E-17	Infinity		x	x	x	x
6.27_683.4166m/z	95157		M+CH3OH+H	C39H54O8	37.8	0	1.919850443			91.35452136	100 - 43.1 - 10.7 - 1.95 - 0.284	http://nonlinear.com/redirect/outbound?p=hmdb&param=HMDB40682	23-trans-p-Coumaroyloxytormentic acid		683.4166085	1	6.268033333	5.55E-16	4.27E-17	Infinity		x	x	x	x
1.49_177.0291m/z	62856		M+Na	C4H11O4P	38.3	0	2.780356726			94.68922845	100 - 4.61 - 0.905	http://nonlinear.com/redirect/outbound?p=hmdb&param=HMDB12209	Diethylphosphate		177.0291444	1	1.489033333	6.66E-16	5.04E-17	454.0395842		x	x	x	x
3.71_281.1518m/z	36486		M+Na	C17H22O2	37.3	0	2.270571501			89.19150512	100 - 18.7 - 2.06 - 0.168		1,9Z,16-heptadecatrien-4,6-diyn-3,8-diol		281.1517868	1	3.709583333	7.77E-16	5.83E-17	Infinity		x	x	x	x
3.71_281.1518m/z	44952		M+Na	C17H22O2	37.3	0	2.270571501			89.19150512	100 - 18.7 - 2.06 - 0.168		O-1602		281.1517868	1	3.709583333	7.77E-16	5.83E-17	Infinity		x	x	x	x
3.71_281.1518m/z	44953		M+Na	C17H22O2	37.3	0	2.270571501			89.19150512	100 - 18.7 - 2.06 - 0.168		O-1821		281.1517868	1	3.709583333	7.77E-16	5.83E-17	Infinity		x	x	x	x
3.71_281.1518m/z	45229		M+H-H2O	C15H18N6O	37.2	0	2.903947848			89.4143491	100 - 18.7 - 1.85 - 0.13		Olomoucine		281.1517868	1	3.709583333	7.77E-16	5.83E-17	Infinity		x	x	x	x
3.71_281.1518m/z	66945		M+Na	C17H22O2	37.3	0	2.270571501			89.19150512	100 - 18.7 - 2.06 - 0.168		Cicutoxin		281.1517868	1	3.709583333	7.77E-16	5.83E-17	Infinity		x	x	x	x
3.71_281.1518m/z	73522		M+Na	C17H22O2	37.3	0	2.270571501			89.19150512	100 - 18.7 - 2.06 - 0.168		Enanthotoxin		281.1517868	1	3.709583333	7.77E-16	5.83E-17	Infinity		x	x	x	x
3.71_281.1518m/z	74136		M+Na	C17H22O2	37.3	0	2.270571501			89.19150512	100 - 18.7 - 2.06 - 0.168		5,8,11-Heptadecatriynoic acid		281.1517868	1	3.709583333	7.77E-16	5.83E-17	Infinity		x	x	x	x
3.71_281.1518m/z	75253		M+Na	C17H22O2	37.3	0	2.270571501			89.19150512	100 - 18.7 - 2.06 - 0.168		heptadeca-1,9Z,16-trien-4,6-diyn-3,8-diol		281.1517868	1	3.709583333	7.77E-16	5.83E-17	Infinity		x	x	x	x
3.71_281.1518m/z	86972		M+Na	C17H22O2	37.3	0	2.270571501			89.19150512	100 - 18.7 - 2.06 - 0.168	http://nonlinear.com/redirect/outbound?p=hmdb&param=HMDB30431	Linalyl benzoate		281.1517868	1	3.709583333	7.77E-16	5.83E-17	Infinity		x	x	x	x
3.71_281.1518m/z	89301		M+Na	C17H22O2	37.3	0	2.270571501			89.19150512	100 - 18.7 - 2.06 - 0.168	http://nonlinear.com/redirect/outbound?p=hmdb&param=HMDB33478	Geranyl benzoate		281.1517868	1	3.709583333	7.77E-16	5.83E-17	Infinity		x	x	x	x
3.71_281.1518m/z	92486		M+Na	C17H22O2	37.3	0	2.270571501			89.19150512	100 - 18.7 - 2.06 - 0.168	http://nonlinear.com/redirect/outbound?p=hmdb&param=HMDB37645	Falcarinolone		281.1517868	1	3.709583333	7.77E-16	5.83E-17	Infinity		x	x	x	x
3.71_281.1518m/z	92487		M+Na	C17H22O2	37.3	0	2.270571501			89.19150512	100 - 18.7 - 2.06 - 0.168	http://nonlinear.com/redirect/outbound?p=hmdb&param=HMDB37646	Ginsenoyne E		281.1517868	1	3.709583333	7.77E-16	5.83E-17	Infinity		x	x	x	x
3.71_281.1518m/z	93708		M+Na	C17H22O2	37.3	0	2.270571501			89.19150512	100 - 18.7 - 2.06 - 0.168	http://nonlinear.com/redirect/outbound?p=hmdb&param=HMDB39107	Ginsenoyne A		281.1517868	1	3.709583333	7.77E-16	5.83E-17	Infinity		x	x	x	x
3.71_281.1518m/z	93748		M+Na	C17H22O2	37.3	0	2.270571501			89.19150512	100 - 18.7 - 2.06 - 0.168	http://nonlinear.com/redirect/outbound?p=hmdb&param=HMDB39151	Flavidulol B		281.1517868	1	3.709583333	7.77E-16	5.83E-17	Infinity		x	x	x	x
3.71_281.1518m/z	93749		M+Na	C17H22O2	37.3	0	2.270571501			89.19150512	100 - 18.7 - 2.06 - 0.168	http://nonlinear.com/redirect/outbound?p=hmdb&param=HMDB39152	Flavidulol A		281.1517868	1	3.709583333	7.77E-16	5.83E-17	Infinity		x	x	x	x
3.71_281.1518m/z	94289		M+Na	C17H22O2	37.3	0	2.270571501			89.19150512	100 - 18.7 - 2.06 - 0.168	http://nonlinear.com/redirect/outbound?p=hmdb&param=HMDB39737	(all-E)-1,8,10-Heptadecatriene-4,6-diyne-3,12-diol		281.1517868	1	3.709583333	7.77E-16	5.83E-17	Infinity		x	x	x	x
3.71_281.1518m/z	96580		M+H-H2O	C15H18N6O	37.2	0	2.903947848			89.4143491	100 - 18.7 - 1.85 - 0.13		Iso-Olomoucine		281.1517868	1	3.709583333	7.77E-16	5.83E-17	Infinity		x	x	x	x
5.34_368.2048m/z	MGDG(22:6/8:0)		M+2Na	C39H62O10	33.9	0	-4.625233275			75.04155666	100 - 43.3 - 11.2 - 2.14 - 0.332	http://nonlinear.com/redirect/outbound?p=lipidblast&param=MGDG%2822%3A6%2F8%3A0%29	MGDG(22:6/8:0)		368.2047731	2	5.33815	9.99E-16	7.35E-17	Infinity		x	x	x	x
5.34_368.2048m/z	MGDG(8:0/22:6)		M+2Na	C39H62O10	33.9	0	-4.625233275			75.04155666	100 - 43.3 - 11.2 - 2.14 - 0.332	http://nonlinear.com/redirect/outbound?p=lipidblast&param=MGDG%288%3A0%2F22%3A6%29	MGDG(8:0/22:6)		368.2047731	2	5.33815	9.99E-16	7.35E-17	Infinity		x	x	x	x
6.19_668.3922m/z	53854		2M+3H2O+2H	C35H60O7P2	35.2	0	-1.172227774			77.59755874	100 - 38.8 - 8.77 - 1.45 - 0.194		all-trans-heptaprenyl diphosphate		668.3922204	2	6.189283333	1.67E-15	1.20E-16	Infinity		x	x	x	x
3.53_394.2271m/z	96790		M+ACN+H	C18H34Cl2O2	31.3	0	-0.822180601			57.28831978	100 - 19.9 - 66.2 - 12.9 - 11.7 - 2.16 - 0.242		9,10-dichloro-octadecanoic acid		394.2271217	1	3.5292	4.00E-15	2.77E-16	Infinity		x	x	x	x
2.78_497.2939m/z	205374		M+H-H2O	C20H38N10O6	38	0	-0.834834963			90.77126064	100 - 26 - 4.48 - 0.58		Pro Arg Arg Ser		497.2938614	1	2.7797	4.22E-15	2.92E-16	Infinity		x	x	x	x
2.78_497.2939m/z	205393		M+H-H2O	C20H38N10O6	38	0	-0.834834963			90.77126064	100 - 26 - 4.48 - 0.58		Pro Arg Ser Arg		497.2938614	1	2.7797	4.22E-15	2.92E-16	Infinity		x	x	x	x
2.78_497.2939m/z	205773		M+H-H2O	C20H38N10O6	38	0	-0.834834963			90.77126064	100 - 26 - 4.48 - 0.58		Pro Ser Arg Arg		497.2938614	1	2.7797	4.22E-15	2.92E-16	Infinity		x	x	x	x
2.78_497.2939m/z	220574		M+H-H2O	C20H38N10O6	38	0	-0.834834963			90.77126064	100 - 26 - 4.48 - 0.58		Arg Pro Arg Ser		497.2938614	1	2.7797	4.22E-15	2.92E-16	Infinity		x	x	x	x
2.78_497.2939m/z	220593		M+H-H2O	C20H38N10O6	38	0	-0.834834963			90.77126064	100 - 26 - 4.48 - 0.58		Arg Pro Ser Arg		497.2938614	1	2.7797	4.22E-15	2.92E-16	Infinity		x	x	x	x
2.78_497.2939m/z	221334		M+H-H2O	C20H38N10O6	38	0	-0.834834963			90.77126064	100 - 26 - 4.48 - 0.58		Arg Arg Pro Ser		497.2938614	1	2.7797	4.22E-15	2.92E-16	Infinity		x	x	x	x
2.78_497.2939m/z	221391		M+H-H2O	C20H38N10O6	38	0	-0.834834964			90.77126064	100 - 26 - 4.48 - 0.58		Arg Arg Ser Pro		497.2938614	1	2.7797	4.22E-15	2.92E-16	Infinity		x	x	x	x
2.78_497.2939m/z	221415		M+H-2H2O	C20H40N10O7	37.9	0	-0.806576615			90.53727672	100 - 26 - 4.7 - 0.636		Arg Arg Thr Thr		497.2938614	1	2.7797	4.22E-15	2.92E-16	Infinity		x	x	x	x
2.78_497.2939m/z	221733		M+H-H2O	C20H38N10O6	38	0	-0.834834963			90.77126064	100 - 26 - 4.48 - 0.58		Arg Ser Pro Arg		497.2938614	1	2.7797	4.22E-15	2.92E-16	Infinity		x	x	x	x
2.78_497.2939m/z	221771		M+H-H2O	C20H38N10O6	38	0	-0.834834964			90.77126064	100 - 26 - 4.48 - 0.58		Arg Ser Arg Pro		497.2938614	1	2.7797	4.22E-15	2.92E-16	Infinity		x	x	x	x
2.78_497.2939m/z	222175		M+H-2H2O	C20H40N10O7	37.9	0	-0.806576615			90.53727672	100 - 26 - 4.7 - 0.636		Arg Thr Arg Thr		497.2938614	1	2.7797	4.22E-15	2.92E-16	Infinity		x	x	x	x
2.78_497.2939m/z	222213		M+H-2H2O	C20H40N10O7	37.9	0	-0.806576615			90.53727672	100 - 26 - 4.7 - 0.636		Arg Thr Thr Arg		497.2938614	1	2.7797	4.22E-15	2.92E-16	Infinity		x	x	x	x
2.78_497.2939m/z	228573		M+H-H2O	C20H38N10O6	38	0	-0.834834963			90.77126064	100 - 26 - 4.48 - 0.58		Ser Pro Arg Arg		497.2938614	1	2.7797	4.22E-15	2.92E-16	Infinity		x	x	x	x
2.78_497.2939m/z	229333		M+H-H2O	C20H38N10O6	38	0	-0.834834963			90.77126064	100 - 26 - 4.48 - 0.58		Ser Arg Pro Arg		497.2938614	1	2.7797	4.22E-15	2.92E-16	Infinity		x	x	x	x
2.78_497.2939m/z	229371		M+H-H2O	C20H38N10O6	38	0	-0.834834964			90.77126064	100 - 26 - 4.48 - 0.58		Ser Arg Arg Pro		497.2938614	1	2.7797	4.22E-15	2.92E-16	Infinity		x	x	x	x
2.78_497.2939m/z	237375		M+H-2H2O	C20H40N10O7	37.9	0	-0.806576615			90.53727672	100 - 26 - 4.7 - 0.636		Thr Arg Arg Thr		497.2938614	1	2.7797	4.22E-15	2.92E-16	Infinity		x	x	x	x
2.78_497.2939m/z	237413		M+H-2H2O	C20H40N10O7	37.9	0	-0.806576615			90.53727672	100 - 26 - 4.7 - 0.636		Thr Arg Thr Arg		497.2938614	1	2.7797	4.22E-15	2.92E-16	Infinity		x	x	x	x
2.78_497.2939m/z	238173		M+H-2H2O	C20H40N10O7	37.9	0	-0.806576615			90.53727672	100 - 26 - 4.7 - 0.636		Thr Thr Arg Arg		497.2938614	1	2.7797	4.22E-15	2.92E-16	Infinity		x	x	x	x
2.78_497.2939m/z	43184		M+H-2H2O	C27H48O8S	36.1	0	1.36166647			82.38605939	100 - 30.9 - 10.8 - 2.31 - 0.41		5β-Cyprinolsulfate		497.2938614	1	2.7797	4.22E-15	2.92E-16	Infinity		x	x	x	x
2.78_497.2939m/z	66304		2M+Na	C17H19N	38.3	0	2.406628164			94.28821589	100 - 19 - 1.7		N-Methyl-(R,S)-tetrahydrobenzylisoquinoline		497.2938614	1	2.7797	4.22E-15	2.92E-16	Infinity		x	x	x	x
2.78_497.2939m/z	96727		2M+Na	C17H19N	38.3	0	2.406628164			94.28821589	100 - 19 - 1.7		(S)-Desoxy-D2PM		497.2938614	1	2.7797	4.22E-15	2.92E-16	Infinity		x	x	x	x
2.78_497.2939m/z	MGDG(10:0/3:0)		M+CH3OH+H	C22H40O10	37.4	0	-3.828177659			91.24909037	100 - 24.6 - 4.96 - 0.724	http://nonlinear.com/redirect/outbound?p=lipidblast&param=MGDG%2810%3A0%2F3%3A0%29	MGDG(10:0/3:0)		497.2938614	1	2.7797	4.22E-15	2.92E-16	Infinity		x	x	x	x
2.78_497.2939m/z	MGDG(11:0/2:0)		M+CH3OH+H	C22H40O10	37.4	0	-3.828177659			91.24909037	100 - 24.6 - 4.96 - 0.724	http://nonlinear.com/redirect/outbound?p=lipidblast&param=MGDG%2811%3A0%2F2%3A0%29	MGDG(11:0/2:0)		497.2938614	1	2.7797	4.22E-15	2.92E-16	Infinity		x	x	x	x
2.78_497.2939m/z	MGDG(2:0/11:0)		M+CH3OH+H	C22H40O10	37.4	0	-3.828177659			91.24909037	100 - 24.6 - 4.96 - 0.724	http://nonlinear.com/redirect/outbound?p=lipidblast&param=MGDG%282%3A0%2F11%3A0%29	MGDG(2:0/11:0)		497.2938614	1	2.7797	4.22E-15	2.92E-16	Infinity		x	x	x	x
2.78_497.2939m/z	MGDG(3:0/10:0)		M+CH3OH+H	C22H40O10	37.4	0	-3.828177659			91.24909037	100 - 24.6 - 4.96 - 0.724	http://nonlinear.com/redirect/outbound?p=lipidblast&param=MGDG%283%3A0%2F10%3A0%29	MGDG(3:0/10:0)		497.2938614	1	2.7797	4.22E-15	2.92E-16	Infinity		x	x	x	x
2.78_497.2939m/z	MGDG(4:0/9:0)		M+CH3OH+H	C22H40O10	37.4	0	-3.828177659			91.24909037	100 - 24.6 - 4.96 - 0.724	http://nonlinear.com/redirect/outbound?p=lipidblast&param=MGDG%284%3A0%2F9%3A0%29	MGDG(4:0/9:0)		497.2938614	1	2.7797	4.22E-15	2.92E-16	Infinity		x	x	x	x
2.78_497.2939m/z	MGDG(5:0/8:0)		M+CH3OH+H	C22H40O10	37.4	0	-3.828177659			91.24909037	100 - 24.6 - 4.96 - 0.724	http://nonlinear.com/redirect/outbound?p=lipidblast&param=MGDG%285%3A0%2F8%3A0%29	MGDG(5:0/8:0)		497.2938614	1	2.7797	4.22E-15	2.92E-16	Infinity		x	x	x	x
2.78_497.2939m/z	MGDG(6:0/7:0)		M+CH3OH+H	C22H40O10	37.4	0	-3.828177659			91.24909037	100 - 24.6 - 4.96 - 0.724	http://nonlinear.com/redirect/outbound?p=lipidblast&param=MGDG%286%3A0%2F7%3A0%29	MGDG(6:0/7:0)		497.2938614	1	2.7797	4.22E-15	2.92E-16	Infinity		x	x	x	x
2.78_497.2939m/z	MGDG(7:0/6:0)		M+CH3OH+H	C22H40O10	37.4	0	-3.828177659			91.24909037	100 - 24.6 - 4.96 - 0.724	http://nonlinear.com/redirect/outbound?p=lipidblast&param=MGDG%287%3A0%2F6%3A0%29	MGDG(7:0/6:0)		497.2938614	1	2.7797	4.22E-15	2.92E-16	Infinity		x	x	x	x
2.78_497.2939m/z	MGDG(8:0/5:0)		M+CH3OH+H	C22H40O10	37.4	0	-3.828177659			91.24909037	100 - 24.6 - 4.96 - 0.724	http://nonlinear.com/redirect/outbound?p=lipidblast&param=MGDG%288%3A0%2F5%3A0%29	MGDG(8:0/5:0)		497.2938614	1	2.7797	4.22E-15	2.92E-16	Infinity		x	x	x	x
2.78_497.2939m/z	MGDG(9:0/4:0)		M+CH3OH+H	C22H40O10	37.4	0	-3.828177659			91.24909037	100 - 24.6 - 4.96 - 0.724	http://nonlinear.com/redirect/outbound?p=lipidblast&param=MGDG%289%3A0%2F4%3A0%29	MGDG(9:0/4:0)		497.2938614	1	2.7797	4.22E-15	2.92E-16	Infinity		x	x	x	x
5.75_530.3170m/z	106458		2M+3H2O+2H	C26H40N6O5	37.2	0	-1.108810779			87.3518379	100 - 31 - 5.67 - 0.765		Ala Ile Lys Trp		530.3170059	2	5.74975	8.44E-15	5.66E-16	Infinity		x	x	x	x
5.75_530.3170m/z	106648		2M+3H2O+2H	C26H40N6O5	37.2	0	-1.108810779			87.3518379	100 - 31 - 5.67 - 0.765		Ala Ile Trp Lys		530.3170059	2	5.74975	8.44E-15	5.66E-16	Infinity		x	x	x	x
5.75_530.3170m/z	106838		2M+3H2O+2H	C26H40N6O5	37.2	0	-1.108810779			87.3518379	100 - 31 - 5.67 - 0.765		Ala Lys Ile Trp		530.3170059	2	5.74975	8.44E-15	5.66E-16	Infinity		x	x	x	x
5.75_530.3170m/z	106878		2M+3H2O+2H	C26H40N6O5	37.2	0	-1.108810779			87.3518379	100 - 31 - 5.67 - 0.765		Ala Lys Leu Trp		530.3170059	2	5.74975	8.44E-15	5.66E-16	Infinity		x	x	x	x
5.75_530.3170m/z	107047		2M+3H2O+2H	C26H40N6O5	37.2	0	-1.108810779			87.3518379	100 - 31 - 5.67 - 0.765		Ala Lys Trp Ile		530.3170059	2	5.74975	8.44E-15	5.66E-16	Infinity		x	x	x	x
5.75_530.3170m/z	107049		2M+3H2O+2H	C26H40N6O5	37.2	0	-1.108810779			87.3518379	100 - 31 - 5.67 - 0.765		Ala Lys Trp Leu		530.3170059	2	5.74975	8.44E-15	5.66E-16	Infinity		x	x	x	x
5.75_530.3170m/z	107258		2M+3H2O+2H	C26H40N6O5	37.2	0	-1.108810779			87.3518379	100 - 31 - 5.67 - 0.765		Ala Leu Lys Trp		530.3170059	2	5.74975	8.44E-15	5.66E-16	Infinity		x	x	x	x
5.75_530.3170m/z	107448		2M+3H2O+2H	C26H40N6O5	37.2	0	-1.108810779			87.3518379	100 - 31 - 5.67 - 0.765		Ala Leu Trp Lys		530.3170059	2	5.74975	8.44E-15	5.66E-16	Infinity		x	x	x	x
5.75_530.3170m/z	110828		2M+3H2O+2H	C26H40N6O5	37.2	0	-1.108810779			87.3518379	100 - 31 - 5.67 - 0.765		Ala Trp Ile Lys		530.3170059	2	5.74975	8.44E-15	5.66E-16	Infinity		x	x	x	x
5.75_530.3170m/z	110847		2M+3H2O+2H	C26H40N6O5	37.2	0	-1.108810779			87.3518379	100 - 31 - 5.67 - 0.765		Ala Trp Lys Ile		530.3170059	2	5.74975	8.44E-15	5.66E-16	Infinity		x	x	x	x
5.75_530.3170m/z	110849		2M+3H2O+2H	C26H40N6O5	37.2	0	-1.108810779			87.3518379	100 - 31 - 5.67 - 0.765		Ala Trp Lys Leu		530.3170059	2	5.74975	8.44E-15	5.66E-16	Infinity		x	x	x	x
5.75_530.3170m/z	110868		2M+3H2O+2H	C26H40N6O5	37.2	0	-1.108810779			87.3518379	100 - 31 - 5.67 - 0.765		Ala Trp Leu Lys		530.3170059	2	5.74975	8.44E-15	5.66E-16	Infinity		x	x	x	x
5.75_530.3170m/z	159657		2M+3H2O+2H	C26H40N6O5	37.2	0	-1.108810779			87.3518379	100 - 31 - 5.67 - 0.765		Ile Ala Lys Trp		530.3170059	2	5.74975	8.44E-15	5.66E-16	Infinity		x	x	x	x
5.75_530.3170m/z	159847		2M+3H2O+2H	C26H40N6O5	37.2	0	-1.108810779			87.3518379	100 - 31 - 5.67 - 0.765		Ile Ala Trp Lys		530.3170059	2	5.74975	8.44E-15	5.66E-16	Infinity		x	x	x	x
5.75_530.3170m/z	162697		2M+3H2O+2H	C26H40N6O5	37.2	0	-1.108810779			87.3518379	100 - 31 - 5.67 - 0.765		Ile Lys Ala Trp		530.3170059	2	5.74975	8.44E-15	5.66E-16	Infinity		x	x	x	x
5.75_530.3170m/z	163039		2M+3H2O+2H	C26H40N6O5	37.2	0	-1.108810779			87.3518379	100 - 31 - 5.67 - 0.765		Ile Lys Trp Ala		530.3170059	2	5.74975	8.44E-15	5.66E-16	Infinity		x	x	x	x
5.75_530.3170m/z	166687		2M+3H2O+2H	C26H40N6O5	37.2	0	-1.108810779			87.3518379	100 - 31 - 5.67 - 0.765		Ile Trp Ala Lys		530.3170059	2	5.74975	8.44E-15	5.66E-16	Infinity		x	x	x	x
5.75_530.3170m/z	166839		2M+3H2O+2H	C26H40N6O5	37.2	0	-1.108810779			87.3518379	100 - 31 - 5.67 - 0.765		Ile Trp Lys Ala		530.3170059	2	5.74975	8.44E-15	5.66E-16	Infinity		x	x	x	x
5.75_530.3170m/z	167637		2M+3H2O+2H	C26H40N6O5	37.2	0	-1.108810779			87.3518379	100 - 31 - 5.67 - 0.765		Lys Ala Ile Trp		530.3170059	2	5.74975	8.44E-15	5.66E-16	Infinity		x	x	x	x
5.75_530.3170m/z	167677		2M+3H2O+2H	C26H40N6O5	37.2	0	-1.108810779			87.3518379	100 - 31 - 5.67 - 0.765		Lys Ala Leu Trp		530.3170059	2	5.74975	8.44E-15	5.66E-16	Infinity		x	x	x	x
5.75_530.3170m/z	167846		2M+3H2O+2H	C26H40N6O5	37.2	0	-1.108810779			87.3518379	100 - 31 - 5.67 - 0.765		Lys Ala Trp Ile		530.3170059	2	5.74975	8.44E-15	5.66E-16	Infinity		x	x	x	x
5.75_530.3170m/z	167848		2M+3H2O+2H	C26H40N6O5	37.2	0	-1.108810779			87.3518379	100 - 31 - 5.67 - 0.765		Lys Ala Trp Leu		530.3170059	2	5.74975	8.44E-15	5.66E-16	Infinity		x	x	x	x
5.75_530.3170m/z	170297		2M+3H2O+2H	C26H40N6O5	37.2	0	-1.108810779			87.3518379	100 - 31 - 5.67 - 0.765		Lys Ile Ala Trp		530.3170059	2	5.74975	8.44E-15	5.66E-16	Infinity		x	x	x	x
5.75_530.3170m/z	170639		2M+3H2O+2H	C26H40N6O5	37.2	0	-1.108810779			87.3518379	100 - 31 - 5.67 - 0.765		Lys Ile Trp Ala		530.3170059	2	5.74975	8.44E-15	5.66E-16	Infinity		x	x	x	x
5.75_530.3170m/z	171097		2M+3H2O+2H	C26H40N6O5	37.2	0	-1.108810779			87.3518379	100 - 31 - 5.67 - 0.765		Lys Leu Ala Trp		530.3170059	2	5.74975	8.44E-15	5.66E-16	Infinity		x	x	x	x
5.75_530.3170m/z	171439		2M+3H2O+2H	C26H40N6O5	37.2	0	-1.108810779			87.3518379	100 - 31 - 5.67 - 0.765		Lys Leu Trp Ala		530.3170059	2	5.74975	8.44E-15	5.66E-16	Infinity		x	x	x	x
5.75_530.3170m/z	174686		2M+3H2O+2H	C26H40N6O5	37.2	0	-1.108810779			87.3518379	100 - 31 - 5.67 - 0.765		Lys Trp Ala Ile		530.3170059	2	5.74975	8.44E-15	5.66E-16	Infinity		x	x	x	x
5.75_530.3170m/z	174688		2M+3H2O+2H	C26H40N6O5	37.2	0	-1.108810779			87.3518379	100 - 31 - 5.67 - 0.765		Lys Trp Ala Leu		530.3170059	2	5.74975	8.44E-15	5.66E-16	Infinity		x	x	x	x
5.75_530.3170m/z	174819		2M+3H2O+2H	C26H40N6O5	37.2	0	-1.108810779			87.3518379	100 - 31 - 5.67 - 0.765		Lys Trp Ile Ala		530.3170059	2	5.74975	8.44E-15	5.66E-16	Infinity		x	x	x	x
5.75_530.3170m/z	174859		2M+3H2O+2H	C26H40N6O5	37.2	0	-1.108810779			87.3518379	100 - 31 - 5.67 - 0.765		Lys Trp Leu Ala		530.3170059	2	5.74975	8.44E-15	5.66E-16	Infinity		x	x	x	x
5.75_530.3170m/z	175657		2M+3H2O+2H	C26H40N6O5	37.2	0	-1.108810779			87.3518379	100 - 31 - 5.67 - 0.765		Leu Ala Lys Trp		530.3170059	2	5.74975	8.44E-15	5.66E-16	Infinity		x	x	x	x
5.75_530.3170m/z	175847		2M+3H2O+2H	C26H40N6O5	37.2	0	-1.108810779			87.3518379	100 - 31 - 5.67 - 0.765		Leu Ala Trp Lys		530.3170059	2	5.74975	8.44E-15	5.66E-16	Infinity		x	x	x	x
5.75_530.3170m/z	178697		2M+3H2O+2H	C26H40N6O5	37.2	0	-1.108810779			87.3518379	100 - 31 - 5.67 - 0.765		Leu Lys Ala Trp		530.3170059	2	5.74975	8.44E-15	5.66E-16	Infinity		x	x	x	x
5.75_530.3170m/z	179039		2M+3H2O+2H	C26H40N6O5	37.2	0	-1.108810779			87.3518379	100 - 31 - 5.67 - 0.765		Leu Lys Trp Ala		530.3170059	2	5.74975	8.44E-15	5.66E-16	Infinity		x	x	x	x
5.75_530.3170m/z	182687		2M+3H2O+2H	C26H40N6O5	37.2	0	-1.108810779			87.3518379	100 - 31 - 5.67 - 0.765		Leu Trp Ala Lys		530.3170059	2	5.74975	8.44E-15	5.66E-16	Infinity		x	x	x	x
5.75_530.3170m/z	182839		2M+3H2O+2H	C26H40N6O5	37.2	0	-1.108810779			87.3518379	100 - 31 - 5.67 - 0.765		Leu Trp Lys Ala		530.3170059	2	5.74975	8.44E-15	5.66E-16	Infinity		x	x	x	x
5.75_530.3170m/z	247627		2M+3H2O+2H	C26H40N6O5	37.2	0	-1.108810779			87.3518379	100 - 31 - 5.67 - 0.765		Trp Ala Ile Lys		530.3170059	2	5.74975	8.44E-15	5.66E-16	Infinity		x	x	x	x
5.75_530.3170m/z	247646		2M+3H2O+2H	C26H40N6O5	37.2	0	-1.108810779			87.3518379	100 - 31 - 5.67 - 0.765		Trp Ala Lys Ile		530.3170059	2	5.74975	8.44E-15	5.66E-16	Infinity		x	x	x	x
5.75_530.3170m/z	247648		2M+3H2O+2H	C26H40N6O5	37.2	0	-1.108810779			87.3518379	100 - 31 - 5.67 - 0.765		Trp Ala Lys Leu		530.3170059	2	5.74975	8.44E-15	5.66E-16	Infinity		x	x	x	x
5.75_530.3170m/z	247667		2M+3H2O+2H	C26H40N6O5	37.2	0	-1.108810779			87.3518379	100 - 31 - 5.67 - 0.765		Trp Ala Leu Lys		530.3170059	2	5.74975	8.44E-15	5.66E-16	Infinity		x	x	x	x
5.75_530.3170m/z	250287		2M+3H2O+2H	C26H40N6O5	37.2	0	-1.108810779			87.3518379	100 - 31 - 5.67 - 0.765		Trp Ile Ala Lys		530.3170059	2	5.74975	8.44E-15	5.66E-16	Infinity		x	x	x	x
5.75_530.3170m/z	250439		2M+3H2O+2H	C26H40N6O5	37.2	0	-1.108810779			87.3518379	100 - 31 - 5.67 - 0.765		Trp Ile Lys Ala		530.3170059	2	5.74975	8.44E-15	5.66E-16	Infinity		x	x	x	x
5.75_530.3170m/z	250686		2M+3H2O+2H	C26H40N6O5	37.2	0	-1.108810779			87.3518379	100 - 31 - 5.67 - 0.765		Trp Lys Ala Ile		530.3170059	2	5.74975	8.44E-15	5.66E-16	Infinity		x	x	x	x
5.75_530.3170m/z	250688		2M+3H2O+2H	C26H40N6O5	37.2	0	-1.108810779			87.3518379	100 - 31 - 5.67 - 0.765		Trp Lys Ala Leu		530.3170059	2	5.74975	8.44E-15	5.66E-16	Infinity		x	x	x	x
5.75_530.3170m/z	250819		2M+3H2O+2H	C26H40N6O5	37.2	0	-1.108810779			87.3518379	100 - 31 - 5.67 - 0.765		Trp Lys Ile Ala		530.3170059	2	5.74975	8.44E-15	5.66E-16	Infinity		x	x	x	x
5.75_530.3170m/z	250859		2M+3H2O+2H	C26H40N6O5	37.2	0	-1.108810779			87.3518379	100 - 31 - 5.67 - 0.765		Trp Lys Leu Ala		530.3170059	2	5.74975	8.44E-15	5.66E-16	Infinity		x	x	x	x
5.75_530.3170m/z	251087		2M+3H2O+2H	C26H40N6O5	37.2	0	-1.108810779			87.3518379	100 - 31 - 5.67 - 0.765		Trp Leu Ala Lys		530.3170059	2	5.74975	8.44E-15	5.66E-16	Infinity		x	x	x	x
5.75_530.3170m/z	251239		2M+3H2O+2H	C26H40N6O5	37.2	0	-1.108810779			87.3518379	100 - 31 - 5.67 - 0.765		Trp Leu Lys Ala		530.3170059	2	5.74975	8.44E-15	5.66E-16	Infinity		x	x	x	x
5.88_756.4608m/z	15955		2M+ACN+Na	C15H30N4O5	33.6	0	2.639419248			71.1443645	100 - 18.2 - 2.6 - 0.272		Ser Leu Lys		756.4608376	1	5.879316667	1.12E-14	7.44E-16	Infinity		x	x	x	x
5.88_756.4608m/z	16123		2M+ACN+Na	C15H30N4O5	33.6	0	2.639419248			71.1443645	100 - 18.2 - 2.6 - 0.272		Lys Thr Val		756.4608376	1	5.879316667	1.12E-14	7.44E-16	Infinity		x	x	x	x
5.88_756.4608m/z	16394		2M+ACN+Na	C15H30N4O5	33.6	0	2.639419248			71.1443645	100 - 18.2 - 2.6 - 0.272		Ser Lys Leu		756.4608376	1	5.879316667	1.12E-14	7.44E-16	Infinity		x	x	x	x
5.88_756.4608m/z	16608		2M+ACN+Na	C15H30N4O5	33.6	0	2.639419248			71.1443645	100 - 18.2 - 2.6 - 0.272		Lys Val Thr		756.4608376	1	5.879316667	1.12E-14	7.44E-16	Infinity		x	x	x	x
5.88_756.4608m/z	17300		2M+ACN+Na	C15H30N4O5	33.6	0	2.639419248			71.1443645	100 - 18.2 - 2.6 - 0.272		Val Thr Lys		756.4608376	1	5.879316667	1.12E-14	7.44E-16	Infinity		x	x	x	x
5.88_756.4608m/z	18218		2M+ACN+Na	C15H30N4O5	33.6	0	2.639419248			71.1443645	100 - 18.2 - 2.6 - 0.272		Leu Ser Lys		756.4608376	1	5.879316667	1.12E-14	7.44E-16	Infinity		x	x	x	x
5.88_756.4608m/z	18951		2M+ACN+Na	C15H30N4O5	33.6	0	2.639419248			71.1443645	100 - 18.2 - 2.6 - 0.272		Lys Ser Ile		756.4608376	1	5.879316667	1.12E-14	7.44E-16	Infinity		x	x	x	x
5.88_756.4608m/z	19485		2M+ACN+Na	C15H30N4O5	33.6	0	2.639419248			71.1443645	100 - 18.2 - 2.6 - 0.272		Ile Ser Lys		756.4608376	1	5.879316667	1.12E-14	7.44E-16	Infinity		x	x	x	x
5.88_756.4608m/z	19856		2M+ACN+Na	C15H30N4O5	33.6	0	2.639419248			71.1443645	100 - 18.2 - 2.6 - 0.272		Ser Lys Ile		756.4608376	1	5.879316667	1.12E-14	7.44E-16	Infinity		x	x	x	x
5.88_756.4608m/z	20274		2M+ACN+Na	C15H30N4O5	33.6	0	2.639419248			71.1443645	100 - 18.2 - 2.6 - 0.272		Ser Ile Lys		756.4608376	1	5.879316667	1.12E-14	7.44E-16	Infinity		x	x	x	x
5.88_756.4608m/z	20791		2M+ACN+Na	C15H30N4O5	33.6	0	2.639419248			71.1443645	100 - 18.2 - 2.6 - 0.272		Thr Val Lys		756.4608376	1	5.879316667	1.12E-14	7.44E-16	Infinity		x	x	x	x
5.88_756.4608m/z	21591		2M+ACN+Na	C15H30N4O5	33.6	0	2.639419247			71.1443645	100 - 18.2 - 2.6 - 0.272		Lys Leu Ser		756.4608376	1	5.879316667	1.12E-14	7.44E-16	Infinity		x	x	x	x
5.88_756.4608m/z	22156		2M+ACN+Na	C15H30N4O5	33.6	0	2.639419248			71.1443645	100 - 18.2 - 2.6 - 0.272		Lys Ser Leu		756.4608376	1	5.879316667	1.12E-14	7.44E-16	Infinity		x	x	x	x
5.88_756.4608m/z	22515		2M+ACN+Na	C15H30N4O5	33.6	0	2.639419248			71.1443645	100 - 18.2 - 2.6 - 0.272		Val Lys Thr		756.4608376	1	5.879316667	1.12E-14	7.44E-16	Infinity		x	x	x	x
5.88_756.4608m/z	22652		2M+ACN+Na	C15H30N4O5	33.6	0	2.639419248			71.1443645	100 - 18.2 - 2.6 - 0.272		Thr Lys Val		756.4608376	1	5.879316667	1.12E-14	7.44E-16	Infinity		x	x	x	x
5.88_756.4608m/z	22725		2M+ACN+Na	C15H30N4O5	33.6	0	2.639419247			71.1443645	100 - 18.2 - 2.6 - 0.272		Ile Lys Ser		756.4608376	1	5.879316667	1.12E-14	7.44E-16	Infinity		x	x	x	x
5.88_756.4608m/z	22933		2M+ACN+Na	C15H30N4O5	33.6	0	2.639419247			71.1443645	100 - 18.2 - 2.6 - 0.272		Lys Ile Ser		756.4608376	1	5.879316667	1.12E-14	7.44E-16	Infinity		x	x	x	x
5.88_756.4608m/z	23597		2M+ACN+Na	C15H30N4O5	33.6	0	2.639419247			71.1443645	100 - 18.2 - 2.6 - 0.272		Leu Lys Ser		756.4608376	1	5.879316667	1.12E-14	7.44E-16	Infinity		x	x	x	x
5.88_756.4608m/z	44840		2M+ACN+H	C22H31NOS	33.9	0	2.436670742			72.59034243	100 - 25.4 - 7.81 - 1.4 - 0.18		Farnesyl Thiosalicylic Acid Amide		756.4608376	1	5.879316667	1.12E-14	7.44E-16	Infinity		x	x	x	x
5.88_756.4608m/z	77855		M+H-2H2O	C43H70NO10P	36.2	0	1.208443029			82.33984739	100 - 48.1 - 13.4 - 2.72 - 0.445		PS(15:1(9Z)/22:6(4Z,7Z,10Z,13Z,16Z,19Z))		756.4608376	1	5.879316667	1.12E-14	7.44E-16	Infinity		x	x	x	x
5.88_756.4608m/z	77965		M+H-2H2O	C43H70NO10P	36.2	0	1.208443029			82.33984739	100 - 48.1 - 13.4 - 2.72 - 0.445		PS(17:2(9Z,12Z)/20:5(5Z,8Z,11Z,14Z,17Z))		756.4608376	1	5.879316667	1.12E-14	7.44E-16	Infinity		x	x	x	x
5.88_756.4608m/z	78322		M+H-2H2O	C43H70NO10P	36.2	0	1.208443029			82.33984739	100 - 48.1 - 13.4 - 2.72 - 0.445		PS(20:5(5Z,8Z,11Z,14Z,17Z)/17:2(9Z,12Z))		756.4608376	1	5.879316667	1.12E-14	7.44E-16	Infinity		x	x	x	x
5.88_756.4608m/z	78486		M+H-2H2O	C43H70NO10P	36.2	0	1.208443029			82.33984739	100 - 48.1 - 13.4 - 2.72 - 0.445		PS(22:6(4Z,7Z,10Z,13Z,16Z,19Z)/15:1(9Z))		756.4608376	1	5.879316667	1.12E-14	7.44E-16	Infinity		x	x	x	x
5.88_756.4608m/z	81613		M+ACN+H	C41H63O8P	36.1	0	1.338766019			81.88971245	100 - 45.4 - 11.7 - 2.2 - 0.33		PA(18:4(6Z,9Z,12Z,15Z)/20:5(5Z,8Z,11Z,14Z,17Z))		756.4608376	1	5.879316667	1.12E-14	7.44E-16	Infinity		x	x	x	x
5.88_756.4608m/z	81828		M+ACN+H	C41H63O8P	36.1	0	1.338766019			81.88971245	100 - 45.4 - 11.7 - 2.2 - 0.33		PA(20:5(5Z,8Z,11Z,14Z,17Z)/18:4(6Z,9Z,12Z,15Z))		756.4608376	1	5.879316667	1.12E-14	7.44E-16	Infinity		x	x	x	x
5.88_756.4608m/z	GPA(14:0/22:6)		M+ACN+Na	C39H65O8P	35.1	0	4.855477595			81.24007463	100 - 43.2 - 10.8 - 1.96 - 0.287	http://nonlinear.com/redirect/outbound?p=lipidblast&param=GPA%2814%3A0%2F22%3A6%29	GPA(14:0/22:6)		756.4608376	1	5.879316667	1.12E-14	7.44E-16	Infinity		x	x	x	x
5.88_756.4608m/z	GPA(14:1/22:5)		M+ACN+Na	C39H65O8P	35.1	0	4.855477595			81.24007463	100 - 43.2 - 10.8 - 1.96 - 0.287	http://nonlinear.com/redirect/outbound?p=lipidblast&param=GPA%2814%3A1%2F22%3A5%29	GPA(14:1/22:5)		756.4608376	1	5.879316667	1.12E-14	7.44E-16	Infinity		x	x	x	x
5.88_756.4608m/z	GPA(16:1/20:5)		M+ACN+Na	C39H65O8P	35.1	0	4.855477595			81.24007463	100 - 43.2 - 10.8 - 1.96 - 0.287	http://nonlinear.com/redirect/outbound?p=lipidblast&param=GPA%2816%3A1%2F20%3A5%29	GPA(16:1/20:5)		756.4608376	1	5.879316667	1.12E-14	7.44E-16	Infinity		x	x	x	x
5.88_756.4608m/z	GPA(18:2/18:4)		M+ACN+Na	C39H65O8P	35.1	0	4.855477595			81.24007463	100 - 43.2 - 10.8 - 1.96 - 0.287	http://nonlinear.com/redirect/outbound?p=lipidblast&param=GPA%2818%3A2%2F18%3A4%29	GPA(18:2/18:4)		756.4608376	1	5.879316667	1.12E-14	7.44E-16	Infinity		x	x	x	x
5.88_756.4608m/z	GPA(18:3/18:3)		M+ACN+Na	C39H65O8P	35.1	0	4.855477595			81.24007463	100 - 43.2 - 10.8 - 1.96 - 0.287	http://nonlinear.com/redirect/outbound?p=lipidblast&param=GPA%2818%3A3%2F18%3A3%29	GPA(18:3/18:3)		756.4608376	1	5.879316667	1.12E-14	7.44E-16	Infinity		x	x	x	x
5.88_756.4608m/z	GPA(18:4/18:2)		M+ACN+Na	C39H65O8P	35.1	0	4.855477595			81.24007463	100 - 43.2 - 10.8 - 1.96 - 0.287	http://nonlinear.com/redirect/outbound?p=lipidblast&param=GPA%2818%3A4%2F18%3A2%29	GPA(18:4/18:2)		756.4608376	1	5.879316667	1.12E-14	7.44E-16	Infinity		x	x	x	x
5.88_756.4608m/z	GPA(18:4/20:5)		M+ACN+H	C41H63O8P	36.1	0	1.338766022			81.88971245	100 - 45.4 - 11.7 - 2.2 - 0.33	http://nonlinear.com/redirect/outbound?p=lipidblast&param=GPA%2818%3A4%2F20%3A5%29	GPA(18:4/20:5)		756.4608376	1	5.879316667	1.12E-14	7.44E-16	Infinity		x	x	x	x
5.88_756.4608m/z	GPA(20:5/16:1)		M+ACN+Na	C39H65O8P	35.1	0	4.855477595			81.24007463	100 - 43.2 - 10.8 - 1.96 - 0.287	http://nonlinear.com/redirect/outbound?p=lipidblast&param=GPA%2820%3A5%2F16%3A1%29	GPA(20:5/16:1)		756.4608376	1	5.879316667	1.12E-14	7.44E-16	Infinity		x	x	x	x
5.88_756.4608m/z	GPA(20:5/18:4)		M+ACN+H	C41H63O8P	36.1	0	1.338766022			81.88971245	100 - 45.4 - 11.7 - 2.2 - 0.33	http://nonlinear.com/redirect/outbound?p=lipidblast&param=GPA%2820%3A5%2F18%3A4%29	GPA(20:5/18:4)		756.4608376	1	5.879316667	1.12E-14	7.44E-16	Infinity		x	x	x	x
5.88_756.4608m/z	GPA(22:5/14:1)		M+ACN+Na	C39H65O8P	35.1	0	4.855477595			81.24007463	100 - 43.2 - 10.8 - 1.96 - 0.287	http://nonlinear.com/redirect/outbound?p=lipidblast&param=GPA%2822%3A5%2F14%3A1%29	GPA(22:5/14:1)		756.4608376	1	5.879316667	1.12E-14	7.44E-16	Infinity		x	x	x	x
5.88_756.4608m/z	GPA(22:6/14:0)		M+ACN+Na	C39H65O8P	35.1	0	4.855477595			81.24007463	100 - 43.2 - 10.8 - 1.96 - 0.287	http://nonlinear.com/redirect/outbound?p=lipidblast&param=GPA%2822%3A6%2F14%3A0%29	GPA(22:6/14:0)		756.4608376	1	5.879316667	1.12E-14	7.44E-16	Infinity		x	x	x	x
5.88_756.4608m/z	GPSer(15:1/22:6)		M+H-2H2O	C43H70NO10P	36.2	0	1.208443034			82.33984739	100 - 48.1 - 13.4 - 2.72 - 0.445	http://nonlinear.com/redirect/outbound?p=lipidblast&param=GPSer%2815%3A1%2F22%3A6%29	GPSer(15:1/22:6)		756.4608376	1	5.879316667	1.12E-14	7.44E-16	Infinity		x	x	x	x
5.88_756.4608m/z	GPSer(17:2/20:5)		M+H-2H2O	C43H70NO10P	36.2	0	1.208443034			82.33984739	100 - 48.1 - 13.4 - 2.72 - 0.445	http://nonlinear.com/redirect/outbound?p=lipidblast&param=GPSer%2817%3A2%2F20%3A5%29	GPSer(17:2/20:5)		756.4608376	1	5.879316667	1.12E-14	7.44E-16	Infinity		x	x	x	x
5.88_756.4608m/z	GPSer(20:5/17:2)		M+H-2H2O	C43H70NO10P	36.2	0	1.208443034			82.33984739	100 - 48.1 - 13.4 - 2.72 - 0.445	http://nonlinear.com/redirect/outbound?p=lipidblast&param=GPSer%2820%3A5%2F17%3A2%29	GPSer(20:5/17:2)		756.4608376	1	5.879316667	1.12E-14	7.44E-16	Infinity		x	x	x	x
5.88_756.4608m/z	GPSer(22:6/15:1)		M+H-2H2O	C43H70NO10P	36.2	0	1.208443034			82.33984739	100 - 48.1 - 13.4 - 2.72 - 0.445	http://nonlinear.com/redirect/outbound?p=lipidblast&param=GPSer%2822%3A6%2F15%3A1%29	GPSer(22:6/15:1)		756.4608376	1	5.879316667	1.12E-14	7.44E-16	Infinity		x	x	x	x
1.23_131.0176m/z	504		M+H-2H2O	C6H6N4S	37.6	0	0.655112371			88.93648356	100 - 8.82 - 4.87 - 0.371		6-Methylmercaptopurine		131.017573	1	1.229883333	1.25E-14	8.27E-16	Infinity		x	x	x	x
3.89_434.2546m/z	1265		2M+ACN+H	C11H16O3	32.5	0	2.356980504			65.2234487	100 - 12.2 - 1.3		Benzenemethanol, 2-(2-hydroxypropoxy)-3-methyl-		434.2546387	1	3.889966667	2.26E-14	1.47E-15	Infinity		x	x	x	x
3.89_434.2546m/z	1266		2M+ACN+H	C11H16O3	32.5	0	2.356980504			65.2234487	100 - 12.2 - 1.3		4-(2-hydroxypropoxy)-3,5-dimethyl-Phenol		434.2546387	1	3.889966667	2.26E-14	1.47E-15	Infinity		x	x	x	x
3.89_434.2546m/z	64671		M+ACN+H	C23H28N4O2	34.7	0	-1.052870221			74.87735267	100 - 26.7 - 3.85 - 0.393		PAC-1		434.2546387	1	3.889966667	2.26E-14	1.47E-15	Infinity		x	x	x	x
3.89_434.2546m/z	67439		M+ACN+H	C22H32O6	34.2	0	2.356980504			73.61524814	100 - 24.4 - 4.08 - 0.512		Isodomedin		434.2546387	1	3.889966667	2.26E-14	1.47E-15	Infinity		x	x	x	x
3.89_434.2546m/z	71502		M+ACN+H	C22H32O6	34.2	0	2.356980503			73.61524814	100 - 24.4 - 4.08 - 0.512		Nigakilactone B		434.2546387	1	3.889966667	2.26E-14	1.47E-15	Infinity		x	x	x	x
3.89_434.2546m/z	90117		M+ACN+H	C22H32O6	34.2	0	2.356980504			73.61524814	100 - 24.4 - 4.08 - 0.512	http://nonlinear.com/redirect/outbound?p=hmdb&param=HMDB34662	Dihydrofukinolide		434.2546387	1	3.889966667	2.26E-14	1.47E-15	Infinity		x	x	x	x
3.89_434.2546m/z	91372		2M+ACN+H	C11H16O3	32.5	0	2.356980504			65.2234487	100 - 12.2 - 1.3	http://nonlinear.com/redirect/outbound?p=hmdb&param=HMDB36226	2,6-Dimethoxy-4-propylphenol		434.2546387	1	3.889966667	2.26E-14	1.47E-15	Infinity		x	x	x	x
3.89_434.2546m/z	92548		2M+ACN+H	C11H16O3	32.5	0	2.356980504			65.2234487	100 - 12.2 - 1.3	http://nonlinear.com/redirect/outbound?p=hmdb&param=HMDB37725	Hexyl 2-furoate		434.2546387	1	3.889966667	2.26E-14	1.47E-15	Infinity		x	x	x	x
3.89_434.2546m/z	92557		2M+ACN+H	C11H16O3	32.5	0	2.356980504			65.2234487	100 - 12.2 - 1.3	http://nonlinear.com/redirect/outbound?p=hmdb&param=HMDB37734	Isobutyl 2-furanpropionate		434.2546387	1	3.889966667	2.26E-14	1.47E-15	Infinity		x	x	x	x
4.15_330.2274m/z	36731		M+CH3OH+H	C16H27NO4	36.5	0	-0.200667486			82.82472152	100 - 18.1 - 2.37 - 0.232		N-(3-oxododecanoyl) homoserine lactone		330.2274399	1	4.149116667	2.60E-14	1.68E-15	Infinity		x	x	x	x
4.15_330.2274m/z	45140		M+ACN+H	C15H28O5	36.7	0	-0.206923364			83.81391992	100 - 16.7 - 2.34 - 0.236		1,2-Dihexanoyl-sn-glycerol		330.2274399	1	4.149116667	2.60E-14	1.68E-15	Infinity		x	x	x	x
4.15_330.2274m/z	69239		M+CH3OH+H	C16H27NO4	36.5	0	-0.200667486			82.82472152	100 - 18.1 - 2.37 - 0.232		N-(3-Oxododecanoyl)homoserine lactone		330.2274399	1	4.149116667	2.60E-14	1.68E-15	Infinity		x	x	x	x
4.15_330.2274m/z	88002		M+ACN+H	C15H28O5	36.7	0	-0.206923364			83.81391992	100 - 16.7 - 2.34 - 0.236	http://nonlinear.com/redirect/outbound?p=hmdb&param=HMDB31885	6-Hydroxypentadecanedioic acid		330.2274399	1	4.149116667	2.60E-14	1.68E-15	Infinity		x	x	x	x
3.27_421.2199m/z	154595		M+H-2H2O	C19H32N6O7	34.9	0	1.170193535			76.1268754	100 - 23.4 - 4.06 - 0.523		His Ile Ser Thr		421.2199283	1	3.27005	3.61E-14	2.31E-15	17503943.54		x	x	x	x
3.27_421.2199m/z	154614		M+H-2H2O	C19H32N6O7	34.9	0	1.170193535			76.1268754	100 - 23.4 - 4.06 - 0.523		His Ile Thr Ser		421.2199283	1	3.27005	3.61E-14	2.31E-15	17503943.54		x	x	x	x
3.27_421.2199m/z	155395		M+H-2H2O	C19H32N6O7	34.9	0	1.170193535			76.1268754	100 - 23.4 - 4.06 - 0.523		His Leu Ser Thr		421.2199283	1	3.27005	3.61E-14	2.31E-15	17503943.54		x	x	x	x
3.27_421.2199m/z	155414		M+H-2H2O	C19H32N6O7	34.9	0	1.170193535			76.1268754	100 - 23.4 - 4.06 - 0.523		His Leu Thr Ser		421.2199283	1	3.27005	3.61E-14	2.31E-15	17503943.54		x	x	x	x
3.27_421.2199m/z	156596		M+H-H2O	C19H30N6O6	34.9	0	1.218273078			75.92985377	100 - 23.3 - 3.84 - 0.472		His Pro Ser Val		421.2199283	1	3.27005	3.61E-14	2.31E-15	17503943.54		x	x	x	x
3.27_421.2199m/z	156634		M+H-H2O	C19H30N6O6	34.9	0	1.218273078			75.92985377	100 - 23.3 - 3.84 - 0.472		His Pro Val Ser		421.2199283	1	3.27005	3.61E-14	2.31E-15	17503943.54		x	x	x	x
3.27_421.2199m/z	157635		M+H-2H2O	C19H32N6O7	34.9	0	1.170193535			76.1268754	100 - 23.4 - 4.06 - 0.523		His Ser Ile Thr		421.2199283	1	3.27005	3.61E-14	2.31E-15	17503943.54		x	x	x	x
3.27_421.2199m/z	157675		M+H-2H2O	C19H32N6O7	34.9	0	1.170193535			76.1268754	100 - 23.4 - 4.06 - 0.523		His Ser Leu Thr		421.2199283	1	3.27005	3.61E-14	2.31E-15	17503943.54		x	x	x	x
3.27_421.2199m/z	157736		M+H-H2O	C19H30N6O6	34.9	0	1.218273078			75.92985377	100 - 23.3 - 3.84 - 0.472		His Ser Pro Val		421.2199283	1	3.27005	3.61E-14	2.31E-15	17503943.54		x	x	x	x
3.27_421.2199m/z	157806		M+H-2H2O	C19H32N6O7	34.9	0	1.170193535			76.1268754	100 - 23.4 - 4.06 - 0.523		His Ser Thr Ile		421.2199283	1	3.27005	3.61E-14	2.31E-15	17503943.54		x	x	x	x
3.27_421.2199m/z	157808		M+H-2H2O	C19H32N6O7	34.9	0	1.170193535			76.1268754	100 - 23.4 - 4.06 - 0.523		His Ser Thr Leu		421.2199283	1	3.27005	3.61E-14	2.31E-15	17503943.54		x	x	x	x
3.27_421.2199m/z	157831		M+H-H2O	C19H30N6O6	34.9	0	1.218273078			75.92985377	100 - 23.3 - 3.84 - 0.472		His Ser Val Pro		421.2199283	1	3.27005	3.61E-14	2.31E-15	17503943.54		x	x	x	x
3.27_421.2199m/z	158034		M+H-2H2O	C19H32N6O7	34.9	0	1.170193535			76.1268754	100 - 23.4 - 4.06 - 0.523		His Thr Ile Ser		421.2199283	1	3.27005	3.61E-14	2.31E-15	17503943.54		x	x	x	x
3.27_421.2199m/z	158074		M+H-2H2O	C19H32N6O7	34.9	0	1.170193535			76.1268754	100 - 23.4 - 4.06 - 0.523		His Thr Leu Ser		421.2199283	1	3.27005	3.61E-14	2.31E-15	17503943.54		x	x	x	x
3.27_421.2199m/z	158186		M+H-2H2O	C19H32N6O7	34.9	0	1.170193535			76.1268754	100 - 23.4 - 4.06 - 0.523		His Thr Ser Ile		421.2199283	1	3.27005	3.61E-14	2.31E-15	17503943.54		x	x	x	x
3.27_421.2199m/z	158188		M+H-2H2O	C19H32N6O7	34.9	0	1.170193535			76.1268754	100 - 23.4 - 4.06 - 0.523		His Thr Ser Leu		421.2199283	1	3.27005	3.61E-14	2.31E-15	17503943.54		x	x	x	x
3.27_421.2199m/z	158216		M+H-2H2O	C19H32N6O7	34.9	0	1.170193535			76.1268754	100 - 23.4 - 4.06 - 0.523		His Thr Thr Val		421.2199283	1	3.27005	3.61E-14	2.31E-15	17503943.54		x	x	x	x
3.27_421.2199m/z	158235		M+H-2H2O	C19H32N6O7	34.9	0	1.170193535			76.1268754	100 - 23.4 - 4.06 - 0.523		His Thr Val Thr		421.2199283	1	3.27005	3.61E-14	2.31E-15	17503943.54		x	x	x	x
3.27_421.2199m/z	158534		M+H-H2O	C19H30N6O6	34.9	0	1.218273078			75.92985377	100 - 23.3 - 3.84 - 0.472		His Val Pro Ser		421.2199283	1	3.27005	3.61E-14	2.31E-15	17503943.54		x	x	x	x
3.27_421.2199m/z	158591		M+H-H2O	C19H30N6O6	34.9	0	1.218273078			75.92985377	100 - 23.3 - 3.84 - 0.472		His Val Ser Pro		421.2199283	1	3.27005	3.61E-14	2.31E-15	17503943.54		x	x	x	x
3.27_421.2199m/z	158615		M+H-2H2O	C19H32N6O7	34.9	0	1.170193535			76.1268754	100 - 23.4 - 4.06 - 0.523		His Val Thr Thr		421.2199283	1	3.27005	3.61E-14	2.31E-15	17503943.54		x	x	x	x
3.27_421.2199m/z	162195		M+H-2H2O	C19H32N6O7	34.9	0	1.170193535			76.1268754	100 - 23.4 - 4.06 - 0.523		Ile His Ser Thr		421.2199283	1	3.27005	3.61E-14	2.31E-15	17503943.54		x	x	x	x
3.27_421.2199m/z	162214		M+H-2H2O	C19H32N6O7	34.9	0	1.170193535			76.1268754	100 - 23.4 - 4.06 - 0.523		Ile His Thr Ser		421.2199283	1	3.27005	3.61E-14	2.31E-15	17503943.54		x	x	x	x
3.27_421.2199m/z	164111		M+H-2H2O	C19H32N6O7	34.9	0	1.170193535			76.1268754	100 - 23.4 - 4.06 - 0.523		Ile Asn Asn Pro		421.2199283	1	3.27005	3.61E-14	2.31E-15	17503943.54		x	x	x	x
3.27_421.2199m/z	164130		M+H-2H2O	C19H32N6O7	34.9	0	1.170193535			76.1268754	100 - 23.4 - 4.06 - 0.523		Ile Asn Pro Asn		421.2199283	1	3.27005	3.61E-14	2.31E-15	17503943.54		x	x	x	x
3.27_421.2199m/z	164510		M+H-2H2O	C19H32N6O7	34.9	0	1.170193535			76.1268754	100 - 23.4 - 4.06 - 0.523		Ile Pro Asn Asn		421.2199283	1	3.27005	3.61E-14	2.31E-15	17503943.54		x	x	x	x
3.27_421.2199m/z	165615		M+H-2H2O	C19H32N6O7	34.9	0	1.170193535			76.1268754	100 - 23.4 - 4.06 - 0.523		Ile Ser His Thr		421.2199283	1	3.27005	3.61E-14	2.31E-15	17503943.54		x	x	x	x
3.27_421.2199m/z	165805		M+H-2H2O	C19H32N6O7	34.9	0	1.170193535			76.1268754	100 - 23.4 - 4.06 - 0.523		Ile Ser Thr His		421.2199283	1	3.27005	3.61E-14	2.31E-15	17503943.54		x	x	x	x
3.27_421.2199m/z	166014		M+H-2H2O	C19H32N6O7	34.9	0	1.170193535			76.1268754	100 - 23.4 - 4.06 - 0.523		Ile Thr His Ser		421.2199283	1	3.27005	3.61E-14	2.31E-15	17503943.54		x	x	x	x
3.27_421.2199m/z	166185		M+H-2H2O	C19H32N6O7	34.9	0	1.170193535			76.1268754	100 - 23.4 - 4.06 - 0.523		Ile Thr Ser His		421.2199283	1	3.27005	3.61E-14	2.31E-15	17503943.54		x	x	x	x
3.27_421.2199m/z	16664		M+H-H2O	C19H30N6O6	34.9	0	1.218273078			75.92985377	100 - 23.3 - 3.84 - 0.472		Arg Tyr Thr		421.2199283	1	3.27005	3.61E-14	2.31E-15	17503943.54		x	x	x	x
3.27_421.2199m/z	17179		M+H-H2O	C19H30N6O6	34.9	0	1.218273078			75.92985377	100 - 23.3 - 3.84 - 0.472		Tyr Thr Arg		421.2199283	1	3.27005	3.61E-14	2.31E-15	17503943.54		x	x	x	x
3.27_421.2199m/z	178195		M+H-2H2O	C19H32N6O7	34.9	0	1.170193535			76.1268754	100 - 23.4 - 4.06 - 0.523		Leu His Ser Thr		421.2199283	1	3.27005	3.61E-14	2.31E-15	17503943.54		x	x	x	x
3.27_421.2199m/z	178214		M+H-2H2O	C19H32N6O7	34.9	0	1.170193535			76.1268754	100 - 23.4 - 4.06 - 0.523		Leu His Thr Ser		421.2199283	1	3.27005	3.61E-14	2.31E-15	17503943.54		x	x	x	x
3.27_421.2199m/z	180111		M+H-2H2O	C19H32N6O7	34.9	0	1.170193535			76.1268754	100 - 23.4 - 4.06 - 0.523		Leu Asn Asn Pro		421.2199283	1	3.27005	3.61E-14	2.31E-15	17503943.54		x	x	x	x
3.27_421.2199m/z	180130		M+H-2H2O	C19H32N6O7	34.9	0	1.170193535			76.1268754	100 - 23.4 - 4.06 - 0.523		Leu Asn Pro Asn		421.2199283	1	3.27005	3.61E-14	2.31E-15	17503943.54		x	x	x	x
3.27_421.2199m/z	180510		M+H-2H2O	C19H32N6O7	34.9	0	1.170193535			76.1268754	100 - 23.4 - 4.06 - 0.523		Leu Pro Asn Asn		421.2199283	1	3.27005	3.61E-14	2.31E-15	17503943.54		x	x	x	x
3.27_421.2199m/z	181615		M+H-2H2O	C19H32N6O7	34.9	0	1.170193535			76.1268754	100 - 23.4 - 4.06 - 0.523		Leu Ser His Thr		421.2199283	1	3.27005	3.61E-14	2.31E-15	17503943.54		x	x	x	x
3.27_421.2199m/z	181805		M+H-2H2O	C19H32N6O7	34.9	0	1.170193535			76.1268754	100 - 23.4 - 4.06 - 0.523		Leu Ser Thr His		421.2199283	1	3.27005	3.61E-14	2.31E-15	17503943.54		x	x	x	x
3.27_421.2199m/z	182014		M+H-2H2O	C19H32N6O7	34.9	0	1.170193535			76.1268754	100 - 23.4 - 4.06 - 0.523		Leu Thr His Ser		421.2199283	1	3.27005	3.61E-14	2.31E-15	17503943.54		x	x	x	x
3.27_421.2199m/z	182185		M+H-2H2O	C19H32N6O7	34.9	0	1.170193535			76.1268754	100 - 23.4 - 4.06 - 0.523		Leu Thr Ser His		421.2199283	1	3.27005	3.61E-14	2.31E-15	17503943.54		x	x	x	x
3.27_421.2199m/z	194511		M+H-2H2O	C19H32N6O7	34.9	0	1.170193535			76.1268754	100 - 23.4 - 4.06 - 0.523		Asn Ile Asn Pro		421.2199283	1	3.27005	3.61E-14	2.31E-15	17503943.54		x	x	x	x
3.27_421.2199m/z	194530		M+H-2H2O	C19H32N6O7	34.9	0	1.170193535			76.1268754	100 - 23.4 - 4.06 - 0.523		Asn Ile Pro Asn		421.2199283	1	3.27005	3.61E-14	2.31E-15	17503943.54		x	x	x	x
3.27_421.2199m/z	195311		M+H-2H2O	C19H32N6O7	34.9	0	1.170193535			76.1268754	100 - 23.4 - 4.06 - 0.523		Asn Leu Asn Pro		421.2199283	1	3.27005	3.61E-14	2.31E-15	17503943.54		x	x	x	x
3.27_421.2199m/z	195330		M+H-2H2O	C19H32N6O7	34.9	0	1.170193535			76.1268754	100 - 23.4 - 4.06 - 0.523		Asn Leu Pro Asn		421.2199283	1	3.27005	3.61E-14	2.31E-15	17503943.54		x	x	x	x
3.27_421.2199m/z	196031		M+H-2H2O	C19H32N6O7	34.9	0	1.170193535			76.1268754	100 - 23.4 - 4.06 - 0.523		Asn Asn Ile Pro		421.2199283	1	3.27005	3.61E-14	2.31E-15	17503943.54		x	x	x	x
3.27_421.2199m/z	196071		M+H-2H2O	C19H32N6O7	34.9	0	1.170193535			76.1268754	100 - 23.4 - 4.06 - 0.523		Asn Asn Leu Pro		421.2199283	1	3.27005	3.61E-14	2.31E-15	17503943.54		x	x	x	x
3.27_421.2199m/z	196126		M+H-2H2O	C19H32N6O7	34.9	0	1.170193535			76.1268754	100 - 23.4 - 4.06 - 0.523		Asn Asn Pro Ile		421.2199283	1	3.27005	3.61E-14	2.31E-15	17503943.54		x	x	x	x
3.27_421.2199m/z	196128		M+H-2H2O	C19H32N6O7	34.9	0	1.170193535			76.1268754	100 - 23.4 - 4.06 - 0.523		Asn Asn Pro Leu		421.2199283	1	3.27005	3.61E-14	2.31E-15	17503943.54		x	x	x	x
3.27_421.2199m/z	196430		M+H-2H2O	C19H32N6O7	34.9	0	1.170193535			76.1268754	100 - 23.4 - 4.06 - 0.523		Asn Pro Ile Asn		421.2199283	1	3.27005	3.61E-14	2.31E-15	17503943.54		x	x	x	x
3.27_421.2199m/z	19645		M+H-H2O	C19H30N6O6	34.9	0	1.218273078			75.92985377	100 - 23.3 - 3.84 - 0.472		Tyr Arg Thr		421.2199283	1	3.27005	3.61E-14	2.31E-15	17503943.54		x	x	x	x
3.27_421.2199m/z	196470		M+H-2H2O	C19H32N6O7	34.9	0	1.170193535			76.1268754	100 - 23.4 - 4.06 - 0.523		Asn Pro Leu Asn		421.2199283	1	3.27005	3.61E-14	2.31E-15	17503943.54		x	x	x	x
3.27_421.2199m/z	196506		M+H-2H2O	C19H32N6O7	34.9	0	1.170193535			76.1268754	100 - 23.4 - 4.06 - 0.523		Asn Pro Asn Ile		421.2199283	1	3.27005	3.61E-14	2.31E-15	17503943.54		x	x	x	x
3.27_421.2199m/z	196508		M+H-2H2O	C19H32N6O7	34.9	0	1.170193535			76.1268754	100 - 23.4 - 4.06 - 0.523		Asn Pro Asn Leu		421.2199283	1	3.27005	3.61E-14	2.31E-15	17503943.54		x	x	x	x
3.27_421.2199m/z	196556		M+H-2H2O	C19H32N6O7	34.9	0	1.170193535			76.1268754	100 - 23.4 - 4.06 - 0.523		Asn Pro Gln Val		421.2199283	1	3.27005	3.61E-14	2.31E-15	17503943.54		x	x	x	x
3.27_421.2199m/z	196632		M+H-2H2O	C19H32N6O7	34.9	0	1.170193535			76.1268754	100 - 23.4 - 4.06 - 0.523		Asn Pro Val Gln		421.2199283	1	3.27005	3.61E-14	2.31E-15	17503943.54		x	x	x	x
3.27_421.2199m/z	196936		M+H-2H2O	C19H32N6O7	34.9	0	1.170193535			76.1268754	100 - 23.4 - 4.06 - 0.523		Asn Gln Pro Val		421.2199283	1	3.27005	3.61E-14	2.31E-15	17503943.54		x	x	x	x
3.27_421.2199m/z	197031		M+H-2H2O	C19H32N6O7	34.9	0	1.170193535			76.1268754	100 - 23.4 - 4.06 - 0.523		Asn Gln Val Pro		421.2199283	1	3.27005	3.61E-14	2.31E-15	17503943.54		x	x	x	x
3.27_421.2199m/z	198532		M+H-2H2O	C19H32N6O7	34.9	0	1.170193535			76.1268754	100 - 23.4 - 4.06 - 0.523		Asn Val Pro Gln		421.2199283	1	3.27005	3.61E-14	2.31E-15	17503943.54		x	x	x	x
3.27_421.2199m/z	198551		M+H-2H2O	C19H32N6O7	34.9	0	1.170193535			76.1268754	100 - 23.4 - 4.06 - 0.523		Asn Val Gln Pro		421.2199283	1	3.27005	3.61E-14	2.31E-15	17503943.54		x	x	x	x
3.27_421.2199m/z	202196		M+H-H2O	C19H30N6O6	34.9	0	1.218273078			75.92985377	100 - 23.3 - 3.84 - 0.472		Pro His Ser Val		421.2199283	1	3.27005	3.61E-14	2.31E-15	17503943.54		x	x	x	x
3.27_421.2199m/z	202234		M+H-H2O	C19H30N6O6	34.9	0	1.218273078			75.92985377	100 - 23.3 - 3.84 - 0.472		Pro His Val Ser		421.2199283	1	3.27005	3.61E-14	2.31E-15	17503943.54		x	x	x	x
3.27_421.2199m/z	202510		M+H-2H2O	C19H32N6O7	34.9	0	1.170193535			76.1268754	100 - 23.4 - 4.06 - 0.523		Pro Ile Asn Asn		421.2199283	1	3.27005	3.61E-14	2.31E-15	17503943.54		x	x	x	x
3.27_421.2199m/z	203310		M+H-2H2O	C19H32N6O7	34.9	0	1.170193535			76.1268754	100 - 23.4 - 4.06 - 0.523		Pro Leu Asn Asn		421.2199283	1	3.27005	3.61E-14	2.31E-15	17503943.54		x	x	x	x
3.27_421.2199m/z	204030		M+H-2H2O	C19H32N6O7	34.9	0	1.170193535			76.1268754	100 - 23.4 - 4.06 - 0.523		Pro Asn Ile Asn		421.2199283	1	3.27005	3.61E-14	2.31E-15	17503943.54		x	x	x	x
3.27_421.2199m/z	204070		M+H-2H2O	C19H32N6O7	34.9	0	1.170193535			76.1268754	100 - 23.4 - 4.06 - 0.523		Pro Asn Leu Asn		421.2199283	1	3.27005	3.61E-14	2.31E-15	17503943.54		x	x	x	x
3.27_421.2199m/z	204106		M+H-2H2O	C19H32N6O7	34.9	0	1.170193535			76.1268754	100 - 23.4 - 4.06 - 0.523		Pro Asn Asn Ile		421.2199283	1	3.27005	3.61E-14	2.31E-15	17503943.54		x	x	x	x
3.27_421.2199m/z	204108		M+H-2H2O	C19H32N6O7	34.9	0	1.170193535			76.1268754	100 - 23.4 - 4.06 - 0.523		Pro Asn Asn Leu		421.2199283	1	3.27005	3.61E-14	2.31E-15	17503943.54		x	x	x	x
3.27_421.2199m/z	204156		M+H-2H2O	C19H32N6O7	34.9	0	1.170193535			76.1268754	100 - 23.4 - 4.06 - 0.523		Pro Asn Gln Val		421.2199283	1	3.27005	3.61E-14	2.31E-15	17503943.54		x	x	x	x
3.27_421.2199m/z	204232		M+H-2H2O	C19H32N6O7	34.9	0	1.170193535			76.1268754	100 - 23.4 - 4.06 - 0.523		Pro Asn Val Gln		421.2199283	1	3.27005	3.61E-14	2.31E-15	17503943.54		x	x	x	x
3.27_421.2199m/z	20489		M+H-H2O	C19H30N6O6	34.9	0	1.218273078			75.92985377	100 - 23.3 - 3.84 - 0.472		Thr Arg Tyr		421.2199283	1	3.27005	3.61E-14	2.31E-15	17503943.54		x	x	x	x
3.27_421.2199m/z	204916		M+H-2H2O	C19H32N6O7	34.9	0	1.170193535			76.1268754	100 - 23.4 - 4.06 - 0.523		Pro Gln Asn Val		421.2199283	1	3.27005	3.61E-14	2.31E-15	17503943.54		x	x	x	x
3.27_421.2199m/z	205030		M+H-2H2O	C19H32N6O7	34.9	0	1.170193535			76.1268754	100 - 23.4 - 4.06 - 0.523		Pro Gln Val Asn		421.2199283	1	3.27005	3.61E-14	2.31E-15	17503943.54		x	x	x	x
3.27_421.2199m/z	205616		M+H-H2O	C19H30N6O6	34.9	0	1.218273078			75.92985377	100 - 23.3 - 3.84 - 0.472		Pro Ser His Val		421.2199283	1	3.27005	3.61E-14	2.31E-15	17503943.54		x	x	x	x
3.27_421.2199m/z	205825		M+H-H2O	C19H30N6O6	34.9	0	1.218273078			75.92985377	100 - 23.3 - 3.84 - 0.472		Pro Ser Val His		421.2199283	1	3.27005	3.61E-14	2.31E-15	17503943.54		x	x	x	x
3.27_421.2199m/z	206414		M+H-H2O	C19H30N6O6	34.9	0	1.218273078			75.92985377	100 - 23.3 - 3.84 - 0.472		Pro Val His Ser		421.2199283	1	3.27005	3.61E-14	2.31E-15	17503943.54		x	x	x	x
3.27_421.2199m/z	206512		M+H-2H2O	C19H32N6O7	34.9	0	1.170193535			76.1268754	100 - 23.4 - 4.06 - 0.523		Pro Val Asn Gln		421.2199283	1	3.27005	3.61E-14	2.31E-15	17503943.54		x	x	x	x
3.27_421.2199m/z	206550		M+H-2H2O	C19H32N6O7	34.9	0	1.170193535			76.1268754	100 - 23.4 - 4.06 - 0.523		Pro Val Gln Asn		421.2199283	1	3.27005	3.61E-14	2.31E-15	17503943.54		x	x	x	x
3.27_421.2199m/z	206585		M+H-H2O	C19H30N6O6	34.9	0	1.218273078			75.92985377	100 - 23.3 - 3.84 - 0.472		Pro Val Ser His		421.2199283	1	3.27005	3.61E-14	2.31E-15	17503943.54		x	x	x	x
3.27_421.2199m/z	212136		M+H-2H2O	C19H32N6O7	34.9	0	1.170193535			76.1268754	100 - 23.4 - 4.06 - 0.523		Gln Asn Pro Val		421.2199283	1	3.27005	3.61E-14	2.31E-15	17503943.54		x	x	x	x
3.27_421.2199m/z	212231		M+H-2H2O	C19H32N6O7	34.9	0	1.170193535			76.1268754	100 - 23.4 - 4.06 - 0.523		Gln Asn Val Pro		421.2199283	1	3.27005	3.61E-14	2.31E-15	17503943.54		x	x	x	x
3.27_421.2199m/z	212516		M+H-2H2O	C19H32N6O7	34.9	0	1.170193535			76.1268754	100 - 23.4 - 4.06 - 0.523		Gln Pro Asn Val		421.2199283	1	3.27005	3.61E-14	2.31E-15	17503943.54		x	x	x	x
3.27_421.2199m/z	212630		M+H-2H2O	C19H32N6O7	34.9	0	1.170193535			76.1268754	100 - 23.4 - 4.06 - 0.523		Gln Pro Val Asn		421.2199283	1	3.27005	3.61E-14	2.31E-15	17503943.54		x	x	x	x
3.27_421.2199m/z	21444		M+H-H2O	C19H30N6O6	34.9	0	1.218273078			75.92985377	100 - 23.3 - 3.84 - 0.472		Thr Tyr Arg		421.2199283	1	3.27005	3.61E-14	2.31E-15	17503943.54		x	x	x	x
3.27_421.2199m/z	214511		M+H-2H2O	C19H32N6O7	34.9	0	1.170193535			76.1268754	100 - 23.4 - 4.06 - 0.523		Gln Val Asn Pro		421.2199283	1	3.27005	3.61E-14	2.31E-15	17503943.54		x	x	x	x
3.27_421.2199m/z	214530		M+H-2H2O	C19H32N6O7	34.9	0	1.170193535			76.1268754	100 - 23.4 - 4.06 - 0.523		Gln Val Pro Asn		421.2199283	1	3.27005	3.61E-14	2.31E-15	17503943.54		x	x	x	x
3.27_421.2199m/z	22275		M+H-H2O	C19H30N6O6	34.9	0	1.218273078			75.92985377	100 - 23.3 - 3.84 - 0.472		Arg Thr Tyr		421.2199283	1	3.27005	3.61E-14	2.31E-15	17503943.54		x	x	x	x
3.27_421.2199m/z	226035		M+H-2H2O	C19H32N6O7	34.9	0	1.170193535			76.1268754	100 - 23.4 - 4.06 - 0.523		Ser His Ile Thr		421.2199283	1	3.27005	3.61E-14	2.31E-15	17503943.54		x	x	x	x
3.27_421.2199m/z	226075		M+H-2H2O	C19H32N6O7	34.9	0	1.170193535			76.1268754	100 - 23.4 - 4.06 - 0.523		Ser His Leu Thr		421.2199283	1	3.27005	3.61E-14	2.31E-15	17503943.54		x	x	x	x
3.27_421.2199m/z	226136		M+H-H2O	C19H30N6O6	34.9	0	1.218273078			75.92985377	100 - 23.3 - 3.84 - 0.472		Ser His Pro Val		421.2199283	1	3.27005	3.61E-14	2.31E-15	17503943.54		x	x	x	x
3.27_421.2199m/z	226206		M+H-2H2O	C19H32N6O7	34.9	0	1.170193535			76.1268754	100 - 23.4 - 4.06 - 0.523		Ser His Thr Ile		421.2199283	1	3.27005	3.61E-14	2.31E-15	17503943.54		x	x	x	x
3.27_421.2199m/z	226208		M+H-2H2O	C19H32N6O7	34.9	0	1.170193535			76.1268754	100 - 23.4 - 4.06 - 0.523		Ser His Thr Leu		421.2199283	1	3.27005	3.61E-14	2.31E-15	17503943.54		x	x	x	x
3.27_421.2199m/z	226231		M+H-H2O	C19H30N6O6	34.9	0	1.218273078			75.92985377	100 - 23.3 - 3.84 - 0.472		Ser His Val Pro		421.2199283	1	3.27005	3.61E-14	2.31E-15	17503943.54		x	x	x	x
3.27_421.2199m/z	226415		M+H-2H2O	C19H32N6O7	34.9	0	1.170193535			76.1268754	100 - 23.4 - 4.06 - 0.523		Ser Ile His Thr		421.2199283	1	3.27005	3.61E-14	2.31E-15	17503943.54		x	x	x	x
3.27_421.2199m/z	226605		M+H-2H2O	C19H32N6O7	34.9	0	1.170193535			76.1268754	100 - 23.4 - 4.06 - 0.523		Ser Ile Thr His		421.2199283	1	3.27005	3.61E-14	2.31E-15	17503943.54		x	x	x	x
3.27_421.2199m/z	227215		M+H-2H2O	C19H32N6O7	34.9	0	1.170193535			76.1268754	100 - 23.4 - 4.06 - 0.523		Ser Leu His Thr		421.2199283	1	3.27005	3.61E-14	2.31E-15	17503943.54		x	x	x	x
3.27_421.2199m/z	227405		M+H-2H2O	C19H32N6O7	34.9	0	1.170193535			76.1268754	100 - 23.4 - 4.06 - 0.523		Ser Leu Thr His		421.2199283	1	3.27005	3.61E-14	2.31E-15	17503943.54		x	x	x	x
3.27_421.2199m/z	228416		M+H-H2O	C19H30N6O6	34.9	0	1.218273078			75.92985377	100 - 23.3 - 3.84 - 0.472		Ser Pro His Val		421.2199283	1	3.27005	3.61E-14	2.31E-15	17503943.54		x	x	x	x
3.27_421.2199m/z	228625		M+H-H2O	C19H30N6O6	34.9	0	1.218273078			75.92985377	100 - 23.3 - 3.84 - 0.472		Ser Pro Val His		421.2199283	1	3.27005	3.61E-14	2.31E-15	17503943.54		x	x	x	x
3.27_421.2199m/z	230006		M+H-2H2O	C19H32N6O7	34.9	0	1.170193535			76.1268754	100 - 23.4 - 4.06 - 0.523		Ser Thr His Ile		421.2199283	1	3.27005	3.61E-14	2.31E-15	17503943.54		x	x	x	x
3.27_421.2199m/z	230008		M+H-2H2O	C19H32N6O7	34.9	0	1.170193535			76.1268754	100 - 23.4 - 4.06 - 0.523		Ser Thr His Leu		421.2199283	1	3.27005	3.61E-14	2.31E-15	17503943.54		x	x	x	x
3.27_421.2199m/z	230025		M+H-2H2O	C19H32N6O7	34.9	0	1.170193535			76.1268754	100 - 23.4 - 4.06 - 0.523		Ser Thr Ile His		421.2199283	1	3.27005	3.61E-14	2.31E-15	17503943.54		x	x	x	x
3.27_421.2199m/z	230065		M+H-2H2O	C19H32N6O7	34.9	0	1.170193535			76.1268754	100 - 23.4 - 4.06 - 0.523		Ser Thr Leu His		421.2199283	1	3.27005	3.61E-14	2.31E-15	17503943.54		x	x	x	x
3.27_421.2199m/z	230411		M+H-H2O	C19H30N6O6	34.9	0	1.218273078			75.92985377	100 - 23.3 - 3.84 - 0.472		Ser Val His Pro		421.2199283	1	3.27005	3.61E-14	2.31E-15	17503943.54		x	x	x	x
3.27_421.2199m/z	230525		M+H-H2O	C19H30N6O6	34.9	0	1.218273078			75.92985377	100 - 23.3 - 3.84 - 0.472		Ser Val Pro His		421.2199283	1	3.27005	3.61E-14	2.31E-15	17503943.54		x	x	x	x
3.27_421.2199m/z	234034		M+H-2H2O	C19H32N6O7	34.9	0	1.170193535			76.1268754	100 - 23.4 - 4.06 - 0.523		Thr His Ile Ser		421.2199283	1	3.27005	3.61E-14	2.31E-15	17503943.54		x	x	x	x
3.27_421.2199m/z	234074		M+H-2H2O	C19H32N6O7	34.9	0	1.170193535			76.1268754	100 - 23.4 - 4.06 - 0.523		Thr His Leu Ser		421.2199283	1	3.27005	3.61E-14	2.31E-15	17503943.54		x	x	x	x
3.27_421.2199m/z	234186		M+H-2H2O	C19H32N6O7	34.9	0	1.170193535			76.1268754	100 - 23.4 - 4.06 - 0.523		Thr His Ser Ile		421.2199283	1	3.27005	3.61E-14	2.31E-15	17503943.54		x	x	x	x
3.27_421.2199m/z	234188		M+H-2H2O	C19H32N6O7	34.9	0	1.170193535			76.1268754	100 - 23.4 - 4.06 - 0.523		Thr His Ser Leu		421.2199283	1	3.27005	3.61E-14	2.31E-15	17503943.54		x	x	x	x
3.27_421.2199m/z	234216		M+H-2H2O	C19H32N6O7	34.9	0	1.170193535			76.1268754	100 - 23.4 - 4.06 - 0.523		Thr His Thr Val		421.2199283	1	3.27005	3.61E-14	2.31E-15	17503943.54		x	x	x	x
3.27_421.2199m/z	234235		M+H-2H2O	C19H32N6O7	34.9	0	1.170193535			76.1268754	100 - 23.4 - 4.06 - 0.523		Thr His Val Thr		421.2199283	1	3.27005	3.61E-14	2.31E-15	17503943.54		x	x	x	x
3.27_421.2199m/z	234414		M+H-2H2O	C19H32N6O7	34.9	0	1.170193535			76.1268754	100 - 23.4 - 4.06 - 0.523		Thr Ile His Ser		421.2199283	1	3.27005	3.61E-14	2.31E-15	17503943.54		x	x	x	x
3.27_421.2199m/z	234585		M+H-2H2O	C19H32N6O7	34.9	0	1.170193535			76.1268754	100 - 23.4 - 4.06 - 0.523		Thr Ile Ser His		421.2199283	1	3.27005	3.61E-14	2.31E-15	17503943.54		x	x	x	x
3.27_421.2199m/z	235214		M+H-2H2O	C19H32N6O7	34.9	0	1.170193535			76.1268754	100 - 23.4 - 4.06 - 0.523		Thr Leu His Ser		421.2199283	1	3.27005	3.61E-14	2.31E-15	17503943.54		x	x	x	x
3.27_421.2199m/z	235385		M+H-2H2O	C19H32N6O7	34.9	0	1.170193535			76.1268754	100 - 23.4 - 4.06 - 0.523		Thr Leu Ser His		421.2199283	1	3.27005	3.61E-14	2.31E-15	17503943.54		x	x	x	x
3.27_421.2199m/z	237606		M+H-2H2O	C19H32N6O7	34.9	0	1.170193535			76.1268754	100 - 23.4 - 4.06 - 0.523		Thr Ser His Ile		421.2199283	1	3.27005	3.61E-14	2.31E-15	17503943.54		x	x	x	x
3.27_421.2199m/z	237608		M+H-2H2O	C19H32N6O7	34.9	0	1.170193535			76.1268754	100 - 23.4 - 4.06 - 0.523		Thr Ser His Leu		421.2199283	1	3.27005	3.61E-14	2.31E-15	17503943.54		x	x	x	x
3.27_421.2199m/z	237625		M+H-2H2O	C19H32N6O7	34.9	0	1.170193535			76.1268754	100 - 23.4 - 4.06 - 0.523		Thr Ser Ile His		421.2199283	1	3.27005	3.61E-14	2.31E-15	17503943.54		x	x	x	x
3.27_421.2199m/z	237665		M+H-2H2O	C19H32N6O7	34.9	0	1.170193535			76.1268754	100 - 23.4 - 4.06 - 0.523		Thr Ser Leu His		421.2199283	1	3.27005	3.61E-14	2.31E-15	17503943.54		x	x	x	x
3.27_421.2199m/z	238016		M+H-2H2O	C19H32N6O7	34.9	0	1.170193535			76.1268754	100 - 23.4 - 4.06 - 0.523		Thr Thr His Val		421.2199283	1	3.27005	3.61E-14	2.31E-15	17503943.54		x	x	x	x
3.27_421.2199m/z	238225		M+H-2H2O	C19H32N6O7	34.9	0	1.170193535			76.1268754	100 - 23.4 - 4.06 - 0.523		Thr Thr Val His		421.2199283	1	3.27005	3.61E-14	2.31E-15	17503943.54		x	x	x	x
3.27_421.2199m/z	238415		M+H-2H2O	C19H32N6O7	34.9	0	1.170193535			76.1268754	100 - 23.4 - 4.06 - 0.523		Thr Val His Thr		421.2199283	1	3.27005	3.61E-14	2.31E-15	17503943.54		x	x	x	x
3.27_421.2199m/z	238605		M+H-2H2O	C19H32N6O7	34.9	0	1.170193535			76.1268754	100 - 23.4 - 4.06 - 0.523		Thr Val Thr His		421.2199283	1	3.27005	3.61E-14	2.31E-15	17503943.54		x	x	x	x
3.27_421.2199m/z	242134		M+H-H2O	C19H30N6O6	34.9	0	1.218273078			75.92985377	100 - 23.3 - 3.84 - 0.472		Val His Pro Ser		421.2199283	1	3.27005	3.61E-14	2.31E-15	17503943.54		x	x	x	x
3.27_421.2199m/z	242191		M+H-H2O	C19H30N6O6	34.9	0	1.218273078			75.92985377	100 - 23.3 - 3.84 - 0.472		Val His Ser Pro		421.2199283	1	3.27005	3.61E-14	2.31E-15	17503943.54		x	x	x	x
3.27_421.2199m/z	242215		M+H-2H2O	C19H32N6O7	34.9	0	1.170193535			76.1268754	100 - 23.4 - 4.06 - 0.523		Val His Thr Thr		421.2199283	1	3.27005	3.61E-14	2.31E-15	17503943.54		x	x	x	x
3.27_421.2199m/z	244132		M+H-2H2O	C19H32N6O7	34.9	0	1.170193535			76.1268754	100 - 23.4 - 4.06 - 0.523		Val Asn Pro Gln		421.2199283	1	3.27005	3.61E-14	2.31E-15	17503943.54		x	x	x	x
3.27_421.2199m/z	244151		M+H-2H2O	C19H32N6O7	34.9	0	1.170193535			76.1268754	100 - 23.4 - 4.06 - 0.523		Val Asn Gln Pro		421.2199283	1	3.27005	3.61E-14	2.31E-15	17503943.54		x	x	x	x
3.27_421.2199m/z	244414		M+H-H2O	C19H30N6O6	34.9	0	1.218273078			75.92985377	100 - 23.3 - 3.84 - 0.472		Val Pro His Ser		421.2199283	1	3.27005	3.61E-14	2.31E-15	17503943.54		x	x	x	x
3.27_421.2199m/z	244512		M+H-2H2O	C19H32N6O7	34.9	0	1.170193535			76.1268754	100 - 23.4 - 4.06 - 0.523		Val Pro Asn Gln		421.2199283	1	3.27005	3.61E-14	2.31E-15	17503943.54		x	x	x	x
3.27_421.2199m/z	244550		M+H-2H2O	C19H32N6O7	34.9	0	1.170193535			76.1268754	100 - 23.4 - 4.06 - 0.523		Val Pro Gln Asn		421.2199283	1	3.27005	3.61E-14	2.31E-15	17503943.54		x	x	x	x
3.27_421.2199m/z	244585		M+H-H2O	C19H30N6O6	34.9	0	1.218273078			75.92985377	100 - 23.3 - 3.84 - 0.472		Val Pro Ser His		421.2199283	1	3.27005	3.61E-14	2.31E-15	17503943.54		x	x	x	x
3.27_421.2199m/z	244911		M+H-2H2O	C19H32N6O7	34.9	0	1.170193535			76.1268754	100 - 23.4 - 4.06 - 0.523		Val Gln Asn Pro		421.2199283	1	3.27005	3.61E-14	2.31E-15	17503943.54		x	x	x	x
3.27_421.2199m/z	244930		M+H-2H2O	C19H32N6O7	34.9	0	1.170193535			76.1268754	100 - 23.4 - 4.06 - 0.523		Val Gln Pro Asn		421.2199283	1	3.27005	3.61E-14	2.31E-15	17503943.54		x	x	x	x
3.27_421.2199m/z	245611		M+H-H2O	C19H30N6O6	34.9	0	1.218273078			75.92985377	100 - 23.3 - 3.84 - 0.472		Val Ser His Pro		421.2199283	1	3.27005	3.61E-14	2.31E-15	17503943.54		x	x	x	x
3.27_421.2199m/z	245725		M+H-H2O	C19H30N6O6	34.9	0	1.218273078			75.92985377	100 - 23.3 - 3.84 - 0.472		Val Ser Pro His		421.2199283	1	3.27005	3.61E-14	2.31E-15	17503943.54		x	x	x	x
3.27_421.2199m/z	246015		M+H-2H2O	C19H32N6O7	34.9	0	1.170193535			76.1268754	100 - 23.4 - 4.06 - 0.523		Val Thr His Thr		421.2199283	1	3.27005	3.61E-14	2.31E-15	17503943.54		x	x	x	x
3.27_421.2199m/z	246205		M+H-2H2O	C19H32N6O7	34.9	0	1.170193535			76.1268754	100 - 23.4 - 4.06 - 0.523		Val Thr Thr His		421.2199283	1	3.27005	3.61E-14	2.31E-15	17503943.54		x	x	x	x
3.27_421.2199m/z	264980		M+H-2H2O	C19H32N6O7	34.9	0	1.170193535			76.1268754	100 - 23.4 - 4.06 - 0.523		Gln Val Gly Gly Pro		421.2199283	1	3.27005	3.61E-14	2.31E-15	17503943.54		x	x	x	x
5.70_491.2986m/z	PE(18:2/0:0)		2M+3H2O+2H	C23H44NO7P	37.2	0	3.05009894			89.74959345	100 - 26 - 4.69 - 0.633	http://nonlinear.com/redirect/outbound?p=lipidblast&param=PE%2818%3A2%2F0%3A0%29	PE(18:2/0:0)		491.2985552	2	5.698933333	6.75E-14	4.27E-15	Infinity		x	x	x	x
2.96_321.1488m/z	47352		M+H-2H2O	C21H24O5	36.8	0	0.8193867			84.83194933	100 - 23.2 - 3.59 - 0.418		8-Prenylafzelechin 5-methyl ether		321.1488128	1	2.960083333	7.41E-14	4.68E-15	Infinity		x	x	x	x
2.96_321.1488m/z	47374		M+H-H2O	C21H22O4	36.8	0	0.863010057			85.05285728	100 - 23.1 - 3.37 - 0.368		Hildgardtol A		321.1488128	1	2.960083333	7.41E-14	4.68E-15	Infinity		x	x	x	x
2.96_321.1488m/z	47378		M+H-H2O	C21H22O4	36.8	0	0.863010057			85.05285728	100 - 23.1 - 3.37 - 0.368		Hildgardtol B		321.1488128	1	2.960083333	7.41E-14	4.68E-15	Infinity		x	x	x	x
2.96_321.1488m/z	47387		M+H-2H2O	C21H24O5	36.8	0	0.8193867			84.83194933	100 - 23.2 - 3.59 - 0.418		4,5,4'-Trihydroxy-7-methoxy-8-prenylflavan		321.1488128	1	2.960083333	7.41E-14	4.68E-15	Infinity		x	x	x	x
2.96_321.1488m/z	48102		M+H-H2O	C21H22O4	36.8	0	0.863010057			85.05285728	100 - 23.1 - 3.37 - 0.368		Sandwicensin		321.1488128	1	2.960083333	7.41E-14	4.68E-15	Infinity		x	x	x	x
2.96_321.1488m/z	48253		M+H-2H2O	C21H24O5	36.8	0	0.8193867			84.83194933	100 - 23.2 - 3.59 - 0.418		alpha,alpha-dimethylallylcyclolobin		321.1488128	1	2.960083333	7.41E-14	4.68E-15	Infinity		x	x	x	x
2.96_321.1488m/z	48260		M+H-H2O	C21H22O4	36.8	0	0.863010057			85.05285728	100 - 23.1 - 3.37 - 0.368		2'-O-Methylphaseollinisoflavan		321.1488128	1	2.960083333	7.41E-14	4.68E-15	Infinity		x	x	x	x
2.96_321.1488m/z	48261		M+H-H2O	C21H22O4	36.8	0	0.863010057			85.05285728	100 - 23.1 - 3.37 - 0.368		4'-O-Methylglabridin		321.1488128	1	2.960083333	7.41E-14	4.68E-15	Infinity		x	x	x	x
2.96_321.1488m/z	51847		M+H-H2O	C21H22O4	36.8	0	0.863010057			85.05285728	100 - 23.1 - 3.37 - 0.368		4-Hydroxyderricin		321.1488128	1	2.960083333	7.41E-14	4.68E-15	Infinity		x	x	x	x
2.96_321.1488m/z	51852		M+H-H2O	C21H22O4	36.8	0	0.863010057			85.05285728	100 - 23.1 - 3.37 - 0.368		Bavachalcone		321.1488128	1	2.960083333	7.41E-14	4.68E-15	Infinity		x	x	x	x
2.96_321.1488m/z	52018		M+H-H2O	C21H22O4	36.8	0	0.863010057			85.05285728	100 - 23.1 - 3.37 - 0.368		Isoxanthohumol(Helichrysum)		321.1488128	1	2.960083333	7.41E-14	4.68E-15	Infinity		x	x	x	x
2.96_321.1488m/z	52019		M+H-H2O	C21H22O4	36.8	0	0.863010057			85.05285728	100 - 23.1 - 3.37 - 0.368		2',4'-Dihydroxy-6'-methoxy-3'-prenylchalcone		321.1488128	1	2.960083333	7.41E-14	4.68E-15	Infinity		x	x	x	x
2.96_321.1488m/z	52022		M+H-H2O	C21H22O4	36.8	0	0.863010057			85.05285728	100 - 23.1 - 3.37 - 0.368		2'-Hydroxy-6'-methoxy-4'-prenyloxychalcone		321.1488128	1	2.960083333	7.41E-14	4.68E-15	Infinity		x	x	x	x
2.96_321.1488m/z	52226		M+H-H2O	C21H22O4	36.8	0	0.863010057			85.05285728	100 - 23.1 - 3.37 - 0.368		Licochalcone C		321.1488128	1	2.960083333	7.41E-14	4.68E-15	Infinity		x	x	x	x
2.96_321.1488m/z	52227		M+H-H2O	C21H22O4	36.8	0	0.863010057			85.05285728	100 - 23.1 - 3.37 - 0.368		Licochalcone A		321.1488128	1	2.960083333	7.41E-14	4.68E-15	Infinity		x	x	x	x
2.96_321.1488m/z	52254		M+H-H2O	C21H22O4	36.8	0	0.863010057			85.05285728	100 - 23.1 - 3.37 - 0.368		Crotaramin		321.1488128	1	2.960083333	7.41E-14	4.68E-15	Infinity		x	x	x	x
2.96_321.1488m/z	52300		M+H-2H2O	C21H24O5	36.8	0	0.8193867			84.83194933	100 - 23.2 - 3.59 - 0.418		2',4',4''-Trihydroxy-3',6'',6''-trimethylpyrano[2'',3'':6',5']dihydrochalcone		321.1488128	1	2.960083333	7.41E-14	4.68E-15	Infinity		x	x	x	x
2.96_321.1488m/z	52301		M+H-2H2O	C21H24O5	36.8	0	0.8193867			84.83194933	100 - 23.2 - 3.59 - 0.418		2',4',5''-Trihydroxy-3',6'',6''-trimetylpyrano[2'',3'':6',5']dihydrochalcone		321.1488128	1	2.960083333	7.41E-14	4.68E-15	Infinity		x	x	x	x
2.96_321.1488m/z	52338		M+H-2H2O	C21H24O5	36.8	0	0.8193867			84.83194933	100 - 23.2 - 3.59 - 0.418		alpha,beta-Dihydroxanthohumol		321.1488128	1	2.960083333	7.41E-14	4.68E-15	Infinity		x	x	x	x
2.96_321.1488m/z	52355		M+H-2H2O	C21H24O5	36.8	0	0.8193867			84.83194933	100 - 23.2 - 3.59 - 0.418		2',4',6'-Trihydroxy-3'-methoxy-5'-prenyldihydrochalcone		321.1488128	1	2.960083333	7.41E-14	4.68E-15	Infinity		x	x	x	x
2.96_321.1488m/z	52530		M+H-H2O	C21H22O4	36.8	0	0.863010057			85.05285728	100 - 23.1 - 3.37 - 0.368		Bavachinin		321.1488128	1	2.960083333	7.41E-14	4.68E-15	Infinity		x	x	x	x
2.96_321.1488m/z	52535		M+H-H2O	C21H22O4	36.8	0	0.863010057			85.05285728	100 - 23.1 - 3.37 - 0.368		4'-Hydroxyisoderricin		321.1488128	1	2.960083333	7.41E-14	4.68E-15	Infinity		x	x	x	x
2.96_321.1488m/z	52590		M+H-H2O	C21H22O4	36.8	0	0.863010057			85.05285728	100 - 23.1 - 3.37 - 0.368		Falciformin		321.1488128	1	2.960083333	7.41E-14	4.68E-15	Infinity		x	x	x	x
2.96_321.1488m/z	52656		M+H-H2O	C21H22O4	36.8	0	0.863010057			85.05285728	100 - 23.1 - 3.37 - 0.368		5-Hydroxy-7-methoxy-6-C-prenylflavanone		321.1488128	1	2.960083333	7.41E-14	4.68E-15	Infinity		x	x	x	x
2.96_321.1488m/z	52660		M+H-H2O	C21H22O4	36.8	0	0.863010057			85.05285728	100 - 23.1 - 3.37 - 0.368		Tephrinone		321.1488128	1	2.960083333	7.41E-14	4.68E-15	Infinity		x	x	x	x
2.96_321.1488m/z	52662		M+H-H2O	C21H22O4	36.8	0	0.863010057			85.05285728	100 - 23.1 - 3.37 - 0.368		5-Methoxy-7-prenyloxyflavanone		321.1488128	1	2.960083333	7.41E-14	4.68E-15	Infinity		x	x	x	x
2.96_321.1488m/z	52664		M+H-2H2O	C21H24O5	36.8	0	0.8193867			84.83194933	100 - 23.2 - 3.59 - 0.418		Tephrowatsin C		321.1488128	1	2.960083333	7.41E-14	4.68E-15	Infinity		x	x	x	x
2.96_321.1488m/z	52665		M+H-H2O	C21H22O4	36.8	0	0.863010057			85.05285728	100 - 23.1 - 3.37 - 0.368		6-C-Prenyl-8-C-methylpinocembrin		321.1488128	1	2.960083333	7.41E-14	4.68E-15	Infinity		x	x	x	x
2.96_321.1488m/z	52673		M+H-H2O	C21H22O4	36.8	0	0.863010057			85.05285728	100 - 23.1 - 3.37 - 0.368		5,7-Dihydroxy-6-methyl-8-prenylflavanone		321.1488128	1	2.960083333	7.41E-14	4.68E-15	Infinity		x	x	x	x
2.96_321.1488m/z	52685		M+H-H2O	C21H22O4	36.8	0	0.863010057			85.05285728	100 - 23.1 - 3.37 - 0.368		7-O-Prenylcryptostrobin		321.1488128	1	2.960083333	7.41E-14	4.68E-15	Infinity		x	x	x	x
2.96_321.1488m/z	53237		M+H-H2O	C21H22O4	36.8	0	0.863010057			85.05285728	100 - 23.1 - 3.37 - 0.368		3-hydroxy-5-methoxy-6-prenylstilbene-2-carboxylic acid		321.1488128	1	2.960083333	7.41E-14	4.68E-15	Infinity		x	x	x	x
2.96_321.1488m/z	67592		M+H-2H2O	C21H24O5	36.8	0	0.8193867			84.83194933	100 - 23.2 - 3.59 - 0.418		Rutamarin		321.1488128	1	2.960083333	7.41E-14	4.68E-15	Infinity		x	x	x	x
2.96_321.1488m/z	68341		M+H-2H2O	C21H24O5	36.8	0	0.8193867			84.83194933	100 - 23.2 - 3.59 - 0.418		Gingerenone A		321.1488128	1	2.960083333	7.41E-14	4.68E-15	Infinity		x	x	x	x
2.96_321.1488m/z	68378		M+H-2H2O	C21H24O5	36.8	0	0.8193867			84.83194933	100 - 23.2 - 3.59 - 0.418		Denudatin B		321.1488128	1	2.960083333	7.41E-14	4.68E-15	Infinity		x	x	x	x
2.96_321.1488m/z	68453		M+H-2H2O	C21H24O5	36.8	0	0.8193867			84.83194933	100 - 23.2 - 3.59 - 0.418		Kadsurenone		321.1488128	1	2.960083333	7.41E-14	4.68E-15	Infinity		x	x	x	x
2.96_321.1488m/z	70553		M+H-H2O	C21H22O4	36.8	0	0.863010057			85.05285728	100 - 23.1 - 3.37 - 0.368		2,2,4-Trimethyl-3-(4-methoxyphenyl)-2H-1-benzopyran-7-ol acetate		321.1488128	1	2.960083333	7.41E-14	4.68E-15	Infinity		x	x	x	x
2.96_321.1488m/z	73565		M+H-H2O	C21H22O4	36.8	0	0.863010057			85.05285728	100 - 23.1 - 3.37 - 0.368		Bergamottin		321.1488128	1	2.960083333	7.41E-14	4.68E-15	Infinity		x	x	x	x
2.96_321.1488m/z	86896		M+H-2H2O	C21H24O5	36.8	0	0.8193867			84.83194933	100 - 23.2 - 3.59 - 0.418	http://nonlinear.com/redirect/outbound?p=hmdb&param=HMDB30333	Fragransol C		321.1488128	1	2.960083333	7.41E-14	4.68E-15	Infinity		x	x	x	x
2.96_321.1488m/z	87203		M+H-2H2O	C21H24O5	36.8	0	0.8193867			84.83194933	100 - 23.2 - 3.59 - 0.418	http://nonlinear.com/redirect/outbound?p=hmdb&param=HMDB30798	Myricanone		321.1488128	1	2.960083333	7.41E-14	4.68E-15	Infinity		x	x	x	x
2.96_321.1488m/z	87228		M+H-H2O	C21H22O4	36.8	0	0.863010057			85.05285728	100 - 23.1 - 3.37 - 0.368	http://nonlinear.com/redirect/outbound?p=hmdb&param=HMDB30846	Archangelin		321.1488128	1	2.960083333	7.41E-14	4.68E-15	Infinity		x	x	x	x
2.96_321.1488m/z	88606		M+H-H2O	C21H22O4	36.8	0	0.863010057			85.05285728	100 - 23.1 - 3.37 - 0.368	http://nonlinear.com/redirect/outbound?p=hmdb&param=HMDB32665	Licoagrocarpin		321.1488128	1	2.960083333	7.41E-14	4.68E-15	Infinity		x	x	x	x
2.96_321.1488m/z	89465		M+H-H2O	C21H22O4	36.8	0	0.863010057			85.05285728	100 - 23.1 - 3.37 - 0.368	http://nonlinear.com/redirect/outbound?p=hmdb&param=HMDB33671	2'-O-Methylglabridin		321.1488128	1	2.960083333	7.41E-14	4.68E-15	Infinity		x	x	x	x
2.96_321.1488m/z	89588		M+H-2H2O	C21H24O5	36.8	0	0.8193867			84.83194933	100 - 23.2 - 3.59 - 0.418	http://nonlinear.com/redirect/outbound?p=hmdb&param=HMDB33879	Mammea B/AD cyclo D		321.1488128	1	2.960083333	7.41E-14	4.68E-15	Infinity		x	x	x	x
2.96_321.1488m/z	89589		M+H-2H2O	C21H24O5	36.8	0	0.8193867			84.83194933	100 - 23.2 - 3.59 - 0.418	http://nonlinear.com/redirect/outbound?p=hmdb&param=HMDB33880	Mammea B/AC cyclo D		321.1488128	1	2.960083333	7.41E-14	4.68E-15	Infinity		x	x	x	x
2.96_321.1488m/z	93893		M+H-H2O	C21H22O4	36.8	0	0.863010057			85.05285728	100 - 23.1 - 3.37 - 0.368	http://nonlinear.com/redirect/outbound?p=hmdb&param=HMDB39309	9-[(3,7-Dimethyl-2,6-octadienyl)oxy]-7H-furo[3,2-g][1]benzopyran-7-one		321.1488128	1	2.960083333	7.41E-14	4.68E-15	Infinity		x	x	x	x
2.96_321.1488m/z	94012		M+H-H2O	C21H22O4	36.8	0	0.863010057			85.05285728	100 - 23.1 - 3.37 - 0.368	http://nonlinear.com/redirect/outbound?p=hmdb&param=HMDB39438	2-Hydroxy-4-methoxy-3-(3-methyl-2-butenyl)-6-(2-phenylethenyl)benzoic acid		321.1488128	1	2.960083333	7.41E-14	4.68E-15	Infinity		x	x	x	x
2.96_321.1488m/z	95365		M+CH3OH+H	C20H16O2	37	0	1.012893886			86.44031768	100 - 21.9 - 2.69 - 0.24	http://nonlinear.com/redirect/outbound?p=hmdb&param=HMDB40915	2-(4-Methyl-1,3-pentadienyl)anthraquinone		321.1488128	1	2.960083333	7.41E-14	4.68E-15	Infinity		x	x	x	x
2.96_321.1488m/z	95788		M+H-H2O	C21H22O4	36.8	0	0.863010057			85.05285728	100 - 23.1 - 3.37 - 0.368	http://nonlinear.com/redirect/outbound?p=hmdb&param=HMDB41386	Gancaonin X		321.1488128	1	2.960083333	7.41E-14	4.68E-15	Infinity		x	x	x	x
2.96_321.1488m/z	95801		M+H-2H2O	C21H24O5	36.8	0	0.8193867			84.83194933	100 - 23.2 - 3.59 - 0.418	http://nonlinear.com/redirect/outbound?p=hmdb&param=HMDB41401	1,2,3,4-Tetrahydro-1-[1-hydroxy-3-(4-hydroxyphenyl)-2-propenyl]-6,7-dimethoxy-2-naphthalenol		321.1488128	1	2.960083333	7.41E-14	4.68E-15	Infinity		x	x	x	x
5.39_310.1728m/z	62888		2M+ACN+H	C4H10N2O3	32.7	0	2.49507135			66.65563178	100 - 5.29 - 0.731	http://nonlinear.com/redirect/outbound?p=hmdb&param=HMDB12251	L-Canaline		310.1727789	1	5.388966667	8.73E-14	5.47E-15	Infinity		x	x	x	x
5.39_310.1728m/z	72996		2M+ACN+H	C4H10N2O3	32.7	0	2.49507135			66.65563178	100 - 5.29 - 0.731		N-Nitrosodiethanolamine		310.1727789	1	5.388966667	8.73E-14	5.47E-15	Infinity		x	x	x	x
1.18_194.0218m/z	1726		M+2Na-H	C5H11NO2S	37.7	0	-2.781656854			91.56382846	100 - 6.78 - 5.13 - 0.301		Penicillamine		194.0217999	1	1.179066667	1.20E-13	7.46E-15	7424.978898		x	x	x	x
1.18_194.0218m/z	26		M+2Na-H	C5H11NO2S	37.7	0	-2.781656854			91.56382846	100 - 6.78 - 5.13 - 0.301	http://nonlinear.com/redirect/outbound?p=hmdb&param=HMDB00696	L-Methionine		194.0217999	1	1.179066667	1.20E-13	7.46E-15	7424.978898		x	x	x	x
1.18_194.0218m/z	361		M+H-2H2O	C5H12NO7P	38.5	0	2.246385685			95.3186765	100 - 6.18 - 1.6		Phosphoribosylamine		194.0217999	1	1.179066667	1.20E-13	7.46E-15	7424.978898		x	x	x	x
1.18_194.0218m/z	63390		M+H-2H2O	C5H12NO7P	38.5	0	2.246385685			95.3186765	100 - 6.18 - 1.6		5-Phosphoribosylamine		194.0217999	1	1.179066667	1.20E-13	7.46E-15	7424.978898		x	x	x	x
1.18_194.0218m/z	65638		M+2Na-H	C5H11NO2S	37.7	0	-2.781656854			91.56382846	100 - 6.78 - 5.13 - 0.301		Methionine		194.0217999	1	1.179066667	1.20E-13	7.46E-15	7424.978898		x	x	x	x
3.66_419.2423m/z	18899		M+H	C17H34N6O4S	32.7	24.1	-2.956230036			42.86117335	100 - 21.9 - 7.64 - 1.29 - 0.183		Arg Met Leu		419.2422646	1	3.658766667	1.46E-13	8.96E-15	Infinity		x	x	x	x
3.66_419.2423m/z	20105		M+H	C17H34N6O4S	28.4	2.56	-2.956230036			42.86117335	100 - 21.9 - 7.64 - 1.29 - 0.183		Met Arg Ile		419.2422646	1	3.658766667	1.46E-13	8.96E-15	Infinity		x	x	x	x
3.66_419.2423m/z	21184		M+H	C17H34N6O4S	30	10.5	-2.956230036			42.86117335	100 - 21.9 - 7.64 - 1.29 - 0.183		Met Ile Arg		419.2422646	1	3.658766667	1.46E-13	8.96E-15	Infinity		x	x	x	x
3.66_419.2423m/z	23490		M+H	C17H34N6O4S	33.5	28.3	-2.956230036			42.86117335	100 - 21.9 - 7.64 - 1.29 - 0.183		Leu Met Arg		419.2422646	1	3.658766667	1.46E-13	8.96E-15	Infinity		x	x	x	x
3.66_419.2423m/z	36138		M+CH3OH+H	C23H30O5	28.2	0	-1.425685334			42.49907024	100 - 25.4 - 4.12 - 0.501		17-phenyl-trinor-PGE2		419.2422646	1	3.658766667	1.46E-13	8.96E-15	Infinity		x	x	x	x
3.66_419.2423m/z	36162		M+H-2H2O	C24H38O8	28.4	0	-1.212108149			43.39039368	100 - 26.7 - 5.07 - 0.719		18-acetoxy-PGF2α-11-acetate		419.2422646	1	3.658766667	1.46E-13	8.96E-15	Infinity		x	x	x	x
3.66_419.2423m/z	44977		M+CH3OH+H	C23H30O5	28.2	0	-1.425685334			42.49907024	100 - 25.4 - 4.12 - 0.501		17-phenyl trinor 8-iso Prostaglandin E2		419.2422646	1	3.658766667	1.46E-13	8.96E-15	Infinity		x	x	x	x
3.66_419.2423m/z	45421		M+CH3OH+H	C23H30O5	28.2	0	-1.425685334			42.49907024	100 - 25.4 - 4.12 - 0.501		17-phenyl trinor Prostaglandin D2		419.2422646	1	3.658766667	1.46E-13	8.96E-15	Infinity		x	x	x	x
3.66_419.2423m/z	45713		M+CH3OH+H	C23H30O5	28.2	0	-1.425685334			42.49907024	100 - 25.4 - 4.12 - 0.501		15-keto-17-phenyl trinor PGF2α		419.2422646	1	3.658766667	1.46E-13	8.96E-15	Infinity		x	x	x	x
3.66_419.2423m/z	67493		M+H-2H2O	C24H38O8	28.4	0	-1.212108149			43.39039368	100 - 26.7 - 5.07 - 0.719		Rhodojaponin IV		419.2422646	1	3.658766667	1.46E-13	8.96E-15	Infinity		x	x	x	x
3.66_419.2423m/z	68017		M+CH3OH+H	C23H30O5	28.2	0	-1.425685334			42.49907024	100 - 25.4 - 4.12 - 0.501		Euglobal-Ia1		419.2422646	1	3.658766667	1.46E-13	8.96E-15	Infinity		x	x	x	x
3.66_419.2423m/z	68052		M+CH3OH+H	C23H30O5	28.2	0	-1.425685334			42.49907024	100 - 25.4 - 4.12 - 0.501		Robustadial A		419.2422646	1	3.658766667	1.46E-13	8.96E-15	Infinity		x	x	x	x
3.66_419.2423m/z	70234		M+CH3OH+H	C23H30O5	28.2	0	-1.425685334			42.49907024	100 - 25.4 - 4.12 - 0.501		16alpha,17alpha-Epoxy-3,20-dioxopregn-4-en-21-yl acetate		419.2422646	1	3.658766667	1.46E-13	8.96E-15	Infinity		x	x	x	x
3.66_419.2423m/z	70674		M+CH3OH+H	C23H30O5	28.2	0	-1.425685334			42.49907024	100 - 25.4 - 4.12 - 0.501		21-Acetyloxy-17-hydroxypregna-1,4-diene-3,20-dione		419.2422646	1	3.658766667	1.46E-13	8.96E-15	Infinity		x	x	x	x
3.66_419.2423m/z	86675		M+CH3OH+H	C23H30O5	28.2	0	-1.425685334			42.49907024	100 - 25.4 - 4.12 - 0.501	http://nonlinear.com/redirect/outbound?p=hmdb&param=HMDB30033	Euglobal Ib		419.2422646	1	3.658766667	1.46E-13	8.96E-15	Infinity		x	x	x	x
3.66_419.2423m/z	86676		M+CH3OH+H	C23H30O5	28.2	0	-1.425685334			42.49907024	100 - 25.4 - 4.12 - 0.501	http://nonlinear.com/redirect/outbound?p=hmdb&param=HMDB30034	Euglobal IIb		419.2422646	1	3.658766667	1.46E-13	8.96E-15	Infinity		x	x	x	x
3.66_419.2423m/z	86678		M+CH3OH+H	C23H30O5	28.2	0	-1.425685334			42.49907024	100 - 25.4 - 4.12 - 0.501	http://nonlinear.com/redirect/outbound?p=hmdb&param=HMDB30036	Euglobal IIc		419.2422646	1	3.658766667	1.46E-13	8.96E-15	Infinity		x	x	x	x
6.19_762.4548m/z	70638		2M+ACN+H	C22H29FO3	29.2	0	1.154416438			47.6300234	100 - 24.2 - 3.43 - 0.356		9-Fluoro-16alpha-methylpregn-4-ene-3,11,20-trione		762.4548032	1	6.189283333	2.10E-13	1.27E-14	Infinity		x	x	x	x
6.19_762.4548m/z	70747		2M+ACN+H	C22H29FO3	29.2	0	1.154416438			47.6300234	100 - 24.2 - 3.43 - 0.356		9-Fluoro-2alpha-methylpregn-4-ene-3,11,20-trione		762.4548032	1	6.189283333	2.10E-13	1.27E-14	Infinity		x	x	x	x
3.66_292.1603m/z	3933		M+H-2H2O	C19H22FN3O	31.5	0	-1.785823175			59.61586049	100 - 21.9 - 2.5 - 0.197		azaperone		292.1602533	1	3.658766667	2.33E-13	1.40E-14	Infinity		x	x	x	x
3.66_292.1603m/z	68729		M+H-H2O	C19H20FN3	31.5	0	-1.889877886			59.66380233	100 - 21.9 - 2.28 - 0.151		Fluperlapine		292.1602533	1	3.658766667	2.33E-13	1.40E-14	Infinity		x	x	x	x
5.83_789.4789m/z	73489		M+CH3OH+H	C43H64O11	28.2	0	0.727715838			41.95106172	100 - 47.7 - 13.4 - 2.76 - 0.462		Gambierol		789.4789045	1	5.8285	2.35E-13	1.41E-14	Infinity		x	x	x	x
5.83_789.4789m/z	88076		2M+H	C22H34O6	26	0	0.698157588			31.08311041	100 - 24.4 - 4.08 - 0.513	http://nonlinear.com/redirect/outbound?p=hmdb&param=HMDB31964	(3b,6b,8b,12a)-8,12-Epoxy-7(11)-eremophilene-6-angeloyloxy-8,12-dimethoxy-3-ol		789.4789045	1	5.8285	2.35E-13	1.41E-14	Infinity		x	x	x	x
5.83_789.4789m/z	95054		2M+H	C22H34O6	26	0	0.698157588			31.08311041	100 - 24.4 - 4.08 - 0.513	http://nonlinear.com/redirect/outbound?p=hmdb&param=HMDB40569	3'-Methoxy-[6]-Gingerdiol 3,5-diacetate		789.4789045	1	5.8285	2.35E-13	1.41E-14	Infinity		x	x	x	x
5.75_754.4609m/z	80037		2M+3H2O+2H	C36H69O13P	35.8	0	2.321172559			81.61644321	100 - 40.2 - 10.6 - 2.08 - 0.336		PI(12:0/15:0)		754.4608576	2	5.74975	3.24E-13	1.92E-14	Infinity		x	x	x	x
5.75_754.4609m/z	80059		2M+3H2O+2H	C36H69O13P	35.8	0	2.321172559			81.61644321	100 - 40.2 - 10.6 - 2.08 - 0.336		PI(13:0/14:0)		754.4608576	2	5.74975	3.24E-13	1.92E-14	Infinity		x	x	x	x
5.75_754.4609m/z	80083		2M+3H2O+2H	C36H69O13P	35.8	0	2.321172559			81.61644321	100 - 40.2 - 10.6 - 2.08 - 0.336		PI(14:0/13:0)		754.4608576	2	5.74975	3.24E-13	1.92E-14	Infinity		x	x	x	x
5.75_754.4609m/z	80129		2M+3H2O+2H	C36H69O13P	35.8	0	2.321172559			81.61644321	100 - 40.2 - 10.6 - 2.08 - 0.336		PI(15:0/12:0)		754.4608576	2	5.74975	3.24E-13	1.92E-14	Infinity		x	x	x	x
5.57_522.3186m/z	54039		M+2H+Na	C76H139N3O28	28.6	0	-1.616870696			44.87566746	100 - 86 - 42.3 - 15.1 - 4.37 - 1.07 - 0.229		GalNAcalpha1-3GalNAcbeta1-3Galalpha1-4Galbeta1-4Glcbeta-Cer(d18:1/24:0)		522.3185971	3	5.569366667	3.94E-13	2.32E-14	Infinity		x	x	x	x
5.57_522.3186m/z	54048		M+2H+Na	C76H139N3O28	28.6	0	-1.616870696			44.87566746	100 - 86 - 42.3 - 15.1 - 4.37 - 1.07 - 0.229		GalNAcbeta1-3GalNAcbeta1-3Galalpha1-4Galbeta1-4Glcbeta-Cer(d18:1/24:0)		522.3185971	3	5.569366667	3.94E-13	2.32E-14	Infinity		x	x	x	x
5.57_522.3186m/z	54273		M+2H+Na	C76H139N3O28	28.6	0	-1.616870696			44.87566746	100 - 86 - 42.3 - 15.1 - 4.37 - 1.07 - 0.229		GalNAcbeta1-3(GalNAcbeta1-4)Galalpha1-4Galbeta1-4Glcbeta-Cer(d18:1/24:0)		522.3185971	3	5.569366667	3.94E-13	2.32E-14	Infinity		x	x	x	x
5.57_522.3186m/z	54282		M+2H+Na	C76H139N3O28	28.6	0	-1.616870696			44.87566746	100 - 86 - 42.3 - 15.1 - 4.37 - 1.07 - 0.229		GlcNAcbeta1-6GalNAcbeta1-3Galalpha1-4Galbeta1-4Glcbeta-Cer(d18:1/24:0)		522.3185971	3	5.569366667	3.94E-13	2.32E-14	Infinity		x	x	x	x
5.57_522.3186m/z	54399		M+2H+Na	C76H139N3O28	28.6	0	-1.616870696			44.87566746	100 - 86 - 42.3 - 15.1 - 4.37 - 1.07 - 0.229		GalNAcbeta1-3Galbeta1-3GalNAcbeta1-4Galbeta1-4Glcbeta-Cer(d18:1/24:0)		522.3185971	3	5.569366667	3.94E-13	2.32E-14	Infinity		x	x	x	x
5.57_522.3186m/z	54417		M+2H+Na	C76H139N3O28	28.6	0	-1.616870696			44.87566746	100 - 86 - 42.3 - 15.1 - 4.37 - 1.07 - 0.229		GlcNAcbeta1-3Galbeta1-3GalNAcbeta1-4Galbeta1-4Glcbeta-Cer(d18:1/24:0)		522.3185971	3	5.569366667	3.94E-13	2.32E-14	Infinity		x	x	x	x
5.57_522.3186m/z	54507		M+2H+Na	C76H139N3O28	28.6	0	-1.616870696			44.87566746	100 - 86 - 42.3 - 15.1 - 4.37 - 1.07 - 0.229		GalNAcbeta1-4(Galbeta1-4GlcNAcbeta1-3)Galbeta1-4Glcbeta-Cer(d18:1/24:0)		522.3185971	3	5.569366667	3.94E-13	2.32E-14	Infinity		x	x	x	x
5.57_522.3186m/z	54606		M+2H+Na	C76H139N3O28	28.6	0	-1.616870696			44.87566746	100 - 86 - 42.3 - 15.1 - 4.37 - 1.07 - 0.229		GlcNAcbeta1-3Galbeta1-3GlcNAcbeta1-3Galbeta1-4Glcbeta-Cer(d18:1/24:0)		522.3185971	3	5.569366667	3.94E-13	2.32E-14	Infinity		x	x	x	x
5.57_522.3186m/z	55020		M+2H+Na	C76H139N3O28	28.6	0	-1.616870696			44.87566746	100 - 86 - 42.3 - 15.1 - 4.37 - 1.07 - 0.229		GlcNAcbeta1-3Galbeta1-4GlcNAcbeta1-3Galbeta1-4Glcbeta-Cer(d18:1/24:0)		522.3185971	3	5.569366667	3.94E-13	2.32E-14	Infinity		x	x	x	x
5.57_522.3186m/z	55281		M+2H+Na	C76H139N3O28	28.6	0	-1.616870696			44.87566746	100 - 86 - 42.3 - 15.1 - 4.37 - 1.07 - 0.229		GalNAcbeta1-3Galbeta1-4GlcNAcbeta1-3Galbeta1-4Glcbeta-Cer(d18:1/24:0)		522.3185971	3	5.569366667	3.94E-13	2.32E-14	Infinity		x	x	x	x
5.57_522.3186m/z	55434		M+2H+Na	C76H139N3O28	28.6	0	-1.616870696			44.87566746	100 - 86 - 42.3 - 15.1 - 4.37 - 1.07 - 0.229		GlcNAcalpha1-3Galbeta1-4GlcNAcbeta1-3Galbeta1-4Glcbeta-Cer(d18:1/24:0)		522.3185971	3	5.569366667	3.94E-13	2.32E-14	Infinity		x	x	x	x
5.57_522.3186m/z	55726		M+2H+Na	C76H139N3O28	28.6	0	-1.616870696			44.87566746	100 - 86 - 42.3 - 15.1 - 4.37 - 1.07 - 0.229		GlcNAcbeta1-3Galalpha1-3(GalNAcbeta1-4)Galbeta1-4Glcbeta-Cer(d18:1/24:0)		522.3185971	3	5.569366667	3.94E-13	2.32E-14	Infinity		x	x	x	x
5.57_522.3186m/z	55934		M+2H+Na	C76H139N3O28	28.6	0	-1.616870696			44.87566746	100 - 86 - 42.3 - 15.1 - 4.37 - 1.07 - 0.229		GalNAcalpha1-3GalNAcbeta1-3Galalpha1-3Galbeta1-4Glcbeta-Cer(d18:1/24:0)		522.3185971	3	5.569366667	3.94E-13	2.32E-14	Infinity		x	x	x	x
5.57_522.3186m/z	56006		M+2H+Na	C76H139N3O28	28.6	0	-1.616870696			44.87566746	100 - 86 - 42.3 - 15.1 - 4.37 - 1.07 - 0.229		GalNAcbeta1-3Galalpha1-3(GlcNAcbeta1-6)Galbeta1-4Glcbeta-Cer(d18:1/24:0)		522.3185971	3	5.569366667	3.94E-13	2.32E-14	Infinity		x	x	x	x
3.84_245.0117m/z	93292		M+2Na-H	C11H8N2S	36.7	0	-1.632779134			85.31996943	100 - 13.5 - 5.36 - 0.607	http://nonlinear.com/redirect/outbound?p=hmdb&param=HMDB38631	Camalexin		245.0116576	1	3.83915	5.07E-13	2.96E-14	49.05101017		x	x	x	x
3.84_245.0117m/z	96011		M+H-H2O	C9H10O7S	37	0	0.847914428			86.27648038	100 - 10.9 - 6.5 - 0.63 - 0.124	http://nonlinear.com/redirect/outbound?p=hmdb&param=HMDB41648	2-Hydroxy-4-methoxyacetophenone 5-sulfate		245.0116576	1	3.83915	5.07E-13	2.96E-14	49.05101017		x	x	x	x
3.84_245.0117m/z	96079		M+H-H2O	C9H10O7S	37	0	0.847914428			86.27648038	100 - 10.9 - 6.5 - 0.63 - 0.124	http://nonlinear.com/redirect/outbound?p=hmdb&param=HMDB41721	Dihydrocaffeic acid 3-sulfate		245.0116576	1	3.83915	5.07E-13	2.96E-14	49.05101017		x	x	x	x
3.04_181.0476m/z	3279		M+Na	C7H10O4	38.1	0	2.806296838			93.98922382	100 - 7.84 - 1.09		2-Isopropylmaleate		181.047573	1	3.03885	7.84E-13	4.46E-14	Infinity		x	x	x	x
3.04_181.0476m/z	4154		M+Na	C7H10O4	38.1	0	2.806296838			93.98922382	100 - 7.84 - 1.09	http://nonlinear.com/redirect/outbound?p=hmdb&param=HMDB00635	Succinylacetone		181.047573	1	3.03885	7.84E-13	4.46E-14	Infinity		x	x	x	x
3.04_181.0476m/z	6495		M+Na	C7H10O4	38.1	0	2.806296838			93.98922382	100 - 7.84 - 1.09	http://nonlinear.com/redirect/outbound?p=hmdb&param=HMDB02116	Citraconic acid dimethyl ester		181.047573	1	3.03885	7.84E-13	4.46E-14	Infinity		x	x	x	x
3.04_181.0476m/z	65392		M+Na	C7H10O4	38.1	0	2.806296838			93.98922382	100 - 7.84 - 1.09		Laurencione monoacetate		181.047573	1	3.03885	7.84E-13	4.46E-14	Infinity		x	x	x	x
3.04_181.0476m/z	66236		M+Na	C7H10O4	38.1	0	2.806296838			93.98922382	100 - 7.84 - 1.09		(1S,4S)-4-Hydroxy-3-oxocyclohexane-1-carboxylate		181.047573	1	3.03885	7.84E-13	4.46E-14	Infinity		x	x	x	x
3.04_181.0476m/z	66262		M+Na	C7H10O4	38.1	0	2.806296838			93.98922382	100 - 7.84 - 1.09		5-D-(5/6)-5-C-(Hydroxymethyl)-2,6-dihydroxycyclohex-2-en-1-one		181.047573	1	3.03885	7.84E-13	4.46E-14	Infinity		x	x	x	x
3.04_181.0476m/z	91523		M+Na	C7H10O4	38.1	0	2.806296838			93.98922382	100 - 7.84 - 1.09	http://nonlinear.com/redirect/outbound?p=hmdb&param=HMDB36380	xi-2,3-Dihydro-3,5-dihydroxy-6-methyl-4H-pyran-4-one		181.047573	1	3.03885	7.84E-13	4.46E-14	Infinity		x	x	x	x
3.04_181.0476m/z	94701		M+H-H2O	C13H10S	36.2	0	2.72640633			84.45559345	100 - 15 - 5.56 - 0.685	http://nonlinear.com/redirect/outbound?p=hmdb&param=HMDB40164	4-Methyldibenzothiophene		181.047573	1	3.03885	7.84E-13	4.46E-14	Infinity		x	x	x	x
6.01_819.4996m/z	39113		M+2Na-H	C45H74O10	32	0	0.27634911			60.37675138	100 - 49.9 - 14.2 - 2.97 - 0.496		1,2 di-(9Z,12Z,15Z-octadecatrienoyl)-3-O-Beta-D-galactosyl-sn-glycerol		819.4995775	1	6.0089	1.54E-12	8.51E-14	Infinity		x	x	x	x
6.01_819.4996m/z	46652		M+Na	C47H72O10	31.6	0	-2.751551982			61.4759929	100 - 52 - 15.3 - 3.28 - 0.561		MGDG(20:5(5Z,8Z,11Z,14Z,17Z)/18:4(6Z,9Z,12Z,15Z))		819.4995775	1	6.0089	1.54E-12	8.51E-14	Infinity		x	x	x	x
6.01_819.4996m/z	68983		M+2Na-H	C45H74O10	32	0	0.276349111			60.37675138	100 - 49.9 - 14.2 - 2.97 - 0.496		Oligomycin C		819.4995775	1	6.0089	1.54E-12	8.51E-14	Infinity		x	x	x	x
6.01_819.4996m/z	73420		M+H-H2O	C45H68N6O9	31.7	0	-2.285697216			61.40471972	100 - 52 - 15.1 - 3.17 - 0.529		Dolastatin 15		819.4995775	1	6.0089	1.54E-12	8.51E-14	Infinity		x	x	x	x
6.01_819.4996m/z	75584		M+2Na-H	C45H74O10	32	0	0.27634911			60.37675138	100 - 49.9 - 14.2 - 2.97 - 0.496		MGDG(18:3(9Z,12Z,15Z)/18:3(9Z,12Z,15Z))		819.4995775	1	6.0089	1.54E-12	8.51E-14	Infinity		x	x	x	x
6.01_819.4996m/z	80047		M+Na	C40H77O13P	31.5	0	0.223104855			57.86221574	100 - 44.6 - 12.4 - 2.57 - 0.436		PI(12:0/19:0)		819.4995775	1	6.0089	1.54E-12	8.51E-14	Infinity		x	x	x	x
6.01_819.4996m/z	80066		M+Na	C40H77O13P	31.5	0	0.223104855			57.86221574	100 - 44.6 - 12.4 - 2.57 - 0.436		PI(13:0/18:0)		819.4995775	1	6.0089	1.54E-12	8.51E-14	Infinity		x	x	x	x
6.01_819.4996m/z	80086		M+Na	C40H77O13P	31.5	0	0.223104855			57.86221574	100 - 44.6 - 12.4 - 2.57 - 0.436		PI(14:0/17:0)		819.4995775	1	6.0089	1.54E-12	8.51E-14	Infinity		x	x	x	x
6.01_819.4996m/z	80217		M+Na	C40H77O13P	31.5	0	0.223104855			57.86221574	100 - 44.6 - 12.4 - 2.57 - 0.436		PI(17:0/14:0)		819.4995775	1	6.0089	1.54E-12	8.51E-14	Infinity		x	x	x	x
6.01_819.4996m/z	80298		M+Na	C40H77O13P	31.5	0	0.223104855			57.86221574	100 - 44.6 - 12.4 - 2.57 - 0.436		PI(18:0/13:0)		819.4995775	1	6.0089	1.54E-12	8.51E-14	Infinity		x	x	x	x
6.01_819.4996m/z	80864		M+Na	C40H77O13P	31.5	0	0.223104855			57.86221574	100 - 44.6 - 12.4 - 2.57 - 0.436		PI(19:0/12:0)		819.4995775	1	6.0089	1.54E-12	8.51E-14	Infinity		x	x	x	x
6.01_819.4996m/z	80904		M+Na	C40H77O13P	31.5	0	0.223104855			57.86221574	100 - 44.6 - 12.4 - 2.57 - 0.436		PI(16:0/15:0)		819.4995775	1	6.0089	1.54E-12	8.51E-14	Infinity		x	x	x	x
6.01_819.4996m/z	80911		M+Na	C40H77O13P	31.5	0	0.223104855			57.86221574	100 - 44.6 - 12.4 - 2.57 - 0.436		PI(15:0/16:0)		819.4995775	1	6.0089	1.54E-12	8.51E-14	Infinity		x	x	x	x
6.01_819.4996m/z	MGDG(14:0/22:6)		M+2Na-H	C45H74O10	32	0	0.276349115			60.37675138	100 - 49.9 - 14.2 - 2.97 - 0.496	http://nonlinear.com/redirect/outbound?p=lipidblast&param=MGDG%2814%3A0%2F22%3A6%29	MGDG(14:0/22:6)		819.4995775	1	6.0089	1.54E-12	8.51E-14	Infinity		x	x	x	x
6.01_819.4996m/z	MGDG(14:1/22:5)		M+2Na-H	C45H74O10	32	0	0.276349115			60.37675138	100 - 49.9 - 14.2 - 2.97 - 0.496	http://nonlinear.com/redirect/outbound?p=lipidblast&param=MGDG%2814%3A1%2F22%3A5%29	MGDG(14:1/22:5)		819.4995775	1	6.0089	1.54E-12	8.51E-14	Infinity		x	x	x	x
6.01_819.4996m/z	MGDG(16:1/20:5)		M+2Na-H	C45H74O10	32	0	0.276349115			60.37675138	100 - 49.9 - 14.2 - 2.97 - 0.496	http://nonlinear.com/redirect/outbound?p=lipidblast&param=MGDG%2816%3A1%2F20%3A5%29	MGDG(16:1/20:5)		819.4995775	1	6.0089	1.54E-12	8.51E-14	Infinity		x	x	x	x
6.01_819.4996m/z	MGDG(18:2/18:4)		M+2Na-H	C45H74O10	32	0	0.276349115			60.37675138	100 - 49.9 - 14.2 - 2.97 - 0.496	http://nonlinear.com/redirect/outbound?p=lipidblast&param=MGDG%2818%3A2%2F18%3A4%29	MGDG(18:2/18:4)		819.4995775	1	6.0089	1.54E-12	8.51E-14	Infinity		x	x	x	x
6.01_819.4996m/z	MGDG(18:3/18:3)		M+2Na-H	C45H74O10	32	0	0.276349115			60.37675138	100 - 49.9 - 14.2 - 2.97 - 0.496	http://nonlinear.com/redirect/outbound?p=lipidblast&param=MGDG%2818%3A3%2F18%3A3%29	MGDG(18:3/18:3)		819.4995775	1	6.0089	1.54E-12	8.51E-14	Infinity		x	x	x	x
6.01_819.4996m/z	MGDG(18:4/18:2)		M+2Na-H	C45H74O10	32	0	0.276349115			60.37675138	100 - 49.9 - 14.2 - 2.97 - 0.496	http://nonlinear.com/redirect/outbound?p=lipidblast&param=MGDG%2818%3A4%2F18%3A2%29	MGDG(18:4/18:2)		819.4995775	1	6.0089	1.54E-12	8.51E-14	Infinity		x	x	x	x
6.01_819.4996m/z	MGDG(20:5/16:1)		M+2Na-H	C45H74O10	32	0	0.276349115			60.37675138	100 - 49.9 - 14.2 - 2.97 - 0.496	http://nonlinear.com/redirect/outbound?p=lipidblast&param=MGDG%2820%3A5%2F16%3A1%29	MGDG(20:5/16:1)		819.4995775	1	6.0089	1.54E-12	8.51E-14	Infinity		x	x	x	x
6.01_819.4996m/z	MGDG(22:5/14:1)		M+2Na-H	C45H74O10	32	0	0.276349115			60.37675138	100 - 49.9 - 14.2 - 2.97 - 0.496	http://nonlinear.com/redirect/outbound?p=lipidblast&param=MGDG%2822%3A5%2F14%3A1%29	MGDG(22:5/14:1)		819.4995775	1	6.0089	1.54E-12	8.51E-14	Infinity		x	x	x	x
6.01_819.4996m/z	MGDG(22:6/14:0)		M+2Na-H	C45H74O10	32	0	0.276349115			60.37675138	100 - 49.9 - 14.2 - 2.97 - 0.496	http://nonlinear.com/redirect/outbound?p=lipidblast&param=MGDG%2822%3A6%2F14%3A0%29	MGDG(22:6/14:0)		819.4995775	1	6.0089	1.54E-12	8.51E-14	Infinity		x	x	x	x
2.60_453.2626m/z	41881		M+H-2H2O	C28H40O7	36.5	0	-1.908026967			84.60397466	100 - 31 - 6.08 - 0.893 - 0.107		Hydrocortisone butyrate propionate		453.262619	1	2.5993	1.75E-12	9.59E-14	Infinity		x	x	x	x
2.60_453.2626m/z	43839		M+H-H2O	C28H38O6	36.5	0	-1.981115137			84.88636468	100 - 30.9 - 5.86 - 0.826		3β-HYDROXYDEOXODIHYDRODEOXYGEDUNIN		453.262619	1	2.5993	1.75E-12	9.59E-14	Infinity		x	x	x	x
2.60_453.2626m/z	58145		M+H-H2O	C28H38O6	36.5	0	-1.981115137			84.88636468	100 - 30.9 - 5.86 - 0.826	http://nonlinear.com/redirect/outbound?p=hmdb&param=HMDB03218	Withanolide		453.262619	1	2.5993	1.75E-12	9.59E-14	Infinity		x	x	x	x
2.60_453.2626m/z	67219		M+H-H2O	C28H38O6	36.5	0	-1.981115137			84.88636468	100 - 30.9 - 5.86 - 0.826		Withaferin A		453.262619	1	2.5993	1.75E-12	9.59E-14	Infinity		x	x	x	x
2.60_453.2626m/z	69324		M+H-H2O	C28H38O6	36.5	0	-1.981115137			84.88636468	100 - 30.9 - 5.86 - 0.826		Stigmatellin X		453.262619	1	2.5993	1.75E-12	9.59E-14	Infinity		x	x	x	x
2.60_453.2626m/z	86734		M+H-2H2O	C28H40O7	36.5	0	-1.908026966			84.60397466	100 - 31 - 6.08 - 0.893 - 0.107	http://nonlinear.com/redirect/outbound?p=hmdb&param=HMDB30119	Perulactone B		453.262619	1	2.5993	1.75E-12	9.59E-14	Infinity		x	x	x	x
2.60_453.2626m/z	89478		M+H-2H2O	C28H40O7	36.5	0	-1.908026966			84.60397466	100 - 31 - 6.08 - 0.893 - 0.107	http://nonlinear.com/redirect/outbound?p=hmdb&param=HMDB33690	Withaphysacarpin		453.262619	1	2.5993	1.75E-12	9.59E-14	Infinity		x	x	x	x
2.60_453.2626m/z	89685		M+H-2H2O	C28H40O7	36.5	0	-1.908026966			84.60397466	100 - 31 - 6.08 - 0.893 - 0.107	http://nonlinear.com/redirect/outbound?p=hmdb&param=HMDB34057	2,3-Dihydrowithanolide E		453.262619	1	2.5993	1.75E-12	9.59E-14	Infinity		x	x	x	x
2.60_453.2626m/z	89855		M+H-2H2O	C28H40O7	36.5	0	-1.908026967			84.60397466	100 - 31 - 6.08 - 0.893 - 0.107	http://nonlinear.com/redirect/outbound?p=hmdb&param=HMDB34334	14alpha-Hydroxyixocarpanolide		453.262619	1	2.5993	1.75E-12	9.59E-14	Infinity		x	x	x	x
2.60_453.2626m/z	89919		M+H-H2O	C28H38O6	36.5	0	-1.981115137			84.88636468	100 - 30.9 - 5.86 - 0.826	http://nonlinear.com/redirect/outbound?p=hmdb&param=HMDB34415	Withanolide A		453.262619	1	2.5993	1.75E-12	9.59E-14	Infinity		x	x	x	x
2.60_453.2626m/z	91572		M+H-H2O	C28H38O6	36.5	0	-1.981115137			84.88636468	100 - 30.9 - 5.86 - 0.826	http://nonlinear.com/redirect/outbound?p=hmdb&param=HMDB36437	Methyl lucidenate F		453.262619	1	2.5993	1.75E-12	9.59E-14	Infinity		x	x	x	x
2.60_453.2626m/z	96198		M+Na	C27H34N4O	37	0	0.31752874			85.59925669	100 - 31.1 - 4.88 - 0.516	http://nonlinear.com/redirect/outbound?p=hmdb&param=HMDB41990	piritramide		453.262619	1	2.5993	1.75E-12	9.59E-14	Infinity		x	x	x	x
2.60_453.2626m/z	GPA(10:0/8:0)		M+H	C21H41O8P	37.5	0	3.178966287			91.03161005	100 - 23.5 - 4.28 - 0.574	http://nonlinear.com/redirect/outbound?p=lipidblast&param=GPA%2810%3A0%2F8%3A0%29	GPA(10:0/8:0)		453.262619	1	2.5993	1.75E-12	9.59E-14	Infinity		x	x	x	x
2.60_453.2626m/z	GPA(11:0/7:0)		M+H	C21H41O8P	37.5	0	3.178966287			91.03161005	100 - 23.5 - 4.28 - 0.574	http://nonlinear.com/redirect/outbound?p=lipidblast&param=GPA%2811%3A0%2F7%3A0%29	GPA(11:0/7:0)		453.262619	1	2.5993	1.75E-12	9.59E-14	Infinity		x	x	x	x
2.60_453.2626m/z	GPA(12:0/6:0)		M+H	C21H41O8P	37.5	0	3.178966287			91.03161005	100 - 23.5 - 4.28 - 0.574	http://nonlinear.com/redirect/outbound?p=lipidblast&param=GPA%2812%3A0%2F6%3A0%29	GPA(12:0/6:0)		453.262619	1	2.5993	1.75E-12	9.59E-14	Infinity		x	x	x	x
2.60_453.2626m/z	GPA(13:0/5:0)		M+H	C21H41O8P	37.5	0	3.178966287			91.03161005	100 - 23.5 - 4.28 - 0.574	http://nonlinear.com/redirect/outbound?p=lipidblast&param=GPA%2813%3A0%2F5%3A0%29	GPA(13:0/5:0)		453.262619	1	2.5993	1.75E-12	9.59E-14	Infinity		x	x	x	x
2.60_453.2626m/z	GPA(14:0/4:0)		M+H	C21H41O8P	37.5	0	3.178966287			91.03161005	100 - 23.5 - 4.28 - 0.574	http://nonlinear.com/redirect/outbound?p=lipidblast&param=GPA%2814%3A0%2F4%3A0%29	GPA(14:0/4:0)		453.262619	1	2.5993	1.75E-12	9.59E-14	Infinity		x	x	x	x
2.60_453.2626m/z	GPA(15:0/3:0)		M+H	C21H41O8P	37.5	0	3.178966287			91.03161005	100 - 23.5 - 4.28 - 0.574	http://nonlinear.com/redirect/outbound?p=lipidblast&param=GPA%2815%3A0%2F3%3A0%29	GPA(15:0/3:0)		453.262619	1	2.5993	1.75E-12	9.59E-14	Infinity		x	x	x	x
2.60_453.2626m/z	GPA(16:0/2:0)		M+H	C21H41O8P	37.5	0	3.178966287			91.03161005	100 - 23.5 - 4.28 - 0.574	http://nonlinear.com/redirect/outbound?p=lipidblast&param=GPA%2816%3A0%2F2%3A0%29	GPA(16:0/2:0)		453.262619	1	2.5993	1.75E-12	9.59E-14	Infinity		x	x	x	x
2.60_453.2626m/z	GPA(2:0/16:0)		M+H	C21H41O8P	37.5	0	3.178966287			91.03161005	100 - 23.5 - 4.28 - 0.574	http://nonlinear.com/redirect/outbound?p=lipidblast&param=GPA%282%3A0%2F16%3A0%29	GPA(2:0/16:0)		453.262619	1	2.5993	1.75E-12	9.59E-14	Infinity		x	x	x	x
2.60_453.2626m/z	GPA(3:0/15:0)		M+H	C21H41O8P	37.5	0	3.178966287			91.03161005	100 - 23.5 - 4.28 - 0.574	http://nonlinear.com/redirect/outbound?p=lipidblast&param=GPA%283%3A0%2F15%3A0%29	GPA(3:0/15:0)		453.262619	1	2.5993	1.75E-12	9.59E-14	Infinity		x	x	x	x
2.60_453.2626m/z	GPA(4:0/14:0)		M+H	C21H41O8P	37.5	0	3.178966287			91.03161005	100 - 23.5 - 4.28 - 0.574	http://nonlinear.com/redirect/outbound?p=lipidblast&param=GPA%284%3A0%2F14%3A0%29	GPA(4:0/14:0)		453.262619	1	2.5993	1.75E-12	9.59E-14	Infinity		x	x	x	x
2.60_453.2626m/z	GPA(5:0/13:0)		M+H	C21H41O8P	37.5	0	3.178966287			91.03161005	100 - 23.5 - 4.28 - 0.574	http://nonlinear.com/redirect/outbound?p=lipidblast&param=GPA%285%3A0%2F13%3A0%29	GPA(5:0/13:0)		453.262619	1	2.5993	1.75E-12	9.59E-14	Infinity		x	x	x	x
2.60_453.2626m/z	GPA(6:0/12:0)		M+H	C21H41O8P	37.5	0	3.178966287			91.03161005	100 - 23.5 - 4.28 - 0.574	http://nonlinear.com/redirect/outbound?p=lipidblast&param=GPA%286%3A0%2F12%3A0%29	GPA(6:0/12:0)		453.262619	1	2.5993	1.75E-12	9.59E-14	Infinity		x	x	x	x
2.60_453.2626m/z	GPA(7:0/11:0)		M+H	C21H41O8P	37.5	0	3.178966287			91.03161005	100 - 23.5 - 4.28 - 0.574	http://nonlinear.com/redirect/outbound?p=lipidblast&param=GPA%287%3A0%2F11%3A0%29	GPA(7:0/11:0)		453.262619	1	2.5993	1.75E-12	9.59E-14	Infinity		x	x	x	x
2.60_453.2626m/z	GPA(8:0/10:0)		M+H	C21H41O8P	37.5	0	3.178966287			91.03161005	100 - 23.5 - 4.28 - 0.574	http://nonlinear.com/redirect/outbound?p=lipidblast&param=GPA%288%3A0%2F10%3A0%29	GPA(8:0/10:0)		453.262619	1	2.5993	1.75E-12	9.59E-14	Infinity		x	x	x	x
2.60_453.2626m/z	GPA(9:0/9:0)		M+H	C21H41O8P	37.5	0	3.178966287			91.03161005	100 - 23.5 - 4.28 - 0.574	http://nonlinear.com/redirect/outbound?p=lipidblast&param=GPA%289%3A0%2F9%3A0%29	GPA(9:0/9:0)		453.262619	1	2.5993	1.75E-12	9.59E-14	Infinity		x	x	x	x
5.34_360.2016m/z	90958		M+H+Na	C37H60O12	35.9	0	-2.521905089			82.65642238	100 - 41.2 - 10.7 - 2.09 - 0.333	http://nonlinear.com/redirect/outbound?p=hmdb&param=HMDB35697	Momordicoside E		360.2016091	2	5.33815	2.08E-12	1.14E-13	Infinity		x	x	x	x
5.34_360.2016m/z	92882		M+H+Na	C37H60O12	35.9	0	-2.52190509			82.65642238	100 - 41.2 - 10.7 - 2.09 - 0.333	http://nonlinear.com/redirect/outbound?p=hmdb&param=HMDB38141	Glucosyl passiflorate		360.2016091	2	5.33815	2.08E-12	1.14E-13	Infinity		x	x	x	x
4.20_473.8688m/z	65571		M+ACN+H	C9H6I2O4	37.6	0	-1.416252827			89.91154651	100 - 9.96 - 1.26		3,5-Diiodo-4-hydroxyphenylpyruvate		473.8687686	1	4.199933333	2.50E-12	1.36E-13	Infinity		x	x	x	x
3.97_389.2259m/z	70795		M+Na	C22H32F2O2	35.4	0	-0.95215603			78.26853719	100 - 24.2 - 3.22 - 0.307		2alpha,3alpha-(Difluoromethylene)-5alpha-androstan-17beta-ol acetate		389.2259087	1	3.968733333	2.77E-12	1.50E-13	Infinity		x	x	x	x
3.97_389.2259m/z	DG(8:0/8:0/0:0)		M+2Na-H	C19H36O5	35	0	-4.445850018			80.21801958	100 - 21.2 - 3.15 - 0.352	http://nonlinear.com/redirect/outbound?p=lipidblast&param=DG%288%3A0%2F8%3A0%2F0%3A0%29	DG(8:0/8:0/0:0)		389.2259087	1	3.968733333	2.77E-12	1.50E-13	Infinity		x	x	x	x
5.34_332.1796n	70388		M+H-H2O, 2M+3H2O+2H	C20H25FO3	34.3	0	2.495417541			74.26641698	100 - 22 - 2.93 - 0.289		9-Fluoro-11beta-hydroxy-16beta-methylandrosta-1,4-diene-3,17-dione	332.1796018	346.1911618	2	5.33815	3.06E-12	1.65E-13	Infinity		x	x	x	x
5.34_332.1796n	70637		M+H-H2O, 2M+3H2O+2H	C20H25FO3	34.3	0	2.495417541			74.26641698	100 - 22 - 2.93 - 0.289		9-Fluoro-11beta-hydroxy-16alpha-methylandrosta-1,4-diene-3,17-dione	332.1796018	346.1911618	2	5.33815	3.06E-12	1.65E-13	Infinity		x	x	x	x
6.19_632.3825m/z	46666		M+2Na	C61H118O21S	30.4	0	-1.779520446			54.14025877	100 - 68.9 - 32.2 - 11.3 - 3.2 - 0.771 - 0.162		1-O-[3'''-sulfo-beta-D-Galactosyl-1'''-6''-alpha-D-Mannosyl-1''-2'-alpha-D-Glucosyl]-sn-2,3-di-O-phytanylglycerol		632.3824521	2	6.189283333	3.08E-12	1.66E-13	Infinity		x	x	x	x
5.65_434.2521m/z	80073		M+2Na	C42H79O13P	32.2	0	-0.057537632			60.830904	100 - 46.8 - 13.4 - 2.85 - 0.493		PI(13:0/20:1(11Z))		434.2521116	2	5.648116667	5.18E-12	2.76E-13	Infinity		x	x	x	x
5.65_434.2521m/z	80081		M+H+Na	C44H77O13P	31.7	0	-2.904656579			62.10169915	100 - 49 - 14.4 - 3.14 - 0.556		PI(13:0/22:4(7Z,10Z,13Z,16Z))		434.2521116	2	5.648116667	5.18E-12	2.76E-13	Infinity		x	x	x	x
5.65_434.2521m/z	80091		M+2Na	C42H79O13P	32.2	0	-0.057537632			60.830904	100 - 46.8 - 13.4 - 2.85 - 0.493		PI(14:0/19:1(9Z))		434.2521116	2	5.648116667	5.18E-12	2.76E-13	Infinity		x	x	x	x
5.65_434.2521m/z	80115		M+2Na	C42H79O13P	32.2	0	-0.057537632			60.830904	100 - 46.8 - 13.4 - 2.85 - 0.493		PI(14:1(9Z)/19:0)		434.2521116	2	5.648116667	5.18E-12	2.76E-13	Infinity		x	x	x	x
5.65_434.2521m/z	80135		M+2Na	C42H79O13P	32.2	0	-0.057537632			60.830904	100 - 46.8 - 13.4 - 2.85 - 0.493		PI(15:0/18:1(9Z))		434.2521116	2	5.648116667	5.18E-12	2.76E-13	Infinity		x	x	x	x
5.65_434.2521m/z	80144		M+H+Na	C44H77O13P	31.7	0	-2.904656579			62.10169915	100 - 49 - 14.4 - 3.14 - 0.556		PI(15:0/20:4(5Z,8Z,11Z,14Z))		434.2521116	2	5.648116667	5.18E-12	2.76E-13	Infinity		x	x	x	x
5.65_434.2521m/z	80162		M+2Na	C42H79O13P	32.2	0	-0.057537632			60.830904	100 - 46.8 - 13.4 - 2.85 - 0.493		PI(15:1(9Z)/18:0)		434.2521116	2	5.648116667	5.18E-12	2.76E-13	Infinity		x	x	x	x
5.65_434.2521m/z	80173		M+H+Na	C44H77O13P	31.7	0	-2.904656579			62.10169915	100 - 49 - 14.4 - 3.14 - 0.556		PI(15:1(9Z)/20:3(8Z,11Z,14Z))		434.2521116	2	5.648116667	5.18E-12	2.76E-13	Infinity		x	x	x	x
5.65_434.2521m/z	80198		M+2Na	C42H79O13P	32.2	0	-0.057537632			60.830904	100 - 46.8 - 13.4 - 2.85 - 0.493		PI(16:1(9Z)/17:0)		434.2521116	2	5.648116667	5.18E-12	2.76E-13	Infinity		x	x	x	x
5.65_434.2521m/z	80220		M+2Na	C42H79O13P	32.2	0	-0.057537632			60.830904	100 - 46.8 - 13.4 - 2.85 - 0.493		PI(17:0/16:1(9Z))		434.2521116	2	5.648116667	5.18E-12	2.76E-13	Infinity		x	x	x	x
5.65_434.2521m/z	80226		M+H+Na	C44H77O13P	31.7	0	-2.904656579			62.10169915	100 - 49 - 14.4 - 3.14 - 0.556		PI(17:0/18:4(6Z,9Z,12Z,15Z))		434.2521116	2	5.648116667	5.18E-12	2.76E-13	Infinity		x	x	x	x
5.65_434.2521m/z	80244		M+2Na	C42H79O13P	32.2	0	-0.057537632			60.830904	100 - 46.8 - 13.4 - 2.85 - 0.493		PI(17:1(9Z)/16:0)		434.2521116	2	5.648116667	5.18E-12	2.76E-13	Infinity		x	x	x	x
5.65_434.2521m/z	80251		M+H+Na	C44H77O13P	31.7	0	-2.904656579			62.10169915	100 - 49 - 14.4 - 3.14 - 0.556		PI(17:1(9Z)/18:3(6Z,9Z,12Z))		434.2521116	2	5.648116667	5.18E-12	2.76E-13	Infinity		x	x	x	x
5.65_434.2521m/z	80252		M+H+Na	C44H77O13P	31.7	0	-2.904656579			62.10169915	100 - 49 - 14.4 - 3.14 - 0.556		PI(17:1(9Z)/18:3(9Z,12Z,15Z))		434.2521116	2	5.648116667	5.18E-12	2.76E-13	Infinity		x	x	x	x
5.65_434.2521m/z	80280		M+H+Na	C44H77O13P	31.7	0	-2.904656579			62.10169915	100 - 49 - 14.4 - 3.14 - 0.556		PI(17:2(9Z,12Z)/18:2(9Z,12Z))		434.2521116	2	5.648116667	5.18E-12	2.76E-13	Infinity		x	x	x	x
5.65_434.2521m/z	80301		M+2Na	C42H79O13P	32.2	0	-0.057537632			60.830904	100 - 46.8 - 13.4 - 2.85 - 0.493		PI(18:0/15:1(9Z))		434.2521116	2	5.648116667	5.18E-12	2.76E-13	Infinity		x	x	x	x
5.65_434.2521m/z	80315		M+2Na	C42H79O13P	32.2	0	-0.057537632			60.830904	100 - 46.8 - 13.4 - 2.85 - 0.493		PI(18:1(9Z)/15:0)		434.2521116	2	5.648116667	5.18E-12	2.76E-13	Infinity		x	x	x	x
5.65_434.2521m/z	80339		M+H+Na	C44H77O13P	31.7	0	-2.904656579			62.10169915	100 - 49 - 14.4 - 3.14 - 0.556		PI(18:2(9Z,12Z)/17:2(9Z,12Z))		434.2521116	2	5.648116667	5.18E-12	2.76E-13	Infinity		x	x	x	x
5.65_434.2521m/z	80365		M+H+Na	C44H77O13P	31.7	0	-2.904656579			62.10169915	100 - 49 - 14.4 - 3.14 - 0.556		PI(18:3(6Z,9Z,12Z)/17:1(9Z))		434.2521116	2	5.648116667	5.18E-12	2.76E-13	Infinity		x	x	x	x
5.65_434.2521m/z	80395		M+H+Na	C44H77O13P	31.7	0	-2.904656579			62.10169915	100 - 49 - 14.4 - 3.14 - 0.556		PI(18:3(9Z,12Z,15Z)/17:1(9Z))		434.2521116	2	5.648116667	5.18E-12	2.76E-13	Infinity		x	x	x	x
5.65_434.2521m/z	80423		M+H+Na	C44H77O13P	31.7	0	-2.904656579			62.10169915	100 - 49 - 14.4 - 3.14 - 0.556		PI(18:4(6Z,9Z,12Z,15Z)/17:0)		434.2521116	2	5.648116667	5.18E-12	2.76E-13	Infinity		x	x	x	x
5.65_434.2521m/z	80446		M+2Na	C42H79O13P	32.2	0	-0.057537632			60.830904	100 - 46.8 - 13.4 - 2.85 - 0.493		PI(19:0/14:1(9Z))		434.2521116	2	5.648116667	5.18E-12	2.76E-13	Infinity		x	x	x	x
5.65_434.2521m/z	80472		M+2Na	C42H79O13P	32.2	0	-0.057537632			60.830904	100 - 46.8 - 13.4 - 2.85 - 0.493		PI(19:1(9Z)/14:0)		434.2521116	2	5.648116667	5.18E-12	2.76E-13	Infinity		x	x	x	x
5.65_434.2521m/z	80519		M+2Na	C42H79O13P	32.2	0	-0.057537632			60.830904	100 - 46.8 - 13.4 - 2.85 - 0.493		PI(20:1(11Z)/13:0)		434.2521116	2	5.648116667	5.18E-12	2.76E-13	Infinity		x	x	x	x
5.65_434.2521m/z	80584		M+H+Na	C44H77O13P	31.7	0	-2.904656579			62.10169915	100 - 49 - 14.4 - 3.14 - 0.556		PI(20:3(8Z,11Z,14Z)/15:1(9Z))		434.2521116	2	5.648116667	5.18E-12	2.76E-13	Infinity		x	x	x	x
5.65_434.2521m/z	80614		M+H+Na	C44H77O13P	31.7	0	-2.904656579			62.10169915	100 - 49 - 14.4 - 3.14 - 0.556		PI(20:4(5Z,8Z,11Z,14Z)/15:0)		434.2521116	2	5.648116667	5.18E-12	2.76E-13	Infinity		x	x	x	x
5.65_434.2521m/z	80779		M+H+Na	C44H77O13P	31.7	0	-2.904656579			62.10169915	100 - 49 - 14.4 - 3.14 - 0.556		PI(22:4(7Z,10Z,13Z,16Z)/13:0)		434.2521116	2	5.648116667	5.18E-12	2.76E-13	Infinity		x	x	x	x
5.65_434.2521m/z	80901		M+2Na	C42H79O13P	32.2	0	-0.057537632			60.830904	100 - 46.8 - 13.4 - 2.85 - 0.493		PI(16:0/17:1(9Z))		434.2521116	2	5.648116667	5.18E-12	2.76E-13	Infinity		x	x	x	x
5.65_434.2521m/z	MGDG(18:4/22:6)		M+2Na	C49H74O10	31.9	0	-2.938108576			63.11071385	100 - 54.2 - 16.5 - 3.62 - 0.635	http://nonlinear.com/redirect/outbound?p=lipidblast&param=MGDG%2818%3A4%2F22%3A6%29	MGDG(18:4/22:6)		434.2521116	2	5.648116667	5.18E-12	2.76E-13	Infinity		x	x	x	x
5.65_434.2521m/z	MGDG(20:5/20:5)		M+2Na	C49H74O10	31.9	0	-2.938108576			63.11071385	100 - 54.2 - 16.5 - 3.62 - 0.635	http://nonlinear.com/redirect/outbound?p=lipidblast&param=MGDG%2820%3A5%2F20%3A5%29	MGDG(20:5/20:5)		434.2521116	2	5.648116667	5.18E-12	2.76E-13	Infinity		x	x	x	x
5.65_434.2521m/z	MGDG(22:6/18:4)		M+2Na	C49H74O10	31.9	0	-2.938108576			63.11071385	100 - 54.2 - 16.5 - 3.62 - 0.635	http://nonlinear.com/redirect/outbound?p=lipidblast&param=MGDG%2822%3A6%2F18%3A4%29	MGDG(22:6/18:4)		434.2521116	2	5.648116667	5.18E-12	2.76E-13	Infinity		x	x	x	x
6.19_640.3972m/z	45386		2M+3H2O+2H	C35H54N4O4S	34.2	0	-1.427915881			72.89482955	100 - 40.9 - 13.5 - 3.2 - 0.581		15-deoxy-Δ12,14-Prostaglandin J2-biotin		640.3972428	2	6.189283333	5.77E-12	3.06E-13	Infinity		x	x	x	x
6.32_745.4550m/z	19739		2M+Na	C15H31N5O5	31.1	0	1.030073187			56.84353916	100 - 18.6 - 2.67 - 0.282		Lys Ser Lys		745.4550031	1	6.31885	2.70E-11	1.38E-12	Infinity		x	x	x	x
6.32_745.4550m/z	20260		2M+Na	C15H31N5O5	31.1	0	1.030073187			56.84353916	100 - 18.6 - 2.67 - 0.282		Ser Lys Lys		745.4550031	1	6.31885	2.70E-11	1.38E-12	Infinity		x	x	x	x
6.32_745.4550m/z	21035		2M+Na	C15H31N5O5	31.1	0	1.030073187			56.84353916	100 - 18.6 - 2.67 - 0.282		Lys Lys Ser		745.4550031	1	6.31885	2.70E-11	1.38E-12	Infinity		x	x	x	x
6.32_745.4550m/z	40951		M+H-2H2O	C39H74O11P2	32.6	0	-2.281193491			65.49651622	100 - 43.5 - 11.5 - 2.25 - 0.359		PPA(18:1(9Z)/18:1(9Z))		745.4550031	1	6.31885	2.70E-11	1.38E-12	Infinity		x	x	x	x
6.32_745.4550m/z	91547		M+ACN+Na	C44H59NO5	33.5	0	-0.133057959			67.61002871	100 - 48.8 - 12.7 - 2.32 - 0.331	http://nonlinear.com/redirect/outbound?p=hmdb&param=HMDB36405	7-Epizucchini factor A		745.4550031	1	6.31885	2.70E-11	1.38E-12	Infinity		x	x	x	x
6.32_745.4550m/z	GPCho(20:5/9:0)		M+ACN+Na	C37H64NO8P	32.2	0	3.34393377			65.17223836	100 - 41.4 - 10 - 1.78 - 0.254	http://nonlinear.com/redirect/outbound?p=lipidblast&param=GPCho%2820%3A5%2F9%3A0%29	GPCho(20:5/9:0)		745.4550031	1	6.31885	2.70E-11	1.38E-12	Infinity		x	x	x	x
6.32_745.4550m/z	GPCho(22:5/7:0)		M+ACN+Na	C37H64NO8P	32.2	0	3.34393377			65.17223836	100 - 41.4 - 10 - 1.78 - 0.254	http://nonlinear.com/redirect/outbound?p=lipidblast&param=GPCho%2822%3A5%2F7%3A0%29	GPCho(22:5/7:0)		745.4550031	1	6.31885	2.70E-11	1.38E-12	Infinity		x	x	x	x
6.32_745.4550m/z	GPCho(7:0/22:5)		M+ACN+Na	C37H64NO8P	32.2	0	3.34393377			65.17223836	100 - 41.4 - 10 - 1.78 - 0.254	http://nonlinear.com/redirect/outbound?p=lipidblast&param=GPCho%287%3A0%2F22%3A5%29	GPCho(7:0/22:5)		745.4550031	1	6.31885	2.70E-11	1.38E-12	Infinity		x	x	x	x
6.32_745.4550m/z	GPCho(9:0/20:5)		M+ACN+Na	C37H64NO8P	32.2	0	3.34393377			65.17223836	100 - 41.4 - 10 - 1.78 - 0.254	http://nonlinear.com/redirect/outbound?p=lipidblast&param=GPCho%289%3A0%2F20%3A5%29	GPCho(9:0/20:5)		745.4550031	1	6.31885	2.70E-11	1.38E-12	Infinity		x	x	x	x
6.32_745.4550m/z	GPEtn(10:0/22:5)		M+ACN+Na	C37H64NO8P	32.2	0	3.34393377			65.17223836	100 - 41.4 - 10 - 1.78 - 0.254	http://nonlinear.com/redirect/outbound?p=lipidblast&param=GPEtn%2810%3A0%2F22%3A5%29	GPEtn(10:0/22:5)		745.4550031	1	6.31885	2.70E-11	1.38E-12	Infinity		x	x	x	x
6.32_745.4550m/z	GPEtn(12:0/20:5)		M+ACN+Na	C37H64NO8P	32.2	0	3.34393377			65.17223836	100 - 41.4 - 10 - 1.78 - 0.254	http://nonlinear.com/redirect/outbound?p=lipidblast&param=GPEtn%2812%3A0%2F20%3A5%29	GPEtn(12:0/20:5)		745.4550031	1	6.31885	2.70E-11	1.38E-12	Infinity		x	x	x	x
6.32_745.4550m/z	GPEtn(14:1/18:4)		M+ACN+Na	C37H64NO8P	32.2	0	3.34393377			65.17223836	100 - 41.4 - 10 - 1.78 - 0.254	http://nonlinear.com/redirect/outbound?p=lipidblast&param=GPEtn%2814%3A1%2F18%3A4%29	GPEtn(14:1/18:4)		745.4550031	1	6.31885	2.70E-11	1.38E-12	Infinity		x	x	x	x
6.32_745.4550m/z	GPEtn(18:4/14:1)		M+ACN+Na	C37H64NO8P	32.2	0	3.34393377			65.17223836	100 - 41.4 - 10 - 1.78 - 0.254	http://nonlinear.com/redirect/outbound?p=lipidblast&param=GPEtn%2818%3A4%2F14%3A1%29	GPEtn(18:4/14:1)		745.4550031	1	6.31885	2.70E-11	1.38E-12	Infinity		x	x	x	x
6.32_745.4550m/z	GPEtn(20:5/12:0)		M+ACN+Na	C37H64NO8P	32.2	0	3.34393377			65.17223836	100 - 41.4 - 10 - 1.78 - 0.254	http://nonlinear.com/redirect/outbound?p=lipidblast&param=GPEtn%2820%3A5%2F12%3A0%29	GPEtn(20:5/12:0)		745.4550031	1	6.31885	2.70E-11	1.38E-12	Infinity		x	x	x	x
6.32_745.4550m/z	GPEtn(22:5/10:0)		M+ACN+Na	C37H64NO8P	32.2	0	3.34393377			65.17223836	100 - 41.4 - 10 - 1.78 - 0.254	http://nonlinear.com/redirect/outbound?p=lipidblast&param=GPEtn%2822%3A5%2F10%3A0%29	GPEtn(22:5/10:0)		745.4550031	1	6.31885	2.70E-11	1.38E-12	Infinity		x	x	x	x
6.01_779.4726m/z	45175		2M+Na	C22H34O5	28.2	0	2.874714494			44.62489567	100 - 24.4 - 3.87 - 0.461		8-iso-16-cyclohexyl-tetranor Prostaglandin E2		779.4726437	1	6.0089	3.18E-11	1.62E-12	Infinity		x	x	x	x
6.01_779.4726m/z	46019		2M+Na	C22H34O5	28.2	0	2.874714494			44.62489567	100 - 24.4 - 3.87 - 0.461		C22-PGF4alpha		779.4726437	1	6.0089	3.18E-11	1.62E-12	Infinity		x	x	x	x
6.01_779.4726m/z	53594		2M+Na	C22H34O5	28.2	0	2.874714494			44.62489567	100 - 24.4 - 3.87 - 0.461		1,9-dideoxyforskolin		779.4726437	1	6.0089	3.18E-11	1.62E-12	Infinity		x	x	x	x
6.01_779.4726m/z	67483		2M+Na	C22H34O5	28.2	0	2.874714494			44.62489567	100 - 24.4 - 3.87 - 0.461		Pleuromutilin		779.4726437	1	6.0089	3.18E-11	1.62E-12	Infinity		x	x	x	x
6.01_779.4726m/z	68243		2M+Na	C22H34O5	28.2	0	2.874714494			44.62489567	100 - 24.4 - 3.87 - 0.461		Cornudentanone		779.4726437	1	6.0089	3.18E-11	1.62E-12	Infinity		x	x	x	x
6.01_779.4726m/z	69716		2M+Na	C22H34O5	28.2	0	2.874714494			44.62489567	100 - 24.4 - 3.87 - 0.461		F4-Neuroprostane (4-series)		779.4726437	1	6.0089	3.18E-11	1.62E-12	Infinity		x	x	x	x
6.01_779.4726m/z	69717		2M+Na	C22H34O5	28.2	0	2.874714494			44.62489567	100 - 24.4 - 3.87 - 0.461		F4-Neuroprostane (7-series)		779.4726437	1	6.0089	3.18E-11	1.62E-12	Infinity		x	x	x	x
6.01_779.4726m/z	90789		2M+Na	C22H34O5	28.2	0	2.874714494			44.62489567	100 - 24.4 - 3.87 - 0.461	http://nonlinear.com/redirect/outbound?p=hmdb&param=HMDB35508	Annoglabasin F		779.4726437	1	6.0089	3.18E-11	1.62E-12	Infinity		x	x	x	x
2.78_367.1780m/z	24081		M+ACN+Na	C21H21NO	36.6	0	-0.43354747			83.71565904	100 - 23.4 - 2.81 - 0.232		Tribenzylamine n-oxide		367.1779526	1	2.7797	3.29E-11	1.67E-12	131.8655589		x	x	x	x
2.78_367.1780m/z	70522		M+ACN+Na	C21H21NO	36.6	0	-0.43354747			83.71565904	100 - 23.4 - 2.81 - 0.232		alpha-Ethyl-alpha,beta-diphenyl-2-pyridineethanol		367.1779526	1	2.7797	3.29E-11	1.67E-12	131.8655589		x	x	x	x
2.78_367.1780m/z	96152		M+CH3OH+H	C16H19FN4O3	37.1	0	1.025771057			86.97798871	100 - 19.1 - 2.34 - 0.216	http://nonlinear.com/redirect/outbound?p=hmdb&param=HMDB41826	amifloxacin		367.1779526	1	2.7797	3.29E-11	1.67E-12	131.8655589		x	x	x	x
6.19_794.4903m/z	77728		M+2Na-H	C39H76NO10P	35.2	0	-2.064856035			78.5113748	100 - 43.8 - 11.4 - 2.2 - 0.343		PS(12:0/21:0)		794.4903015	1	6.189283333	3.39E-11	1.72E-12	Infinity		x	x	x	x
6.19_794.4903m/z	77764		M+2Na-H	C39H76NO10P	35.2	0	-2.064856035			78.5113748	100 - 43.8 - 11.4 - 2.2 - 0.343		PS(14:0/19:0)		794.4903015	1	6.189283333	3.39E-11	1.72E-12	Infinity		x	x	x	x
6.19_794.4903m/z	77893		M+2Na-H	C39H76NO10P	35.2	0	-2.064856035			78.5113748	100 - 43.8 - 11.4 - 2.2 - 0.343		PS(17:0/16:0)		794.4903015	1	6.189283333	3.39E-11	1.72E-12	Infinity		x	x	x	x
6.19_794.4903m/z	77974		M+2Na-H	C39H76NO10P	35.2	0	-2.064856035			78.5113748	100 - 43.8 - 11.4 - 2.2 - 0.343		PS(18:0/15:0)		794.4903015	1	6.189283333	3.39E-11	1.72E-12	Infinity		x	x	x	x
6.19_794.4903m/z	78519		M+2Na-H	C39H76NO10P	35.2	0	-2.064856035			78.5113748	100 - 43.8 - 11.4 - 2.2 - 0.343		PS(21:0/12:0)		794.4903015	1	6.189283333	3.39E-11	1.72E-12	Infinity		x	x	x	x
6.19_794.4903m/z	78530		M+2Na-H	C39H76NO10P	35.2	0	-2.064856035			78.5113748	100 - 43.8 - 11.4 - 2.2 - 0.343		PS(20:0/13:0)		794.4903015	1	6.189283333	3.39E-11	1.72E-12	Infinity		x	x	x	x
6.19_794.4903m/z	78535		M+2Na-H	C39H76NO10P	35.2	0	-2.064856035			78.5113748	100 - 43.8 - 11.4 - 2.2 - 0.343		PS(19:0/14:0)		794.4903015	1	6.189283333	3.39E-11	1.72E-12	Infinity		x	x	x	x
6.19_794.4903m/z	78572		M+2Na-H	C39H76NO10P	35.2	0	-2.064856035			78.5113748	100 - 43.8 - 11.4 - 2.2 - 0.343		PS(16:0/17:0)		794.4903015	1	6.189283333	3.39E-11	1.72E-12	Infinity		x	x	x	x
6.19_794.4903m/z	78578		M+2Na-H	C39H76NO10P	35.2	0	-2.064856035			78.5113748	100 - 43.8 - 11.4 - 2.2 - 0.343		PS(15:0/18:0)		794.4903015	1	6.189283333	3.39E-11	1.72E-12	Infinity		x	x	x	x
6.19_794.4903m/z	78597		M+2Na-H	C39H76NO10P	35.2	0	-2.064856035			78.5113748	100 - 43.8 - 11.4 - 2.2 - 0.343		PS(13:0/20:0)		794.4903015	1	6.189283333	3.39E-11	1.72E-12	Infinity		x	x	x	x
6.19_794.4903m/z	DGDG(10:0/12:0)		M+ACN+H	C37H68O15	35.2	0	0.869873332			77.08709843	100 - 41.4 - 11.4 - 2.37 - 0.405	http://nonlinear.com/redirect/outbound?p=lipidblast&param=DGDG%2810%3A0%2F12%3A0%29	DGDG(10:0/12:0)		794.4903015	1	6.189283333	3.39E-11	1.72E-12	Infinity		x	x	x	x
6.19_794.4903m/z	DGDG(11:0/11:0)		M+ACN+H	C37H68O15	35.2	0	0.869873332			77.08709843	100 - 41.4 - 11.4 - 2.37 - 0.405	http://nonlinear.com/redirect/outbound?p=lipidblast&param=DGDG%2811%3A0%2F11%3A0%29	DGDG(11:0/11:0)		794.4903015	1	6.189283333	3.39E-11	1.72E-12	Infinity		x	x	x	x
6.19_794.4903m/z	DGDG(12:0/10:0)		M+ACN+H	C37H68O15	35.2	0	0.869873332			77.08709843	100 - 41.4 - 11.4 - 2.37 - 0.405	http://nonlinear.com/redirect/outbound?p=lipidblast&param=DGDG%2812%3A0%2F10%3A0%29	DGDG(12:0/10:0)		794.4903015	1	6.189283333	3.39E-11	1.72E-12	Infinity		x	x	x	x
6.19_794.4903m/z	DGDG(13:0/9:0)		M+ACN+H	C37H68O15	35.2	0	0.869873332			77.08709843	100 - 41.4 - 11.4 - 2.37 - 0.405	http://nonlinear.com/redirect/outbound?p=lipidblast&param=DGDG%2813%3A0%2F9%3A0%29	DGDG(13:0/9:0)		794.4903015	1	6.189283333	3.39E-11	1.72E-12	Infinity		x	x	x	x
6.19_794.4903m/z	DGDG(14:0/8:0)		M+ACN+H	C37H68O15	35.2	0	0.869873332			77.08709843	100 - 41.4 - 11.4 - 2.37 - 0.405	http://nonlinear.com/redirect/outbound?p=lipidblast&param=DGDG%2814%3A0%2F8%3A0%29	DGDG(14:0/8:0)		794.4903015	1	6.189283333	3.39E-11	1.72E-12	Infinity		x	x	x	x
6.19_794.4903m/z	DGDG(15:0/7:0)		M+ACN+H	C37H68O15	35.2	0	0.869873332			77.08709843	100 - 41.4 - 11.4 - 2.37 - 0.405	http://nonlinear.com/redirect/outbound?p=lipidblast&param=DGDG%2815%3A0%2F7%3A0%29	DGDG(15:0/7:0)		794.4903015	1	6.189283333	3.39E-11	1.72E-12	Infinity		x	x	x	x
6.19_794.4903m/z	DGDG(16:0/6:0)		M+ACN+H	C37H68O15	35.2	0	0.869873332			77.08709843	100 - 41.4 - 11.4 - 2.37 - 0.405	http://nonlinear.com/redirect/outbound?p=lipidblast&param=DGDG%2816%3A0%2F6%3A0%29	DGDG(16:0/6:0)		794.4903015	1	6.189283333	3.39E-11	1.72E-12	Infinity		x	x	x	x
6.19_794.4903m/z	DGDG(17:0/5:0)		M+ACN+H	C37H68O15	35.2	0	0.869873332			77.08709843	100 - 41.4 - 11.4 - 2.37 - 0.405	http://nonlinear.com/redirect/outbound?p=lipidblast&param=DGDG%2817%3A0%2F5%3A0%29	DGDG(17:0/5:0)		794.4903015	1	6.189283333	3.39E-11	1.72E-12	Infinity		x	x	x	x
6.19_794.4903m/z	DGDG(18:0/4:0)		M+ACN+H	C37H68O15	35.2	0	0.869873332			77.08709843	100 - 41.4 - 11.4 - 2.37 - 0.405	http://nonlinear.com/redirect/outbound?p=lipidblast&param=DGDG%2818%3A0%2F4%3A0%29	DGDG(18:0/4:0)		794.4903015	1	6.189283333	3.39E-11	1.72E-12	Infinity		x	x	x	x
6.19_794.4903m/z	DGDG(19:0/3:0)		M+ACN+H	C37H68O15	35.2	0	0.869873332			77.08709843	100 - 41.4 - 11.4 - 2.37 - 0.405	http://nonlinear.com/redirect/outbound?p=lipidblast&param=DGDG%2819%3A0%2F3%3A0%29	DGDG(19:0/3:0)		794.4903015	1	6.189283333	3.39E-11	1.72E-12	Infinity		x	x	x	x
6.19_794.4903m/z	DGDG(2:0/20:0)		M+ACN+H	C37H68O15	35.2	0	0.869873332			77.08709843	100 - 41.4 - 11.4 - 2.37 - 0.405	http://nonlinear.com/redirect/outbound?p=lipidblast&param=DGDG%282%3A0%2F20%3A0%29	DGDG(2:0/20:0)		794.4903015	1	6.189283333	3.39E-11	1.72E-12	Infinity		x	x	x	x
6.19_794.4903m/z	DGDG(20:0/2:0)		M+ACN+H	C37H68O15	35.2	0	0.869873332			77.08709843	100 - 41.4 - 11.4 - 2.37 - 0.405	http://nonlinear.com/redirect/outbound?p=lipidblast&param=DGDG%2820%3A0%2F2%3A0%29	DGDG(20:0/2:0)		794.4903015	1	6.189283333	3.39E-11	1.72E-12	Infinity		x	x	x	x
6.19_794.4903m/z	DGDG(3:0/19:0)		M+ACN+H	C37H68O15	35.2	0	0.869873332			77.08709843	100 - 41.4 - 11.4 - 2.37 - 0.405	http://nonlinear.com/redirect/outbound?p=lipidblast&param=DGDG%283%3A0%2F19%3A0%29	DGDG(3:0/19:0)		794.4903015	1	6.189283333	3.39E-11	1.72E-12	Infinity		x	x	x	x
6.19_794.4903m/z	DGDG(4:0/18:0)		M+ACN+H	C37H68O15	35.2	0	0.869873332			77.08709843	100 - 41.4 - 11.4 - 2.37 - 0.405	http://nonlinear.com/redirect/outbound?p=lipidblast&param=DGDG%284%3A0%2F18%3A0%29	DGDG(4:0/18:0)		794.4903015	1	6.189283333	3.39E-11	1.72E-12	Infinity		x	x	x	x
6.19_794.4903m/z	DGDG(5:0/17:0)		M+ACN+H	C37H68O15	35.2	0	0.869873332			77.08709843	100 - 41.4 - 11.4 - 2.37 - 0.405	http://nonlinear.com/redirect/outbound?p=lipidblast&param=DGDG%285%3A0%2F17%3A0%29	DGDG(5:0/17:0)		794.4903015	1	6.189283333	3.39E-11	1.72E-12	Infinity		x	x	x	x
6.19_794.4903m/z	DGDG(6:0/16:0)		M+ACN+H	C37H68O15	35.2	0	0.869873332			77.08709843	100 - 41.4 - 11.4 - 2.37 - 0.405	http://nonlinear.com/redirect/outbound?p=lipidblast&param=DGDG%286%3A0%2F16%3A0%29	DGDG(6:0/16:0)		794.4903015	1	6.189283333	3.39E-11	1.72E-12	Infinity		x	x	x	x
6.19_794.4903m/z	DGDG(7:0/15:0)		M+ACN+H	C37H68O15	35.2	0	0.869873332			77.08709843	100 - 41.4 - 11.4 - 2.37 - 0.405	http://nonlinear.com/redirect/outbound?p=lipidblast&param=DGDG%287%3A0%2F15%3A0%29	DGDG(7:0/15:0)		794.4903015	1	6.189283333	3.39E-11	1.72E-12	Infinity		x	x	x	x
6.19_794.4903m/z	DGDG(8:0/14:0)		M+ACN+H	C37H68O15	35.2	0	0.869873332			77.08709843	100 - 41.4 - 11.4 - 2.37 - 0.405	http://nonlinear.com/redirect/outbound?p=lipidblast&param=DGDG%288%3A0%2F14%3A0%29	DGDG(8:0/14:0)		794.4903015	1	6.189283333	3.39E-11	1.72E-12	Infinity		x	x	x	x
6.19_794.4903m/z	DGDG(9:0/13:0)		M+ACN+H	C37H68O15	35.2	0	0.869873332			77.08709843	100 - 41.4 - 11.4 - 2.37 - 0.405	http://nonlinear.com/redirect/outbound?p=lipidblast&param=DGDG%289%3A0%2F13%3A0%29	DGDG(9:0/13:0)		794.4903015	1	6.189283333	3.39E-11	1.72E-12	Infinity		x	x	x	x
6.19_794.4903m/z	GPSer(10:0/23:0)		M+2Na-H	C39H76NO10P	35.2	0	-2.064856032			78.5113748	100 - 43.8 - 11.4 - 2.2 - 0.343	http://nonlinear.com/redirect/outbound?p=lipidblast&param=GPSer%2810%3A0%2F23%3A0%29	GPSer(10:0/23:0)		794.4903015	1	6.189283333	3.39E-11	1.72E-12	Infinity		x	x	x	x
6.19_794.4903m/z	GPSer(11:0/22:0)		M+2Na-H	C39H76NO10P	35.2	0	-2.064856032			78.5113748	100 - 43.8 - 11.4 - 2.2 - 0.343	http://nonlinear.com/redirect/outbound?p=lipidblast&param=GPSer%2811%3A0%2F22%3A0%29	GPSer(11:0/22:0)		794.4903015	1	6.189283333	3.39E-11	1.72E-12	Infinity		x	x	x	x
6.19_794.4903m/z	GPSer(12:0/21:0)		M+2Na-H	C39H76NO10P	35.2	0	-2.064856032			78.5113748	100 - 43.8 - 11.4 - 2.2 - 0.343	http://nonlinear.com/redirect/outbound?p=lipidblast&param=GPSer%2812%3A0%2F21%3A0%29	GPSer(12:0/21:0)		794.4903015	1	6.189283333	3.39E-11	1.72E-12	Infinity		x	x	x	x
6.19_794.4903m/z	GPSer(13:0/20:0)		M+2Na-H	C39H76NO10P	35.2	0	-2.064856032			78.5113748	100 - 43.8 - 11.4 - 2.2 - 0.343	http://nonlinear.com/redirect/outbound?p=lipidblast&param=GPSer%2813%3A0%2F20%3A0%29	GPSer(13:0/20:0)		794.4903015	1	6.189283333	3.39E-11	1.72E-12	Infinity		x	x	x	x
6.19_794.4903m/z	GPSer(14:0/19:0)		M+2Na-H	C39H76NO10P	35.2	0	-2.064856032			78.5113748	100 - 43.8 - 11.4 - 2.2 - 0.343	http://nonlinear.com/redirect/outbound?p=lipidblast&param=GPSer%2814%3A0%2F19%3A0%29	GPSer(14:0/19:0)		794.4903015	1	6.189283333	3.39E-11	1.72E-12	Infinity		x	x	x	x
6.19_794.4903m/z	GPSer(15:0/18:0)		M+2Na-H	C39H76NO10P	35.2	0	-2.064856032			78.5113748	100 - 43.8 - 11.4 - 2.2 - 0.343	http://nonlinear.com/redirect/outbound?p=lipidblast&param=GPSer%2815%3A0%2F18%3A0%29	GPSer(15:0/18:0)		794.4903015	1	6.189283333	3.39E-11	1.72E-12	Infinity		x	x	x	x
6.19_794.4903m/z	GPSer(16:0/17:0)		M+2Na-H	C39H76NO10P	35.2	0	-2.064856032			78.5113748	100 - 43.8 - 11.4 - 2.2 - 0.343	http://nonlinear.com/redirect/outbound?p=lipidblast&param=GPSer%2816%3A0%2F17%3A0%29	GPSer(16:0/17:0)		794.4903015	1	6.189283333	3.39E-11	1.72E-12	Infinity		x	x	x	x
6.19_794.4903m/z	GPSer(17:0/16:0)		M+2Na-H	C39H76NO10P	35.2	0	-2.064856032			78.5113748	100 - 43.8 - 11.4 - 2.2 - 0.343	http://nonlinear.com/redirect/outbound?p=lipidblast&param=GPSer%2817%3A0%2F16%3A0%29	GPSer(17:0/16:0)		794.4903015	1	6.189283333	3.39E-11	1.72E-12	Infinity		x	x	x	x
6.19_794.4903m/z	GPSer(18:0/15:0)		M+2Na-H	C39H76NO10P	35.2	0	-2.064856032			78.5113748	100 - 43.8 - 11.4 - 2.2 - 0.343	http://nonlinear.com/redirect/outbound?p=lipidblast&param=GPSer%2818%3A0%2F15%3A0%29	GPSer(18:0/15:0)		794.4903015	1	6.189283333	3.39E-11	1.72E-12	Infinity		x	x	x	x
6.19_794.4903m/z	GPSer(19:0/14:0)		M+2Na-H	C39H76NO10P	35.2	0	-2.064856032			78.5113748	100 - 43.8 - 11.4 - 2.2 - 0.343	http://nonlinear.com/redirect/outbound?p=lipidblast&param=GPSer%2819%3A0%2F14%3A0%29	GPSer(19:0/14:0)		794.4903015	1	6.189283333	3.39E-11	1.72E-12	Infinity		x	x	x	x
6.19_794.4903m/z	GPSer(20:0/13:0)		M+2Na-H	C39H76NO10P	35.2	0	-2.064856032			78.5113748	100 - 43.8 - 11.4 - 2.2 - 0.343	http://nonlinear.com/redirect/outbound?p=lipidblast&param=GPSer%2820%3A0%2F13%3A0%29	GPSer(20:0/13:0)		794.4903015	1	6.189283333	3.39E-11	1.72E-12	Infinity		x	x	x	x
6.19_794.4903m/z	GPSer(21:0/12:0)		M+2Na-H	C39H76NO10P	35.2	0	-2.064856032			78.5113748	100 - 43.8 - 11.4 - 2.2 - 0.343	http://nonlinear.com/redirect/outbound?p=lipidblast&param=GPSer%2821%3A0%2F12%3A0%29	GPSer(21:0/12:0)		794.4903015	1	6.189283333	3.39E-11	1.72E-12	Infinity		x	x	x	x
6.19_794.4903m/z	GPSer(22:0/11:0)		M+2Na-H	C39H76NO10P	35.2	0	-2.064856032			78.5113748	100 - 43.8 - 11.4 - 2.2 - 0.343	http://nonlinear.com/redirect/outbound?p=lipidblast&param=GPSer%2822%3A0%2F11%3A0%29	GPSer(22:0/11:0)		794.4903015	1	6.189283333	3.39E-11	1.72E-12	Infinity		x	x	x	x
6.19_794.4903m/z	GPSer(23:0/10:0)		M+2Na-H	C39H76NO10P	35.2	0	-2.064856032			78.5113748	100 - 43.8 - 11.4 - 2.2 - 0.343	http://nonlinear.com/redirect/outbound?p=lipidblast&param=GPSer%2823%3A0%2F10%3A0%29	GPSer(23:0/10:0)		794.4903015	1	6.189283333	3.39E-11	1.72E-12	Infinity		x	x	x	x
6.19_794.4903m/z	GPSer(24:0/9:0)		M+2Na-H	C39H76NO10P	35.2	0	-2.064856032			78.5113748	100 - 43.8 - 11.4 - 2.2 - 0.343	http://nonlinear.com/redirect/outbound?p=lipidblast&param=GPSer%2824%3A0%2F9%3A0%29	GPSer(24:0/9:0)		794.4903015	1	6.189283333	3.39E-11	1.72E-12	Infinity		x	x	x	x
6.19_794.4903m/z	GPSer(25:0/8:0)		M+2Na-H	C39H76NO10P	35.2	0	-2.064856032			78.5113748	100 - 43.8 - 11.4 - 2.2 - 0.343	http://nonlinear.com/redirect/outbound?p=lipidblast&param=GPSer%2825%3A0%2F8%3A0%29	GPSer(25:0/8:0)		794.4903015	1	6.189283333	3.39E-11	1.72E-12	Infinity		x	x	x	x
6.19_794.4903m/z	GPSer(26:0/7:0)		M+2Na-H	C39H76NO10P	35.2	0	-2.064856032			78.5113748	100 - 43.8 - 11.4 - 2.2 - 0.343	http://nonlinear.com/redirect/outbound?p=lipidblast&param=GPSer%2826%3A0%2F7%3A0%29	GPSer(26:0/7:0)		794.4903015	1	6.189283333	3.39E-11	1.72E-12	Infinity		x	x	x	x
6.19_794.4903m/z	GPSer(7:0/26:0)		M+2Na-H	C39H76NO10P	35.2	0	-2.064856032			78.5113748	100 - 43.8 - 11.4 - 2.2 - 0.343	http://nonlinear.com/redirect/outbound?p=lipidblast&param=GPSer%287%3A0%2F26%3A0%29	GPSer(7:0/26:0)		794.4903015	1	6.189283333	3.39E-11	1.72E-12	Infinity		x	x	x	x
6.19_794.4903m/z	GPSer(8:0/25:0)		M+2Na-H	C39H76NO10P	35.2	0	-2.064856032			78.5113748	100 - 43.8 - 11.4 - 2.2 - 0.343	http://nonlinear.com/redirect/outbound?p=lipidblast&param=GPSer%288%3A0%2F25%3A0%29	GPSer(8:0/25:0)		794.4903015	1	6.189283333	3.39E-11	1.72E-12	Infinity		x	x	x	x
6.19_794.4903m/z	GPSer(9:0/24:0)		M+2Na-H	C39H76NO10P	35.2	0	-2.064856032			78.5113748	100 - 43.8 - 11.4 - 2.2 - 0.343	http://nonlinear.com/redirect/outbound?p=lipidblast&param=GPSer%289%3A0%2F24%3A0%29	GPSer(9:0/24:0)		794.4903015	1	6.189283333	3.39E-11	1.72E-12	Infinity		x	x	x	x
5.57_392.2426m/z	2435		2M+3H2O+2H	C24H30N2O2	37.2	0	0.727943487			87.04256545	100 - 27.1 - 3.94 - 0.406		Doxapram		392.2425635	2	5.569366667	4.60E-11	2.31E-12	Infinity		x	x	x	x
6.19_760.4511m/z	2398		2M+ACN+H	C21H29NO4	30.2	0	-2.908120013			54.37117833	100 - 23.6 - 3.47 - 0.383		N-Butylscopolamine		760.4510531	1	6.189283333	6.03E-11	3.00E-12	Infinity		x	x	x	x
6.19_760.4511m/z	GPSer(14:1/22:6)		M+H-H2O	C42H68NO10P	31.3	0	-4.813963205			62.19419977	100 - 47 - 12.8 - 2.58 - 0.417	http://nonlinear.com/redirect/outbound?p=lipidblast&param=GPSer%2814%3A1%2F22%3A6%29	GPSer(14:1/22:6)		760.4510531	1	6.189283333	6.03E-11	3.00E-12	Infinity		x	x	x	x
6.19_760.4511m/z	GPSer(18:3/18:4)		M+H-H2O	C42H68NO10P	31.3	0	-4.813963205			62.19419977	100 - 47 - 12.8 - 2.58 - 0.417	http://nonlinear.com/redirect/outbound?p=lipidblast&param=GPSer%2818%3A3%2F18%3A4%29	GPSer(18:3/18:4)		760.4510531	1	6.189283333	6.03E-11	3.00E-12	Infinity		x	x	x	x
6.19_760.4511m/z	GPSer(18:4/18:3)		M+H-H2O	C42H68NO10P	31.3	0	-4.813963205			62.19419977	100 - 47 - 12.8 - 2.58 - 0.417	http://nonlinear.com/redirect/outbound?p=lipidblast&param=GPSer%2818%3A4%2F18%3A3%29	GPSer(18:4/18:3)		760.4510531	1	6.189283333	6.03E-11	3.00E-12	Infinity		x	x	x	x
6.19_760.4511m/z	GPSer(22:6/14:1)		M+H-H2O	C42H68NO10P	31.3	0	-4.813963205			62.19419977	100 - 47 - 12.8 - 2.58 - 0.417	http://nonlinear.com/redirect/outbound?p=lipidblast&param=GPSer%2822%3A6%2F14%3A1%29	GPSer(22:6/14:1)		760.4510531	1	6.189283333	6.03E-11	3.00E-12	Infinity		x	x	x	x
4.41_978.8047m/z	MGDG(23:0/26:2)		2M+3H2O+2H	C58H108O10	31.9	0	-1.125393364			61.01561648	100 - 64.4 - 22.4 - 5.55 - 1.08 - 0.177	http://nonlinear.com/redirect/outbound?p=lipidblast&param=MGDG%2823%3A0%2F26%3A2%29	MGDG(23:0/26:2)		978.8047239	2	4.408266667	6.14E-11	3.05E-12	Infinity		x	x	x	x
4.41_978.8047m/z	MGDG(26:2/23:0)		2M+3H2O+2H	C58H108O10	31.9	0	-1.125393364			61.01561648	100 - 64.4 - 22.4 - 5.55 - 1.08 - 0.177	http://nonlinear.com/redirect/outbound?p=lipidblast&param=MGDG%2826%3A2%2F23%3A0%29	MGDG(26:2/23:0)		978.8047239	2	4.408266667	6.14E-11	3.05E-12	Infinity		x	x	x	x
5.34_324.1675m/z	3932		2M+3H2O+2H	C20H22O3	37.3	0	-2.964788242			89.80601944	100 - 22 - 2.92 - 0.288		avobenzone		324.167535	2	5.33815	6.94E-11	3.45E-12	Infinity		x	x	x	x
[truncated: 6,824 more rows]
