# Supplementary material for: Examination of human osteoarchaeological remains as a feasible source of polar and apolar metabolites to study past conditions
Source: Sci Rep. 2023 Jan 13;13:696. doi: 10.1038/s41598-023-27401-0 (PMC9839756; doi:10.1038/s41598-023-27401-0)
Supplement: Supplementary file 3 — Supplementary Information 3. [file 41598_2023_27401_MOESM3_ESM.csv]

																					Tags
Compound	Compound ID	Accepted?	Adducts	Formula	Score	Fragmentation Score	Mass Error (ppm)	Theoretical CCS (angstrom^2)	dCCS (angstrom^2)	Isotope Similarity	Theoretical Isotope Distribution	Link	Description	Neutral mass (Da)	m/z	Charge	Retention time (min)	Anova (p)	q Value	Max Fold Change	HM blk	LM blk	Anova p-value <= 0.05	Max fold change >= 2	present on samples	id	no vlaue	Not identified
6.01_351.2998m/z	1997		M+ACN+H	C19H35NO2	38	0	-2.701181498			93.07693541	100 - 21.4 - 2.59 - 0.228		Dicyclomine		351.2997695	1	6.00905	0	0	Infinity		x	x	x	x	x	x
6.01_351.2998m/z	263693		M+ACN+H	C19H35NO2	38	0	-2.701181498			93.07693541	100 - 21.4 - 2.59 - 0.228		(8S,Z)-6-((2R)-6-hydroxy-2,5-dimethyloctylidene)-8-methyloctahydroindolizin-8-ol		351.2997695	1	6.00905	0	0	Infinity		x	x	x	x	x	x
6.01_351.2998m/z	263714		M+ACN+H	C19H35NO2	38	0	-2.701181498			93.07693541	100 - 21.4 - 2.59 - 0.228		(7R,8R,E)-6-((2R)-2,5-dimethyloctylidene)-8-methyloctahydroindolizine-7,8-diol		351.2997695	1	6.00905	0	0	Infinity		x	x	x	x	x	x
6.01_351.2998m/z	263733		M+ACN+H	C19H35NO2	38	0	-2.701181498			93.07693541	100 - 21.4 - 2.59 - 0.228		(7R)-4,7-dimethyl-8-((8R,Z)-8-methylhexahydroindolizin-6(5H)-ylidene)octane-2,3-diol		351.2997695	1	6.00905	0	0	Infinity		x	x	x	x	x	x
6.01_351.2998m/z	263751		M+ACN+H	C19H35NO2	38	0	-2.701181498			93.07693541	100 - 21.4 - 2.59 - 0.228		(1S,Z)-3-((2R)-5-hydroxy-2,4-dimethylheptylidene)-1-methyloctahydro-2H-quinolizin-1-ol		351.2997695	1	6.00905	0	0	Infinity		x	x	x	x	x	x
6.01_351.2998m/z	53914		M+ACN+H	C19H35NO2	38	0	-2.701181498			93.07693541	100 - 21.4 - 2.59 - 0.228		(9Me,4E,8E,10E-d19:3)sphingosine		351.2997695	1	6.00905	0	0	Infinity		x	x	x	x	x	x
6.01_351.2998m/z	97551		M+2Na-H	C22H42	39	0	-0.152666987			95.13408975	100 - 24.3 - 2.82 - 0.208		6Z,9Z-Docosadiene		351.2997695	1	6.00905	0	0	Infinity		x	x	x	x	x	x
6.01_372.1223m/z	16246		M+H-2H2O	C15H25N3O8S	35.6	0	-0.081910509			78.15636559	100 - 18.7 - 7.82 - 1.21 - 0.206		Glu Met Glu		372.1223495	1	6.00905	0	0	Infinity		x	x	x	x	x	x
6.01_372.1223m/z	20509		M+H-2H2O	C15H25N3O8S	35.6	0	-0.081910509			78.15636559	100 - 18.7 - 7.82 - 1.21 - 0.206		Glu Glu Met		372.1223495	1	6.00905	0	0	Infinity		x	x	x	x	x	x
6.01_372.1223m/z	21374		M+H-2H2O	C15H25N3O8S	35.6	0	-0.081910509			78.15636559	100 - 18.7 - 7.82 - 1.21 - 0.206		Met Glu Glu		372.1223495	1	6.00905	0	0	Infinity		x	x	x	x	x	x
6.01_372.1223m/z	64657		M+H-H2O	C23H19NO5	34.9	0	-1.760297354			76.72052812	100 - 25.7 - 4.18 - 0.511		Epoxy Fluor 7		372.1223495	1	6.00905	0	0	Infinity		x	x	x	x	x	x
6.01_372.1223m/z	69365		M+H-H2O	C23H19NO5	34.9	0	-1.760297354			76.72052812	100 - 25.7 - 4.18 - 0.511		(+/-)-6-Acetonyldihydrosanguinarine		372.1223495	1	6.00905	0	0	Infinity		x	x	x	x	x	x
6.01_372.1223m/z	86536		M+H-2H2O	C23H21NO6	34.9	0	-1.682411389			76.52233327	100 - 25.7 - 4.4 - 0.566	http://nonlinear.com/redirect/outbound?p=hmdb&param=HMDB29832	8-Carboxymethyldihydrochelerythrine		372.1223495	1	6.00905	0	0	Infinity		x	x	x	x	x	x
6.01_372.1223m/z	93329		M+H-2H2O	C15H25N3O8S	35.6	0	-0.081910509			78.15636559	100 - 18.7 - 7.82 - 1.21 - 0.206	http://nonlinear.com/redirect/outbound?p=hmdb&param=HMDB38674	gamma-L-Glutamyl-gamma-L-glutamyl-L-methionine		372.1223495	1	6.00905	0	0	Infinity		x	x	x	x	x	x
4.59_348.2433m/z	85060		M+H-H2O	C23H31N3O	36.9	0	-0.338983562			85.0651642	100 - 26.4 - 3.54 - 0.325		AKB48		348.2433006	1	4.5888	0	0	Infinity		x	x	x	x	x
4.72_585.4245m/z	87264		M+2Na-H	C36H60O3	35.8	0	-1.690393625			80.88126289	100 - 39.7 - 8.3 - 1.21 - 0.137	http://nonlinear.com/redirect/outbound?p=hmdb&param=HMDB30896	Momordicilin		585.4244971	1	4.718383333	0	0	Infinity		x	x	x	x	x	x
6.01_510.2207m/z	91211		2M+3H2O+2H	C28H32O8	32.6	0	-1.179283646			64.26426787	100 - 31 - 6.27 - 0.953 - 0.119	http://nonlinear.com/redirect/outbound?p=hmdb&param=HMDB36033	7alpha-1(10->19)-Abeo-7-acetoxyobacun-9(11)-ene		510.2206928	2	6.00905	0	0	Infinity		x	x	x	x	x
6.01_515.2124m/z	112408		2M+3H2O+2H	C19H31N7O7S	25.2	0	0.500891599			26.66384372	100 - 24.5 - 8.85 - 1.64 - 0.27		Cys Asp His Lys		515.2123784	2	6.00905	0	0	Infinity		x	x	x	x	x	x
6.01_515.2124m/z	112446		2M+3H2O+2H	C19H31N7O7S	25.2	0	0.500891599			26.66384372	100 - 24.5 - 8.85 - 1.64 - 0.27		Cys Asp Lys His		515.2123784	2	6.00905	0	0	Infinity		x	x	x	x	x	x
6.01_515.2124m/z	113928		2M+3H2O+2H	C19H31N7O7S	25.2	0	0.500891599			26.66384372	100 - 24.5 - 8.85 - 1.64 - 0.27		Cys His Asp Lys		515.2123784	2	6.00905	0	0	Infinity		x	x	x	x	x	x
6.01_515.2124m/z	114042		2M+3H2O+2H	C19H31N7O7S	25.2	0	0.500891599			26.66384372	100 - 24.5 - 8.85 - 1.64 - 0.27		Cys His Lys Asp		515.2123784	2	6.00905	0	0	Infinity		x	x	x	x	x	x
6.01_515.2124m/z	114726		2M+3H2O+2H	C19H31N7O7S	25.2	0	0.500891599			26.66384372	100 - 24.5 - 8.85 - 1.64 - 0.27		Cys Lys Asp His		515.2123784	2	6.00905	0	0	Infinity		x	x	x	x	x	x
6.01_515.2124m/z	114802		2M+3H2O+2H	C19H31N7O7S	25.2	0	0.500891599			26.66384372	100 - 24.5 - 8.85 - 1.64 - 0.27		Cys Lys His Asp		515.2123784	2	6.00905	0	0	Infinity		x	x	x	x	x	x
6.01_515.2124m/z	120008		2M+3H2O+2H	C19H31N7O7S	25.2	0	0.500891599			26.66384372	100 - 24.5 - 8.85 - 1.64 - 0.27		Asp Cys His Lys		515.2123784	2	6.00905	0	0	Infinity		x	x	x	x	x	x
6.01_515.2124m/z	120046		2M+3H2O+2H	C19H31N7O7S	25.2	0	0.500891599			26.66384372	100 - 24.5 - 8.85 - 1.64 - 0.27		Asp Cys Lys His		515.2123784	2	6.00905	0	0	Infinity		x	x	x	x	x	x
6.01_515.2124m/z	121908		2M+3H2O+2H	C19H31N7O7S	25.2	0	0.500891599			26.66384372	100 - 24.5 - 8.85 - 1.64 - 0.27		Asp His Cys Lys		515.2123784	2	6.00905	0	0	Infinity		x	x	x	x	x	x
6.01_515.2124m/z	122041		2M+3H2O+2H	C19H31N7O7S	25.2	0	0.500891599			26.66384372	100 - 24.5 - 8.85 - 1.64 - 0.27		Asp His Lys Cys		515.2123784	2	6.00905	0	0	Infinity		x	x	x	x	x	x
6.01_515.2124m/z	122706		2M+3H2O+2H	C19H31N7O7S	25.2	0	0.500891599			26.66384372	100 - 24.5 - 8.85 - 1.64 - 0.27		Asp Lys Cys His		515.2123784	2	6.00905	0	0	Infinity		x	x	x	x	x	x
6.01_515.2124m/z	122801		2M+3H2O+2H	C19H31N7O7S	25.2	0	0.500891599			26.66384372	100 - 24.5 - 8.85 - 1.64 - 0.27		Asp Lys His Cys		515.2123784	2	6.00905	0	0	Infinity		x	x	x	x	x	x
6.01_515.2124m/z	151927		2M+3H2O+2H	C19H31N7O7S	25.2	0	0.500891599			26.66384372	100 - 24.5 - 8.85 - 1.64 - 0.27		His Cys Asp Lys		515.2123784	2	6.00905	0	0	Infinity		x	x	x	x	x	x
6.01_515.2124m/z	152041		2M+3H2O+2H	C19H31N7O7S	25.2	0	0.500891599			26.66384372	100 - 24.5 - 8.85 - 1.64 - 0.27		His Cys Lys Asp		515.2123784	2	6.00905	0	0	Infinity		x	x	x	x	x	x
6.01_515.2124m/z	152307		2M+3H2O+2H	C19H31N7O7S	25.2	0	0.500891599			26.66384372	100 - 24.5 - 8.85 - 1.64 - 0.27		His Asp Cys Lys		515.2123784	2	6.00905	0	0	Infinity		x	x	x	x	x	x
6.01_515.2124m/z	152440		2M+3H2O+2H	C19H31N7O7S	25.2	0	0.500891599			26.66384372	100 - 24.5 - 8.85 - 1.64 - 0.27		His Asp Lys Cys		515.2123784	2	6.00905	0	0	Infinity		x	x	x	x	x	x
6.01_515.2124m/z	154701		2M+3H2O+2H	C19H31N7O7S	25.2	0	0.500891599			26.66384372	100 - 24.5 - 8.85 - 1.64 - 0.27		His Lys Cys Asp		515.2123784	2	6.00905	0	0	Infinity		x	x	x	x	x	x
6.01_515.2124m/z	154720		2M+3H2O+2H	C19H31N7O7S	25.2	0	0.500891599			26.66384372	100 - 24.5 - 8.85 - 1.64 - 0.27		His Lys Asp Cys		515.2123784	2	6.00905	0	0	Infinity		x	x	x	x	x	x
6.01_515.2124m/z	155715		2M+3H2O+2H	C19H31N7O7S	25.2	0	0.500891599			26.66384372	100 - 24.5 - 8.85 - 1.64 - 0.27		His Met Asn Thr		515.2123784	2	6.00905	0	0	Infinity		x	x	x	x	x	x
6.01_515.2124m/z	155754		2M+3H2O+2H	C19H31N7O7S	25.2	0	0.500891599			26.66384372	100 - 24.5 - 8.85 - 1.64 - 0.27		His Met Gln Ser		515.2123784	2	6.00905	0	0	Infinity		x	x	x	x	x	x
6.01_515.2124m/z	155792		2M+3H2O+2H	C19H31N7O7S	25.2	0	0.500891599			26.66384372	100 - 24.5 - 8.85 - 1.64 - 0.27		His Met Ser Gln		515.2123784	2	6.00905	0	0	Infinity		x	x	x	x	x	x
6.01_515.2124m/z	155810		2M+3H2O+2H	C19H31N7O7S	25.2	0	0.500891599			26.66384372	100 - 24.5 - 8.85 - 1.64 - 0.27		His Met Thr Asn		515.2123784	2	6.00905	0	0	Infinity		x	x	x	x	x	x
6.01_515.2124m/z	156095		2M+3H2O+2H	C19H31N7O7S	25.2	0	0.500891599			26.66384372	100 - 24.5 - 8.85 - 1.64 - 0.27		His Asn Met Thr		515.2123784	2	6.00905	0	0	Infinity		x	x	x	x	x	x
6.01_515.2124m/z	156209		2M+3H2O+2H	C19H31N7O7S	25.2	0	0.500891599			26.66384372	100 - 24.5 - 8.85 - 1.64 - 0.27		His Asn Thr Met		515.2123784	2	6.00905	0	0	Infinity		x	x	x	x	x	x
6.01_515.2124m/z	156894		2M+3H2O+2H	C19H31N7O7S	25.2	0	0.500891599			26.66384372	100 - 24.5 - 8.85 - 1.64 - 0.27		His Gln Met Ser		515.2123784	2	6.00905	0	0	Infinity		x	x	x	x	x	x
6.01_515.2124m/z	156989		2M+3H2O+2H	C19H31N7O7S	25.2	0	0.500891599			26.66384372	100 - 24.5 - 8.85 - 1.64 - 0.27		His Gln Ser Met		515.2123784	2	6.00905	0	0	Infinity		x	x	x	x	x	x
6.01_515.2124m/z	157692		2M+3H2O+2H	C19H31N7O7S	25.2	0	0.500891599			26.66384372	100 - 24.5 - 8.85 - 1.64 - 0.27		His Ser Met Gln		515.2123784	2	6.00905	0	0	Infinity		x	x	x	x	x	x
6.01_515.2124m/z	157749		2M+3H2O+2H	C19H31N7O7S	25.2	0	0.500891599			26.66384372	100 - 24.5 - 8.85 - 1.64 - 0.27		His Ser Gln Met		515.2123784	2	6.00905	0	0	Infinity		x	x	x	x	x	x
6.01_515.2124m/z	158090		2M+3H2O+2H	C19H31N7O7S	25.2	0	0.500891599			26.66384372	100 - 24.5 - 8.85 - 1.64 - 0.27		His Thr Met Asn		515.2123784	2	6.00905	0	0	Infinity		x	x	x	x	x	x
6.01_515.2124m/z	158109		2M+3H2O+2H	C19H31N7O7S	25.2	0	0.500891599			26.66384372	100 - 24.5 - 8.85 - 1.64 - 0.27		His Thr Asn Met		515.2123784	2	6.00905	0	0	Infinity		x	x	x	x	x	x
6.01_515.2124m/z	167925		2M+3H2O+2H	C19H31N7O7S	25.2	0	0.500891599			26.66384372	100 - 24.5 - 8.85 - 1.64 - 0.27		Lys Cys Asp His		515.2123784	2	6.00905	0	0	Infinity		x	x	x	x	x	x
6.01_515.2124m/z	168001		2M+3H2O+2H	C19H31N7O7S	25.2	0	0.500891599			26.66384372	100 - 24.5 - 8.85 - 1.64 - 0.27		Lys Cys His Asp		515.2123784	2	6.00905	0	0	Infinity		x	x	x	x	x	x
6.01_515.2124m/z	168305		2M+3H2O+2H	C19H31N7O7S	25.2	0	0.500891599			26.66384372	100 - 24.5 - 8.85 - 1.64 - 0.27		Lys Asp Cys His		515.2123784	2	6.00905	0	0	Infinity		x	x	x	x	x	x
6.01_515.2124m/z	168400		2M+3H2O+2H	C19H31N7O7S	25.2	0	0.500891599			26.66384372	100 - 24.5 - 8.85 - 1.64 - 0.27		Lys Asp His Cys		515.2123784	2	6.00905	0	0	Infinity		x	x	x	x	x	x
6.01_515.2124m/z	169901		2M+3H2O+2H	C19H31N7O7S	25.2	0	0.500891599			26.66384372	100 - 24.5 - 8.85 - 1.64 - 0.27		Lys His Cys Asp		515.2123784	2	6.00905	0	0	Infinity		x	x	x	x	x	x
6.01_515.2124m/z	169920		2M+3H2O+2H	C19H31N7O7S	25.2	0	0.500891599			26.66384372	100 - 24.5 - 8.85 - 1.64 - 0.27		Lys His Asp Cys		515.2123784	2	6.00905	0	0	Infinity		x	x	x	x	x	x
6.01_515.2124m/z	186115		2M+3H2O+2H	C19H31N7O7S	25.2	0	0.500891599			26.66384372	100 - 24.5 - 8.85 - 1.64 - 0.27		Met His Asn Thr		515.2123784	2	6.00905	0	0	Infinity		x	x	x	x	x	x
6.01_515.2124m/z	186154		2M+3H2O+2H	C19H31N7O7S	25.2	0	0.500891599			26.66384372	100 - 24.5 - 8.85 - 1.64 - 0.27		Met His Gln Ser		515.2123784	2	6.00905	0	0	Infinity		x	x	x	x	x	x
6.01_515.2124m/z	186192		2M+3H2O+2H	C19H31N7O7S	25.2	0	0.500891599			26.66384372	100 - 24.5 - 8.85 - 1.64 - 0.27		Met His Ser Gln		515.2123784	2	6.00905	0	0	Infinity		x	x	x	x	x	x
6.01_515.2124m/z	186210		2M+3H2O+2H	C19H31N7O7S	25.2	0	0.500891599			26.66384372	100 - 24.5 - 8.85 - 1.64 - 0.27		Met His Thr Asn		515.2123784	2	6.00905	0	0	Infinity		x	x	x	x	x	x
6.01_515.2124m/z	188015		2M+3H2O+2H	C19H31N7O7S	25.2	0	0.500891599			26.66384372	100 - 24.5 - 8.85 - 1.64 - 0.27		Met Asn His Thr		515.2123784	2	6.00905	0	0	Infinity		x	x	x	x	x	x
6.01_515.2124m/z	188205		2M+3H2O+2H	C19H31N7O7S	25.2	0	0.500891599			26.66384372	100 - 24.5 - 8.85 - 1.64 - 0.27		Met Asn Thr His		515.2123784	2	6.00905	0	0	Infinity		x	x	x	x	x	x
6.01_515.2124m/z	188814		2M+3H2O+2H	C19H31N7O7S	25.2	0	0.500891599			26.66384372	100 - 24.5 - 8.85 - 1.64 - 0.27		Met Gln His Ser		515.2123784	2	6.00905	0	0	Infinity		x	x	x	x	x	x
6.01_515.2124m/z	188985		2M+3H2O+2H	C19H31N7O7S	25.2	0	0.500891599			26.66384372	100 - 24.5 - 8.85 - 1.64 - 0.27		Met Gln Ser His		515.2123784	2	6.00905	0	0	Infinity		x	x	x	x	x	x
6.01_515.2124m/z	189612		2M+3H2O+2H	C19H31N7O7S	25.2	0	0.500891599			26.66384372	100 - 24.5 - 8.85 - 1.64 - 0.27		Met Ser His Gln		515.2123784	2	6.00905	0	0	Infinity		x	x	x	x	x	x
6.01_515.2124m/z	189745		2M+3H2O+2H	C19H31N7O7S	25.2	0	0.500891599			26.66384372	100 - 24.5 - 8.85 - 1.64 - 0.27		Met Ser Gln His		515.2123784	2	6.00905	0	0	Infinity		x	x	x	x	x	x
6.01_515.2124m/z	190010		2M+3H2O+2H	C19H31N7O7S	25.2	0	0.500891599			26.66384372	100 - 24.5 - 8.85 - 1.64 - 0.27		Met Thr His Asn		515.2123784	2	6.00905	0	0	Infinity		x	x	x	x	x	x
6.01_515.2124m/z	190105		2M+3H2O+2H	C19H31N7O7S	25.2	0	0.500891599			26.66384372	100 - 24.5 - 8.85 - 1.64 - 0.27		Met Thr Asn His		515.2123784	2	6.00905	0	0	Infinity		x	x	x	x	x	x
6.01_515.2124m/z	194095		2M+3H2O+2H	C19H31N7O7S	25.2	0	0.500891599			26.66384372	100 - 24.5 - 8.85 - 1.64 - 0.27		Asn His Met Thr		515.2123784	2	6.00905	0	0	Infinity		x	x	x	x	x	x
6.01_515.2124m/z	194209		2M+3H2O+2H	C19H31N7O7S	25.2	0	0.500891599			26.66384372	100 - 24.5 - 8.85 - 1.64 - 0.27		Asn His Thr Met		515.2123784	2	6.00905	0	0	Infinity		x	x	x	x	x	x
6.01_515.2124m/z	195615		2M+3H2O+2H	C19H31N7O7S	25.2	0	0.500891599			26.66384372	100 - 24.5 - 8.85 - 1.64 - 0.27		Asn Met His Thr		515.2123784	2	6.00905	0	0	Infinity		x	x	x	x	x	x
6.01_515.2124m/z	195805		2M+3H2O+2H	C19H31N7O7S	25.2	0	0.500891599			26.66384372	100 - 24.5 - 8.85 - 1.64 - 0.27		Asn Met Thr His		515.2123784	2	6.00905	0	0	Infinity		x	x	x	x	x	x
6.01_515.2124m/z	198009		2M+3H2O+2H	C19H31N7O7S	25.2	0	0.500891599			26.66384372	100 - 24.5 - 8.85 - 1.64 - 0.27		Asn Thr His Met		515.2123784	2	6.00905	0	0	Infinity		x	x	x	x	x	x
6.01_515.2124m/z	198085		2M+3H2O+2H	C19H31N7O7S	25.2	0	0.500891599			26.66384372	100 - 24.5 - 8.85 - 1.64 - 0.27		Asn Thr Met His		515.2123784	2	6.00905	0	0	Infinity		x	x	x	x	x	x
6.01_515.2124m/z	210094		2M+3H2O+2H	C19H31N7O7S	25.2	0	0.500891599			26.66384372	100 - 24.5 - 8.85 - 1.64 - 0.27		Gln His Met Ser		515.2123784	2	6.00905	0	0	Infinity		x	x	x	x	x	x
6.01_515.2124m/z	210189		2M+3H2O+2H	C19H31N7O7S	25.2	0	0.500891599			26.66384372	100 - 24.5 - 8.85 - 1.64 - 0.27		Gln His Ser Met		515.2123784	2	6.00905	0	0	Infinity		x	x	x	x	x	x
6.01_515.2124m/z	211614		2M+3H2O+2H	C19H31N7O7S	25.2	0	0.500891599			26.66384372	100 - 24.5 - 8.85 - 1.64 - 0.27		Gln Met His Ser		515.2123784	2	6.00905	0	0	Infinity		x	x	x	x	x	x
6.01_515.2124m/z	211785		2M+3H2O+2H	C19H31N7O7S	25.2	0	0.500891599			26.66384372	100 - 24.5 - 8.85 - 1.64 - 0.27		Gln Met Ser His		515.2123784	2	6.00905	0	0	Infinity		x	x	x	x	x	x
6.01_515.2124m/z	213609		2M+3H2O+2H	C19H31N7O7S	25.2	0	0.500891599			26.66384372	100 - 24.5 - 8.85 - 1.64 - 0.27		Gln Ser His Met		515.2123784	2	6.00905	0	0	Infinity		x	x	x	x	x	x
6.01_515.2124m/z	213685		2M+3H2O+2H	C19H31N7O7S	25.2	0	0.500891599			26.66384372	100 - 24.5 - 8.85 - 1.64 - 0.27		Gln Ser Met His		515.2123784	2	6.00905	0	0	Infinity		x	x	x	x	x	x
6.01_515.2124m/z	226092		2M+3H2O+2H	C19H31N7O7S	25.2	0	0.500891599			26.66384372	100 - 24.5 - 8.85 - 1.64 - 0.27		Ser His Met Gln		515.2123784	2	6.00905	0	0	Infinity		x	x	x	x	x	x
6.01_515.2124m/z	226149		2M+3H2O+2H	C19H31N7O7S	25.2	0	0.500891599			26.66384372	100 - 24.5 - 8.85 - 1.64 - 0.27		Ser His Gln Met		515.2123784	2	6.00905	0	0	Infinity		x	x	x	x	x	x
6.01_515.2124m/z	227612		2M+3H2O+2H	C19H31N7O7S	25.2	0	0.500891599			26.66384372	100 - 24.5 - 8.85 - 1.64 - 0.27		Ser Met His Gln		515.2123784	2	6.00905	0	0	Infinity		x	x	x	x	x	x
6.01_515.2124m/z	227745		2M+3H2O+2H	C19H31N7O7S	25.2	0	0.500891599			26.66384372	100 - 24.5 - 8.85 - 1.64 - 0.27		Ser Met Gln His		515.2123784	2	6.00905	0	0	Infinity		x	x	x	x	x	x
6.01_515.2124m/z	228809		2M+3H2O+2H	C19H31N7O7S	25.2	0	0.500891599			26.66384372	100 - 24.5 - 8.85 - 1.64 - 0.27		Ser Gln His Met		515.2123784	2	6.00905	0	0	Infinity		x	x	x	x	x	x
6.01_515.2124m/z	228885		2M+3H2O+2H	C19H31N7O7S	25.2	0	0.500891599			26.66384372	100 - 24.5 - 8.85 - 1.64 - 0.27		Ser Gln Met His		515.2123784	2	6.00905	0	0	Infinity		x	x	x	x	x	x
6.01_515.2124m/z	234090		2M+3H2O+2H	C19H31N7O7S	25.2	0	0.500891599			26.66384372	100 - 24.5 - 8.85 - 1.64 - 0.27		Thr His Met Asn		515.2123784	2	6.00905	0	0	Infinity		x	x	x	x	x	x
6.01_515.2124m/z	234109		2M+3H2O+2H	C19H31N7O7S	25.2	0	0.500891599			26.66384372	100 - 24.5 - 8.85 - 1.64 - 0.27		Thr His Asn Met		515.2123784	2	6.00905	0	0	Infinity		x	x	x	x	x	x
6.01_515.2124m/z	235610		2M+3H2O+2H	C19H31N7O7S	25.2	0	0.500891599			26.66384372	100 - 24.5 - 8.85 - 1.64 - 0.27		Thr Met His Asn		515.2123784	2	6.00905	0	0	Infinity		x	x	x	x	x	x
6.01_515.2124m/z	235705		2M+3H2O+2H	C19H31N7O7S	25.2	0	0.500891599			26.66384372	100 - 24.5 - 8.85 - 1.64 - 0.27		Thr Met Asn His		515.2123784	2	6.00905	0	0	Infinity		x	x	x	x	x	x
6.01_515.2124m/z	236009		2M+3H2O+2H	C19H31N7O7S	25.2	0	0.500891599			26.66384372	100 - 24.5 - 8.85 - 1.64 - 0.27		Thr Asn His Met		515.2123784	2	6.00905	0	0	Infinity		x	x	x	x	x	x
6.01_515.2124m/z	236085		2M+3H2O+2H	C19H31N7O7S	25.2	0	0.500891599			26.66384372	100 - 24.5 - 8.85 - 1.64 - 0.27		Thr Asn Met His		515.2123784	2	6.00905	0	0	Infinity		x	x	x	x	x	x
4.41_495.2680m/z	106017		M+CH3OH+H	C20H30N8O5	27.5	0	1.267173821			39.25069648	100 - 25.1 - 4.05 - 0.491		Ala His His Val		495.267993	1	4.408416667	0	0	Infinity		x	x	x	x	x
4.41_495.2680m/z	106031		M+ACN+H	C19H31N7O6	27.4	0	1.292344415			38.78736733	100 - 23.7 - 3.92 - 0.487		Ala His Ile Asn		495.267993	1	4.408416667	0	0	Infinity		x	x	x	x	x
4.41_495.2680m/z	106071		M+ACN+H	C19H31N7O6	27.4	0	1.292344415			38.78736733	100 - 23.7 - 3.92 - 0.487		Ala His Leu Asn		495.267993	1	4.408416667	0	0	Infinity		x	x	x	x	x
4.41_495.2680m/z	106107		M+ACN+H	C19H31N7O6	27.4	0	1.292344415			38.78736733	100 - 23.7 - 3.92 - 0.487		Ala His Asn Ile		495.267993	1	4.408416667	0	0	Infinity		x	x	x	x	x
4.41_495.2680m/z	106109		M+ACN+H	C19H31N7O6	27.4	0	1.292344415			38.78736733	100 - 23.7 - 3.92 - 0.487		Ala His Asn Leu		495.267993	1	4.408416667	0	0	Infinity		x	x	x	x	x
4.41_495.2680m/z	106157		M+ACN+H	C19H31N7O6	27.4	0	1.292344415			38.78736733	100 - 23.7 - 3.92 - 0.487		Ala His Gln Val		495.267993	1	4.408416667	0	0	Infinity		x	x	x	x	x
4.41_495.2680m/z	106226		M+CH3OH+H	C20H30N8O5	27.5	0	1.267173821			39.25069648	100 - 25.1 - 4.05 - 0.491		Ala His Val His		495.267993	1	4.408416667	0	0	Infinity		x	x	x	x	x
4.41_495.2680m/z	106233		M+ACN+H	C19H31N7O6	27.4	0	1.292344415			38.78736733	100 - 23.7 - 3.92 - 0.487		Ala His Val Gln		495.267993	1	4.408416667	0	0	Infinity		x	x	x	x	x
4.41_495.2680m/z	106411		M+ACN+H	C19H31N7O6	27.4	0	1.292344415			38.78736733	100 - 23.7 - 3.92 - 0.487		Ala Ile His Asn		495.267993	1	4.408416667	0	0	Infinity		x	x	x	x	x
4.41_495.2680m/z	106506		M+ACN+H	C19H31N7O6	27.4	0	1.292344415			38.78736733	100 - 23.7 - 3.92 - 0.487		Ala Ile Asn His		495.267993	1	4.408416667	0	0	Infinity		x	x	x	x	x
4.41_495.2680m/z	107211		M+ACN+H	C19H31N7O6	27.4	0	1.292344415			38.78736733	100 - 23.7 - 3.92 - 0.487		Ala Leu His Asn		495.267993	1	4.408416667	0	0	Infinity		x	x	x	x	x
4.41_495.2680m/z	107306		M+ACN+H	C19H31N7O6	27.4	0	1.292344415			38.78736733	100 - 23.7 - 3.92 - 0.487		Ala Leu Asn His		495.267993	1	4.408416667	0	0	Infinity		x	x	x	x	x
4.41_495.2680m/z	108007		M+ACN+H	C19H31N7O6	27.4	0	1.292344415			38.78736733	100 - 23.7 - 3.92 - 0.487		Ala Asn His Ile		495.267993	1	4.408416667	0	0	Infinity		x	x	x	x	x
4.41_495.2680m/z	108009		M+ACN+H	C19H31N7O6	27.4	0	1.292344415			38.78736733	100 - 23.7 - 3.92 - 0.487		Ala Asn His Leu		495.267993	1	4.408416667	0	0	Infinity		x	x	x	x	x
4.41_495.2680m/z	108026		M+ACN+H	C19H31N7O6	27.4	0	1.292344415			38.78736733	100 - 23.7 - 3.92 - 0.487		Ala Asn Ile His		495.267993	1	4.408416667	0	0	Infinity		x	x	x	x	x
4.41_495.2680m/z	108066		M+ACN+H	C19H31N7O6	27.4	0	1.292344415			38.78736733	100 - 23.7 - 3.92 - 0.487		Ala Asn Leu His		495.267993	1	4.408416667	0	0	Infinity		x	x	x	x	x
4.41_495.2680m/z	108817		M+ACN+H	C19H31N7O6	27.4	0	1.292344415			38.78736733	100 - 23.7 - 3.92 - 0.487		Ala Gln His Val		495.267993	1	4.408416667	0	0	Infinity		x	x	x	x	x
4.41_495.2680m/z	109026		M+ACN+H	C19H31N7O6	27.4	0	1.292344415			38.78736733	100 - 23.7 - 3.92 - 0.487		Ala Gln Val His		495.267993	1	4.408416667	0	0	Infinity		x	x	x	x	x
4.41_495.2680m/z	110406		M+CH3OH+H	C20H30N8O5	27.5	0	1.267173821			39.25069648	100 - 25.1 - 4.05 - 0.491		Ala Val His His		495.267993	1	4.408416667	0	0	Infinity		x	x	x	x	x
4.41_495.2680m/z	110413		M+ACN+H	C19H31N7O6	27.4	0	1.292344414			38.78736733	100 - 23.7 - 3.92 - 0.487		Ala Val His Gln		495.267993	1	4.408416667	0	0	Infinity		x	x	x	x	x
4.41_495.2680m/z	110546		M+ACN+H	C19H31N7O6	27.4	0	1.292344415			38.78736733	100 - 23.7 - 3.92 - 0.487		Ala Val Gln His		495.267993	1	4.408416667	0	0	Infinity		x	x	x	x	x
4.41_495.2680m/z	122554		M+H-2H2O	C21H38N8O8	27.7	0	1.104575104			39.99102502	100 - 26.4 - 4.99 - 0.706		Asp Ile Gln Arg		495.267993	1	4.408416667	0	0	Infinity		x	x	x	x	x
4.41_495.2680m/z	122573		M+H-2H2O	C21H38N8O8	27.7	0	1.104575104			39.99102502	100 - 26.4 - 4.99 - 0.706		Asp Ile Arg Gln		495.267993	1	4.408416667	0	0	Infinity		x	x	x	x	x
4.41_495.2680m/z	123354		M+H-2H2O	C21H38N8O8	27.7	0	1.104575104			39.99102502	100 - 26.4 - 4.99 - 0.706		Asp Leu Gln Arg		495.267993	1	4.408416667	0	0	Infinity		x	x	x	x	x
4.41_495.2680m/z	123373		M+H-2H2O	C21H38N8O8	27.7	0	1.104575104			39.99102502	100 - 26.4 - 4.99 - 0.706		Asp Leu Arg Gln		495.267993	1	4.408416667	0	0	Infinity		x	x	x	x	x
4.41_495.2680m/z	124834		M+H-2H2O	C21H38N8O8	27.7	0	1.104575104			39.99102502	100 - 26.4 - 4.99 - 0.706		Asp Gln Ile Arg		495.267993	1	4.408416667	0	0	Infinity		x	x	x	x	x
4.41_495.2680m/z	124874		M+H-2H2O	C21H38N8O8	27.7	0	1.104575104			39.99102502	100 - 26.4 - 4.99 - 0.706		Asp Gln Leu Arg		495.267993	1	4.408416667	0	0	Infinity		x	x	x	x	x
4.41_495.2680m/z	124967		M+H-2H2O	C21H38N8O8	27.7	0	1.104575104			39.99102502	100 - 26.4 - 4.99 - 0.706		Asp Gln Arg Ile		495.267993	1	4.408416667	0	0	Infinity		x	x	x	x	x
4.41_495.2680m/z	124969		M+H-2H2O	C21H38N8O8	27.7	0	1.104575104			39.99102502	100 - 26.4 - 4.99 - 0.706		Asp Gln Arg Leu		495.267993	1	4.408416667	0	0	Infinity		x	x	x	x	x
4.41_495.2680m/z	125233		M+H-2H2O	C21H38N8O8	27.7	0	1.104575104			39.99102502	100 - 26.4 - 4.99 - 0.706		Asp Arg Ile Gln		495.267993	1	4.408416667	0	0	Infinity		x	x	x	x	x
4.41_495.2680m/z	125273		M+H-2H2O	C21H38N8O8	27.7	0	1.104575104			39.99102502	100 - 26.4 - 4.99 - 0.706		Asp Arg Leu Gln		495.267993	1	4.408416667	0	0	Infinity		x	x	x	x	x
4.41_495.2680m/z	125347		M+H-2H2O	C21H38N8O8	27.7	0	1.104575104			39.99102502	100 - 26.4 - 4.99 - 0.706		Asp Arg Gln Ile		495.267993	1	4.408416667	0	0	Infinity		x	x	x	x	x
4.41_495.2680m/z	125349		M+H-2H2O	C21H38N8O8	27.7	0	1.104575104			39.99102502	100 - 26.4 - 4.99 - 0.706		Asp Arg Gln Leu		495.267993	1	4.408416667	0	0	Infinity		x	x	x	x	x
4.41_495.2680m/z	130514		M+H-2H2O	C21H38N8O8	27.7	0	1.104575104			39.99102502	100 - 26.4 - 4.99 - 0.706		Glu Ile Asn Arg		495.267993	1	4.408416667	0	0	Infinity		x	x	x	x	x
4.41_495.2680m/z	130571		M+H-2H2O	C21H38N8O8	27.7	0	1.104575104			39.99102502	100 - 26.4 - 4.99 - 0.706		Glu Ile Arg Asn		495.267993	1	4.408416667	0	0	Infinity		x	x	x	x	x
4.41_495.2680m/z	131314		M+H-2H2O	C21H38N8O8	27.7	0	1.104575104			39.99102502	100 - 26.4 - 4.99 - 0.706		Glu Leu Asn Arg		495.267993	1	4.408416667	0	0	Infinity		x	x	x	x	x
4.41_495.2680m/z	131371		M+H-2H2O	C21H38N8O8	27.7	0	1.104575104			39.99102502	100 - 26.4 - 4.99 - 0.706		Glu Leu Arg Asn		495.267993	1	4.408416667	0	0	Infinity		x	x	x	x	x
4.41_495.2680m/z	132034		M+H-2H2O	C21H38N8O8	27.7	0	1.104575104			39.99102502	100 - 26.4 - 4.99 - 0.706		Glu Asn Ile Arg		495.267993	1	4.408416667	0	0	Infinity		x	x	x	x	x
4.41_495.2680m/z	132074		M+H-2H2O	C21H38N8O8	27.7	0	1.104575104			39.99102502	100 - 26.4 - 4.99 - 0.706		Glu Asn Leu Arg		495.267993	1	4.408416667	0	0	Infinity		x	x	x	x	x
4.41_495.2680m/z	132167		M+H-2H2O	C21H38N8O8	27.7	0	1.104575104			39.99102502	100 - 26.4 - 4.99 - 0.706		Glu Asn Arg Ile		495.267993	1	4.408416667	0	0	Infinity		x	x	x	x	x
4.41_495.2680m/z	132169		M+H-2H2O	C21H38N8O8	27.7	0	1.104575104			39.99102502	100 - 26.4 - 4.99 - 0.706		Glu Asn Arg Leu		495.267993	1	4.408416667	0	0	Infinity		x	x	x	x	x
4.41_495.2680m/z	132977		M+H-2H2O	C21H38N8O8	27.7	0	1.104575104			39.99102502	100 - 26.4 - 4.99 - 0.706		Glu Gln Arg Val		495.267993	1	4.408416667	0	0	Infinity		x	x	x	x	x
4.41_495.2680m/z	133034		M+H-2H2O	C21H38N8O8	27.7	0	1.104575104			39.99102502	100 - 26.4 - 4.99 - 0.706		Glu Gln Val Arg		495.267993	1	4.408416667	0	0	Infinity		x	x	x	x	x
4.41_495.2680m/z	133231		M+H-2H2O	C21H38N8O8	27.7	0	1.104575104			39.99102502	100 - 26.4 - 4.99 - 0.706		Glu Arg Ile Asn		495.267993	1	4.408416667	0	0	Infinity		x	x	x	x	x
4.41_495.2680m/z	133271		M+H-2H2O	C21H38N8O8	27.7	0	1.104575104			39.99102502	100 - 26.4 - 4.99 - 0.706		Glu Arg Leu Asn		495.267993	1	4.408416667	0	0	Infinity		x	x	x	x	x
4.41_495.2680m/z	133307		M+H-2H2O	C21H38N8O8	27.7	0	1.104575104			39.99102502	100 - 26.4 - 4.99 - 0.706		Glu Arg Asn Ile		495.267993	1	4.408416667	0	0	Infinity		x	x	x	x	x
4.41_495.2680m/z	133309		M+H-2H2O	C21H38N8O8	27.7	0	1.104575104			39.99102502	100 - 26.4 - 4.99 - 0.706		Glu Arg Asn Leu		495.267993	1	4.408416667	0	0	Infinity		x	x	x	x	x
4.41_495.2680m/z	133357		M+H-2H2O	C21H38N8O8	27.7	0	1.104575104			39.99102502	100 - 26.4 - 4.99 - 0.706		Glu Arg Gln Val		495.267993	1	4.408416667	0	0	Infinity		x	x	x	x	x
4.41_495.2680m/z	133433		M+H-2H2O	C21H38N8O8	27.7	0	1.104575104			39.99102502	100 - 26.4 - 4.99 - 0.706		Glu Arg Val Gln		495.267993	1	4.408416667	0	0	Infinity		x	x	x	x	x
4.41_495.2680m/z	134554		M+H-2H2O	C21H38N8O8	27.7	0	1.104575104			39.99102502	100 - 26.4 - 4.99 - 0.706		Glu Val Gln Arg		495.267993	1	4.408416667	0	0	Infinity		x	x	x	x	x
4.41_495.2680m/z	134573		M+H-2H2O	C21H38N8O8	27.7	0	1.104575104			39.99102502	100 - 26.4 - 4.99 - 0.706		Glu Val Arg Gln		495.267993	1	4.408416667	0	0	Infinity		x	x	x	x	x
4.41_495.2680m/z	146006		M+CH3OH+H	C20H30N8O5	27.5	0	1.267173821			39.25069648	100 - 25.1 - 4.05 - 0.491		Gly His His Ile		495.267993	1	4.408416667	0	0	Infinity		x	x	x	x	x
4.41_495.2680m/z	146008		M+CH3OH+H	C20H30N8O5	27.5	0	1.267173821			39.25069648	100 - 25.1 - 4.05 - 0.491		Gly His His Leu		495.267993	1	4.408416667	0	0	Infinity		x	x	x	x	x
4.41_495.2680m/z	146025		M+CH3OH+H	C20H30N8O5	27.5	0	1.267173821			39.25069648	100 - 25.1 - 4.05 - 0.491		Gly His Ile His		495.267993	1	4.408416667	0	0	Infinity		x	x	x	x	x
4.41_495.2680m/z	146032		M+ACN+H	C19H31N7O6	27.4	0	1.292344415			38.78736733	100 - 23.7 - 3.92 - 0.487		Gly His Ile Gln		495.267993	1	4.408416667	0	0	Infinity		x	x	x	x	x
4.41_495.2680m/z	146065		M+CH3OH+H	C20H30N8O5	27.5	0	1.267173821			39.25069648	100 - 25.1 - 4.05 - 0.491		Gly His Leu His		495.267993	1	4.408416667	0	0	Infinity		x	x	x	x	x
4.41_495.2680m/z	146072		M+ACN+H	C19H31N7O6	27.4	0	1.292344415			38.78736733	100 - 23.7 - 3.92 - 0.487		Gly His Leu Gln		495.267993	1	4.408416667	0	0	Infinity		x	x	x	x	x
4.41_495.2680m/z	146146		M+ACN+H	C19H31N7O6	27.4	0	1.292344415			38.78736733	100 - 23.7 - 3.92 - 0.487		Gly His Gln Ile		495.267993	1	4.408416667	0	0	Infinity		x	x	x	x	x
4.41_495.2680m/z	146148		M+ACN+H	C19H31N7O6	27.4	0	1.292344415			38.78736733	100 - 23.7 - 3.92 - 0.487		Gly His Gln Leu		495.267993	1	4.408416667	0	0	Infinity		x	x	x	x	x
4.41_495.2680m/z	146405		M+CH3OH+H	C20H30N8O5	27.5	0	1.267173821			39.25069648	100 - 25.1 - 4.05 - 0.491		Gly Ile His His		495.267993	1	4.408416667	0	0	Infinity		x	x	x	x	x
4.41_495.2680m/z	146412		M+ACN+H	C19H31N7O6	27.4	0	1.292344414			38.78736733	100 - 23.7 - 3.92 - 0.487		Gly Ile His Gln		495.267993	1	4.408416667	0	0	Infinity		x	x	x	x	x
4.41_495.2680m/z	146545		M+ACN+H	C19H31N7O6	27.4	0	1.292344415			38.78736733	100 - 23.7 - 3.92 - 0.487		Gly Ile Gln His		495.267993	1	4.408416667	0	0	Infinity		x	x	x	x	x
4.41_495.2680m/z	147205		M+CH3OH+H	C20H30N8O5	27.5	0	1.267173821			39.25069648	100 - 25.1 - 4.05 - 0.491		Gly Leu His His		495.267993	1	4.408416667	0	0	Infinity		x	x	x	x	x
4.41_495.2680m/z	147212		M+ACN+H	C19H31N7O6	27.4	0	1.292344414			38.78736733	100 - 23.7 - 3.92 - 0.487		Gly Leu His Gln		495.267993	1	4.408416667	0	0	Infinity		x	x	x	x	x
4.41_495.2680m/z	147345		M+ACN+H	C19H31N7O6	27.4	0	1.292344415			38.78736733	100 - 23.7 - 3.92 - 0.487		Gly Leu Gln His		495.267993	1	4.408416667	0	0	Infinity		x	x	x	x	x
4.41_495.2680m/z	148806		M+ACN+H	C19H31N7O6	27.4	0	1.292344415			38.78736733	100 - 23.7 - 3.92 - 0.487		Gly Gln His Ile		495.267993	1	4.408416667	0	0	Infinity		x	x	x	x	x
4.41_495.2680m/z	148808		M+ACN+H	C19H31N7O6	27.4	0	1.292344415			38.78736733	100 - 23.7 - 3.92 - 0.487		Gly Gln His Leu		495.267993	1	4.408416667	0	0	Infinity		x	x	x	x	x
4.41_495.2680m/z	148825		M+ACN+H	C19H31N7O6	27.4	0	1.292344415			38.78736733	100 - 23.7 - 3.92 - 0.487		Gly Gln Ile His		495.267993	1	4.408416667	0	0	Infinity		x	x	x	x	x
4.41_495.2680m/z	148865		M+ACN+H	C19H31N7O6	27.4	0	1.292344415			38.78736733	100 - 23.7 - 3.92 - 0.487		Gly Gln Leu His		495.267993	1	4.408416667	0	0	Infinity		x	x	x	x	x
4.41_495.2680m/z	151616		M+CH3OH+H	C20H30N8O5	27.5	0	1.267173821			39.25069648	100 - 25.1 - 4.05 - 0.491		His Ala His Val		495.267993	1	4.408416667	0	0	Infinity		x	x	x	x	x
4.41_495.2680m/z	151630		M+ACN+H	C19H31N7O6	27.4	0	1.292344415			38.78736733	100 - 23.7 - 3.92 - 0.487		His Ala Ile Asn		495.267993	1	4.408416667	0	0	Infinity		x	x	x	x	x
4.41_495.2680m/z	151670		M+ACN+H	C19H31N7O6	27.4	0	1.292344415			38.78736733	100 - 23.7 - 3.92 - 0.487		His Ala Leu Asn		495.267993	1	4.408416667	0	0	Infinity		x	x	x	x	x
4.41_495.2680m/z	151706		M+ACN+H	C19H31N7O6	27.4	0	1.292344415			38.78736733	100 - 23.7 - 3.92 - 0.487		His Ala Asn Ile		495.267993	1	4.408416667	0	0	Infinity		x	x	x	x	x
4.41_495.2680m/z	151708		M+ACN+H	C19H31N7O6	27.4	0	1.292344415			38.78736733	100 - 23.7 - 3.92 - 0.487		His Ala Asn Leu		495.267993	1	4.408416667	0	0	Infinity		x	x	x	x	x
4.41_495.2680m/z	151756		M+ACN+H	C19H31N7O6	27.4	0	1.292344415			38.78736733	100 - 23.7 - 3.92 - 0.487		His Ala Gln Val		495.267993	1	4.408416667	0	0	Infinity		x	x	x	x	x
4.41_495.2680m/z	151825		M+CH3OH+H	C20H30N8O5	27.5	0	1.267173821			39.25069648	100 - 25.1 - 4.05 - 0.491		His Ala Val His		495.267993	1	4.408416667	0	0	Infinity		x	x	x	x	x
4.41_495.2680m/z	151832		M+ACN+H	C19H31N7O6	27.4	0	1.292344415			38.78736733	100 - 23.7 - 3.92 - 0.487		His Ala Val Gln		495.267993	1	4.408416667	0	0	Infinity		x	x	x	x	x
4.41_495.2680m/z	153606		M+CH3OH+H	C20H30N8O5	27.5	0	1.267173821			39.25069648	100 - 25.1 - 4.05 - 0.491		His Gly His Ile		495.267993	1	4.408416667	0	0	Infinity		x	x	x	x	x
4.41_495.2680m/z	153608		M+CH3OH+H	C20H30N8O5	27.5	0	1.267173821			39.25069648	100 - 25.1 - 4.05 - 0.491		His Gly His Leu		495.267993	1	4.408416667	0	0	Infinity		x	x	x	x	x
4.41_495.2680m/z	153625		M+CH3OH+H	C20H30N8O5	27.5	0	1.267173821			39.25069648	100 - 25.1 - 4.05 - 0.491		His Gly Ile His		495.267993	1	4.408416667	0	0	Infinity		x	x	x	x	x
4.41_495.2680m/z	153632		M+ACN+H	C19H31N7O6	27.4	0	1.292344415			38.78736733	100 - 23.7 - 3.92 - 0.487		His Gly Ile Gln		495.267993	1	4.408416667	0	0	Infinity		x	x	x	x	x
4.41_495.2680m/z	153665		M+CH3OH+H	C20H30N8O5	27.5	0	1.267173821			39.25069648	100 - 25.1 - 4.05 - 0.491		His Gly Leu His		495.267993	1	4.408416667	0	0	Infinity		x	x	x	x	x
4.41_495.2680m/z	153672		M+ACN+H	C19H31N7O6	27.4	0	1.292344415			38.78736733	100 - 23.7 - 3.92 - 0.487		His Gly Leu Gln		495.267993	1	4.408416667	0	0	Infinity		x	x	x	x	x
4.41_495.2680m/z	153746		M+ACN+H	C19H31N7O6	27.4	0	1.292344415			38.78736733	100 - 23.7 - 3.92 - 0.487		His Gly Gln Ile		495.267993	1	4.408416667	0	0	Infinity		x	x	x	x	x
4.41_495.2680m/z	153748		M+ACN+H	C19H31N7O6	27.4	0	1.292344415			38.78736733	100 - 23.7 - 3.92 - 0.487		His Gly Gln Leu		495.267993	1	4.408416667	0	0	Infinity		x	x	x	x	x
4.41_495.2680m/z	153896		M+CH3OH+H	C20H30N8O5	27.5	0	1.267173821			39.25069648	100 - 25.1 - 4.05 - 0.491		His His Ala Val		495.267993	1	4.408416667	0	0	Infinity		x	x	x	x	x
4.41_495.2680m/z	153986		M+CH3OH+H	C20H30N8O5	27.5	0	1.267173821			39.25069648	100 - 25.1 - 4.05 - 0.491		His His Gly Ile		495.267993	1	4.408416667	0	0	Infinity		x	x	x	x	x
4.41_495.2680m/z	153988		M+CH3OH+H	C20H30N8O5	27.5	0	1.267173821			39.25069648	100 - 25.1 - 4.05 - 0.491		His His Gly Leu		495.267993	1	4.408416667	0	0	Infinity		x	x	x	x	x
4.41_495.2680m/z	154024		M+CH3OH+H	C20H30N8O5	27.5	0	1.267173821			39.25069648	100 - 25.1 - 4.05 - 0.491		His His Ile Gly		495.267993	1	4.408416667	0	0	Infinity		x	x	x	x	x
4.41_495.2680m/z	154064		M+CH3OH+H	C20H30N8O5	27.5	0	1.267173821			39.25069648	100 - 25.1 - 4.05 - 0.491		His His Leu Gly		495.267993	1	4.408416667	0	0	Infinity		x	x	x	x	x
4.41_495.2680m/z	154219		M+CH3OH+H	C20H30N8O5	27.5	0	1.267173821			39.25069648	100 - 25.1 - 4.05 - 0.491		His His Val Ala		495.267993	1	4.408416667	0	0	Infinity		x	x	x	x	x
4.41_495.2680m/z	154290		M+ACN+H	C19H31N7O6	27.4	0	1.292344415			38.78736733	100 - 23.7 - 3.92 - 0.487		His Ile Ala Asn		495.267993	1	4.408416667	0	0	Infinity		x	x	x	x	x
4.41_495.2680m/z	154385		M+CH3OH+H	C20H30N8O5	27.5	0	1.267173821			39.25069648	100 - 25.1 - 4.05 - 0.491		His Ile Gly His		495.267993	1	4.408416667	0	0	Infinity		x	x	x	x	x
4.41_495.2680m/z	154392		M+ACN+H	C19H31N7O6	27.4	0	1.292344414			38.78736733	100 - 23.7 - 3.92 - 0.487		His Ile Gly Gln		495.267993	1	4.408416667	0	0	Infinity		x	x	x	x	x
4.41_495.2680m/z	154404		M+CH3OH+H	C20H30N8O5	27.5	0	1.267173821			39.25069648	100 - 25.1 - 4.05 - 0.491		His Ile His Gly		495.267993	1	4.408416667	0	0	Infinity		x	x	x	x	x
4.41_495.2680m/z	154499		M+ACN+H	C19H31N7O6	27.4	0	1.292344415			38.78736733	100 - 23.7 - 3.92 - 0.487		His Ile Asn Ala		495.267993	1	4.408416667	0	0	Infinity		x	x	x	x	x
4.41_495.2680m/z	154544		M+ACN+H	C19H31N7O6	27.4	0	1.292344414			38.78736733	100 - 23.7 - 3.92 - 0.487		His Ile Gln Gly		495.267993	1	4.408416667	0	0	Infinity		x	x	x	x	x
4.41_495.2680m/z	154955		M+H-H2O	C21H36N8O7	27.7	0	1.143397784			39.88816083	100 - 26.3 - 4.77 - 0.649		His Lys Gln Thr		495.267993	1	4.408416667	0	0	Infinity		x	x	x	x	x
4.41_495.2680m/z	155012		M+H-H2O	C21H36N8O7	27.7	0	1.143397784			39.88816083	100 - 26.3 - 4.77 - 0.649		His Lys Thr Gln		495.267993	1	4.408416667	0	0	Infinity		x	x	x	x	x
4.41_495.2680m/z	155090		M+ACN+H	C19H31N7O6	27.4	0	1.292344415			38.78736733	100 - 23.7 - 3.92 - 0.487		His Leu Ala Asn		495.267993	1	4.408416667	0	0	Infinity		x	x	x	x	x
4.41_495.2680m/z	155185		M+CH3OH+H	C20H30N8O5	27.5	0	1.267173821			39.25069648	100 - 25.1 - 4.05 - 0.491		His Leu Gly His		495.267993	1	4.408416667	0	0	Infinity		x	x	x	x	x
4.41_495.2680m/z	155192		M+ACN+H	C19H31N7O6	27.4	0	1.292344414			38.78736733	100 - 23.7 - 3.92 - 0.487		His Leu Gly Gln		495.267993	1	4.408416667	0	0	Infinity		x	x	x	x	x
4.41_495.2680m/z	155204		M+CH3OH+H	C20H30N8O5	27.5	0	1.267173821			39.25069648	100 - 25.1 - 4.05 - 0.491		His Leu His Gly		495.267993	1	4.408416667	0	0	Infinity		x	x	x	x	x
4.41_495.2680m/z	155299		M+ACN+H	C19H31N7O6	27.4	0	1.292344415			38.78736733	100 - 23.7 - 3.92 - 0.487		His Leu Asn Ala		495.267993	1	4.408416667	0	0	Infinity		x	x	x	x	x
4.41_495.2680m/z	155344		M+ACN+H	C19H31N7O6	27.4	0	1.292344414			38.78736733	100 - 23.7 - 3.92 - 0.487		His Leu Gln Gly		495.267993	1	4.408416667	0	0	Infinity		x	x	x	x	x
4.41_495.2680m/z	155886		M+ACN+H	C19H31N7O6	27.4	0	1.292344415			38.78736733	100 - 23.7 - 3.92 - 0.487		His Asn Ala Ile		495.267993	1	4.408416667	0	0	Infinity		x	x	x	x	x
4.41_495.2680m/z	155888		M+ACN+H	C19H31N7O6	27.4	0	1.292344415			38.78736733	100 - 23.7 - 3.92 - 0.487		His Asn Ala Leu		495.267993	1	4.408416667	0	0	Infinity		x	x	x	x	x
4.41_495.2680m/z	156019		M+ACN+H	C19H31N7O6	27.4	0	1.292344415			38.78736733	100 - 23.7 - 3.92 - 0.487		His Asn Ile Ala		495.267993	1	4.408416667	0	0	Infinity		x	x	x	x	x
4.41_495.2680m/z	156059		M+ACN+H	C19H31N7O6	27.4	0	1.292344415			38.78736733	100 - 23.7 - 3.92 - 0.487		His Asn Leu Ala		495.267993	1	4.408416667	0	0	Infinity		x	x	x	x	x
4.41_495.2680m/z	156696		M+ACN+H	C19H31N7O6	27.4	0	1.292344415			38.78736733	100 - 23.7 - 3.92 - 0.487		His Gln Ala Val		495.267993	1	4.408416667	0	0	Infinity		x	x	x	x	x
4.41_495.2680m/z	156786		M+ACN+H	C19H31N7O6	27.4	0	1.292344415			38.78736733	100 - 23.7 - 3.92 - 0.487		His Gln Gly Ile		495.267993	1	4.408416667	0	0	Infinity		x	x	x	x	x
4.41_495.2680m/z	156788		M+ACN+H	C19H31N7O6	27.4	0	1.292344415			38.78736733	100 - 23.7 - 3.92 - 0.487		His Gln Gly Leu		495.267993	1	4.408416667	0	0	Infinity		x	x	x	x	x
4.41_495.2680m/z	156824		M+ACN+H	C19H31N7O6	27.4	0	1.292344415			38.78736733	100 - 23.7 - 3.92 - 0.487		His Gln Ile Gly		495.267993	1	4.408416667	0	0	Infinity		x	x	x	x	x
4.41_495.2680m/z	156855		M+H-H2O	C21H36N8O7	27.7	0	1.143397784			39.88816083	100 - 26.3 - 4.77 - 0.649		His Gln Lys Thr		495.267993	1	4.408416667	0	0	Infinity		x	x	x	x	x
4.41_495.2680m/z	15686		M+ACN+Na	C22H33N5O4	27.3	0	-2.39147536			39.58657339	100 - 26.2 - 4.11 - 0.479		Lys Trp Val		495.267993	1	4.408416667	0	0	Infinity		x	x	x	x	x
4.41_495.2680m/z	156864		M+ACN+H	C19H31N7O6	27.4	0	1.292344415			38.78736733	100 - 23.7 - 3.92 - 0.487		His Gln Leu Gly		495.267993	1	4.408416667	0	0	Infinity		x	x	x	x	x
4.41_495.2680m/z	157007		M+H-H2O	C21H36N8O7	27.7	0	1.143397784			39.88816083	100 - 26.3 - 4.77 - 0.649		His Gln Thr Lys		495.267993	1	4.408416667	0	0	Infinity		x	x	x	x	x
4.41_495.2680m/z	157019		M+ACN+H	C19H31N7O6	27.4	0	1.292344415			38.78736733	100 - 23.7 - 3.92 - 0.487		His Gln Val Ala		495.267993	1	4.408416667	0	0	Infinity		x	x	x	x	x
4.41_495.2680m/z	158052		M+H-H2O	C21H36N8O7	27.7	0	1.143397784			39.88816083	100 - 26.3 - 4.77 - 0.649		His Thr Lys Gln		495.267993	1	4.408416667	0	0	Infinity		x	x	x	x	x
4.41_495.2680m/z	158147		M+H-H2O	C21H36N8O7	27.7	0	1.143397784			39.88816083	100 - 26.3 - 4.77 - 0.649		His Thr Gln Lys		495.267993	1	4.408416667	0	0	Infinity		x	x	x	x	x
4.41_495.2680m/z	158285		M+CH3OH+H	C20H30N8O5	27.5	0	1.267173821			39.25069648	100 - 25.1 - 4.05 - 0.491		His Val Ala His		495.267993	1	4.408416667	0	0	Infinity		x	x	x	x	x
4.41_495.2680m/z	158292		M+ACN+H	C19H31N7O6	27.4	0	1.292344415			38.78736733	100 - 23.7 - 3.92 - 0.487		His Val Ala Gln		495.267993	1	4.408416667	0	0	Infinity		x	x	x	x	x
4.41_495.2680m/z	158399		M+CH3OH+H	C20H30N8O5	27.5	0	1.267173821			39.25069648	100 - 25.1 - 4.05 - 0.491		His Val His Ala		495.267993	1	4.408416667	0	0	Infinity		x	x	x	x	x
4.41_495.2680m/z	158539		M+ACN+H	C19H31N7O6	27.4	0	1.292344415			38.78736733	100 - 23.7 - 3.92 - 0.487		His Val Gln Ala		495.267993	1	4.408416667	0	0	Infinity		x	x	x	x	x
4.41_495.2680m/z	159610		M+ACN+H	C19H31N7O6	27.4	0	1.292344415			38.78736733	100 - 23.7 - 3.92 - 0.487		Ile Ala His Asn		495.267993	1	4.408416667	0	0	Infinity		x	x	x	x	x
4.41_495.2680m/z	159705		M+ACN+H	C19H31N7O6	27.4	0	1.292344415			38.78736733	100 - 23.7 - 3.92 - 0.487		Ile Ala Asn His		495.267993	1	4.408416667	0	0	Infinity		x	x	x	x	x
4.41_495.2680m/z	160553		M+H-2H2O	C21H38N8O8	27.7	0	1.104575104			39.99102502	100 - 26.4 - 4.99 - 0.706		Ile Asp Gln Arg		495.267993	1	4.408416667	0	0	Infinity		x	x	x	x	x
4.41_495.2680m/z	160572		M+H-2H2O	C21H38N8O8	27.7	0	1.104575104			39.99102502	100 - 26.4 - 4.99 - 0.706		Ile Asp Arg Gln		495.267993	1	4.408416667	0	0	Infinity		x	x	x	x	x
4.41_495.2680m/z	160913		M+H-2H2O	C21H38N8O8	27.7	0	1.104575104			39.99102502	100 - 26.4 - 4.99 - 0.706		Ile Glu Asn Arg		495.267993	1	4.408416667	0	0	Infinity		x	x	x	x	x
4.41_495.2680m/z	160970		M+H-2H2O	C21H38N8O8	27.7	0	1.104575104			39.99102502	100 - 26.4 - 4.99 - 0.706		Ile Glu Arg Asn		495.267993	1	4.408416667	0	0	Infinity		x	x	x	x	x
4.41_495.2680m/z	161605		M+CH3OH+H	C20H30N8O5	27.5	0	1.267173821			39.25069648	100 - 25.1 - 4.05 - 0.491		Ile Gly His His		495.267993	1	4.408416667	0	0	Infinity		x	x	x	x	x
4.41_495.2680m/z	161612		M+ACN+H	C19H31N7O6	27.4	0	1.292344414			38.78736733	100 - 23.7 - 3.92 - 0.487		Ile Gly His Gln		495.267993	1	4.408416667	0	0	Infinity		x	x	x	x	x
4.41_495.2680m/z	161745		M+ACN+H	C19H31N7O6	27.4	0	1.292344415			38.78736733	100 - 23.7 - 3.92 - 0.487		Ile Gly Gln His		495.267993	1	4.408416667	0	0	Infinity		x	x	x	x	x
4.41_495.2680m/z	161890		M+ACN+H	C19H31N7O6	27.4	0	1.292344415			38.78736733	100 - 23.7 - 3.92 - 0.487		Ile His Ala Asn		495.267993	1	4.408416667	0	0	Infinity		x	x	x	x	x
4.41_495.2680m/z	161985		M+CH3OH+H	C20H30N8O5	27.5	0	1.267173821			39.25069648	100 - 25.1 - 4.05 - 0.491		Ile His Gly His		495.267993	1	4.408416667	0	0	Infinity		x	x	x	x	x
4.41_495.2680m/z	161992		M+ACN+H	C19H31N7O6	27.4	0	1.292344415			38.78736733	100 - 23.7 - 3.92 - 0.487		Ile His Gly Gln		495.267993	1	4.408416667	0	0	Infinity		x	x	x	x	x
4.41_495.2680m/z	162004		M+CH3OH+H	C20H30N8O5	27.5	0	1.267173821			39.25069648	100 - 25.1 - 4.05 - 0.491		Ile His His Gly		495.267993	1	4.408416667	0	0	Infinity		x	x	x	x	x
4.41_495.2680m/z	162099		M+ACN+H	C19H31N7O6	27.4	0	1.292344415			38.78736733	100 - 23.7 - 3.92 - 0.487		Ile His Asn Ala		495.267993	1	4.408416667	0	0	Infinity		x	x	x	x	x
4.41_495.2680m/z	162144		M+ACN+H	C19H31N7O6	27.4	0	1.292344415			38.78736733	100 - 23.7 - 3.92 - 0.487		Ile His Gln Gly		495.267993	1	4.408416667	0	0	Infinity		x	x	x	x	x
4.41_495.2680m/z	163885		M+ACN+H	C19H31N7O6	27.4	0	1.292344414			38.78736733	100 - 23.7 - 3.92 - 0.487		Ile Asn Ala His		495.267993	1	4.408416667	0	0	Infinity		x	x	x	x	x
4.41_495.2680m/z	163953		M+H-2H2O	C21H38N8O8	27.7	0	1.104575104			39.99102502	100 - 26.4 - 4.99 - 0.706		Ile Asn Glu Arg		495.267993	1	4.408416667	0	0	Infinity		x	x	x	x	x
4.41_495.2680m/z	163999		M+ACN+H	C19H31N7O6	27.4	0	1.292344414			38.78736733	100 - 23.7 - 3.92 - 0.487		Ile Asn His Ala		495.267993	1	4.408416667	0	0	Infinity		x	x	x	x	x
4.41_495.2680m/z	164162		M+H-2H2O	C21H38N8O8	27.7	0	1.104575104			39.99102502	100 - 26.4 - 4.99 - 0.706		Ile Asn Arg Glu		495.267993	1	4.408416667	0	0	Infinity		x	x	x	x	x
4.41_495.2680m/z	164733		M+H-2H2O	C21H38N8O8	27.7	0	1.104575104			39.99102502	100 - 26.4 - 4.99 - 0.706		Ile Gln Asp Arg		495.267993	1	4.408416667	0	0	Infinity		x	x	x	x	x
4.41_495.2680m/z	164785		M+ACN+H	C19H31N7O6	27.4	0	1.292344415			38.78736733	100 - 23.7 - 3.92 - 0.487		Ile Gln Gly His		495.267993	1	4.408416667	0	0	Infinity		x	x	x	x	x
4.41_495.2680m/z	164804		M+ACN+H	C19H31N7O6	27.4	0	1.292344415			38.78736733	100 - 23.7 - 3.92 - 0.487		Ile Gln His Gly		495.267993	1	4.408416667	0	0	Infinity		x	x	x	x	x
4.41_495.2680m/z	164961		M+H-2H2O	C21H38N8O8	27.7	0	1.104575104			39.99102502	100 - 26.4 - 4.99 - 0.706		Ile Gln Arg Asp		495.267993	1	4.408416667	0	0	Infinity		x	x	x	x	x
4.41_495.2680m/z	165132		M+H-2H2O	C21H38N8O8	27.7	0	1.104575104			39.99102502	100 - 26.4 - 4.99 - 0.706		Ile Arg Asp Gln		495.267993	1	4.408416667	0	0	Infinity		x	x	x	x	x
4.41_495.2680m/z	165150		M+H-2H2O	C21H38N8O8	27.7	0	1.104575104			39.99102502	100 - 26.4 - 4.99 - 0.706		Ile Arg Glu Asn		495.267993	1	4.408416667	0	0	Infinity		x	x	x	x	x
4.41_495.2680m/z	165302		M+H-2H2O	C21H38N8O8	27.7	0	1.104575104			39.99102502	100 - 26.4 - 4.99 - 0.706		Ile Arg Asn Glu		495.267993	1	4.408416667	0	0	Infinity		x	x	x	x	x
4.41_495.2680m/z	165341		M+H-2H2O	C21H38N8O8	27.7	0	1.104575104			39.99102502	100 - 26.4 - 4.99 - 0.706		Ile Arg Gln Asp		495.267993	1	4.408416667	0	0	Infinity		x	x	x	x	x
4.41_495.2680m/z	170155		M+H-H2O	C21H36N8O7	27.7	0	1.143397784			39.88816083	100 - 26.3 - 4.77 - 0.649		Lys His Gln Thr		495.267993	1	4.408416667	0	0	Infinity		x	x	x	x	x
4.41_495.2680m/z	170212		M+H-H2O	C21H36N8O7	27.7	0	1.143397784			39.88816083	100 - 26.3 - 4.77 - 0.649		Lys His Thr Gln		495.267993	1	4.408416667	0	0	Infinity		x	x	x	x	x
4.41_495.2680m/z	172815		M+H-H2O	C21H36N8O7	27.7	0	1.143397784			39.88816083	100 - 26.3 - 4.77 - 0.649		Lys Gln His Thr		495.267993	1	4.408416667	0	0	Infinity		x	x	x	x	x
4.41_495.2680m/z	172952		M+H-2H2O	C21H38N8O8	27.7	0	1.104575104			39.99102502	100 - 26.4 - 4.99 - 0.706		Lys Gln Gln Gln		495.267993	1	4.408416667	0	0	Infinity		x	x	x	x	x
4.41_495.2680m/z	173005		M+H-H2O	C21H36N8O7	27.7	0	1.143397784			39.88816083	100 - 26.3 - 4.77 - 0.649		Lys Gln Thr His		495.267993	1	4.408416667	0	0	Infinity		x	x	x	x	x
4.41_495.2680m/z	174012		M+H-H2O	C21H36N8O7	27.7	0	1.143397784			39.88816083	100 - 26.3 - 4.77 - 0.649		Lys Thr His Gln		495.267993	1	4.408416667	0	0	Infinity		x	x	x	x	x
4.41_495.2680m/z	174145		M+H-H2O	C21H36N8O7	27.7	0	1.143397784			39.88816083	100 - 26.3 - 4.77 - 0.649		Lys Thr Gln His		495.267993	1	4.408416667	0	0	Infinity		x	x	x	x	x
4.41_495.2680m/z	175610		M+ACN+H	C19H31N7O6	27.4	0	1.292344415			38.78736733	100 - 23.7 - 3.92 - 0.487		Leu Ala His Asn		495.267993	1	4.408416667	0	0	Infinity		x	x	x	x	x
4.41_495.2680m/z	175705		M+ACN+H	C19H31N7O6	27.4	0	1.292344415			38.78736733	100 - 23.7 - 3.92 - 0.487		Leu Ala Asn His		495.267993	1	4.408416667	0	0	Infinity		x	x	x	x	x
4.41_495.2680m/z	176553		M+H-2H2O	C21H38N8O8	27.7	0	1.104575104			39.99102502	100 - 26.4 - 4.99 - 0.706		Leu Asp Gln Arg		495.267993	1	4.408416667	0	0	Infinity		x	x	x	x	x
4.41_495.2680m/z	176572		M+H-2H2O	C21H38N8O8	27.7	0	1.104575104			39.99102502	100 - 26.4 - 4.99 - 0.706		Leu Asp Arg Gln		495.267993	1	4.408416667	0	0	Infinity		x	x	x	x	x
4.41_495.2680m/z	176913		M+H-2H2O	C21H38N8O8	27.7	0	1.104575104			39.99102502	100 - 26.4 - 4.99 - 0.706		Leu Glu Asn Arg		495.267993	1	4.408416667	0	0	Infinity		x	x	x	x	x
4.41_495.2680m/z	176970		M+H-2H2O	C21H38N8O8	27.7	0	1.104575104			39.99102502	100 - 26.4 - 4.99 - 0.706		Leu Glu Arg Asn		495.267993	1	4.408416667	0	0	Infinity		x	x	x	x	x
4.41_495.2680m/z	177605		M+CH3OH+H	C20H30N8O5	27.5	0	1.267173821			39.25069648	100 - 25.1 - 4.05 - 0.491		Leu Gly His His		495.267993	1	4.408416667	0	0	Infinity		x	x	x	x	x
4.41_495.2680m/z	177612		M+ACN+H	C19H31N7O6	27.4	0	1.292344414			38.78736733	100 - 23.7 - 3.92 - 0.487		Leu Gly His Gln		495.267993	1	4.408416667	0	0	Infinity		x	x	x	x	x
4.41_495.2680m/z	177745		M+ACN+H	C19H31N7O6	27.4	0	1.292344415			38.78736733	100 - 23.7 - 3.92 - 0.487		Leu Gly Gln His		495.267993	1	4.408416667	0	0	Infinity		x	x	x	x	x
4.41_495.2680m/z	177890		M+ACN+H	C19H31N7O6	27.4	0	1.292344415			38.78736733	100 - 23.7 - 3.92 - 0.487		Leu His Ala Asn		495.267993	1	4.408416667	0	0	Infinity		x	x	x	x	x
4.41_495.2680m/z	177985		M+CH3OH+H	C20H30N8O5	27.5	0	1.267173821			39.25069648	100 - 25.1 - 4.05 - 0.491		Leu His Gly His		495.267993	1	4.408416667	0	0	Infinity		x	x	x	x	x
4.41_495.2680m/z	177992		M+ACN+H	C19H31N7O6	27.4	0	1.292344415			38.78736733	100 - 23.7 - 3.92 - 0.487		Leu His Gly Gln		495.267993	1	4.408416667	0	0	Infinity		x	x	x	x	x
4.41_495.2680m/z	178004		M+CH3OH+H	C20H30N8O5	27.5	0	1.267173821			39.25069648	100 - 25.1 - 4.05 - 0.491		Leu His His Gly		495.267993	1	4.408416667	0	0	Infinity		x	x	x	x	x
4.41_495.2680m/z	178099		M+ACN+H	C19H31N7O6	27.4	0	1.292344415			38.78736733	100 - 23.7 - 3.92 - 0.487		Leu His Asn Ala		495.267993	1	4.408416667	0	0	Infinity		x	x	x	x	x
4.41_495.2680m/z	178144		M+ACN+H	C19H31N7O6	27.4	0	1.292344415			38.78736733	100 - 23.7 - 3.92 - 0.487		Leu His Gln Gly		495.267993	1	4.408416667	0	0	Infinity		x	x	x	x	x
4.41_495.2680m/z	17942		M+ACN+Na	C22H33N5O4	27.3	0	-2.39147536			39.58657339	100 - 26.2 - 4.11 - 0.479		Val Trp Lys		495.267993	1	4.408416667	0	0	Infinity		x	x	x	x	x
4.41_495.2680m/z	179885		M+ACN+H	C19H31N7O6	27.4	0	1.292344414			38.78736733	100 - 23.7 - 3.92 - 0.487		Leu Asn Ala His		495.267993	1	4.408416667	0	0	Infinity		x	x	x	x	x
4.41_495.2680m/z	179953		M+H-2H2O	C21H38N8O8	27.7	0	1.104575104			39.99102502	100 - 26.4 - 4.99 - 0.706		Leu Asn Glu Arg		495.267993	1	4.408416667	0	0	Infinity		x	x	x	x	x
4.41_495.2680m/z	179999		M+ACN+H	C19H31N7O6	27.4	0	1.292344414			38.78736733	100 - 23.7 - 3.92 - 0.487		Leu Asn His Ala		495.267993	1	4.408416667	0	0	Infinity		x	x	x	x	x
4.41_495.2680m/z	180162		M+H-2H2O	C21H38N8O8	27.7	0	1.104575104			39.99102502	100 - 26.4 - 4.99 - 0.706		Leu Asn Arg Glu		495.267993	1	4.408416667	0	0	Infinity		x	x	x	x	x
4.41_495.2680m/z	180733		M+H-2H2O	C21H38N8O8	27.7	0	1.104575104			39.99102502	100 - 26.4 - 4.99 - 0.706		Leu Gln Asp Arg		495.267993	1	4.408416667	0	0	Infinity		x	x	x	x	x
4.41_495.2680m/z	180785		M+ACN+H	C19H31N7O6	27.4	0	1.292344415			38.78736733	100 - 23.7 - 3.92 - 0.487		Leu Gln Gly His		495.267993	1	4.408416667	0	0	Infinity		x	x	x	x	x
4.41_495.2680m/z	180804		M+ACN+H	C19H31N7O6	27.4	0	1.292344415			38.78736733	100 - 23.7 - 3.92 - 0.487		Leu Gln His Gly		495.267993	1	4.408416667	0	0	Infinity		x	x	x	x	x
4.41_495.2680m/z	180961		M+H-2H2O	C21H38N8O8	27.7	0	1.104575104			39.99102502	100 - 26.4 - 4.99 - 0.706		Leu Gln Arg Asp		495.267993	1	4.408416667	0	0	Infinity		x	x	x	x	x
4.41_495.2680m/z	181132		M+H-2H2O	C21H38N8O8	27.7	0	1.104575104			39.99102502	100 - 26.4 - 4.99 - 0.706		Leu Arg Asp Gln		495.267993	1	4.408416667	0	0	Infinity		x	x	x	x	x
4.41_495.2680m/z	181150		M+H-2H2O	C21H38N8O8	27.7	0	1.104575104			39.99102502	100 - 26.4 - 4.99 - 0.706		Leu Arg Glu Asn		495.267993	1	4.408416667	0	0	Infinity		x	x	x	x	x
4.41_495.2680m/z	181302		M+H-2H2O	C21H38N8O8	27.7	0	1.104575104			39.99102502	100 - 26.4 - 4.99 - 0.706		Leu Arg Asn Glu		495.267993	1	4.408416667	0	0	Infinity		x	x	x	x	x
4.41_495.2680m/z	181341		M+H-2H2O	C21H38N8O8	27.7	0	1.104575104			39.99102502	100 - 26.4 - 4.99 - 0.706		Leu Arg Gln Asp		495.267993	1	4.408416667	0	0	Infinity		x	x	x	x	x
4.41_495.2680m/z	18479		M+ACN+Na	C22H33N5O4	27.3	0	-2.39147536			39.58657339	100 - 26.2 - 4.11 - 0.479		Trp Lys Val		495.267993	1	4.408416667	0	0	Infinity		x	x	x	x	x
4.41_495.2680m/z	191606		M+ACN+H	C19H31N7O6	27.4	0	1.292344415			38.78736733	100 - 23.7 - 3.92 - 0.487		Asn Ala His Ile		495.267993	1	4.408416667	0	0	Infinity		x	x	x	x	x
4.41_495.2680m/z	191608		M+ACN+H	C19H31N7O6	27.4	0	1.292344415			38.78736733	100 - 23.7 - 3.92 - 0.487		Asn Ala His Leu		495.267993	1	4.408416667	0	0	Infinity		x	x	x	x	x
4.41_495.2680m/z	191625		M+ACN+H	C19H31N7O6	27.4	0	1.292344415			38.78736733	100 - 23.7 - 3.92 - 0.487		Asn Ala Ile His		495.267993	1	4.408416667	0	0	Infinity		x	x	x	x	x
4.41_495.2680m/z	191665		M+ACN+H	C19H31N7O6	27.4	0	1.292344415			38.78736733	100 - 23.7 - 3.92 - 0.487		Asn Ala Leu His		495.267993	1	4.408416667	0	0	Infinity		x	x	x	x	x
4.41_495.2680m/z	192833		M+H-2H2O	C21H38N8O8	27.7	0	1.104575104			39.99102502	100 - 26.4 - 4.99 - 0.706		Asn Glu Ile Arg		495.267993	1	4.408416667	0	0	Infinity		x	x	x	x	x
4.41_495.2680m/z	192873		M+H-2H2O	C21H38N8O8	27.7	0	1.104575104			39.99102502	100 - 26.4 - 4.99 - 0.706		Asn Glu Leu Arg		495.267993	1	4.408416667	0	0	Infinity		x	x	x	x	x
4.41_495.2680m/z	192966		M+H-2H2O	C21H38N8O8	27.7	0	1.104575104			39.99102502	100 - 26.4 - 4.99 - 0.706		Asn Glu Arg Ile		495.267993	1	4.408416667	0	0	Infinity		x	x	x	x	x
4.41_495.2680m/z	192968		M+H-2H2O	C21H38N8O8	27.7	0	1.104575104			39.99102502	100 - 26.4 - 4.99 - 0.706		Asn Glu Arg Leu		495.267993	1	4.408416667	0	0	Infinity		x	x	x	x	x
4.41_495.2680m/z	193886		M+ACN+H	C19H31N7O6	27.4	0	1.292344415			38.78736733	100 - 23.7 - 3.92 - 0.487		Asn His Ala Ile		495.267993	1	4.408416667	0	0	Infinity		x	x	x	x	x
4.41_495.2680m/z	193888		M+ACN+H	C19H31N7O6	27.4	0	1.292344415			38.78736733	100 - 23.7 - 3.92 - 0.487		Asn His Ala Leu		495.267993	1	4.408416667	0	0	Infinity		x	x	x	x	x
4.41_495.2680m/z	194019		M+ACN+H	C19H31N7O6	27.4	0	1.292344415			38.78736733	100 - 23.7 - 3.92 - 0.487		Asn His Ile Ala		495.267993	1	4.408416667	0	0	Infinity		x	x	x	x	x
4.41_495.2680m/z	194059		M+ACN+H	C19H31N7O6	27.4	0	1.292344415			38.78736733	100 - 23.7 - 3.92 - 0.487		Asn His Leu Ala		495.267993	1	4.408416667	0	0	Infinity		x	x	x	x	x
4.41_495.2680m/z	194285		M+ACN+H	C19H31N7O6	27.4	0	1.292344414			38.78736733	100 - 23.7 - 3.92 - 0.487		Asn Ile Ala His		495.267993	1	4.408416667	0	0	Infinity		x	x	x	x	x
4.41_495.2680m/z	194353		M+H-2H2O	C21H38N8O8	27.7	0	1.104575104			39.99102502	100 - 26.4 - 4.99 - 0.706		Asn Ile Glu Arg		495.267993	1	4.408416667	0	0	Infinity		x	x	x	x	x
4.41_495.2680m/z	194399		M+ACN+H	C19H31N7O6	27.4	0	1.292344414			38.78736733	100 - 23.7 - 3.92 - 0.487		Asn Ile His Ala		495.267993	1	4.408416667	0	0	Infinity		x	x	x	x	x
4.41_495.2680m/z	194562		M+H-2H2O	C21H38N8O8	27.7	0	1.104575104			39.99102502	100 - 26.4 - 4.99 - 0.706		Asn Ile Arg Glu		495.267993	1	4.408416667	0	0	Infinity		x	x	x	x	x
4.41_495.2680m/z	195085		M+ACN+H	C19H31N7O6	27.4	0	1.292344414			38.78736733	100 - 23.7 - 3.92 - 0.487		Asn Leu Ala His		495.267993	1	4.408416667	0	0	Infinity		x	x	x	x	x
4.41_495.2680m/z	195153		M+H-2H2O	C21H38N8O8	27.7	0	1.104575104			39.99102502	100 - 26.4 - 4.99 - 0.706		Asn Leu Glu Arg		495.267993	1	4.408416667	0	0	Infinity		x	x	x	x	x
4.41_495.2680m/z	195199		M+ACN+H	C19H31N7O6	27.4	0	1.292344414			38.78736733	100 - 23.7 - 3.92 - 0.487		Asn Leu His Ala		495.267993	1	4.408416667	0	0	Infinity		x	x	x	x	x
4.41_495.2680m/z	195362		M+H-2H2O	C21H38N8O8	27.7	0	1.104575104			39.99102502	100 - 26.4 - 4.99 - 0.706		Asn Leu Arg Glu		495.267993	1	4.408416667	0	0	Infinity		x	x	x	x	x
4.41_495.2680m/z	197146		M+H-2H2O	C21H38N8O8	27.7	0	1.104575104			39.99102502	100 - 26.4 - 4.99 - 0.706		Asn Arg Glu Ile		495.267993	1	4.408416667	0	0	Infinity		x	x	x	x	x
4.41_495.2680m/z	197148		M+H-2H2O	C21H38N8O8	27.7	0	1.104575104			39.99102502	100 - 26.4 - 4.99 - 0.706		Asn Arg Glu Leu		495.267993	1	4.408416667	0	0	Infinity		x	x	x	x	x
4.41_495.2680m/z	197222		M+H-2H2O	C21H38N8O8	27.7	0	1.104575104			39.99102502	100 - 26.4 - 4.99 - 0.706		Asn Arg Ile Glu		495.267993	1	4.408416667	0	0	Infinity		x	x	x	x	x
4.41_495.2680m/z	197262		M+H-2H2O	C21H38N8O8	27.7	0	1.104575104			39.99102502	100 - 26.4 - 4.99 - 0.706		Asn Arg Leu Glu		495.267993	1	4.408416667	0	0	Infinity		x	x	x	x	x
4.41_495.2680m/z	207616		M+ACN+H	C19H31N7O6	27.4	0	1.292344415			38.78736733	100 - 23.7 - 3.92 - 0.487		Gln Ala His Val		495.267993	1	4.408416667	0	0	Infinity		x	x	x	x	x
4.41_495.2680m/z	207825		M+ACN+H	C19H31N7O6	27.4	0	1.292344415			38.78736733	100 - 23.7 - 3.92 - 0.487		Gln Ala Val His		495.267993	1	4.408416667	0	0	Infinity		x	x	x	x	x
4.41_495.2680m/z	208433		M+H-2H2O	C21H38N8O8	27.7	0	1.104575104			39.99102502	100 - 26.4 - 4.99 - 0.706		Gln Asp Ile Arg		495.267993	1	4.408416667	0	0	Infinity		x	x	x	x	x
4.41_495.2680m/z	208473		M+H-2H2O	C21H38N8O8	27.7	0	1.104575104			39.99102502	100 - 26.4 - 4.99 - 0.706		Gln Asp Leu Arg		495.267993	1	4.408416667	0	0	Infinity		x	x	x	x	x
4.41_495.2680m/z	208566		M+H-2H2O	C21H38N8O8	27.7	0	1.104575104			39.99102502	100 - 26.4 - 4.99 - 0.706		Gln Asp Arg Ile		495.267993	1	4.408416667	0	0	Infinity		x	x	x	x	x
4.41_495.2680m/z	208568		M+H-2H2O	C21H38N8O8	27.7	0	1.104575104			39.99102502	100 - 26.4 - 4.99 - 0.706		Gln Asp Arg Leu		495.267993	1	4.408416667	0	0	Infinity		x	x	x	x	x
4.41_495.2680m/z	208976		M+H-2H2O	C21H38N8O8	27.7	0	1.104575104			39.99102502	100 - 26.4 - 4.99 - 0.706		Gln Glu Arg Val		495.267993	1	4.408416667	0	0	Infinity		x	x	x	x	x
4.41_495.2680m/z	209033		M+H-2H2O	C21H38N8O8	27.7	0	1.104575104			39.99102502	100 - 26.4 - 4.99 - 0.706		Gln Glu Val Arg		495.267993	1	4.408416667	0	0	Infinity		x	x	x	x	x
4.41_495.2680m/z	209606		M+ACN+H	C19H31N7O6	27.4	0	1.292344414			38.78736733	100 - 23.7 - 3.92 - 0.487		Gln Gly His Ile		495.267993	1	4.408416667	0	0	Infinity		x	x	x	x	x
4.41_495.2680m/z	209608		M+ACN+H	C19H31N7O6	27.4	0	1.292344414			38.78736733	100 - 23.7 - 3.92 - 0.487		Gln Gly His Leu		495.267993	1	4.408416667	0	0	Infinity		x	x	x	x	x
4.41_495.2680m/z	209625		M+ACN+H	C19H31N7O6	27.4	0	1.292344415			38.78736733	100 - 23.7 - 3.92 - 0.487		Gln Gly Ile His		495.267993	1	4.408416667	0	0	Infinity		x	x	x	x	x
4.41_495.2680m/z	209665		M+ACN+H	C19H31N7O6	27.4	0	1.292344415			38.78736733	100 - 23.7 - 3.92 - 0.487		Gln Gly Leu His		495.267993	1	4.408416667	0	0	Infinity		x	x	x	x	x
4.41_495.2680m/z	209896		M+ACN+H	C19H31N7O6	27.4	0	1.292344415			38.78736733	100 - 23.7 - 3.92 - 0.487		Gln His Ala Val		495.267993	1	4.408416667	0	0	Infinity		x	x	x	x	x
4.41_495.2680m/z	209986		M+ACN+H	C19H31N7O6	27.4	0	1.292344414			38.78736733	100 - 23.7 - 3.92 - 0.487		Gln His Gly Ile		495.267993	1	4.408416667	0	0	Infinity		x	x	x	x	x
4.41_495.2680m/z	209988		M+ACN+H	C19H31N7O6	27.4	0	1.292344414			38.78736733	100 - 23.7 - 3.92 - 0.487		Gln His Gly Leu		495.267993	1	4.408416667	0	0	Infinity		x	x	x	x	x
4.41_495.2680m/z	210024		M+ACN+H	C19H31N7O6	27.4	0	1.292344414			38.78736733	100 - 23.7 - 3.92 - 0.487		Gln His Ile Gly		495.267993	1	4.408416667	0	0	Infinity		x	x	x	x	x
4.41_495.2680m/z	210055		M+H-H2O	C21H36N8O7	27.7	0	1.143397784			39.88816083	100 - 26.3 - 4.77 - 0.649		Gln His Lys Thr		495.267993	1	4.408416667	0	0	Infinity		x	x	x	x	x
4.41_495.2680m/z	210064		M+ACN+H	C19H31N7O6	27.4	0	1.292344414			38.78736733	100 - 23.7 - 3.92 - 0.487		Gln His Leu Gly		495.267993	1	4.408416667	0	0	Infinity		x	x	x	x	x
4.41_495.2680m/z	210207		M+H-H2O	C21H36N8O7	27.7	0	1.143397784			39.88816083	100 - 26.3 - 4.77 - 0.649		Gln His Thr Lys		495.267993	1	4.408416667	0	0	Infinity		x	x	x	x	x
4.41_495.2680m/z	210219		M+ACN+H	C19H31N7O6	27.4	0	1.292344415			38.78736733	100 - 23.7 - 3.92 - 0.487		Gln His Val Ala		495.267993	1	4.408416667	0	0	Infinity		x	x	x	x	x
4.41_495.2680m/z	210333		M+H-2H2O	C21H38N8O8	27.7	0	1.104575104			39.99102502	100 - 26.4 - 4.99 - 0.706		Gln Ile Asp Arg		495.267993	1	4.408416667	0	0	Infinity		x	x	x	x	x
4.41_495.2680m/z	210385		M+ACN+H	C19H31N7O6	27.4	0	1.292344415			38.78736733	100 - 23.7 - 3.92 - 0.487		Gln Ile Gly His		495.267993	1	4.408416667	0	0	Infinity		x	x	x	x	x
4.41_495.2680m/z	210404		M+ACN+H	C19H31N7O6	27.4	0	1.292344415			38.78736733	100 - 23.7 - 3.92 - 0.487		Gln Ile His Gly		495.267993	1	4.408416667	0	0	Infinity		x	x	x	x	x
4.41_495.2680m/z	210561		M+H-2H2O	C21H38N8O8	27.7	0	1.104575104			39.99102502	100 - 26.4 - 4.99 - 0.706		Gln Ile Arg Asp		495.267993	1	4.408416667	0	0	Infinity		x	x	x	x	x
4.41_495.2680m/z	210815		M+H-H2O	C21H36N8O7	27.7	0	1.143397784			39.88816083	100 - 26.3 - 4.77 - 0.649		Gln Lys His Thr		495.267993	1	4.408416667	0	0	Infinity		x	x	x	x	x
4.41_495.2680m/z	210952		M+H-2H2O	C21H38N8O8	27.7	0	1.104575104			39.99102502	100 - 26.4 - 4.99 - 0.706		Gln Lys Gln Gln		495.267993	1	4.408416667	0	0	Infinity		x	x	x	x	x
4.41_495.2680m/z	211005		M+H-H2O	C21H36N8O7	27.7	0	1.143397784			39.88816083	100 - 26.3 - 4.77 - 0.649		Gln Lys Thr His		495.267993	1	4.408416667	0	0	Infinity		x	x	x	x	x
4.41_495.2680m/z	211133		M+H-2H2O	C21H38N8O8	27.7	0	1.104575104			39.99102502	100 - 26.4 - 4.99 - 0.706		Gln Leu Asp Arg		495.267993	1	4.408416667	0	0	Infinity		x	x	x	x	x
4.41_495.2680m/z	211185		M+ACN+H	C19H31N7O6	27.4	0	1.292344415			38.78736733	100 - 23.7 - 3.92 - 0.487		Gln Leu Gly His		495.267993	1	4.408416667	0	0	Infinity		x	x	x	x	x
4.41_495.2680m/z	211204		M+ACN+H	C19H31N7O6	27.4	0	1.292344415			38.78736733	100 - 23.7 - 3.92 - 0.487		Gln Leu His Gly		495.267993	1	4.408416667	0	0	Infinity		x	x	x	x	x
4.41_495.2680m/z	211361		M+H-2H2O	C21H38N8O8	27.7	0	1.104575104			39.99102502	100 - 26.4 - 4.99 - 0.706		Gln Leu Arg Asp		495.267993	1	4.408416667	0	0	Infinity		x	x	x	x	x
4.41_495.2680m/z	212852		M+H-2H2O	C21H38N8O8	27.7	0	1.104575104			39.99102502	100 - 26.4 - 4.99 - 0.706		Gln Gln Lys Gln		495.267993	1	4.408416667	0	0	Infinity		x	x	x	x	x
4.41_495.2680m/z	212947		M+H-2H2O	C21H38N8O8	27.7	0	1.104575104			39.99102502	100 - 26.4 - 4.99 - 0.706		Gln Gln Gln Lys		495.267993	1	4.408416667	0	0	Infinity		x	x	x	x	x
4.41_495.2680m/z	213126		M+H-2H2O	C21H38N8O8	27.7	0	1.104575104			39.99102502	100 - 26.4 - 4.99 - 0.706		Gln Arg Asp Ile		495.267993	1	4.408416667	0	0	Infinity		x	x	x	x	x
4.41_495.2680m/z	213128		M+H-2H2O	C21H38N8O8	27.7	0	1.104575104			39.99102502	100 - 26.4 - 4.99 - 0.706		Gln Arg Asp Leu		495.267993	1	4.408416667	0	0	Infinity		x	x	x	x	x
4.41_495.2680m/z	213156		M+H-2H2O	C21H38N8O8	27.7	0	1.104575104			39.99102502	100 - 26.4 - 4.99 - 0.706		Gln Arg Glu Val		495.267993	1	4.408416667	0	0	Infinity		x	x	x	x	x
4.41_495.2680m/z	213221		M+H-2H2O	C21H38N8O8	27.7	0	1.104575104			39.99102502	100 - 26.4 - 4.99 - 0.706		Gln Arg Ile Asp		495.267993	1	4.408416667	0	0	Infinity		x	x	x	x	x
4.41_495.2680m/z	213261		M+H-2H2O	C21H38N8O8	27.7	0	1.104575104			39.99102502	100 - 26.4 - 4.99 - 0.706		Gln Arg Leu Asp		495.267993	1	4.408416667	0	0	Infinity		x	x	x	x	x
4.41_495.2680m/z	213422		M+H-2H2O	C21H38N8O8	27.7	0	1.104575104			39.99102502	100 - 26.4 - 4.99 - 0.706		Gln Arg Val Glu		495.267993	1	4.408416667	0	0	Infinity		x	x	x	x	x
4.41_495.2680m/z	214007		M+H-H2O	C21H36N8O7	27.7	0	1.143397784			39.88816083	100 - 26.3 - 4.77 - 0.649		Gln Thr His Lys		495.267993	1	4.408416667	0	0	Infinity		x	x	x	x	x
4.41_495.2680m/z	214045		M+H-H2O	C21H36N8O7	27.7	0	1.143397784			39.88816083	100 - 26.3 - 4.77 - 0.649		Gln Thr Lys His		495.267993	1	4.408416667	0	0	Infinity		x	x	x	x	x
4.41_495.2680m/z	214285		M+ACN+H	C19H31N7O6	27.4	0	1.292344414			38.78736733	100 - 23.7 - 3.92 - 0.487		Gln Val Ala His		495.267993	1	4.408416667	0	0	Infinity		x	x	x	x	x
4.41_495.2680m/z	214353		M+H-2H2O	C21H38N8O8	27.7	0	1.104575104			39.99102502	100 - 26.4 - 4.99 - 0.706		Gln Val Glu Arg		495.267993	1	4.408416667	0	0	Infinity		x	x	x	x	x
4.41_495.2680m/z	214399		M+ACN+H	C19H31N7O6	27.4	0	1.292344414			38.78736733	100 - 23.7 - 3.92 - 0.487		Gln Val His Ala		495.267993	1	4.408416667	0	0	Infinity		x	x	x	x	x
4.41_495.2680m/z	214562		M+H-2H2O	C21H38N8O8	27.7	0	1.104575104			39.99102502	100 - 26.4 - 4.99 - 0.706		Gln Val Arg Glu		495.267993	1	4.408416667	0	0	Infinity		x	x	x	x	x
4.41_495.2680m/z	216432		M+H-2H2O	C21H38N8O8	27.7	0	1.104575104			39.99102502	100 - 26.4 - 4.99 - 0.706		Arg Asp Ile Gln		495.267993	1	4.408416667	0	0	Infinity		x	x	x	x	x
4.41_495.2680m/z	216472		M+H-2H2O	C21H38N8O8	27.7	0	1.104575104			39.99102502	100 - 26.4 - 4.99 - 0.706		Arg Asp Leu Gln		495.267993	1	4.408416667	0	0	Infinity		x	x	x	x	x
4.41_495.2680m/z	216546		M+H-2H2O	C21H38N8O8	27.7	0	1.104575104			39.99102502	100 - 26.4 - 4.99 - 0.706		Arg Asp Gln Ile		495.267993	1	4.408416667	0	0	Infinity		x	x	x	x	x
4.41_495.2680m/z	216548		M+H-2H2O	C21H38N8O8	27.7	0	1.104575104			39.99102502	100 - 26.4 - 4.99 - 0.706		Arg Asp Gln Leu		495.267993	1	4.408416667	0	0	Infinity		x	x	x	x	x
4.41_495.2680m/z	216830		M+H-2H2O	C21H38N8O8	27.7	0	1.104575104			39.99102502	100 - 26.4 - 4.99 - 0.706		Arg Glu Ile Asn		495.267993	1	4.408416667	0	0	Infinity		x	x	x	x	x
4.41_495.2680m/z	216870		M+H-2H2O	C21H38N8O8	27.7	0	1.104575104			39.99102502	100 - 26.4 - 4.99 - 0.706		Arg Glu Leu Asn		495.267993	1	4.408416667	0	0	Infinity		x	x	x	x	x
4.41_495.2680m/z	216906		M+H-2H2O	C21H38N8O8	27.7	0	1.104575104			39.99102502	100 - 26.4 - 4.99 - 0.706		Arg Glu Asn Ile		495.267993	1	4.408416667	0	0	Infinity		x	x	x	x	x
4.41_495.2680m/z	216908		M+H-2H2O	C21H38N8O8	27.7	0	1.104575104			39.99102502	100 - 26.4 - 4.99 - 0.706		Arg Glu Asn Leu		495.267993	1	4.408416667	0	0	Infinity		x	x	x	x	x
4.41_495.2680m/z	216956		M+H-2H2O	C21H38N8O8	27.7	0	1.104575104			39.99102502	100 - 26.4 - 4.99 - 0.706		Arg Glu Gln Val		495.267993	1	4.408416667	0	0	Infinity		x	x	x	x	x
4.41_495.2680m/z	217032		M+H-2H2O	C21H38N8O8	27.7	0	1.104575104			39.99102502	100 - 26.4 - 4.99 - 0.706		Arg Glu Val Gln		495.267993	1	4.408416667	0	0	Infinity		x	x	x	x	x
4.41_495.2680m/z	218332		M+H-2H2O	C21H38N8O8	27.7	0	1.104575104			39.99102502	100 - 26.4 - 4.99 - 0.706		Arg Ile Asp Gln		495.267993	1	4.408416667	0	0	Infinity		x	x	x	x	x
4.41_495.2680m/z	218350		M+H-2H2O	C21H38N8O8	27.7	0	1.104575104			39.99102502	100 - 26.4 - 4.99 - 0.706		Arg Ile Glu Asn		495.267993	1	4.408416667	0	0	Infinity		x	x	x	x	x
4.41_495.2680m/z	218502		M+H-2H2O	C21H38N8O8	27.7	0	1.104575104			39.99102502	100 - 26.4 - 4.99 - 0.706		Arg Ile Asn Glu		495.267993	1	4.408416667	0	0	Infinity		x	x	x	x	x
4.41_495.2680m/z	218541		M+H-2H2O	C21H38N8O8	27.7	0	1.104575104			39.99102502	100 - 26.4 - 4.99 - 0.706		Arg Ile Gln Asp		495.267993	1	4.408416667	0	0	Infinity		x	x	x	x	x
4.41_495.2680m/z	219132		M+H-2H2O	C21H38N8O8	27.7	0	1.104575104			39.99102502	100 - 26.4 - 4.99 - 0.706		Arg Leu Asp Gln		495.267993	1	4.408416667	0	0	Infinity		x	x	x	x	x
4.41_495.2680m/z	219150		M+H-2H2O	C21H38N8O8	27.7	0	1.104575104			39.99102502	100 - 26.4 - 4.99 - 0.706		Arg Leu Glu Asn		495.267993	1	4.408416667	0	0	Infinity		x	x	x	x	x
4.41_495.2680m/z	219302		M+H-2H2O	C21H38N8O8	27.7	0	1.104575104			39.99102502	100 - 26.4 - 4.99 - 0.706		Arg Leu Asn Glu		495.267993	1	4.408416667	0	0	Infinity		x	x	x	x	x
4.41_495.2680m/z	219341		M+H-2H2O	C21H38N8O8	27.7	0	1.104575104			39.99102502	100 - 26.4 - 4.99 - 0.706		Arg Leu Gln Asp		495.267993	1	4.408416667	0	0	Infinity		x	x	x	x	x
4.41_495.2680m/z	219946		M+H-2H2O	C21H38N8O8	27.7	0	1.104575104			39.99102502	100 - 26.4 - 4.99 - 0.706		Arg Asn Glu Ile		495.267993	1	4.408416667	0	0	Infinity		x	x	x	x	x
4.41_495.2680m/z	219948		M+H-2H2O	C21H38N8O8	27.7	0	1.104575104			39.99102502	100 - 26.4 - 4.99 - 0.706		Arg Asn Glu Leu		495.267993	1	4.408416667	0	0	Infinity		x	x	x	x	x
4.41_495.2680m/z	220022		M+H-2H2O	C21H38N8O8	27.7	0	1.104575104			39.99102502	100 - 26.4 - 4.99 - 0.706		Arg Asn Ile Glu		495.267993	1	4.408416667	0	0	Infinity		x	x	x	x	x
4.41_495.2680m/z	220062		M+H-2H2O	C21H38N8O8	27.7	0	1.104575104			39.99102502	100 - 26.4 - 4.99 - 0.706		Arg Asn Leu Glu		495.267993	1	4.408416667	0	0	Infinity		x	x	x	x	x
4.41_495.2680m/z	220726		M+H-2H2O	C21H38N8O8	27.7	0	1.104575104			39.99102502	100 - 26.4 - 4.99 - 0.706		Arg Gln Asp Ile		495.267993	1	4.408416667	0	0	Infinity		x	x	x	x	x
4.41_495.2680m/z	220728		M+H-2H2O	C21H38N8O8	27.7	0	1.104575104			39.99102502	100 - 26.4 - 4.99 - 0.706		Arg Gln Asp Leu		495.267993	1	4.408416667	0	0	Infinity		x	x	x	x	x
4.41_495.2680m/z	220756		M+H-2H2O	C21H38N8O8	27.7	0	1.104575104			39.99102502	100 - 26.4 - 4.99 - 0.706		Arg Gln Glu Val		495.267993	1	4.408416667	0	0	Infinity		x	x	x	x	x
4.41_495.2680m/z	220821		M+H-2H2O	C21H38N8O8	27.7	0	1.104575104			39.99102502	100 - 26.4 - 4.99 - 0.706		Arg Gln Ile Asp		495.267993	1	4.408416667	0	0	Infinity		x	x	x	x	x
4.41_495.2680m/z	220861		M+H-2H2O	C21H38N8O8	27.7	0	1.104575104			39.99102502	100 - 26.4 - 4.99 - 0.706		Arg Gln Leu Asp		495.267993	1	4.408416667	0	0	Infinity		x	x	x	x	x
4.41_495.2680m/z	221022		M+H-2H2O	C21H38N8O8	27.7	0	1.104575104			39.99102502	100 - 26.4 - 4.99 - 0.706		Arg Gln Val Glu		495.267993	1	4.408416667	0	0	Infinity		x	x	x	x	x
4.41_495.2680m/z	222352		M+H-2H2O	C21H38N8O8	27.7	0	1.104575104			39.99102502	100 - 26.4 - 4.99 - 0.706		Arg Val Glu Gln		495.267993	1	4.408416667	0	0	Infinity		x	x	x	x	x
4.41_495.2680m/z	222542		M+H-2H2O	C21H38N8O8	27.7	0	1.104575104			39.99102502	100 - 26.4 - 4.99 - 0.706		Arg Val Gln Glu		495.267993	1	4.408416667	0	0	Infinity		x	x	x	x	x
4.41_495.2680m/z	22526		M+ACN+Na	C22H33N5O4	27.3	0	-2.39147536			39.58657339	100 - 26.2 - 4.11 - 0.479		Trp Val Lys		495.267993	1	4.408416667	0	0	Infinity		x	x	x	x	x
4.41_495.2680m/z	23179		M+ACN+Na	C22H33N5O4	27.3	0	-2.39147536			39.58657339	100 - 26.2 - 4.11 - 0.479		Val Lys Trp		495.267993	1	4.408416667	0	0	Infinity		x	x	x	x	x
4.41_495.2680m/z	23365		M+ACN+Na	C22H33N5O4	27.3	0	-2.39147536			39.58657339	100 - 26.2 - 4.11 - 0.479		Lys Val Trp		495.267993	1	4.408416667	0	0	Infinity		x	x	x	x	x
4.41_495.2680m/z	234052		M+H-H2O	C21H36N8O7	27.7	0	1.143397784			39.88816083	100 - 26.3 - 4.77 - 0.649		Thr His Lys Gln		495.267993	1	4.408416667	0	0	Infinity		x	x	x	x	x
4.41_495.2680m/z	234147		M+H-H2O	C21H36N8O7	27.7	0	1.143397784			39.88816083	100 - 26.3 - 4.77 - 0.649		Thr His Gln Lys		495.267993	1	4.408416667	0	0	Infinity		x	x	x	x	x
4.41_495.2680m/z	234812		M+H-H2O	C21H36N8O7	27.7	0	1.143397784			39.88816083	100 - 26.3 - 4.77 - 0.649		Thr Lys His Gln		495.267993	1	4.408416667	0	0	Infinity		x	x	x	x	x
4.41_495.2680m/z	234945		M+H-H2O	C21H36N8O7	27.7	0	1.143397784			39.88816083	100 - 26.3 - 4.77 - 0.649		Thr Lys Gln His		495.267993	1	4.408416667	0	0	Infinity		x	x	x	x	x
4.41_495.2680m/z	236807		M+H-H2O	C21H36N8O7	27.7	0	1.143397784			39.88816083	100 - 26.3 - 4.77 - 0.649		Thr Gln His Lys		495.267993	1	4.408416667	0	0	Infinity		x	x	x	x	x
4.41_495.2680m/z	236845		M+H-H2O	C21H36N8O7	27.7	0	1.143397784			39.88816083	100 - 26.3 - 4.77 - 0.649		Thr Gln Lys His		495.267993	1	4.408416667	0	0	Infinity		x	x	x	x	x
4.41_495.2680m/z	239605		M+CH3OH+H	C20H30N8O5	27.5	0	1.267173821			39.25069648	100 - 25.1 - 4.05 - 0.491		Val Ala His His		495.267993	1	4.408416667	0	0	Infinity		x	x	x	x	x
4.41_495.2680m/z	239612		M+ACN+H	C19H31N7O6	27.4	0	1.292344414			38.78736733	100 - 23.7 - 3.92 - 0.487		Val Ala His Gln		495.267993	1	4.408416667	0	0	Infinity		x	x	x	x	x
4.41_495.2680m/z	239745		M+ACN+H	C19H31N7O6	27.4	0	1.292344415			38.78736733	100 - 23.7 - 3.92 - 0.487		Val Ala Gln His		495.267993	1	4.408416667	0	0	Infinity		x	x	x	x	x
4.41_495.2680m/z	240953		M+H-2H2O	C21H38N8O8	27.7	0	1.104575104			39.99102502	100 - 26.4 - 4.99 - 0.706		Val Glu Gln Arg		495.267993	1	4.408416667	0	0	Infinity		x	x	x	x	x
4.41_495.2680m/z	240972		M+H-2H2O	C21H38N8O8	27.7	0	1.104575104			39.99102502	100 - 26.4 - 4.99 - 0.706		Val Glu Arg Gln		495.267993	1	4.408416667	0	0	Infinity		x	x	x	x	x
4.41_495.2680m/z	241885		M+CH3OH+H	C20H30N8O5	27.5	0	1.267173821			39.25069648	100 - 25.1 - 4.05 - 0.491		Val His Ala His		495.267993	1	4.408416667	0	0	Infinity		x	x	x	x	x
4.41_495.2680m/z	241892		M+ACN+H	C19H31N7O6	27.4	0	1.292344414			38.78736733	100 - 23.7 - 3.92 - 0.487		Val His Ala Gln		495.267993	1	4.408416667	0	0	Infinity		x	x	x	x	x
4.41_495.2680m/z	241999		M+CH3OH+H	C20H30N8O5	27.5	0	1.267173821			39.25069648	100 - 25.1 - 4.05 - 0.491		Val His His Ala		495.267993	1	4.408416667	0	0	Infinity		x	x	x	x	x
4.41_495.2680m/z	242139		M+ACN+H	C19H31N7O6	27.4	0	1.292344414			38.78736733	100 - 23.7 - 3.92 - 0.487		Val His Gln Ala		495.267993	1	4.408416667	0	0	Infinity		x	x	x	x	x
4.41_495.2680m/z	244685		M+ACN+H	C19H31N7O6	27.4	0	1.292344414			38.78736733	100 - 23.7 - 3.92 - 0.487		Val Gln Ala His		495.267993	1	4.408416667	0	0	Infinity		x	x	x	x	x
4.41_495.2680m/z	244753		M+H-2H2O	C21H38N8O8	27.7	0	1.104575104			39.99102502	100 - 26.4 - 4.99 - 0.706		Val Gln Glu Arg		495.267993	1	4.408416667	0	0	Infinity		x	x	x	x	x
4.41_495.2680m/z	244799		M+ACN+H	C19H31N7O6	27.4	0	1.292344414			38.78736733	100 - 23.7 - 3.92 - 0.487		Val Gln His Ala		495.267993	1	4.408416667	0	0	Infinity		x	x	x	x	x
4.41_495.2680m/z	244962		M+H-2H2O	C21H38N8O8	27.7	0	1.104575104			39.99102502	100 - 26.4 - 4.99 - 0.706		Val Gln Arg Glu		495.267993	1	4.408416667	0	0	Infinity		x	x	x	x	x
4.41_495.2680m/z	245152		M+H-2H2O	C21H38N8O8	27.7	0	1.104575104			39.99102502	100 - 26.4 - 4.99 - 0.706		Val Arg Glu Gln		495.267993	1	4.408416667	0	0	Infinity		x	x	x	x	x
4.41_495.2680m/z	245342		M+H-2H2O	C21H38N8O8	27.7	0	1.104575104			39.99102502	100 - 26.4 - 4.99 - 0.706		Val Arg Gln Glu		495.267993	1	4.408416667	0	0	Infinity		x	x	x	x	x
4.41_495.2680m/z	263552		M+2Na-H	C26H42O6	27.5	0	-2.911371752			40.80964427	100 - 28.8 - 5.24 - 0.712		Methyl diacetoxy-10-gingerdiol		495.267993	1	4.408416667	0	0	Infinity		x	x	x	x	x
4.41_495.2680m/z	264454		M+H-2H2O	C21H38N8O8	27.7	0	1.104575104			39.99102502	100 - 26.4 - 4.99 - 0.706		Arg Pro Thr Ser Ala		495.267993	1	4.408416667	0	0	Infinity		x	x	x	x	x
4.41_490.2608m/z	106007		2M+3H2O+2H	C21H32N8O5	25.3	0	-0.658507393			27.10998017	100 - 26.2 - 4.33 - 0.536		Ala His His Ile		490.2608125	2	4.408416667	0	0	Infinity		x	x	x	x	x
4.41_490.2608m/z	106009		2M+3H2O+2H	C21H32N8O5	25.3	0	-0.658507393			27.10998017	100 - 26.2 - 4.33 - 0.536		Ala His His Leu		490.2608125	2	4.408416667	0	0	Infinity		x	x	x	x	x
4.41_490.2608m/z	106026		2M+3H2O+2H	C21H32N8O5	25.3	0	-0.658507393			27.10998017	100 - 26.2 - 4.33 - 0.536		Ala His Ile His		490.2608125	2	4.408416667	0	0	Infinity		x	x	x	x	x
4.41_490.2608m/z	106066		2M+3H2O+2H	C21H32N8O5	25.3	0	-0.658507393			27.10998017	100 - 26.2 - 4.33 - 0.536		Ala His Leu His		490.2608125	2	4.408416667	0	0	Infinity		x	x	x	x	x
4.41_490.2608m/z	106406		2M+3H2O+2H	C21H32N8O5	25.3	0	-0.658507393			27.10998017	100 - 26.2 - 4.33 - 0.536		Ala Ile His His		490.2608125	2	4.408416667	0	0	Infinity		x	x	x	x	x
4.41_490.2608m/z	107206		2M+3H2O+2H	C21H32N8O5	25.3	0	-0.658507393			27.10998017	100 - 26.2 - 4.33 - 0.536		Ala Leu His His		490.2608125	2	4.408416667	0	0	Infinity		x	x	x	x	x
4.41_490.2608m/z	151606		2M+3H2O+2H	C21H32N8O5	25.3	0	-0.658507393			27.10998017	100 - 26.2 - 4.33 - 0.536		His Ala His Ile		490.2608125	2	4.408416667	0	0	Infinity		x	x	x	x	x
4.41_490.2608m/z	151608		2M+3H2O+2H	C21H32N8O5	25.3	0	-0.658507393			27.10998017	100 - 26.2 - 4.33 - 0.536		His Ala His Leu		490.2608125	2	4.408416667	0	0	Infinity		x	x	x	x	x
4.41_490.2608m/z	151625		2M+3H2O+2H	C21H32N8O5	25.3	0	-0.658507393			27.10998017	100 - 26.2 - 4.33 - 0.536		His Ala Ile His		490.2608125	2	4.408416667	0	0	Infinity		x	x	x	x	x
4.41_490.2608m/z	151665		2M+3H2O+2H	C21H32N8O5	25.3	0	-0.658507393			27.10998017	100 - 26.2 - 4.33 - 0.536		His Ala Leu His		490.2608125	2	4.408416667	0	0	Infinity		x	x	x	x	x
4.41_490.2608m/z	153886		2M+3H2O+2H	C21H32N8O5	25.3	0	-0.658507393			27.10998017	100 - 26.2 - 4.33 - 0.536		His His Ala Ile		490.2608125	2	4.408416667	0	0	Infinity		x	x	x	x	x
4.41_490.2608m/z	153888		2M+3H2O+2H	C21H32N8O5	25.3	0	-0.658507393			27.10998017	100 - 26.2 - 4.33 - 0.536		His His Ala Leu		490.2608125	2	4.408416667	0	0	Infinity		x	x	x	x	x
4.41_490.2608m/z	154019		2M+3H2O+2H	C21H32N8O5	25.3	0	-0.658507393			27.10998017	100 - 26.2 - 4.33 - 0.536		His His Ile Ala		490.2608125	2	4.408416667	0	0	Infinity		x	x	x	x	x
4.41_490.2608m/z	154059		2M+3H2O+2H	C21H32N8O5	25.3	0	-0.658507393			27.10998017	100 - 26.2 - 4.33 - 0.536		His His Leu Ala		490.2608125	2	4.408416667	0	0	Infinity		x	x	x	x	x
4.41_490.2608m/z	154285		2M+3H2O+2H	C21H32N8O5	25.3	0	-0.658507393			27.10998017	100 - 26.2 - 4.33 - 0.536		His Ile Ala His		490.2608125	2	4.408416667	0	0	Infinity		x	x	x	x	x
4.41_490.2608m/z	154399		2M+3H2O+2H	C21H32N8O5	25.3	0	-0.658507393			27.10998017	100 - 26.2 - 4.33 - 0.536		His Ile His Ala		490.2608125	2	4.408416667	0	0	Infinity		x	x	x	x	x
4.41_490.2608m/z	155085		2M+3H2O+2H	C21H32N8O5	25.3	0	-0.658507393			27.10998017	100 - 26.2 - 4.33 - 0.536		His Leu Ala His		490.2608125	2	4.408416667	0	0	Infinity		x	x	x	x	x
4.41_490.2608m/z	155199		2M+3H2O+2H	C21H32N8O5	25.3	0	-0.658507393			27.10998017	100 - 26.2 - 4.33 - 0.536		His Leu His Ala		490.2608125	2	4.408416667	0	0	Infinity		x	x	x	x	x
4.41_490.2608m/z	159605		2M+3H2O+2H	C21H32N8O5	25.3	0	-0.658507393			27.10998017	100 - 26.2 - 4.33 - 0.536		Ile Ala His His		490.2608125	2	4.408416667	0	0	Infinity		x	x	x	x	x
4.41_490.2608m/z	161885		2M+3H2O+2H	C21H32N8O5	25.3	0	-0.658507393			27.10998017	100 - 26.2 - 4.33 - 0.536		Ile His Ala His		490.2608125	2	4.408416667	0	0	Infinity		x	x	x	x	x
4.41_490.2608m/z	161999		2M+3H2O+2H	C21H32N8O5	25.3	0	-0.658507393			27.10998017	100 - 26.2 - 4.33 - 0.536		Ile His His Ala		490.2608125	2	4.408416667	0	0	Infinity		x	x	x	x	x
4.41_490.2608m/z	175605		2M+3H2O+2H	C21H32N8O5	25.3	0	-0.658507393			27.10998017	100 - 26.2 - 4.33 - 0.536		Leu Ala His His		490.2608125	2	4.408416667	0	0	Infinity		x	x	x	x	x
4.41_490.2608m/z	177885		2M+3H2O+2H	C21H32N8O5	25.3	0	-0.658507393			27.10998017	100 - 26.2 - 4.33 - 0.536		Leu His Ala His		490.2608125	2	4.408416667	0	0	Infinity		x	x	x	x	x
4.41_490.2608m/z	177999		2M+3H2O+2H	C21H32N8O5	25.3	0	-0.658507393			27.10998017	100 - 26.2 - 4.33 - 0.536		Leu His His Ala		490.2608125	2	4.408416667	0	0	Infinity		x	x	x	x	x
4.41_448.2440m/z	40985		M+H+Na	C48H72O14	32.7	0	-0.704086715			64.23679548	100 - 53.3 - 16.8 - 3.9 - 0.735 - 0.118		Avermectin A1b		448.2440449	2	4.408416667	0	0	Infinity		x	x	x	x	x
4.41_448.2440m/z	40988		M+H+Na	C48H72O14	32.7	0	-0.704086715			64.23679548	100 - 53.3 - 16.8 - 3.9 - 0.735 - 0.118		Avermectin B1a		448.2440449	2	4.408416667	0	0	Infinity		x	x	x	x	x
4.41_448.2440m/z	90064		M+2Na	C46H74O14	32.6	0	2.106242373			65.61788918	100 - 51.1 - 15.7 - 3.56 - 0.657 - 0.103	http://nonlinear.com/redirect/outbound?p=hmdb&param=HMDB34601	Hebevinoside XI		448.2440449	2	4.408416667	0	0	Infinity		x	x	x	x	x
4.41_448.2440m/z	91167		M+2Na	C46H74O14	32.6	0	2.106242373			65.61788918	100 - 51.1 - 15.7 - 3.56 - 0.657 - 0.103	http://nonlinear.com/redirect/outbound?p=hmdb&param=HMDB35981	Hebevinoside V		448.2440449	2	4.408416667	0	0	Infinity		x	x	x	x	x
6.63_371.0978m/z	64766		M+2Na-H	C18H18N2O4	36.2	0	0.005862203			80.8542981	100 - 20.6 - 2.83 - 0.292		Scriptaid		371.0978239	1	6.628966667	0	0	Infinity		x	x	x	x	x
6.63_371.0978m/z	90084		M+CH3OH+H	C15H14O9	36.2	0	1.628988167			83.15262443	100 - 16.7 - 3.16 - 0.373	http://nonlinear.com/redirect/outbound?p=hmdb&param=HMDB34621	2-O-Acetyl-trans-coutaric acid		371.0978239	1	6.628966667	0	0	Infinity		x	x	x	x	x
4.41_399.2081m/z	103733		2M+3H2O+2H	C16H27N5O6	36.4	0	1.056368467			83.46758039	100 - 19.7 - 3.07 - 0.351		Ala Ala Pro Gln		399.2081005	2	4.408416667	0	0	Infinity		x	x	x	x	x
4.41_399.2081m/z	103752		2M+3H2O+2H	C16H27N5O6	36.4	0	1.056368467			83.46758039	100 - 19.7 - 3.07 - 0.351		Ala Ala Gln Pro		399.2081005	2	4.408416667	0	0	Infinity		x	x	x	x	x
4.41_399.2081m/z	108293		2M+3H2O+2H	C16H27N5O6	36.4	0	1.056368467			83.46758039	100 - 19.7 - 3.07 - 0.351		Ala Pro Ala Gln		399.2081005	2	4.408416667	0	0	Infinity		x	x	x	x	x
4.41_399.2081m/z	108540		2M+3H2O+2H	C16H27N5O6	36.4	0	1.056368467			83.46758039	100 - 19.7 - 3.07 - 0.351		Ala Pro Gln Ala		399.2081005	2	4.408416667	0	0	Infinity		x	x	x	x	x
4.41_399.2081m/z	108692		2M+3H2O+2H	C16H27N5O6	36.4	0	1.056368467			83.46758039	100 - 19.7 - 3.07 - 0.351		Ala Gln Ala Pro		399.2081005	2	4.408416667	0	0	Infinity		x	x	x	x	x
4.41_399.2081m/z	108920		2M+3H2O+2H	C16H27N5O6	36.4	0	1.056368467			83.46758039	100 - 19.7 - 3.07 - 0.351		Ala Gln Pro Ala		399.2081005	2	4.408416667	0	0	Infinity		x	x	x	x	x
4.41_399.2081m/z	148136		2M+3H2O+2H	C16H27N5O6	36.4	0	1.056368467			83.46758039	100 - 19.7 - 3.07 - 0.351		Gly Asn Pro Val		399.2081005	2	4.408416667	0	0	Infinity		x	x	x	x	x
4.41_399.2081m/z	148231		2M+3H2O+2H	C16H27N5O6	36.4	0	1.056368467			83.46758039	100 - 19.7 - 3.07 - 0.351		Gly Asn Val Pro		399.2081005	2	4.408416667	0	0	Infinity		x	x	x	x	x
4.41_399.2081m/z	148516		2M+3H2O+2H	C16H27N5O6	36.4	0	1.056368467			83.46758039	100 - 19.7 - 3.07 - 0.351		Gly Pro Asn Val		399.2081005	2	4.408416667	0	0	Infinity		x	x	x	x	x
4.41_399.2081m/z	148630		2M+3H2O+2H	C16H27N5O6	36.4	0	1.056368467			83.46758039	100 - 19.7 - 3.07 - 0.351		Gly Pro Val Asn		399.2081005	2	4.408416667	0	0	Infinity		x	x	x	x	x
4.41_399.2081m/z	150511		2M+3H2O+2H	C16H27N5O6	36.4	0	1.056368467			83.46758039	100 - 19.7 - 3.07 - 0.351		Gly Val Asn Pro		399.2081005	2	4.408416667	0	0	Infinity		x	x	x	x	x
4.41_399.2081m/z	150530		2M+3H2O+2H	C16H27N5O6	36.4	0	1.056368467			83.46758039	100 - 19.7 - 3.07 - 0.351		Gly Val Pro Asn		399.2081005	2	4.408416667	0	0	Infinity		x	x	x	x	x
4.41_399.2081m/z	193736		2M+3H2O+2H	C16H27N5O6	36.4	0	1.056368467			83.46758039	100 - 19.7 - 3.07 - 0.351		Asn Gly Pro Val		399.2081005	2	4.408416667	0	0	Infinity		x	x	x	x	x
4.41_399.2081m/z	193831		2M+3H2O+2H	C16H27N5O6	36.4	0	1.056368467			83.46758039	100 - 19.7 - 3.07 - 0.351		Asn Gly Val Pro		399.2081005	2	4.408416667	0	0	Infinity		x	x	x	x	x
4.41_399.2081m/z	196396		2M+3H2O+2H	C16H27N5O6	36.4	0	1.056368467			83.46758039	100 - 19.7 - 3.07 - 0.351		Asn Pro Gly Val		399.2081005	2	4.408416667	0	0	Infinity		x	x	x	x	x
4.41_399.2081m/z	196624		2M+3H2O+2H	C16H27N5O6	36.4	0	1.056368467			83.46758039	100 - 19.7 - 3.07 - 0.351		Asn Pro Val Gly		399.2081005	2	4.408416667	0	0	Infinity		x	x	x	x	x
4.41_399.2081m/z	198391		2M+3H2O+2H	C16H27N5O6	36.4	0	1.056368467			83.46758039	100 - 19.7 - 3.07 - 0.351		Asn Val Gly Pro		399.2081005	2	4.408416667	0	0	Infinity		x	x	x	x	x
4.41_399.2081m/z	198524		2M+3H2O+2H	C16H27N5O6	36.4	0	1.056368467			83.46758039	100 - 19.7 - 3.07 - 0.351		Asn Val Pro Gly		399.2081005	2	4.408416667	0	0	Infinity		x	x	x	x	x
4.41_399.2081m/z	199492		2M+3H2O+2H	C16H27N5O6	36.4	0	1.056368467			83.46758039	100 - 19.7 - 3.07 - 0.351		Pro Ala Ala Gln		399.2081005	2	4.408416667	0	0	Infinity		x	x	x	x	x
4.41_399.2081m/z	199739		2M+3H2O+2H	C16H27N5O6	36.4	0	1.056368467			83.46758039	100 - 19.7 - 3.07 - 0.351		Pro Ala Gln Ala		399.2081005	2	4.408416667	0	0	Infinity		x	x	x	x	x
4.41_399.2081m/z	201716		2M+3H2O+2H	C16H27N5O6	36.4	0	1.056368467			83.46758039	100 - 19.7 - 3.07 - 0.351		Pro Gly Asn Val		399.2081005	2	4.408416667	0	0	Infinity		x	x	x	x	x
4.41_399.2081m/z	201830		2M+3H2O+2H	C16H27N5O6	36.4	0	1.056368467			83.46758039	100 - 19.7 - 3.07 - 0.351		Pro Gly Val Asn		399.2081005	2	4.408416667	0	0	Infinity		x	x	x	x	x
4.41_399.2081m/z	203996		2M+3H2O+2H	C16H27N5O6	36.4	0	1.056368467			83.46758039	100 - 19.7 - 3.07 - 0.351		Pro Asn Gly Val		399.2081005	2	4.408416667	0	0	Infinity		x	x	x	x	x
4.41_399.2081m/z	204224		2M+3H2O+2H	C16H27N5O6	36.4	0	1.056368467			83.46758039	100 - 19.7 - 3.07 - 0.351		Pro Asn Val Gly		399.2081005	2	4.408416667	0	0	Infinity		x	x	x	x	x
4.41_399.2081m/z	204679		2M+3H2O+2H	C16H27N5O6	36.4	0	1.056368467			83.46758039	100 - 19.7 - 3.07 - 0.351		Pro Gln Ala Ala		399.2081005	2	4.408416667	0	0	Infinity		x	x	x	x	x
4.41_399.2081m/z	206390		2M+3H2O+2H	C16H27N5O6	36.4	0	1.056368467			83.46758039	100 - 19.7 - 3.07 - 0.351		Pro Val Gly Asn		399.2081005	2	4.408416667	0	0	Infinity		x	x	x	x	x
4.41_399.2081m/z	206504		2M+3H2O+2H	C16H27N5O6	36.4	0	1.056368467			83.46758039	100 - 19.7 - 3.07 - 0.351		Pro Val Asn Gly		399.2081005	2	4.408416667	0	0	Infinity		x	x	x	x	x
4.41_399.2081m/z	207491		2M+3H2O+2H	C16H27N5O6	36.4	0	1.056368467			83.46758039	100 - 19.7 - 3.07 - 0.351		Gln Ala Ala Pro		399.2081005	2	4.408416667	0	0	Infinity		x	x	x	x	x
4.41_399.2081m/z	207719		2M+3H2O+2H	C16H27N5O6	36.4	0	1.056368467			83.46758039	100 - 19.7 - 3.07 - 0.351		Gln Ala Pro Ala		399.2081005	2	4.408416667	0	0	Infinity		x	x	x	x	x
4.41_399.2081m/z	212279		2M+3H2O+2H	C16H27N5O6	36.4	0	1.056368467			83.46758039	100 - 19.7 - 3.07 - 0.351		Gln Pro Ala Ala		399.2081005	2	4.408416667	0	0	Infinity		x	x	x	x	x
4.41_399.2081m/z	241711		2M+3H2O+2H	C16H27N5O6	36.4	0	1.056368467			83.46758039	100 - 19.7 - 3.07 - 0.351		Val Gly Asn Pro		399.2081005	2	4.408416667	0	0	Infinity		x	x	x	x	x
4.41_399.2081m/z	241730		2M+3H2O+2H	C16H27N5O6	36.4	0	1.056368467			83.46758039	100 - 19.7 - 3.07 - 0.351		Val Gly Pro Asn		399.2081005	2	4.408416667	0	0	Infinity		x	x	x	x	x
4.41_399.2081m/z	243991		2M+3H2O+2H	C16H27N5O6	36.4	0	1.056368467			83.46758039	100 - 19.7 - 3.07 - 0.351		Val Asn Gly Pro		399.2081005	2	4.408416667	0	0	Infinity		x	x	x	x	x
4.41_399.2081m/z	244124		2M+3H2O+2H	C16H27N5O6	36.4	0	1.056368467			83.46758039	100 - 19.7 - 3.07 - 0.351		Val Asn Pro Gly		399.2081005	2	4.408416667	0	0	Infinity		x	x	x	x	x
4.41_399.2081m/z	244390		2M+3H2O+2H	C16H27N5O6	36.4	0	1.056368467			83.46758039	100 - 19.7 - 3.07 - 0.351		Val Pro Gly Asn		399.2081005	2	4.408416667	0	0	Infinity		x	x	x	x	x
4.41_399.2081m/z	244504		2M+3H2O+2H	C16H27N5O6	36.4	0	1.056368467			83.46758039	100 - 19.7 - 3.07 - 0.351		Val Pro Asn Gly		399.2081005	2	4.408416667	0	0	Infinity		x	x	x	x	x
4.41_382.1935m/z	103486		2M+3H2O+2H	C15H24N6O5	32.2	0	2.992246504			64.62704895	100 - 18.9 - 2.72 - 0.289		Ala Ala Ala His		382.1934796	2	4.408416667	0	0	Infinity		x	x	x	x	x
4.41_382.1935m/z	103600		2M+3H2O+2H	C15H24N6O5	32.2	0	2.992246504			64.62704895	100 - 18.9 - 2.72 - 0.289		Ala Ala His Ala		382.1934796	2	4.408416667	0	0	Infinity		x	x	x	x	x
4.41_382.1935m/z	105880		2M+3H2O+2H	C15H24N6O5	32.2	0	2.992246504			64.62704895	100 - 18.9 - 2.72 - 0.289		Ala His Ala Ala		382.1934796	2	4.408416667	0	0	Infinity		x	x	x	x	x
4.41_382.1935m/z	145616		2M+3H2O+2H	C15H24N6O5	32.2	0	2.992246504			64.62704895	100 - 18.9 - 2.72 - 0.289		Gly Gly His Val		382.1934796	2	4.408416667	0	0	Infinity		x	x	x	x	x
4.41_382.1935m/z	145825		2M+3H2O+2H	C15H24N6O5	32.2	0	2.992246504			64.62704895	100 - 18.9 - 2.72 - 0.289		Gly Gly Val His		382.1934796	2	4.408416667	0	0	Infinity		x	x	x	x	x
4.41_382.1935m/z	145996		2M+3H2O+2H	C15H24N6O5	32.2	0	2.992246504			64.62704895	100 - 18.9 - 2.72 - 0.289		Gly His Gly Val		382.1934796	2	4.408416667	0	0	Infinity		x	x	x	x	x
4.41_382.1935m/z	146224		2M+3H2O+2H	C15H24N6O5	32.2	0	2.992246504			64.62704895	100 - 18.9 - 2.72 - 0.289		Gly His Val Gly		382.1934796	2	4.408416667	0	0	Infinity		x	x	x	x	x
4.41_382.1935m/z	150385		2M+3H2O+2H	C15H24N6O5	32.2	0	2.992246504			64.62704895	100 - 18.9 - 2.72 - 0.289		Gly Val Gly His		382.1934796	2	4.408416667	0	0	Infinity		x	x	x	x	x
4.41_382.1935m/z	150404		2M+3H2O+2H	C15H24N6O5	32.2	0	2.992246504			64.62704895	100 - 18.9 - 2.72 - 0.289		Gly Val His Gly		382.1934796	2	4.408416667	0	0	Infinity		x	x	x	x	x
4.41_382.1935m/z	151479		2M+3H2O+2H	C15H24N6O5	32.2	0	2.992246504			64.62704895	100 - 18.9 - 2.72 - 0.289		His Ala Ala Ala		382.1934796	2	4.408416667	0	0	Infinity		x	x	x	x	x
4.41_382.1935m/z	153596		2M+3H2O+2H	C15H24N6O5	32.2	0	2.992246504			64.62704895	100 - 18.9 - 2.72 - 0.289		His Gly Gly Val		382.1934796	2	4.408416667	0	0	Infinity		x	x	x	x	x
4.41_382.1935m/z	153824		2M+3H2O+2H	C15H24N6O5	32.2	0	2.992246504			64.62704895	100 - 18.9 - 2.72 - 0.289		His Gly Val Gly		382.1934796	2	4.408416667	0	0	Infinity		x	x	x	x	x
4.41_382.1935m/z	158384		2M+3H2O+2H	C15H24N6O5	32.2	0	2.992246504			64.62704895	100 - 18.9 - 2.72 - 0.289		His Val Gly Gly		382.1934796	2	4.408416667	0	0	Infinity		x	x	x	x	x
4.41_382.1935m/z	17829		2M+3H2O+2H	C15H24N6O5	32.2	0	2.992246504			64.62704895	100 - 18.9 - 2.72 - 0.289		Asn His Val		382.1934796	2	4.408416667	0	0	Infinity		x	x	x	x	x
4.41_382.1935m/z	18456		2M+3H2O+2H	C15H24N6O5	32.2	0	2.992246504			64.62704895	100 - 18.9 - 2.72 - 0.289		Asn Val His		382.1934796	2	4.408416667	0	0	Infinity		x	x	x	x	x
4.41_382.1935m/z	19401		2M+3H2O+2H	C15H24N6O5	32.2	0	2.992246504			64.62704895	100 - 18.9 - 2.72 - 0.289		Val His Asn		382.1934796	2	4.408416667	0	0	Infinity		x	x	x	x	x
4.41_382.1935m/z	19409		2M+3H2O+2H	C15H24N6O5	32.2	0	2.992246504			64.62704895	100 - 18.9 - 2.72 - 0.289		Val Asn His		382.1934796	2	4.408416667	0	0	Infinity		x	x	x	x	x
4.41_382.1935m/z	21001		2M+3H2O+2H	C15H24N6O5	32.2	0	2.992246504			64.62704895	100 - 18.9 - 2.72 - 0.289		His Val Asn		382.1934796	2	4.408416667	0	0	Infinity		x	x	x	x	x
4.41_382.1935m/z	21381		2M+3H2O+2H	C15H24N6O5	32.2	0	2.992246504			64.62704895	100 - 18.9 - 2.72 - 0.289		His Asn Val		382.1934796	2	4.408416667	0	0	Infinity		x	x	x	x	x
4.41_382.1935m/z	241585		2M+3H2O+2H	C15H24N6O5	32.2	0	2.992246504			64.62704895	100 - 18.9 - 2.72 - 0.289		Val Gly Gly His		382.1934796	2	4.408416667	0	0	Infinity		x	x	x	x	x
4.41_382.1935m/z	241604		2M+3H2O+2H	C15H24N6O5	32.2	0	2.992246504			64.62704895	100 - 18.9 - 2.72 - 0.289		Val Gly His Gly		382.1934796	2	4.408416667	0	0	Infinity		x	x	x	x	x
4.41_382.1935m/z	241984		2M+3H2O+2H	C15H24N6O5	32.2	0	2.992246504			64.62704895	100 - 18.9 - 2.72 - 0.289		Val His Gly Gly		382.1934796	2	4.408416667	0	0	Infinity		x	x	x	x	x
6.01_493.4077m/z	96779		2M+H	C14H27FO2	36.4	0	2.76552193			85.34063313	100 - 15.5 - 1.53 - 0.114		14-fluoro-myristic acid		493.4076548	1	6.00905	0	0	Infinity		x	x	x	x	x	x
4.51_446.2386m/z	67253		M+H+Na	C45H72O16	35.2	0	-1.588737254			77.95160039	100 - 50.1 - 15.6 - 3.61 - 0.685 - 0.111		Dioscin		446.2385768	2	4.51005	0	0	Infinity		x	x	x	x	x
4.51_446.2386m/z	67288		M+H+Na	C45H72O16	35.2	0	-1.588737254			77.95160039	100 - 50.1 - 15.6 - 3.61 - 0.685 - 0.111		Desglucomusennin		446.2385768	2	4.51005	0	0	Infinity		x	x	x	x	x
4.51_446.2386m/z	82342		2M+3H2O+2H	C21H37O7P	33.6	0	-1.557934414			70.0141995	100 - 23.4 - 4.05 - 0.522		PA(18:3(6Z,9Z,12Z)/0:0)		446.2385768	2	4.51005	0	0	Infinity		x	x	x	x	x
4.51_446.2386m/z	82354		2M+3H2O+2H	C21H37O7P	33.6	0	-1.557934414			70.0141995	100 - 23.4 - 4.05 - 0.522		PA(18:3(9Z,12Z,15Z)/0:0)		446.2385768	2	4.51005	0	0	Infinity		x	x	x	x	x
6.01_428.7591m/z	77709		M+H+Na	C46H76NO10P	32	0	1.267084611			61.32243089	100 - 51.4 - 15 - 3.18 - 0.54		PS(18:1(9Z)/22:6(4Z,7Z,10Z,13Z,16Z,19Z))		428.7591188	2	6.00905	0	0	Infinity		x	x	x	x	x
6.01_428.7591m/z	78059		M+H+Na	C46H76NO10P	32	0	1.267084611			61.32243089	100 - 51.4 - 15 - 3.18 - 0.54		PS(18:3(6Z,9Z,12Z)/22:4(7Z,10Z,13Z,16Z))		428.7591188	2	6.00905	0	0	Infinity		x	x	x	x	x
6.01_428.7591m/z	78087		M+H+Na	C46H76NO10P	32	0	1.267084611			61.32243089	100 - 51.4 - 15 - 3.18 - 0.54		PS(18:3(9Z,12Z,15Z)/22:4(7Z,10Z,13Z,16Z))		428.7591188	2	6.00905	0	0	Infinity		x	x	x	x	x
6.01_428.7591m/z	78246		M+H+Na	C46H76NO10P	32	0	1.267084611			61.32243089	100 - 51.4 - 15 - 3.18 - 0.54		PS(20:2(11Z,14Z)/20:5(5Z,8Z,11Z,14Z,17Z))		428.7591188	2	6.00905	0	0	Infinity		x	x	x	x	x
6.01_428.7591m/z	78276		M+H+Na	C46H76NO10P	32	0	1.267084611			61.32243089	100 - 51.4 - 15 - 3.18 - 0.54		PS(20:3(8Z,11Z,14Z)/20:4(5Z,8Z,11Z,14Z))		428.7591188	2	6.00905	0	0	Infinity		x	x	x	x	x
6.01_428.7591m/z	78305		M+H+Na	C46H76NO10P	32	0	1.267084611			61.32243089	100 - 51.4 - 15 - 3.18 - 0.54		PS(20:4(5Z,8Z,11Z,14Z)/20:3(8Z,11Z,14Z))		428.7591188	2	6.00905	0	0	Infinity		x	x	x	x	x
6.01_428.7591m/z	78332		M+H+Na	C46H76NO10P	32	0	1.267084611			61.32243089	100 - 51.4 - 15 - 3.18 - 0.54		PS(20:5(5Z,8Z,11Z,14Z,17Z)/20:2(11Z,14Z))		428.7591188	2	6.00905	0	0	Infinity		x	x	x	x	x
6.01_428.7591m/z	78465		M+H+Na	C46H76NO10P	32	0	1.267084611			61.32243089	100 - 51.4 - 15 - 3.18 - 0.54		PS(22:4(7Z,10Z,13Z,16Z)/18:3(6Z,9Z,12Z))		428.7591188	2	6.00905	0	0	Infinity		x	x	x	x	x
6.01_428.7591m/z	78466		M+H+Na	C46H76NO10P	32	0	1.267084611			61.32243089	100 - 51.4 - 15 - 3.18 - 0.54		PS(22:4(7Z,10Z,13Z,16Z)/18:3(9Z,12Z,15Z))		428.7591188	2	6.00905	0	0	Infinity		x	x	x	x	x
6.01_428.7591m/z	78492		M+H+Na	C46H76NO10P	32	0	1.267084611			61.32243089	100 - 51.4 - 15 - 3.18 - 0.54		PS(22:6(4Z,7Z,10Z,13Z,16Z,19Z)/18:1(9Z))		428.7591188	2	6.00905	0	0	Infinity		x	x	x	x	x
6.01_428.7591m/z	78503		M+2H	C48H74NO10P	31.6	0	-1.577487653			60.03509668	100 - 53.5 - 16.1 - 3.5 - 0.61		PS(22:6(4Z,7Z,10Z,13Z,16Z,19Z)/20:4(5Z,8Z,11Z,14Z))		428.7591188	2	6.00905	0	0	Infinity		x	x	x	x	x
6.01_428.7591m/z	78642		M+2H	C48H74NO10P	31.6	0	-1.577487653			60.03509668	100 - 53.5 - 16.1 - 3.5 - 0.61		PS(20:4(5Z,8Z,11Z,14Z)/22:6(4Z,7Z,10Z,13Z,16Z,19Z))		428.7591188	2	6.00905	0	0	Infinity		x	x	x	x	x
6.01_428.7591m/z	GPSer(14:0/24:4)		M+2Na	C44H78NO10P	31.5	0	4.265769688			62.63778911	100 - 49.2 - 13.9 - 2.87 - 0.477	http://nonlinear.com/redirect/outbound?p=lipidblast&param=GPSer%2814%3A0%2F24%3A4%29	GPSer(14:0/24:4)		428.7591188	2	6.00905	0	0	Infinity		x	x	x	x	x
6.01_428.7591m/z	GPSer(16:0/22:4)		M+2Na	C44H78NO10P	31.5	0	4.265769688			62.63778911	100 - 49.2 - 13.9 - 2.87 - 0.477	http://nonlinear.com/redirect/outbound?p=lipidblast&param=GPSer%2816%3A0%2F22%3A4%29	GPSer(16:0/22:4)		428.7591188	2	6.00905	0	0	Infinity		x	x	x	x	x
6.01_428.7591m/z	GPSer(18:0/20:4)		M+2Na	C44H78NO10P	31.5	0	4.265769688			62.63778911	100 - 49.2 - 13.9 - 2.87 - 0.477	http://nonlinear.com/redirect/outbound?p=lipidblast&param=GPSer%2818%3A0%2F20%3A4%29	GPSer(18:0/20:4)		428.7591188	2	6.00905	0	0	Infinity		x	x	x	x	x
6.01_428.7591m/z	GPSer(18:1/20:3)		M+2Na	C44H78NO10P	31.5	0	4.265769688			62.63778911	100 - 49.2 - 13.9 - 2.87 - 0.477	http://nonlinear.com/redirect/outbound?p=lipidblast&param=GPSer%2818%3A1%2F20%3A3%29	GPSer(18:1/20:3)		428.7591188	2	6.00905	0	0	Infinity		x	x	x	x	x
6.01_428.7591m/z	GPSer(18:1/22:6)		M+H+Na	C46H76NO10P	32	0	1.267084616			61.32243089	100 - 51.4 - 15 - 3.18 - 0.54	http://nonlinear.com/redirect/outbound?p=lipidblast&param=GPSer%2818%3A1%2F22%3A6%29	GPSer(18:1/22:6)		428.7591188	2	6.00905	0	0	Infinity		x	x	x	x	x
6.01_428.7591m/z	GPSer(18:2/20:2)		M+2Na	C44H78NO10P	31.5	0	4.265769688			62.63778911	100 - 49.2 - 13.9 - 2.87 - 0.477	http://nonlinear.com/redirect/outbound?p=lipidblast&param=GPSer%2818%3A2%2F20%3A2%29	GPSer(18:2/20:2)		428.7591188	2	6.00905	0	0	Infinity		x	x	x	x	x
6.01_428.7591m/z	GPSer(18:2/22:5)		M+H+Na	C46H76NO10P	32	0	1.267084616			61.32243089	100 - 51.4 - 15 - 3.18 - 0.54	http://nonlinear.com/redirect/outbound?p=lipidblast&param=GPSer%2818%3A2%2F22%3A5%29	GPSer(18:2/22:5)		428.7591188	2	6.00905	0	0	Infinity		x	x	x	x	x
6.01_428.7591m/z	GPSer(18:3/20:1)		M+2Na	C44H78NO10P	31.5	0	4.265769688			62.63778911	100 - 49.2 - 13.9 - 2.87 - 0.477	http://nonlinear.com/redirect/outbound?p=lipidblast&param=GPSer%2818%3A3%2F20%3A1%29	GPSer(18:3/20:1)		428.7591188	2	6.00905	0	0	Infinity		x	x	x	x	x
6.01_428.7591m/z	GPSer(18:3/22:4)		M+H+Na	C46H76NO10P	32	0	1.267084616			61.32243089	100 - 51.4 - 15 - 3.18 - 0.54	http://nonlinear.com/redirect/outbound?p=lipidblast&param=GPSer%2818%3A3%2F22%3A4%29	GPSer(18:3/22:4)		428.7591188	2	6.00905	0	0	Infinity		x	x	x	x	x
6.01_428.7591m/z	GPSer(18:4/20:0)		M+2Na	C44H78NO10P	31.5	0	4.265769688			62.63778911	100 - 49.2 - 13.9 - 2.87 - 0.477	http://nonlinear.com/redirect/outbound?p=lipidblast&param=GPSer%2818%3A4%2F20%3A0%29	GPSer(18:4/20:0)		428.7591188	2	6.00905	0	0	Infinity		x	x	x	x	x
6.01_428.7591m/z	GPSer(20:0/18:4)		M+2Na	C44H78NO10P	31.5	0	4.265769688			62.63778911	100 - 49.2 - 13.9 - 2.87 - 0.477	http://nonlinear.com/redirect/outbound?p=lipidblast&param=GPSer%2820%3A0%2F18%3A4%29	GPSer(20:0/18:4)		428.7591188	2	6.00905	0	0	Infinity		x	x	x	x	x
6.01_428.7591m/z	GPSer(20:1/18:3)		M+2Na	C44H78NO10P	31.5	0	4.265769688			62.63778911	100 - 49.2 - 13.9 - 2.87 - 0.477	http://nonlinear.com/redirect/outbound?p=lipidblast&param=GPSer%2820%3A1%2F18%3A3%29	GPSer(20:1/18:3)		428.7591188	2	6.00905	0	0	Infinity		x	x	x	x	x
6.01_428.7591m/z	GPSer(20:2/18:2)		M+2Na	C44H78NO10P	31.5	0	4.265769688			62.63778911	100 - 49.2 - 13.9 - 2.87 - 0.477	http://nonlinear.com/redirect/outbound?p=lipidblast&param=GPSer%2820%3A2%2F18%3A2%29	GPSer(20:2/18:2)		428.7591188	2	6.00905	0	0	Infinity		x	x	x	x	x
6.01_428.7591m/z	GPSer(20:2/20:5)		M+H+Na	C46H76NO10P	32	0	1.267084616			61.32243089	100 - 51.4 - 15 - 3.18 - 0.54	http://nonlinear.com/redirect/outbound?p=lipidblast&param=GPSer%2820%3A2%2F20%3A5%29	GPSer(20:2/20:5)		428.7591188	2	6.00905	0	0	Infinity		x	x	x	x	x
6.01_428.7591m/z	GPSer(20:3/18:1)		M+2Na	C44H78NO10P	31.5	0	4.265769688			62.63778911	100 - 49.2 - 13.9 - 2.87 - 0.477	http://nonlinear.com/redirect/outbound?p=lipidblast&param=GPSer%2820%3A3%2F18%3A1%29	GPSer(20:3/18:1)		428.7591188	2	6.00905	0	0	Infinity		x	x	x	x	x
6.01_428.7591m/z	GPSer(20:3/20:4)		M+H+Na	C46H76NO10P	32	0	1.267084616			61.32243089	100 - 51.4 - 15 - 3.18 - 0.54	http://nonlinear.com/redirect/outbound?p=lipidblast&param=GPSer%2820%3A3%2F20%3A4%29	GPSer(20:3/20:4)		428.7591188	2	6.00905	0	0	Infinity		x	x	x	x	x
6.01_428.7591m/z	GPSer(20:4/18:0)		M+2Na	C44H78NO10P	31.5	0	4.265769688			62.63778911	100 - 49.2 - 13.9 - 2.87 - 0.477	http://nonlinear.com/redirect/outbound?p=lipidblast&param=GPSer%2820%3A4%2F18%3A0%29	GPSer(20:4/18:0)		428.7591188	2	6.00905	0	0	Infinity		x	x	x	x	x
6.01_428.7591m/z	GPSer(20:4/20:3)		M+H+Na	C46H76NO10P	32	0	1.267084616			61.32243089	100 - 51.4 - 15 - 3.18 - 0.54	http://nonlinear.com/redirect/outbound?p=lipidblast&param=GPSer%2820%3A4%2F20%3A3%29	GPSer(20:4/20:3)		428.7591188	2	6.00905	0	0	Infinity		x	x	x	x	x
6.01_428.7591m/z	GPSer(20:4/22:6)		M+2H	C48H74NO10P	31.6	0	-1.577487648			60.03509668	100 - 53.5 - 16.1 - 3.5 - 0.61	http://nonlinear.com/redirect/outbound?p=lipidblast&param=GPSer%2820%3A4%2F22%3A6%29	GPSer(20:4/22:6)		428.7591188	2	6.00905	0	0	Infinity		x	x	x	x	x
6.01_428.7591m/z	GPSer(20:5/20:2)		M+H+Na	C46H76NO10P	32	0	1.267084616			61.32243089	100 - 51.4 - 15 - 3.18 - 0.54	http://nonlinear.com/redirect/outbound?p=lipidblast&param=GPSer%2820%3A5%2F20%3A2%29	GPSer(20:5/20:2)		428.7591188	2	6.00905	0	0	Infinity		x	x	x	x	x
6.01_428.7591m/z	GPSer(20:5/22:5)		M+2H	C48H74NO10P	31.6	0	-1.577487648			60.03509668	100 - 53.5 - 16.1 - 3.5 - 0.61	http://nonlinear.com/redirect/outbound?p=lipidblast&param=GPSer%2820%3A5%2F22%3A5%29	GPSer(20:5/22:5)		428.7591188	2	6.00905	0	0	Infinity		x	x	x	x	x
6.01_428.7591m/z	GPSer(22:4/16:0)		M+2Na	C44H78NO10P	31.5	0	4.265769688			62.63778911	100 - 49.2 - 13.9 - 2.87 - 0.477	http://nonlinear.com/redirect/outbound?p=lipidblast&param=GPSer%2822%3A4%2F16%3A0%29	GPSer(22:4/16:0)		428.7591188	2	6.00905	0	0	Infinity		x	x	x	x	x
6.01_428.7591m/z	GPSer(22:4/18:3)		M+H+Na	C46H76NO10P	32	0	1.267084616			61.32243089	100 - 51.4 - 15 - 3.18 - 0.54	http://nonlinear.com/redirect/outbound?p=lipidblast&param=GPSer%2822%3A4%2F18%3A3%29	GPSer(22:4/18:3)		428.7591188	2	6.00905	0	0	Infinity		x	x	x	x	x
6.01_428.7591m/z	GPSer(22:5/18:2)		M+H+Na	C46H76NO10P	32	0	1.267084616			61.32243089	100 - 51.4 - 15 - 3.18 - 0.54	http://nonlinear.com/redirect/outbound?p=lipidblast&param=GPSer%2822%3A5%2F18%3A2%29	GPSer(22:5/18:2)		428.7591188	2	6.00905	0	0	Infinity		x	x	x	x	x
6.01_428.7591m/z	GPSer(22:5/20:5)		M+2H	C48H74NO10P	31.6	0	-1.577487648			60.03509668	100 - 53.5 - 16.1 - 3.5 - 0.61	http://nonlinear.com/redirect/outbound?p=lipidblast&param=GPSer%2822%3A5%2F20%3A5%29	GPSer(22:5/20:5)		428.7591188	2	6.00905	0	0	Infinity		x	x	x	x	x
6.01_428.7591m/z	GPSer(22:6/18:1)		M+H+Na	C46H76NO10P	32	0	1.267084616			61.32243089	100 - 51.4 - 15 - 3.18 - 0.54	http://nonlinear.com/redirect/outbound?p=lipidblast&param=GPSer%2822%3A6%2F18%3A1%29	GPSer(22:6/18:1)		428.7591188	2	6.00905	0	0	Infinity		x	x	x	x	x
6.01_428.7591m/z	GPSer(22:6/20:4)		M+2H	C48H74NO10P	31.6	0	-1.577487648			60.03509668	100 - 53.5 - 16.1 - 3.5 - 0.61	http://nonlinear.com/redirect/outbound?p=lipidblast&param=GPSer%2822%3A6%2F20%3A4%29	GPSer(22:6/20:4)		428.7591188	2	6.00905	0	0	Infinity		x	x	x	x	x
6.01_428.7591m/z	GPSer(24:4/14:0)		M+2Na	C44H78NO10P	31.5	0	4.265769688			62.63778911	100 - 49.2 - 13.9 - 2.87 - 0.477	http://nonlinear.com/redirect/outbound?p=lipidblast&param=GPSer%2824%3A4%2F14%3A0%29	GPSer(24:4/14:0)		428.7591188	2	6.00905	0	0	Infinity		x	x	x	x	x
6.01_492.0762m/z	2028		M+ACN+Na	C18H20O8S2	34.3	0	1.173456232			72.7147827	100 - 21.6 - 12.9 - 2.38 - 0.636		Diethylstilbestryl disulfate		492.0762317	1	6.00905	0	0	Infinity		x	x	x	x	x	x
6.01_481.2331m/z	103968		2M+3H2O+2H	C21H33N5O5S	33.4	0	2.864318816			70.26312592	100 - 25.9 - 8.77 - 1.66 - 0.256		Ala Cys Phe Lys		481.2331384	2	6.00905	0	0	Infinity		x	x	x	x	x
6.01_481.2331m/z	104044		2M+3H2O+2H	C21H33N5O5S	33.4	0	2.864318816			70.26312592	100 - 25.9 - 8.77 - 1.66 - 0.256		Ala Cys Lys Phe		481.2331384	2	6.00905	0	0	Infinity		x	x	x	x	x
6.01_481.2331m/z	105108		2M+3H2O+2H	C21H33N5O5S	33.4	0	2.864318816			70.26312592	100 - 25.9 - 8.77 - 1.66 - 0.256		Ala Phe Cys Lys		481.2331384	2	6.00905	0	0	Infinity		x	x	x	x	x
6.01_481.2331m/z	105241		2M+3H2O+2H	C21H33N5O5S	33.4	0	2.864318816			70.26312592	100 - 25.9 - 8.77 - 1.66 - 0.256		Ala Phe Lys Cys		481.2331384	2	6.00905	0	0	Infinity		x	x	x	x	x
6.01_481.2331m/z	106704		2M+3H2O+2H	C21H33N5O5S	33.4	0	2.864318816			70.26312592	100 - 25.9 - 8.77 - 1.66 - 0.256		Ala Lys Cys Phe		481.2331384	2	6.00905	0	0	Infinity		x	x	x	x	x
6.01_481.2331m/z	106761		2M+3H2O+2H	C21H33N5O5S	33.4	0	2.864318816			70.26312592	100 - 25.9 - 8.77 - 1.66 - 0.256		Ala Lys Phe Cys		481.2331384	2	6.00905	0	0	Infinity		x	x	x	x	x
6.01_481.2331m/z	111568		2M+3H2O+2H	C21H33N5O5S	33.4	0	2.864318816			70.26312592	100 - 25.9 - 8.77 - 1.66 - 0.256		Cys Ala Phe Lys		481.2331384	2	6.00905	0	0	Infinity		x	x	x	x	x
6.01_481.2331m/z	111644		2M+3H2O+2H	C21H33N5O5S	33.4	0	2.864318816			70.26312592	100 - 25.9 - 8.77 - 1.66 - 0.256		Cys Ala Lys Phe		481.2331384	2	6.00905	0	0	Infinity		x	x	x	x	x
6.01_481.2331m/z	113088		2M+3H2O+2H	C21H33N5O5S	33.4	0	2.864318816			70.26312592	100 - 25.9 - 8.77 - 1.66 - 0.256		Cys Phe Ala Lys		481.2331384	2	6.00905	0	0	Infinity		x	x	x	x	x
6.01_481.2331m/z	113240		2M+3H2O+2H	C21H33N5O5S	33.4	0	2.864318816			70.26312592	100 - 25.9 - 8.77 - 1.66 - 0.256		Cys Phe Lys Ala		481.2331384	2	6.00905	0	0	Infinity		x	x	x	x	x
6.01_481.2331m/z	114684		2M+3H2O+2H	C21H33N5O5S	33.4	0	2.864318816			70.26312592	100 - 25.9 - 8.77 - 1.66 - 0.256		Cys Lys Ala Phe		481.2331384	2	6.00905	0	0	Infinity		x	x	x	x	x
6.01_481.2331m/z	114760		2M+3H2O+2H	C21H33N5O5S	33.4	0	2.864318816			70.26312592	100 - 25.9 - 8.77 - 1.66 - 0.256		Cys Lys Phe Ala		481.2331384	2	6.00905	0	0	Infinity		x	x	x	x	x
6.01_481.2331m/z	135508		2M+3H2O+2H	C21H33N5O5S	33.4	0	2.864318816			70.26312592	100 - 25.9 - 8.77 - 1.66 - 0.256		Phe Ala Cys Lys		481.2331384	2	6.00905	0	0	Infinity		x	x	x	x	x
6.01_481.2331m/z	135641		2M+3H2O+2H	C21H33N5O5S	33.4	0	2.864318816			70.26312592	100 - 25.9 - 8.77 - 1.66 - 0.256		Phe Ala Lys Cys		481.2331384	2	6.00905	0	0	Infinity		x	x	x	x	x
6.01_481.2331m/z	135888		2M+3H2O+2H	C21H33N5O5S	33.4	0	2.864318816			70.26312592	100 - 25.9 - 8.77 - 1.66 - 0.256		Phe Cys Ala Lys		481.2331384	2	6.00905	0	0	Infinity		x	x	x	x	x
6.01_481.2331m/z	136040		2M+3H2O+2H	C21H33N5O5S	33.4	0	2.864318816			70.26312592	100 - 25.9 - 8.77 - 1.66 - 0.256		Phe Cys Lys Ala		481.2331384	2	6.00905	0	0	Infinity		x	x	x	x	x
6.01_481.2331m/z	138680		2M+3H2O+2H	C21H33N5O5S	33.4	0	2.864318816			70.26312592	100 - 25.9 - 8.77 - 1.66 - 0.256		Phe Lys Ala Cys		481.2331384	2	6.00905	0	0	Infinity		x	x	x	x	x
6.01_481.2331m/z	138699		2M+3H2O+2H	C21H33N5O5S	33.4	0	2.864318816			70.26312592	100 - 25.9 - 8.77 - 1.66 - 0.256		Phe Lys Cys Ala		481.2331384	2	6.00905	0	0	Infinity		x	x	x	x	x
6.01_481.2331m/z	167503		2M+3H2O+2H	C21H33N5O5S	33.4	0	2.864318816			70.26312592	100 - 25.9 - 8.77 - 1.66 - 0.256		Lys Ala Cys Phe		481.2331384	2	6.00905	0	0	Infinity		x	x	x	x	x
6.01_481.2331m/z	167560		2M+3H2O+2H	C21H33N5O5S	33.4	0	2.864318816			70.26312592	100 - 25.9 - 8.77 - 1.66 - 0.256		Lys Ala Phe Cys		481.2331384	2	6.00905	0	0	Infinity		x	x	x	x	x
6.01_481.2331m/z	167883		2M+3H2O+2H	C21H33N5O5S	33.4	0	2.864318816			70.26312592	100 - 25.9 - 8.77 - 1.66 - 0.256		Lys Cys Ala Phe		481.2331384	2	6.00905	0	0	Infinity		x	x	x	x	x
6.01_481.2331m/z	167959		2M+3H2O+2H	C21H33N5O5S	33.4	0	2.864318816			70.26312592	100 - 25.9 - 8.77 - 1.66 - 0.256		Lys Cys Phe Ala		481.2331384	2	6.00905	0	0	Infinity		x	x	x	x	x
6.01_481.2331m/z	169080		2M+3H2O+2H	C21H33N5O5S	33.4	0	2.864318816			70.26312592	100 - 25.9 - 8.77 - 1.66 - 0.256		Lys Phe Ala Cys		481.2331384	2	6.00905	0	0	Infinity		x	x	x	x	x
6.01_481.2331m/z	169099		2M+3H2O+2H	C21H33N5O5S	33.4	0	2.864318816			70.26312592	100 - 25.9 - 8.77 - 1.66 - 0.256		Lys Phe Cys Ala		481.2331384	2	6.00905	0	0	Infinity		x	x	x	x	x
6.01_481.2331m/z	89318		M+H+Na	C44H74O21	35.1	0	-2.642164693			78.69769751	100 - 49.2 - 16.2 - 3.99 - 0.815 - 0.143	http://nonlinear.com/redirect/outbound?p=hmdb&param=HMDB33501	Lyciumoside VII		481.2331384	2	6.00905	0	0	Infinity		x	x	x	x	x
5.96_327.1470n	1416		M+H-H2O, M+Na	C19H21NO4	36	0	-0.170377186			80.25505471	100 - 21.3 - 2.98 - 0.313		Naloxone	327.1470024	350.1362231	1	5.958233333	0	0	Infinity		x	x	x	x	x	x
5.96_327.1470n	43941		M+H-H2O, M+Na	C19H21NO4	36	0	-0.170377186			80.25505471	100 - 21.3 - 2.98 - 0.313		BOLDINE	327.1470024	350.1362231	1	5.958233333	0	0	Infinity		x	x	x	x	x	x
5.96_327.1470n	64359		M+H-H2O, M+Na	C19H21NO4	36	0	-0.170377186			80.25505471	100 - 21.3 - 2.98 - 0.313		1,2-Dehydroreticuline	327.1470024	350.1362231	1	5.958233333	0	0	Infinity		x	x	x	x	x	x
5.96_327.1470n	64360		M+H-H2O, M+Na	C19H21NO4	36	0	-0.170377186			80.25505471	100 - 21.3 - 2.98 - 0.313		Salutaridine	327.1470024	350.1362231	1	5.958233333	0	0	Infinity		x	x	x	x	x	x
5.96_327.1470n	64362		M+H-H2O, M+Na	C19H21NO4	36	0	-0.170377186			80.25505471	100 - 21.3 - 2.98 - 0.313		(S)-Scoulerine	327.1470024	350.1362231	1	5.958233333	0	0	Infinity		x	x	x	x	x	x
5.96_327.1470n	64383		M+H-H2O, M+Na	C19H21NO4	36	0	-0.170377186			80.25505471	100 - 21.3 - 2.98 - 0.313		(S)-Corytuberine	327.1470024	350.1362231	1	5.958233333	0	0	Infinity		x	x	x	x	x	x
5.96_327.1470n	67634		M+H-H2O, M+Na	C19H21NO4	36	0	-0.170377186			80.25505471	100 - 21.3 - 2.98 - 0.313		Bracteoline	327.1470024	350.1362231	1	5.958233333	0	0	Infinity		x	x	x	x	x	x
5.96_327.1470n	67663		M+H-H2O, M+Na	C19H21NO4	36	0	-0.170377186			80.25505471	100 - 21.3 - 2.98 - 0.313		Cularidine	327.1470024	350.1362231	1	5.958233333	0	0	Infinity		x	x	x	x	x	x
5.96_327.1470n	67672		M+H-H2O, M+Na	C19H21NO4	36	0	-0.170377186			80.25505471	100 - 21.3 - 2.98 - 0.313		Cularimine	327.1470024	350.1362231	1	5.958233333	0	0	Infinity		x	x	x	x	x	x
5.96_327.1470n	67789		M+H-H2O, M+Na	C19H21NO4	36	0	-0.170377186			80.25505471	100 - 21.3 - 2.98 - 0.313		(S)-Isoboldine	327.1470024	350.1362231	1	5.958233333	0	0	Infinity		x	x	x	x	x	x
5.96_327.1470n	69214		M+H-H2O, M+Na	C19H21NO4	36	0	-0.170377186			80.25505471	100 - 21.3 - 2.98 - 0.313		3-Acetylmorphine	327.1470024	350.1362231	1	5.958233333	0	0	Infinity		x	x	x	x	x	x
5.96_327.1470n	69217		M+H-H2O, M+Na	C19H21NO4	36	0	-0.170377186			80.25505471	100 - 21.3 - 2.98 - 0.313		6-Acetylmorphine	327.1470024	350.1362231	1	5.958233333	0	0	Infinity		x	x	x	x	x	x
5.96_327.1470n	86809		M+H-H2O, M+Na	C19H21NO4	36	0	-0.170377186			80.25505471	100 - 21.3 - 2.98 - 0.313	http://nonlinear.com/redirect/outbound?p=hmdb&param=HMDB30220	Laurotetanine	327.1470024	350.1362231	1	5.958233333	0	0	Infinity		x	x	x	x	x	x
5.96_327.1470n	86832		M+H-H2O, M+Na	C19H21NO4	36	0	-0.170377186			80.25505471	100 - 21.3 - 2.98 - 0.313	http://nonlinear.com/redirect/outbound?p=hmdb&param=HMDB30249	Norisocorydine	327.1470024	350.1362231	1	5.958233333	0	0	Infinity		x	x	x	x	x	x
5.96_327.1470n	86859		M+H-H2O, M+Na	C19H21NO4	36	0	-0.170377186			80.25505471	100 - 21.3 - 2.98 - 0.313	http://nonlinear.com/redirect/outbound?p=hmdb&param=HMDB30286	Coreximine	327.1470024	350.1362231	1	5.958233333	0	0	Infinity		x	x	x	x	x	x
5.96_327.1470n	88037		M+H-H2O, M+Na	C19H21NO4	36	0	-0.170377186			80.25505471	100 - 21.3 - 2.98 - 0.313	http://nonlinear.com/redirect/outbound?p=hmdb&param=HMDB31921	(R)-Norisocorydine	327.1470024	350.1362231	1	5.958233333	0	0	Infinity		x	x	x	x	x	x
5.96_327.1470n	89207		M+H-H2O, M+Na	C19H21NO4	36	0	-0.170377186			80.25505471	100 - 21.3 - 2.98 - 0.313	http://nonlinear.com/redirect/outbound?p=hmdb&param=HMDB33363	Norcorydine	327.1470024	350.1362231	1	5.958233333	0	0	Infinity		x	x	x	x	x	x
5.96_393.2690m/z	3878		M+2H	C43H77O10P	33.3	0	-2.52440221			69.47758584	100 - 47.8 - 13.2 - 2.68 - 0.437		PG(17:0/20:4(5Z,8Z,11Z,14Z))		393.2690039	2	5.958233333	0	0	Infinity		x	x	x	x	x	x
5.96_393.2690m/z	78914		M+H+Na	C41H79O10P	34.1	0	0.557651418			70.96859469	100 - 45.6 - 12.2 - 2.41 - 0.384		PG(13:0/22:1(11Z))		393.2690039	2	5.958233333	0	0	Infinity		x	x	x	x	x	x
5.96_393.2690m/z	78958		M+H+Na	C41H79O10P	34.1	0	0.557651418			70.96859469	100 - 45.6 - 12.2 - 2.41 - 0.384		PG(14:1(9Z)/21:0)		393.2690039	2	5.958233333	0	0	Infinity		x	x	x	x	x	x
5.96_393.2690m/z	78976		M+H+Na	C41H79O10P	34.1	0	0.557651418			70.96859469	100 - 45.6 - 12.2 - 2.41 - 0.384		PG(15:0/20:1(11Z))		393.2690039	2	5.958233333	0	0	Infinity		x	x	x	x	x	x
5.96_393.2690m/z	78984		M+2H	C43H77O10P	33.3	0	-2.52440221			69.47758584	100 - 47.8 - 13.2 - 2.68 - 0.437		PG(15:0/22:4(7Z,10Z,13Z,16Z))		393.2690039	2	5.958233333	0	0	Infinity		x	x	x	x	x	x
5.96_393.2690m/z	79005		M+H+Na	C41H79O10P	34.1	0	0.557651418			70.96859469	100 - 45.6 - 12.2 - 2.41 - 0.384		PG(15:1(9Z)/20:0)		393.2690039	2	5.958233333	0	0	Infinity		x	x	x	x	x	x
5.96_393.2690m/z	79021		M+H+Na	C41H79O10P	34.1	0	0.557651418			70.96859469	100 - 45.6 - 12.2 - 2.41 - 0.384		PG(16:0/19:1(9Z))		393.2690039	2	5.958233333	0	0	Infinity		x	x	x	x	x	x
5.96_393.2690m/z	79039		M+H+Na	C41H79O10P	34.1	0	0.557651418			70.96859469	100 - 45.6 - 12.2 - 2.41 - 0.384		PG(16:1(9Z)/19:0)		393.2690039	2	5.958233333	0	0	Infinity		x	x	x	x	x	x
5.96_393.2690m/z	79083		M+H+Na	C41H79O10P	34.1	0	0.557651418			70.96859469	100 - 45.6 - 12.2 - 2.41 - 0.384		PG(17:1(9Z)/18:0)		393.2690039	2	5.958233333	0	0	Infinity		x	x	x	x	x	x
5.96_393.2690m/z	79094		M+2H	C43H77O10P	33.3	0	-2.52440221			69.47758584	100 - 47.8 - 13.2 - 2.68 - 0.437		PG(17:1(9Z)/20:3(8Z,11Z,14Z))		393.2690039	2	5.958233333	0	0	Infinity		x	x	x	x	x	x
5.96_393.2690m/z	79123		M+2H	C43H77O10P	33.3	0	-2.524402209			69.47758584	100 - 47.8 - 13.2 - 2.68 - 0.437		PG(17:2(9Z,12Z)/20:2(11Z,14Z))		393.2690039	2	5.958233333	0	0	Infinity		x	x	x	x	x	x
5.96_393.2690m/z	79138		M+H+Na	C41H79O10P	34.1	0	0.557651418			70.96859469	100 - 45.6 - 12.2 - 2.41 - 0.384		PG(18:0/17:1(9Z))		393.2690039	2	5.958233333	0	0	Infinity		x	x	x	x	x	x
5.96_393.2690m/z	79152		M+H+Na	C41H79O10P	34.1	0	0.557651418			70.96859469	100 - 45.6 - 12.2 - 2.41 - 0.384		PG(18:1(9Z)/17:0)		393.2690039	2	5.958233333	0	0	Infinity		x	x	x	x	x	x
5.96_393.2690m/z	79209		M+2H	C43H77O10P	33.3	0	-2.524402209			69.47758584	100 - 47.8 - 13.2 - 2.68 - 0.437		PG(18:3(6Z,9Z,12Z)/19:1(9Z))		393.2690039	2	5.958233333	0	0	Infinity		x	x	x	x	x	x
5.96_393.2690m/z	79237		M+2H	C43H77O10P	33.3	0	-2.524402209			69.47758584	100 - 47.8 - 13.2 - 2.68 - 0.437		PG(18:3(9Z,12Z,15Z)/19:1(9Z))		393.2690039	2	5.958233333	0	0	Infinity		x	x	x	x	x	x
5.96_393.2690m/z	79267		M+2H	C43H77O10P	33.3	0	-2.524402209			69.47758584	100 - 47.8 - 13.2 - 2.68 - 0.437		PG(18:4(6Z,9Z,12Z,15Z)/19:0)		393.2690039	2	5.958233333	0	0	Infinity		x	x	x	x	x	x
5.96_393.2690m/z	79283		M+H+Na	C41H79O10P	34.1	0	0.557651418			70.96859469	100 - 45.6 - 12.2 - 2.41 - 0.384		PG(19:0/16:1(9Z))		393.2690039	2	5.958233333	0	0	Infinity		x	x	x	x	x	x
5.96_393.2690m/z	79291		M+2H	C43H77O10P	33.3	0	-2.52440221			69.47758584	100 - 47.8 - 13.2 - 2.68 - 0.437		PG(19:0/18:4(6Z,9Z,12Z,15Z))		393.2690039	2	5.958233333	0	0	Infinity		x	x	x	x	x	x
5.96_393.2690m/z	79311		M+H+Na	C41H79O10P	34.1	0	0.557651418			70.96859469	100 - 45.6 - 12.2 - 2.41 - 0.384		PG(19:1(9Z)/16:0)		393.2690039	2	5.958233333	0	0	Infinity		x	x	x	x	x	x
5.96_393.2690m/z	79319		M+2H	C43H77O10P	33.3	0	-2.52440221			69.47758584	100 - 47.8 - 13.2 - 2.68 - 0.437		PG(19:1(9Z)/18:3(6Z,9Z,12Z))		393.2690039	2	5.958233333	0	0	Infinity		x	x	x	x	x	x
5.96_393.2690m/z	79320		M+2H	C43H77O10P	33.3	0	-2.52440221			69.47758584	100 - 47.8 - 13.2 - 2.68 - 0.437		PG(19:1(9Z)/18:3(9Z,12Z,15Z))		393.2690039	2	5.958233333	0	0	Infinity		x	x	x	x	x	x
5.96_393.2690m/z	79338		M+H+Na	C41H79O10P	34.1	0	0.557651418			70.96859469	100 - 45.6 - 12.2 - 2.41 - 0.384		PG(20:0/15:1(9Z))		393.2690039	2	5.958233333	0	0	Infinity		x	x	x	x	x	x
5.96_393.2690m/z	79357		M+H+Na	C41H79O10P	34.1	0	0.557651418			70.96859469	100 - 45.6 - 12.2 - 2.41 - 0.384		PG(20:1(11Z)/15:0)		393.2690039	2	5.958233333	0	0	Infinity		x	x	x	x	x	x
5.96_393.2690m/z	79393		M+2H	C43H77O10P	33.3	0	-2.524402209			69.47758584	100 - 47.8 - 13.2 - 2.68 - 0.437		PG(20:2(11Z,14Z)/17:2(9Z,12Z))		393.2690039	2	5.958233333	0	0	Infinity		x	x	x	x	x	x
5.96_393.2690m/z	79423		M+2H	C43H77O10P	33.3	0	-2.524402209			69.47758584	100 - 47.8 - 13.2 - 2.68 - 0.437		PG(20:3(8Z,11Z,14Z)/17:1(9Z))		393.2690039	2	5.958233333	0	0	Infinity		x	x	x	x	x	x
5.96_393.2690m/z	79452		M+2H	C43H77O10P	33.3	0	-2.524402209			69.47758584	100 - 47.8 - 13.2 - 2.68 - 0.437		PG(20:4(5Z,8Z,11Z,14Z)/17:0)		393.2690039	2	5.958233333	0	0	Infinity		x	x	x	x	x	x
5.96_393.2690m/z	79502		M+H+Na	C41H79O10P	34.1	0	0.557651418			70.96859469	100 - 45.6 - 12.2 - 2.41 - 0.384		PG(21:0/14:1(9Z))		393.2690039	2	5.958233333	0	0	Infinity		x	x	x	x	x	x
5.96_393.2690m/z	79551		M+H+Na	C41H79O10P	34.1	0	0.557651418			70.96859469	100 - 45.6 - 12.2 - 2.41 - 0.384		PG(22:1(11Z)/13:0)		393.2690039	2	5.958233333	0	0	Infinity		x	x	x	x	x	x
5.96_393.2690m/z	79616		M+2H	C43H77O10P	33.3	0	-2.524402209			69.47758584	100 - 47.8 - 13.2 - 2.68 - 0.437		PG(22:4(7Z,10Z,13Z,16Z)/15:0)		393.2690039	2	5.958233333	0	0	Infinity		x	x	x	x	x	x
5.96_393.2690m/z	79718		M+H+Na	C41H79O10P	34.1	0	0.557651418			70.96859469	100 - 45.6 - 12.2 - 2.41 - 0.384		PG(17:0/18:1(9Z))		393.2690039	2	5.958233333	0	0	Infinity		x	x	x	x	x	x
5.96_396.7790m/z	173		M+2Na	C41H82NO8P	32	0	2.304107041			62.5310924	100 - 46 - 12 - 2.26 - 0.343		Distearyl phosphatidyl ethanolamine		396.7789845	2	5.958233333	0	0	Infinity		x	x	x	x	x
5.96_396.7790m/z	39141		M+2Na	C41H82NO8P	32	0	2.304107041			62.5310924	100 - 46 - 12 - 2.26 - 0.343		PC(10:0/23:0)		396.7789845	2	5.958233333	0	0	Infinity		x	x	x	x	x
5.96_396.7790m/z	39161		M+2Na	C41H82NO8P	32	0	2.304107041			62.5310924	100 - 46 - 12 - 2.26 - 0.343		PC(11:0/22:0)		396.7789845	2	5.958233333	0	0	Infinity		x	x	x	x	x
5.96_396.7790m/z	39207		M+2Na	C41H82NO8P	32	0	2.304107041			62.5310924	100 - 46 - 12 - 2.26 - 0.343		PC(13:0/20:0)		396.7789845	2	5.958233333	0	0	Infinity		x	x	x	x	x
5.96_396.7790m/z	39245		M+2Na	C41H82NO8P	32	0	2.304107041			62.5310924	100 - 46 - 12 - 2.26 - 0.343		PC(14:0/19:0)[U]		396.7789845	2	5.958233333	0	0	Infinity		x	x	x	x	x
5.96_396.7790m/z	39282		M+2Na	C41H82NO8P	32	0	2.304107041			62.5310924	100 - 46 - 12 - 2.26 - 0.343		PC(15:0/18:0)[U]		396.7789845	2	5.958233333	0	0	Infinity		x	x	x	x	x
5.96_396.7790m/z	39311		M+2Na	C41H82NO8P	32	0	2.304107041			62.5310924	100 - 46 - 12 - 2.26 - 0.343		PC(16:0/17:0)		396.7789845	2	5.958233333	0	0	Infinity		x	x	x	x	x
5.96_396.7790m/z	39312		M+2Na	C41H82NO8P	32	0	2.304107041			62.5310924	100 - 46 - 12 - 2.26 - 0.343		PC(16:0/17:0)[U]		396.7789845	2	5.958233333	0	0	Infinity		x	x	x	x	x
5.96_396.7790m/z	39353		M+H+Na	C43H80NO8P	32	0	-0.887760099			61.21701177	100 - 48.1 - 13 - 2.53 - 0.393		PC(16:0/19:3(9Z,12Z,15Z))[U]		396.7789845	2	5.958233333	0	0	Infinity		x	x	x	x	x
5.96_396.7790m/z	39447		M+2Na	C41H82NO8P	32	0	2.304107041			62.5310924	100 - 46 - 12 - 2.26 - 0.343		PC(17:0/16:0)[U]		396.7789845	2	5.958233333	0	0	Infinity		x	x	x	x	x
5.96_396.7790m/z	39482		M+2Na	C41H82NO8P	32	0	2.304107041			62.5310924	100 - 46 - 12 - 2.26 - 0.343		PC(18:0/15:0)[U]		396.7789845	2	5.958233333	0	0	Infinity		x	x	x	x	x
5.96_396.7790m/z	39712		M+2Na	C41H82NO8P	32	0	2.304107041			62.5310924	100 - 46 - 12 - 2.26 - 0.343		PC(19:0/14:0)		396.7789845	2	5.958233333	0	0	Infinity		x	x	x	x	x
5.96_396.7790m/z	39740		M+2Na	C41H82NO8P	32	0	2.304107041			62.5310924	100 - 46 - 12 - 2.26 - 0.343		PC(20:0/13:0)		396.7789845	2	5.958233333	0	0	Infinity		x	x	x	x	x
5.96_396.7790m/z	39804		M+2Na	C41H82NO8P	32	0	2.304107041			62.5310924	100 - 46 - 12 - 2.26 - 0.343		PC(21:0/12:0)		396.7789845	2	5.958233333	0	0	Infinity		x	x	x	x	x
5.96_396.7790m/z	39822		M+2Na	C41H82NO8P	32	0	2.304107041			62.5310924	100 - 46 - 12 - 2.26 - 0.343		PC(22:0/11:0)		396.7789845	2	5.958233333	0	0	Infinity		x	x	x	x	x
5.96_396.7790m/z	39863		M+2Na	C41H82NO8P	32	0	2.304107041			62.5310924	100 - 46 - 12 - 2.26 - 0.343		PC(23:0/10:0)[U]		396.7789845	2	5.958233333	0	0	Infinity		x	x	x	x	x
5.96_396.7790m/z	40002		M+2Na	C41H82NO8P	32	0	2.304107041			62.5310924	100 - 46 - 12 - 2.26 - 0.343		PC(9:0/24:0)[U]		396.7789845	2	5.958233333	0	0	Infinity		x	x	x	x	x
5.96_396.7790m/z	40465		M+2Na	C41H82NO8P	32	0	2.304107041			62.5310924	100 - 46 - 12 - 2.26 - 0.343		PE(17:0/19:0)[U]		396.7789845	2	5.958233333	0	0	Infinity		x	x	x	x	x
5.96_396.7790m/z	40587		M+2Na	C41H82NO8P	32	0	2.304107041			62.5310924	100 - 46 - 12 - 2.26 - 0.343		PE(19:0/17:0)[U]		396.7789845	2	5.958233333	0	0	Infinity		x	x	x	x	x
5.96_396.7790m/z	40616		M+2Na	C41H82NO8P	32	0	2.304107041			62.5310924	100 - 46 - 12 - 2.26 - 0.343		PE(21:0/15:0)[U]		396.7789845	2	5.958233333	0	0	Infinity		x	x	x	x	x
5.96_396.7790m/z	40667		M+2Na	C41H82NO8P	32	0	2.304107041			62.5310924	100 - 46 - 12 - 2.26 - 0.343		PE(16:0/20:0)		396.7789845	2	5.958233333	0	0	Infinity		x	x	x	x	x
5.96_396.7790m/z	40701		M+2Na	C41H82NO8P	32	0	2.304107041			62.5310924	100 - 46 - 12 - 2.26 - 0.343		PE(14:0/22:0)[U]		396.7789845	2	5.958233333	0	0	Infinity		x	x	x	x	x
5.96_396.7790m/z	40719		M+2Na	C41H82NO8P	32	0	2.304107041			62.5310924	100 - 46 - 12 - 2.26 - 0.343		PE-NMe2(17:0/17:0)[U]		396.7789845	2	5.958233333	0	0	Infinity		x	x	x	x	x
5.96_396.7790m/z	4193		M+2Na	C41H82NO8P	32	0	2.304107042			62.5310924	100 - 46 - 12 - 2.26 - 0.343		phosphatidylethanolamine		396.7789845	2	5.958233333	0	0	Infinity		x	x	x	x	x
5.96_396.7790m/z	59387		M+2Na	C41H82NO8P	32	0	2.304107041			62.5310924	100 - 46 - 12 - 2.26 - 0.343	http://nonlinear.com/redirect/outbound?p=hmdb&param=HMDB07937	PC(15:0/18:0)		396.7789845	2	5.958233333	0	0	Infinity		x	x	x	x	x
5.96_396.7790m/z	59397		M+H+Na	C43H80NO8P	32	0	-0.887760098			61.21701177	100 - 48.1 - 13 - 2.53 - 0.393	http://nonlinear.com/redirect/outbound?p=hmdb&param=HMDB07947	PC(15:0/20:3(5Z,8Z,11Z))		396.7789845	2	5.958233333	0	0	Infinity		x	x	x	x	x
5.96_396.7790m/z	59398		M+H+Na	C43H80NO8P	32	0	-0.887760098			61.21701177	100 - 48.1 - 13 - 2.53 - 0.393	http://nonlinear.com/redirect/outbound?p=hmdb&param=HMDB07948	PC(15:0/20:3(8Z,11Z,14Z))		396.7789845	2	5.958233333	0	0	Infinity		x	x	x	x	x
5.96_396.7790m/z	59481		M+2Na	C41H82NO8P	32	0	2.304107041			62.5310924	100 - 46 - 12 - 2.26 - 0.343	http://nonlinear.com/redirect/outbound?p=hmdb&param=HMDB08033	PC(18:0/15:0)		396.7789845	2	5.958233333	0	0	Infinity		x	x	x	x	x
5.96_396.7790m/z	59809		M+H+Na	C43H80NO8P	32	0	-0.887760099			61.21701177	100 - 48.1 - 13 - 2.53 - 0.393	http://nonlinear.com/redirect/outbound?p=hmdb&param=HMDB08363	PC(20:3(5Z,8Z,11Z)/15:0)		396.7789845	2	5.958233333	0	0	Infinity		x	x	x	x	x
5.96_396.7790m/z	59842		M+H+Na	C43H80NO8P	32	0	-0.887760099			61.21701177	100 - 48.1 - 13 - 2.53 - 0.393	http://nonlinear.com/redirect/outbound?p=hmdb&param=HMDB08396	PC(20:3(8Z,11Z,14Z)/15:0)		396.7789845	2	5.958233333	0	0	Infinity		x	x	x	x	x
5.96_396.7790m/z	60285		M+2Na	C41H82NO8P	32	0	2.304107041			62.5310924	100 - 46 - 12 - 2.26 - 0.343	http://nonlinear.com/redirect/outbound?p=hmdb&param=HMDB08841	PE(14:0/22:0)		396.7789845	2	5.958233333	0	0	Infinity		x	x	x	x	x
5.96_396.7790m/z	60404		M+H+Na	C43H80NO8P	32	0	-0.887760099			61.21701177	100 - 48.1 - 13 - 2.53 - 0.393	http://nonlinear.com/redirect/outbound?p=hmdb&param=HMDB08975	PE(16:1(9Z)/22:2(13Z,16Z))		396.7789845	2	5.958233333	0	0	Infinity		x	x	x	x	x
5.96_396.7790m/z	60424		M+H+Na	C43H80NO8P	32	0	-0.887760098			61.21701177	100 - 48.1 - 13 - 2.53 - 0.393	http://nonlinear.com/redirect/outbound?p=hmdb&param=HMDB09001	PE(18:0/20:3(5Z,8Z,11Z))		396.7789845	2	5.958233333	0	0	Infinity		x	x	x	x	x
5.96_396.7790m/z	60425		M+H+Na	C43H80NO8P	32	0	-0.887760098			61.21701177	100 - 48.1 - 13 - 2.53 - 0.393	http://nonlinear.com/redirect/outbound?p=hmdb&param=HMDB09002	PE(18:0/20:3(8Z,11Z,14Z))		396.7789845	2	5.958233333	0	0	Infinity		x	x	x	x	x
5.96_396.7790m/z	60451		M+H+Na	C43H80NO8P	32	0	-0.887760099			61.21701177	100 - 48.1 - 13 - 2.53 - 0.393	http://nonlinear.com/redirect/outbound?p=hmdb&param=HMDB09033	PE(18:1(11Z)/20:2(11Z,14Z))		396.7789845	2	5.958233333	0	0	Infinity		x	x	x	x	x
5.96_396.7790m/z	60477		M+H+Na	C43H80NO8P	32	0	-0.887760099			61.21701177	100 - 48.1 - 13 - 2.53 - 0.393	http://nonlinear.com/redirect/outbound?p=hmdb&param=HMDB09066	PE(18:1(9Z)/20:2(11Z,14Z))		396.7789845	2	5.958233333	0	0	Infinity		x	x	x	x	x
5.96_396.7790m/z	60505		M+H+Na	C43H80NO8P	32	0	-0.887760099			61.21701177	100 - 48.1 - 13 - 2.53 - 0.393	http://nonlinear.com/redirect/outbound?p=hmdb&param=HMDB09098	PE(18:2(9Z,12Z)/20:1(11Z))		396.7789845	2	5.958233333	0	0	Infinity		x	x	x	x	x
5.96_396.7790m/z	60537		M+H+Na	C43H80NO8P	32	0	-0.887760099			61.21701177	100 - 48.1 - 13 - 2.53 - 0.393	http://nonlinear.com/redirect/outbound?p=hmdb&param=HMDB09130	PE(18:3(6Z,9Z,12Z)/20:0)		396.7789845	2	5.958233333	0	0	Infinity		x	x	x	x	x
5.96_396.7790m/z	60569		M+H+Na	C43H80NO8P	32	0	-0.887760099			61.21701177	100 - 48.1 - 13 - 2.53 - 0.393	http://nonlinear.com/redirect/outbound?p=hmdb&param=HMDB09163	PE(18:3(9Z,12Z,15Z)/20:0)		396.7789845	2	5.958233333	0	0	Infinity		x	x	x	x	x
5.96_396.7790m/z	60626		M+2Na	C41H82NO8P	32	0	2.304107041			62.5310924	100 - 46 - 12 - 2.26 - 0.343	http://nonlinear.com/redirect/outbound?p=hmdb&param=HMDB09220	PE(20:0/16:0)		396.7789845	2	5.958233333	0	0	Infinity		x	x	x	x	x
5.96_396.7790m/z	60628		M+H+Na	C43H80NO8P	32	0	-0.887760098			61.21701177	100 - 48.1 - 13 - 2.53 - 0.393	http://nonlinear.com/redirect/outbound?p=hmdb&param=HMDB09226	PE(20:0/18:3(6Z,9Z,12Z))		396.7789845	2	5.958233333	0	0	Infinity		x	x	x	x	x
5.96_396.7790m/z	60629		M+H+Na	C43H80NO8P	32	0	-0.887760098			61.21701177	100 - 48.1 - 13 - 2.53 - 0.393	http://nonlinear.com/redirect/outbound?p=hmdb&param=HMDB09227	PE(20:0/18:3(9Z,12Z,15Z))		396.7789845	2	5.958233333	0	0	Infinity		x	x	x	x	x
5.96_396.7790m/z	60654		M+H+Na	C43H80NO8P	32	0	-0.887760099			61.21701177	100 - 48.1 - 13 - 2.53 - 0.393	http://nonlinear.com/redirect/outbound?p=hmdb&param=HMDB09258	PE(20:1(11Z)/18:2(9Z,12Z))		396.7789845	2	5.958233333	0	0	Infinity		x	x	x	x	x
5.96_396.7790m/z	60685		M+H+Na	C43H80NO8P	32	0	-0.887760099			61.21701177	100 - 48.1 - 13 - 2.53 - 0.393	http://nonlinear.com/redirect/outbound?p=hmdb&param=HMDB09289	PE(20:2(11Z,14Z)/18:1(11Z))		396.7789845	2	5.958233333	0	0	Infinity		x	x	x	x	x
5.96_396.7790m/z	60686		M+H+Na	C43H80NO8P	32	0	-0.887760099			61.21701177	100 - 48.1 - 13 - 2.53 - 0.393	http://nonlinear.com/redirect/outbound?p=hmdb&param=HMDB09290	PE(20:2(11Z,14Z)/18:1(9Z))		396.7789845	2	5.958233333	0	0	Infinity		x	x	x	x	x
5.96_396.7790m/z	60717		M+H+Na	C43H80NO8P	32	0	-0.887760099			61.21701177	100 - 48.1 - 13 - 2.53 - 0.393	http://nonlinear.com/redirect/outbound?p=hmdb&param=HMDB09321	PE(20:3(5Z,8Z,11Z)/18:0)		396.7789845	2	5.958233333	0	0	Infinity		x	x	x	x	x
5.96_396.7790m/z	60750		M+H+Na	C43H80NO8P	32	0	-0.887760099			61.21701177	100 - 48.1 - 13 - 2.53 - 0.393	http://nonlinear.com/redirect/outbound?p=hmdb&param=HMDB09354	PE(20:3(8Z,11Z,14Z)/18:0)		396.7789845	2	5.958233333	0	0	Infinity		x	x	x	x	x
5.96_396.7790m/z	60876		M+2Na	C41H82NO8P	32	0	2.304107041			62.5310924	100 - 46 - 12 - 2.26 - 0.343	http://nonlinear.com/redirect/outbound?p=hmdb&param=HMDB09481	PE(22:0/14:0)		396.7789845	2	5.958233333	0	0	Infinity		x	x	x	x	x
5.96_396.7790m/z	60940		M+H+Na	C43H80NO8P	32	0	-0.887760099			61.21701177	100 - 48.1 - 13 - 2.53 - 0.393	http://nonlinear.com/redirect/outbound?p=hmdb&param=HMDB09551	PE(22:2(13Z,16Z)/16:1(9Z))		396.7789845	2	5.958233333	0	0	Infinity		x	x	x	x	x
5.96_396.7790m/z	75614		M+2Na	C41H82NO8P	32	0	2.304107041			62.5310924	100 - 46 - 12 - 2.26 - 0.343		PC(12:0/21:0)		396.7789845	2	5.958233333	0	0	Infinity		x	x	x	x	x
5.96_396.7790m/z	75650		M+2Na	C41H82NO8P	32	0	2.304107041			62.5310924	100 - 46 - 12 - 2.26 - 0.343		PC(14:0/19:0)		396.7789845	2	5.958233333	0	0	Infinity		x	x	x	x	x
5.96_396.7790m/z	75732		M+H+Na	C43H80NO8P	32	0	-0.887760099			61.21701177	100 - 48.1 - 13 - 2.53 - 0.393		PC(15:1(9Z)/20:2(11Z,14Z))		396.7789845	2	5.958233333	0	0	Infinity		x	x	x	x	x
5.96_396.7790m/z	75781		M+2Na	C41H82NO8P	32	0	2.304107041			62.5310924	100 - 46 - 12 - 2.26 - 0.343		PC(17:0/16:0)		396.7789845	2	5.958233333	0	0	Infinity		x	x	x	x	x
5.96_396.7790m/z	75786		M+H+Na	C43H80NO8P	32	0	-0.887760099			61.21701177	100 - 48.1 - 13 - 2.53 - 0.393		PC(17:0/18:3(6Z,9Z,12Z))		396.7789845	2	5.958233333	0	0	Infinity		x	x	x	x	x
5.96_396.7790m/z	75787		M+H+Na	C43H80NO8P	32	0	-0.887760099			61.21701177	100 - 48.1 - 13 - 2.53 - 0.393		PC(17:0/18:3(9Z,12Z,15Z))		396.7789845	2	5.958233333	0	0	Infinity		x	x	x	x	x
5.96_396.7790m/z	75813		M+H+Na	C43H80NO8P	32	0	-0.887760099			61.21701177	100 - 48.1 - 13 - 2.53 - 0.393		PC(17:1(9Z)/18:2(9Z,12Z))		396.7789845	2	5.958233333	0	0	Infinity		x	x	x	x	x
5.96_396.7790m/z	75842		M+H+Na	C43H80NO8P	32	0	-0.887760099			61.21701177	100 - 48.1 - 13 - 2.53 - 0.393		PC(17:2(9Z,12Z)/18:1(9Z))		396.7789845	2	5.958233333	0	0	Infinity		x	x	x	x	x
5.96_396.7790m/z	75882		M+H+Na	C43H80NO8P	32	0	-0.887760099			61.21701177	100 - 48.1 - 13 - 2.53 - 0.393		PC(18:1(9Z)/17:2(9Z,12Z))		396.7789845	2	5.958233333	0	0	Infinity		x	x	x	x	x
5.96_396.7790m/z	75902		M+H+Na	C43H80NO8P	32	0	-0.887760099			61.21701177	100 - 48.1 - 13 - 2.53 - 0.393		PC(18:2(9Z,12Z)/17:1(9Z))		396.7789845	2	5.958233333	0	0	Infinity		x	x	x	x	x
5.96_396.7790m/z	75928		M+H+Na	C43H80NO8P	32	0	-0.887760098			61.21701177	100 - 48.1 - 13 - 2.53 - 0.393		PC(18:3(6Z,9Z,12Z)/17:0)		396.7789845	2	5.958233333	0	0	Infinity		x	x	x	x	x
5.96_396.7790m/z	75959		M+H+Na	C43H80NO8P	32	0	-0.887760098			61.21701177	100 - 48.1 - 13 - 2.53 - 0.393		PC(18:3(9Z,12Z,15Z)/17:0)		396.7789845	2	5.958233333	0	0	Infinity		x	x	x	x	x
5.96_396.7790m/z	76120		M+H+Na	C43H80NO8P	32	0	-0.887760099			61.21701177	100 - 48.1 - 13 - 2.53 - 0.393		PC(20:2(11Z,14Z)/15:1(9Z))		396.7789845	2	5.958233333	0	0	Infinity		x	x	x	x	x
5.96_396.7790m/z	76592		M+2Na	C41H82NO8P	32	0	2.304107041			62.5310924	100 - 46 - 12 - 2.26 - 0.343	http://nonlinear.com/redirect/outbound?p=hmdb&param=HMDB08991	PE(18:0/18:0)		396.7789845	2	5.958233333	0	0	Infinity		x	x	x	x	x
5.96_396.7790m/z	76785		M+2Na	C41H82NO8P	32	0	2.304107041			62.5310924	100 - 46 - 12 - 2.26 - 0.343		PE(17:0/19:0)		396.7789845	2	5.958233333	0	0	Infinity		x	x	x	x	x
5.96_396.7790m/z	77007		M+2Na	C41H82NO8P	32	0	2.304107041			62.5310924	100 - 46 - 12 - 2.26 - 0.343		PE(19:0/17:0)		396.7789845	2	5.958233333	0	0	Infinity		x	x	x	x	x
5.96_396.7790m/z	77227		M+2Na	C41H82NO8P	32	0	2.304107041			62.5310924	100 - 46 - 12 - 2.26 - 0.343		PE(21:0/15:0)		396.7789845	2	5.958233333	0	0	Infinity		x	x	x	x	x
5.96_396.7790m/z	77465		M+2Na	C41H82NO8P	32	0	2.304107041			62.5310924	100 - 46 - 12 - 2.26 - 0.343		PE(15:0/21:0)		396.7789845	2	5.958233333	0	0	Infinity		x	x	x	x	x
5.96_396.7790m/z	GPCho(10:0/23:0)		M+2Na	C41H82NO8P	32	0	2.304107046			62.5310924	100 - 46 - 12 - 2.26 - 0.343	http://nonlinear.com/redirect/outbound?p=lipidblast&param=GPCho%2810%3A0%2F23%3A0%29	GPCho(10:0/23:0)		396.7789845	2	5.958233333	0	0	Infinity		x	x	x	x	x
5.96_396.7790m/z	GPCho(11:0/22:0)		M+2Na	C41H82NO8P	32	0	2.304107046			62.5310924	100 - 46 - 12 - 2.26 - 0.343	http://nonlinear.com/redirect/outbound?p=lipidblast&param=GPCho%2811%3A0%2F22%3A0%29	GPCho(11:0/22:0)		396.7789845	2	5.958233333	0	0	Infinity		x	x	x	x	x
5.96_396.7790m/z	GPCho(12:0/21:0)		M+2Na	C41H82NO8P	32	0	2.304107046			62.5310924	100 - 46 - 12 - 2.26 - 0.343	http://nonlinear.com/redirect/outbound?p=lipidblast&param=GPCho%2812%3A0%2F21%3A0%29	GPCho(12:0/21:0)		396.7789845	2	5.958233333	0	0	Infinity		x	x	x	x	x
5.96_396.7790m/z	GPCho(13:0/20:0)		M+2Na	C41H82NO8P	32	0	2.304107046			62.5310924	100 - 46 - 12 - 2.26 - 0.343	http://nonlinear.com/redirect/outbound?p=lipidblast&param=GPCho%2813%3A0%2F20%3A0%29	GPCho(13:0/20:0)		396.7789845	2	5.958233333	0	0	Infinity		x	x	x	x	x
5.96_396.7790m/z	GPCho(14:0/19:0)		M+2Na	C41H82NO8P	32	0	2.304107046			62.5310924	100 - 46 - 12 - 2.26 - 0.343	http://nonlinear.com/redirect/outbound?p=lipidblast&param=GPCho%2814%3A0%2F19%3A0%29	GPCho(14:0/19:0)		396.7789845	2	5.958233333	0	0	Infinity		x	x	x	x	x
5.96_396.7790m/z	GPCho(15:0/18:0)		M+2Na	C41H82NO8P	32	0	2.304107046			62.5310924	100 - 46 - 12 - 2.26 - 0.343	http://nonlinear.com/redirect/outbound?p=lipidblast&param=GPCho%2815%3A0%2F18%3A0%29	GPCho(15:0/18:0)		396.7789845	2	5.958233333	0	0	Infinity		x	x	x	x	x
5.96_396.7790m/z	GPCho(15:0/20:3)		M+H+Na	C43H80NO8P	32	0	-0.887760093			61.21701177	100 - 48.1 - 13 - 2.53 - 0.393	http://nonlinear.com/redirect/outbound?p=lipidblast&param=GPCho%2815%3A0%2F20%3A3%29	GPCho(15:0/20:3)		396.7789845	2	5.958233333	0	0	Infinity		x	x	x	x	x
5.96_396.7790m/z	GPCho(15:0/22:6)		M+2H	C45H78NO8P	31.1	0	-3.902330957			59.93088147	100 - 50.2 - 14 - 2.81 - 0.448	http://nonlinear.com/redirect/outbound?p=lipidblast&param=GPCho%2815%3A0%2F22%3A6%29	GPCho(15:0/22:6)		396.7789845	2	5.958233333	0	0	Infinity		x	x	x	x	x
5.96_396.7790m/z	GPCho(15:1/20:2)		M+H+Na	C43H80NO8P	32	0	-0.887760093			61.21701177	100 - 48.1 - 13 - 2.53 - 0.393	http://nonlinear.com/redirect/outbound?p=lipidblast&param=GPCho%2815%3A1%2F20%3A2%29	GPCho(15:1/20:2)		396.7789845	2	5.958233333	0	0	Infinity		x	x	x	x	x
5.96_396.7790m/z	GPCho(15:1/22:5)		M+2H	C45H78NO8P	31.1	0	-3.902330957			59.93088147	100 - 50.2 - 14 - 2.81 - 0.448	http://nonlinear.com/redirect/outbound?p=lipidblast&param=GPCho%2815%3A1%2F22%3A5%29	GPCho(15:1/22:5)		396.7789845	2	5.958233333	0	0	Infinity		x	x	x	x	x
5.96_396.7790m/z	GPCho(16:0/17:0)		M+2Na	C41H82NO8P	32	0	2.304107046			62.5310924	100 - 46 - 12 - 2.26 - 0.343	http://nonlinear.com/redirect/outbound?p=lipidblast&param=GPCho%2816%3A0%2F17%3A0%29	GPCho(16:0/17:0)		396.7789845	2	5.958233333	0	0	Infinity		x	x	x	x	x
5.96_396.7790m/z	GPCho(17:0/16:0)		M+2Na	C41H82NO8P	32	0	2.304107046			62.5310924	100 - 46 - 12 - 2.26 - 0.343	http://nonlinear.com/redirect/outbound?p=lipidblast&param=GPCho%2817%3A0%2F16%3A0%29	GPCho(17:0/16:0)		396.7789845	2	5.958233333	0	0	Infinity		x	x	x	x	x
5.96_396.7790m/z	GPCho(17:0/18:3)		M+H+Na	C43H80NO8P	32	0	-0.887760093			61.21701177	100 - 48.1 - 13 - 2.53 - 0.393	http://nonlinear.com/redirect/outbound?p=lipidblast&param=GPCho%2817%3A0%2F18%3A3%29	GPCho(17:0/18:3)		396.7789845	2	5.958233333	0	0	Infinity		x	x	x	x	x
5.96_396.7790m/z	GPCho(17:1/18:2)		M+H+Na	C43H80NO8P	32	0	-0.887760093			61.21701177	100 - 48.1 - 13 - 2.53 - 0.393	http://nonlinear.com/redirect/outbound?p=lipidblast&param=GPCho%2817%3A1%2F18%3A2%29	GPCho(17:1/18:2)		396.7789845	2	5.958233333	0	0	Infinity		x	x	x	x	x
5.96_396.7790m/z	GPCho(17:1/20:5)		M+2H	C45H78NO8P	31.1	0	-3.902330957			59.93088147	100 - 50.2 - 14 - 2.81 - 0.448	http://nonlinear.com/redirect/outbound?p=lipidblast&param=GPCho%2817%3A1%2F20%3A5%29	GPCho(17:1/20:5)		396.7789845	2	5.958233333	0	0	Infinity		x	x	x	x	x
5.96_396.7790m/z	GPCho(17:2/18:1)		M+H+Na	C43H80NO8P	32	0	-0.887760093			61.21701177	100 - 48.1 - 13 - 2.53 - 0.393	http://nonlinear.com/redirect/outbound?p=lipidblast&param=GPCho%2817%3A2%2F18%3A1%29	GPCho(17:2/18:1)		396.7789845	2	5.958233333	0	0	Infinity		x	x	x	x	x
5.96_396.7790m/z	GPCho(17:2/20:4)		M+2H	C45H78NO8P	31.1	0	-3.902330957			59.93088147	100 - 50.2 - 14 - 2.81 - 0.448	http://nonlinear.com/redirect/outbound?p=lipidblast&param=GPCho%2817%3A2%2F20%3A4%29	GPCho(17:2/20:4)		396.7789845	2	5.958233333	0	0	Infinity		x	x	x	x	x
5.96_396.7790m/z	GPCho(18:0/15:0)		M+2Na	C41H82NO8P	32	0	2.304107046			62.5310924	100 - 46 - 12 - 2.26 - 0.343	http://nonlinear.com/redirect/outbound?p=lipidblast&param=GPCho%2818%3A0%2F15%3A0%29	GPCho(18:0/15:0)		396.7789845	2	5.958233333	0	0	Infinity		x	x	x	x	x
5.96_396.7790m/z	GPCho(18:1/17:2)		M+H+Na	C43H80NO8P	32	0	-0.887760093			61.21701177	100 - 48.1 - 13 - 2.53 - 0.393	http://nonlinear.com/redirect/outbound?p=lipidblast&param=GPCho%2818%3A1%2F17%3A2%29	GPCho(18:1/17:2)		396.7789845	2	5.958233333	0	0	Infinity		x	x	x	x	x
5.96_396.7790m/z	GPCho(18:2/17:1)		M+H+Na	C43H80NO8P	32	0	-0.887760093			61.21701177	100 - 48.1 - 13 - 2.53 - 0.393	http://nonlinear.com/redirect/outbound?p=lipidblast&param=GPCho%2818%3A2%2F17%3A1%29	GPCho(18:2/17:1)		396.7789845	2	5.958233333	0	0	Infinity		x	x	x	x	x
5.96_396.7790m/z	GPCho(18:3/17:0)		M+H+Na	C43H80NO8P	32	0	-0.887760093			61.21701177	100 - 48.1 - 13 - 2.53 - 0.393	http://nonlinear.com/redirect/outbound?p=lipidblast&param=GPCho%2818%3A3%2F17%3A0%29	GPCho(18:3/17:0)		396.7789845	2	5.958233333	0	0	Infinity		x	x	x	x	x
5.96_396.7790m/z	GPCho(19:0/14:0)		M+2Na	C41H82NO8P	32	0	2.304107046			62.5310924	100 - 46 - 12 - 2.26 - 0.343	http://nonlinear.com/redirect/outbound?p=lipidblast&param=GPCho%2819%3A0%2F14%3A0%29	GPCho(19:0/14:0)		396.7789845	2	5.958233333	0	0	Infinity		x	x	x	x	x
5.96_396.7790m/z	GPCho(20:0/13:0)		M+2Na	C41H82NO8P	32	0	2.304107046			62.5310924	100 - 46 - 12 - 2.26 - 0.343	http://nonlinear.com/redirect/outbound?p=lipidblast&param=GPCho%2820%3A0%2F13%3A0%29	GPCho(20:0/13:0)		396.7789845	2	5.958233333	0	0	Infinity		x	x	x	x	x
5.96_396.7790m/z	GPCho(20:2/15:1)		M+H+Na	C43H80NO8P	32	0	-0.887760093			61.21701177	100 - 48.1 - 13 - 2.53 - 0.393	http://nonlinear.com/redirect/outbound?p=lipidblast&param=GPCho%2820%3A2%2F15%3A1%29	GPCho(20:2/15:1)		396.7789845	2	5.958233333	0	0	Infinity		x	x	x	x	x
5.96_396.7790m/z	GPCho(20:3/15:0)		M+H+Na	C43H80NO8P	32	0	-0.887760093			61.21701177	100 - 48.1 - 13 - 2.53 - 0.393	http://nonlinear.com/redirect/outbound?p=lipidblast&param=GPCho%2820%3A3%2F15%3A0%29	GPCho(20:3/15:0)		396.7789845	2	5.958233333	0	0	Infinity		x	x	x	x	x
5.96_396.7790m/z	GPCho(20:4/17:2)		M+2H	C45H78NO8P	31.1	0	-3.902330957			59.93088147	100 - 50.2 - 14 - 2.81 - 0.448	http://nonlinear.com/redirect/outbound?p=lipidblast&param=GPCho%2820%3A4%2F17%3A2%29	GPCho(20:4/17:2)		396.7789845	2	5.958233333	0	0	Infinity		x	x	x	x	x
5.96_396.7790m/z	GPCho(20:5/17:1)		M+2H	C45H78NO8P	31.1	0	-3.902330957			59.93088147	100 - 50.2 - 14 - 2.81 - 0.448	http://nonlinear.com/redirect/outbound?p=lipidblast&param=GPCho%2820%3A5%2F17%3A1%29	GPCho(20:5/17:1)		396.7789845	2	5.958233333	0	0	Infinity		x	x	x	x	x
5.96_396.7790m/z	GPCho(21:0/12:0)		M+2Na	C41H82NO8P	32	0	2.304107046			62.5310924	100 - 46 - 12 - 2.26 - 0.343	http://nonlinear.com/redirect/outbound?p=lipidblast&param=GPCho%2821%3A0%2F12%3A0%29	GPCho(21:0/12:0)		396.7789845	2	5.958233333	0	0	Infinity		x	x	x	x	x
5.96_396.7790m/z	GPCho(22:0/11:0)		M+2Na	C41H82NO8P	32	0	2.304107046			62.5310924	100 - 46 - 12 - 2.26 - 0.343	http://nonlinear.com/redirect/outbound?p=lipidblast&param=GPCho%2822%3A0%2F11%3A0%29	GPCho(22:0/11:0)		396.7789845	2	5.958233333	0	0	Infinity		x	x	x	x	x
5.96_396.7790m/z	GPCho(22:5/15:1)		M+2H	C45H78NO8P	31.1	0	-3.902330957			59.93088147	100 - 50.2 - 14 - 2.81 - 0.448	http://nonlinear.com/redirect/outbound?p=lipidblast&param=GPCho%2822%3A5%2F15%3A1%29	GPCho(22:5/15:1)		396.7789845	2	5.958233333	0	0	Infinity		x	x	x	x	x
5.96_396.7790m/z	GPCho(22:6/15:0)		M+2H	C45H78NO8P	31.1	0	-3.902330957			59.93088147	100 - 50.2 - 14 - 2.81 - 0.448	http://nonlinear.com/redirect/outbound?p=lipidblast&param=GPCho%2822%3A6%2F15%3A0%29	GPCho(22:6/15:0)		396.7789845	2	5.958233333	0	0	Infinity		x	x	x	x	x
5.96_396.7790m/z	GPCho(23:0/10:0)		M+2Na	C41H82NO8P	32	0	2.304107046			62.5310924	100 - 46 - 12 - 2.26 - 0.343	http://nonlinear.com/redirect/outbound?p=lipidblast&param=GPCho%2823%3A0%2F10%3A0%29	GPCho(23:0/10:0)		396.7789845	2	5.958233333	0	0	Infinity		x	x	x	x	x
5.96_396.7790m/z	GPCho(24:0/9:0)		M+2Na	C41H82NO8P	32	0	2.304107046			62.5310924	100 - 46 - 12 - 2.26 - 0.343	http://nonlinear.com/redirect/outbound?p=lipidblast&param=GPCho%2824%3A0%2F9%3A0%29	GPCho(24:0/9:0)		396.7789845	2	5.958233333	0	0	Infinity		x	x	x	x	x
5.96_396.7790m/z	GPCho(25:0/8:0)		M+2Na	C41H82NO8P	32	0	2.304107046			62.5310924	100 - 46 - 12 - 2.26 - 0.343	http://nonlinear.com/redirect/outbound?p=lipidblast&param=GPCho%2825%3A0%2F8%3A0%29	GPCho(25:0/8:0)		396.7789845	2	5.958233333	0	0	Infinity		x	x	x	x	x
5.96_396.7790m/z	GPCho(26:0/7:0)		M+2Na	C41H82NO8P	32	0	2.304107046			62.5310924	100 - 46 - 12 - 2.26 - 0.343	http://nonlinear.com/redirect/outbound?p=lipidblast&param=GPCho%2826%3A0%2F7%3A0%29	GPCho(26:0/7:0)		396.7789845	2	5.958233333	0	0	Infinity		x	x	x	x	x
5.96_396.7790m/z	GPCho(7:0/26:0)		M+2Na	C41H82NO8P	32	0	2.304107046			62.5310924	100 - 46 - 12 - 2.26 - 0.343	http://nonlinear.com/redirect/outbound?p=lipidblast&param=GPCho%287%3A0%2F26%3A0%29	GPCho(7:0/26:0)		396.7789845	2	5.958233333	0	0	Infinity		x	x	x	x	x
5.96_396.7790m/z	GPCho(8:0/25:0)		M+2Na	C41H82NO8P	32	0	2.304107046			62.5310924	100 - 46 - 12 - 2.26 - 0.343	http://nonlinear.com/redirect/outbound?p=lipidblast&param=GPCho%288%3A0%2F25%3A0%29	GPCho(8:0/25:0)		396.7789845	2	5.958233333	0	0	Infinity		x	x	x	x	x
5.96_396.7790m/z	GPCho(9:0/24:0)		M+2Na	C41H82NO8P	32	0	2.304107046			62.5310924	100 - 46 - 12 - 2.26 - 0.343	http://nonlinear.com/redirect/outbound?p=lipidblast&param=GPCho%289%3A0%2F24%3A0%29	GPCho(9:0/24:0)		396.7789845	2	5.958233333	0	0	Infinity		x	x	x	x	x
5.96_396.7790m/z	GPEtn(10:0/26:0)		M+2Na	C41H82NO8P	32	0	2.304107046			62.5310924	100 - 46 - 12 - 2.26 - 0.343	http://nonlinear.com/redirect/outbound?p=lipidblast&param=GPEtn%2810%3A0%2F26%3A0%29	GPEtn(10:0/26:0)		396.7789845	2	5.958233333	0	0	Infinity		x	x	x	x	x
5.96_396.7790m/z	GPEtn(11:0/25:0)		M+2Na	C41H82NO8P	32	0	2.304107046			62.5310924	100 - 46 - 12 - 2.26 - 0.343	http://nonlinear.com/redirect/outbound?p=lipidblast&param=GPEtn%2811%3A0%2F25%3A0%29	GPEtn(11:0/25:0)		396.7789845	2	5.958233333	0	0	Infinity		x	x	x	x	x
5.96_396.7790m/z	GPEtn(12:0/24:0)		M+2Na	C41H82NO8P	32	0	2.304107046			62.5310924	100 - 46 - 12 - 2.26 - 0.343	http://nonlinear.com/redirect/outbound?p=lipidblast&param=GPEtn%2812%3A0%2F24%3A0%29	GPEtn(12:0/24:0)		396.7789845	2	5.958233333	0	0	Infinity		x	x	x	x	x
5.96_396.7790m/z	GPEtn(13:0/23:0)		M+2Na	C41H82NO8P	32	0	2.304107046			62.5310924	100 - 46 - 12 - 2.26 - 0.343	http://nonlinear.com/redirect/outbound?p=lipidblast&param=GPEtn%2813%3A0%2F23%3A0%29	GPEtn(13:0/23:0)		396.7789845	2	5.958233333	0	0	Infinity		x	x	x	x	x
5.96_396.7790m/z	GPEtn(14:0/22:0)		M+2Na	C41H82NO8P	32	0	2.304107046			62.5310924	100 - 46 - 12 - 2.26 - 0.343	http://nonlinear.com/redirect/outbound?p=lipidblast&param=GPEtn%2814%3A0%2F22%3A0%29	GPEtn(14:0/22:0)		396.7789845	2	5.958233333	0	0	Infinity		x	x	x	x	x
5.96_396.7790m/z	GPEtn(15:0/21:0)		M+2Na	C41H82NO8P	32	0	2.304107046			62.5310924	100 - 46 - 12 - 2.26 - 0.343	http://nonlinear.com/redirect/outbound?p=lipidblast&param=GPEtn%2815%3A0%2F21%3A0%29	GPEtn(15:0/21:0)		396.7789845	2	5.958233333	0	0	Infinity		x	x	x	x	x
5.96_396.7790m/z	GPEtn(16:0/20:0)		M+2Na	C41H82NO8P	32	0	2.304107046			62.5310924	100 - 46 - 12 - 2.26 - 0.343	http://nonlinear.com/redirect/outbound?p=lipidblast&param=GPEtn%2816%3A0%2F20%3A0%29	GPEtn(16:0/20:0)		396.7789845	2	5.958233333	0	0	Infinity		x	x	x	x	x
5.96_396.7790m/z	GPEtn(16:1/22:2)		M+H+Na	C43H80NO8P	32	0	-0.887760093			61.21701177	100 - 48.1 - 13 - 2.53 - 0.393	http://nonlinear.com/redirect/outbound?p=lipidblast&param=GPEtn%2816%3A1%2F22%3A2%29	GPEtn(16:1/22:2)		396.7789845	2	5.958233333	0	0	Infinity		x	x	x	x	x
5.96_396.7790m/z	GPEtn(17:0/19:0)		M+2Na	C41H82NO8P	32	0	2.304107046			62.5310924	100 - 46 - 12 - 2.26 - 0.343	http://nonlinear.com/redirect/outbound?p=lipidblast&param=GPEtn%2817%3A0%2F19%3A0%29	GPEtn(17:0/19:0)		396.7789845	2	5.958233333	0	0	Infinity		x	x	x	x	x
5.96_396.7790m/z	GPEtn(18:0/18:0)		M+2Na	C41H82NO8P	32	0	2.304107046			62.5310924	100 - 46 - 12 - 2.26 - 0.343	http://nonlinear.com/redirect/outbound?p=lipidblast&param=GPEtn%2818%3A0%2F18%3A0%29	GPEtn(18:0/18:0)		396.7789845	2	5.958233333	0	0	Infinity		x	x	x	x	x
5.96_396.7790m/z	GPEtn(18:0/20:3)		M+H+Na	C43H80NO8P	32	0	-0.887760093			61.21701177	100 - 48.1 - 13 - 2.53 - 0.393	http://nonlinear.com/redirect/outbound?p=lipidblast&param=GPEtn%2818%3A0%2F20%3A3%29	GPEtn(18:0/20:3)		396.7789845	2	5.958233333	0	0	Infinity		x	x	x	x	x
5.96_396.7790m/z	GPEtn(18:0/22:6)		M+2H	C45H78NO8P	31.1	0	-3.902330957			59.93088147	100 - 50.2 - 14 - 2.81 - 0.448	http://nonlinear.com/redirect/outbound?p=lipidblast&param=GPEtn%2818%3A0%2F22%3A6%29	GPEtn(18:0/22:6)		396.7789845	2	5.958233333	0	0	Infinity		x	x	x	x	x
5.96_396.7790m/z	GPEtn(18:1/20:2)		M+H+Na	C43H80NO8P	32	0	-0.887760093			61.21701177	100 - 48.1 - 13 - 2.53 - 0.393	http://nonlinear.com/redirect/outbound?p=lipidblast&param=GPEtn%2818%3A1%2F20%3A2%29	GPEtn(18:1/20:2)		396.7789845	2	5.958233333	0	0	Infinity		x	x	x	x	x
5.96_396.7790m/z	GPEtn(18:1/22:5)		M+2H	C45H78NO8P	31.1	0	-3.902330957			59.93088147	100 - 50.2 - 14 - 2.81 - 0.448	http://nonlinear.com/redirect/outbound?p=lipidblast&param=GPEtn%2818%3A1%2F22%3A5%29	GPEtn(18:1/22:5)		396.7789845	2	5.958233333	0	0	Infinity		x	x	x	x	x
5.96_396.7790m/z	GPEtn(18:2/20:1)		M+H+Na	C43H80NO8P	32	0	-0.887760093			61.21701177	100 - 48.1 - 13 - 2.53 - 0.393	http://nonlinear.com/redirect/outbound?p=lipidblast&param=GPEtn%2818%3A2%2F20%3A1%29	GPEtn(18:2/20:1)		396.7789845	2	5.958233333	0	0	Infinity		x	x	x	x	x
5.96_396.7790m/z	GPEtn(18:2/22:4)		M+2H	C45H78NO8P	31.1	0	-3.902330957			59.93088147	100 - 50.2 - 14 - 2.81 - 0.448	http://nonlinear.com/redirect/outbound?p=lipidblast&param=GPEtn%2818%3A2%2F22%3A4%29	GPEtn(18:2/22:4)		396.7789845	2	5.958233333	0	0	Infinity		x	x	x	x	x
5.96_396.7790m/z	GPEtn(18:3/20:0)		M+H+Na	C43H80NO8P	32	0	-0.887760093			61.21701177	100 - 48.1 - 13 - 2.53 - 0.393	http://nonlinear.com/redirect/outbound?p=lipidblast&param=GPEtn%2818%3A3%2F20%3A0%29	GPEtn(18:3/20:0)		396.7789845	2	5.958233333	0	0	Infinity		x	x	x	x	x
5.96_396.7790m/z	GPEtn(18:4/22:2)		M+2H	C45H78NO8P	31.1	0	-3.902330957			59.93088147	100 - 50.2 - 14 - 2.81 - 0.448	http://nonlinear.com/redirect/outbound?p=lipidblast&param=GPEtn%2818%3A4%2F22%3A2%29	GPEtn(18:4/22:2)		396.7789845	2	5.958233333	0	0	Infinity		x	x	x	x	x
5.96_396.7790m/z	GPEtn(19:0/17:0)		M+2Na	C41H82NO8P	32	0	2.304107046			62.5310924	100 - 46 - 12 - 2.26 - 0.343	http://nonlinear.com/redirect/outbound?p=lipidblast&param=GPEtn%2819%3A0%2F17%3A0%29	GPEtn(19:0/17:0)		396.7789845	2	5.958233333	0	0	Infinity		x	x	x	x	x
5.96_396.7790m/z	GPEtn(20:0/16:0)		M+2Na	C41H82NO8P	32	0	2.304107046			62.5310924	100 - 46 - 12 - 2.26 - 0.343	http://nonlinear.com/redirect/outbound?p=lipidblast&param=GPEtn%2820%3A0%2F16%3A0%29	GPEtn(20:0/16:0)		396.7789845	2	5.958233333	0	0	Infinity		x	x	x	x	x
5.96_396.7790m/z	GPEtn(20:0/18:3)		M+H+Na	C43H80NO8P	32	0	-0.887760093			61.21701177	100 - 48.1 - 13 - 2.53 - 0.393	http://nonlinear.com/redirect/outbound?p=lipidblast&param=GPEtn%2820%3A0%2F18%3A3%29	GPEtn(20:0/18:3)		396.7789845	2	5.958233333	0	0	Infinity		x	x	x	x	x
5.96_396.7790m/z	GPEtn(20:1/18:2)		M+H+Na	C43H80NO8P	32	0	-0.887760093			61.21701177	100 - 48.1 - 13 - 2.53 - 0.393	http://nonlinear.com/redirect/outbound?p=lipidblast&param=GPEtn%2820%3A1%2F18%3A2%29	GPEtn(20:1/18:2)		396.7789845	2	5.958233333	0	0	Infinity		x	x	x	x	x
5.96_396.7790m/z	GPEtn(20:1/20:5)		M+2H	C45H78NO8P	31.1	0	-3.902330957			59.93088147	100 - 50.2 - 14 - 2.81 - 0.448	http://nonlinear.com/redirect/outbound?p=lipidblast&param=GPEtn%2820%3A1%2F20%3A5%29	GPEtn(20:1/20:5)		396.7789845	2	5.958233333	0	0	Infinity		x	x	x	x	x
5.96_396.7790m/z	GPEtn(20:2/18:1)		M+H+Na	C43H80NO8P	32	0	-0.887760093			61.21701177	100 - 48.1 - 13 - 2.53 - 0.393	http://nonlinear.com/redirect/outbound?p=lipidblast&param=GPEtn%2820%3A2%2F18%3A1%29	GPEtn(20:2/18:1)		396.7789845	2	5.958233333	0	0	Infinity		x	x	x	x	x
5.96_396.7790m/z	GPEtn(20:2/20:4)		M+2H	C45H78NO8P	31.1	0	-3.902330957			59.93088147	100 - 50.2 - 14 - 2.81 - 0.448	http://nonlinear.com/redirect/outbound?p=lipidblast&param=GPEtn%2820%3A2%2F20%3A4%29	GPEtn(20:2/20:4)		396.7789845	2	5.958233333	0	0	Infinity		x	x	x	x	x
5.96_396.7790m/z	GPEtn(20:3/18:0)		M+H+Na	C43H80NO8P	32	0	-0.887760093			61.21701177	100 - 48.1 - 13 - 2.53 - 0.393	http://nonlinear.com/redirect/outbound?p=lipidblast&param=GPEtn%2820%3A3%2F18%3A0%29	GPEtn(20:3/18:0)		396.7789845	2	5.958233333	0	0	Infinity		x	x	x	x	x
5.96_396.7790m/z	GPEtn(20:3/20:3)		M+2H	C45H78NO8P	31.1	0	-3.902330957			59.93088147	100 - 50.2 - 14 - 2.81 - 0.448	http://nonlinear.com/redirect/outbound?p=lipidblast&param=GPEtn%2820%3A3%2F20%3A3%29	GPEtn(20:3/20:3)		396.7789845	2	5.958233333	0	0	Infinity		x	x	x	x	x
5.96_396.7790m/z	GPEtn(20:4/20:2)		M+2H	C45H78NO8P	31.1	0	-3.902330957			59.93088147	100 - 50.2 - 14 - 2.81 - 0.448	http://nonlinear.com/redirect/outbound?p=lipidblast&param=GPEtn%2820%3A4%2F20%3A2%29	GPEtn(20:4/20:2)		396.7789845	2	5.958233333	0	0	Infinity		x	x	x	x	x
5.96_396.7790m/z	GPEtn(20:5/20:1)		M+2H	C45H78NO8P	31.1	0	-3.902330957			59.93088147	100 - 50.2 - 14 - 2.81 - 0.448	http://nonlinear.com/redirect/outbound?p=lipidblast&param=GPEtn%2820%3A5%2F20%3A1%29	GPEtn(20:5/20:1)		396.7789845	2	5.958233333	0	0	Infinity		x	x	x	x	x
5.96_396.7790m/z	GPEtn(21:0/15:0)		M+2Na	C41H82NO8P	32	0	2.304107046			62.5310924	100 - 46 - 12 - 2.26 - 0.343	http://nonlinear.com/redirect/outbound?p=lipidblast&param=GPEtn%2821%3A0%2F15%3A0%29	GPEtn(21:0/15:0)		396.7789845	2	5.958233333	0	0	Infinity		x	x	x	x	x
5.96_396.7790m/z	GPEtn(22:0/14:0)		M+2Na	C41H82NO8P	32	0	2.304107046			62.5310924	100 - 46 - 12 - 2.26 - 0.343	http://nonlinear.com/redirect/outbound?p=lipidblast&param=GPEtn%2822%3A0%2F14%3A0%29	GPEtn(22:0/14:0)		396.7789845	2	5.958233333	0	0	Infinity		x	x	x	x	x
5.96_396.7790m/z	GPEtn(22:2/16:1)		M+H+Na	C43H80NO8P	32	0	-0.887760093			61.21701177	100 - 48.1 - 13 - 2.53 - 0.393	http://nonlinear.com/redirect/outbound?p=lipidblast&param=GPEtn%2822%3A2%2F16%3A1%29	GPEtn(22:2/16:1)		396.7789845	2	5.958233333	0	0	Infinity		x	x	x	x	x
5.96_396.7790m/z	GPEtn(22:2/18:4)		M+2H	C45H78NO8P	31.1	0	-3.902330957			59.93088147	100 - 50.2 - 14 - 2.81 - 0.448	http://nonlinear.com/redirect/outbound?p=lipidblast&param=GPEtn%2822%3A2%2F18%3A4%29	GPEtn(22:2/18:4)		396.7789845	2	5.958233333	0	0	Infinity		x	x	x	x	x
5.96_396.7790m/z	GPEtn(22:4/18:2)		M+2H	C45H78NO8P	31.1	0	-3.902330957			59.93088147	100 - 50.2 - 14 - 2.81 - 0.448	http://nonlinear.com/redirect/outbound?p=lipidblast&param=GPEtn%2822%3A4%2F18%3A2%29	GPEtn(22:4/18:2)		396.7789845	2	5.958233333	0	0	Infinity		x	x	x	x	x
5.96_396.7790m/z	GPEtn(22:5/18:1)		M+2H	C45H78NO8P	31.1	0	-3.902330957			59.93088147	100 - 50.2 - 14 - 2.81 - 0.448	http://nonlinear.com/redirect/outbound?p=lipidblast&param=GPEtn%2822%3A5%2F18%3A1%29	GPEtn(22:5/18:1)		396.7789845	2	5.958233333	0	0	Infinity		x	x	x	x	x
5.96_396.7790m/z	GPEtn(22:6/18:0)		M+2H	C45H78NO8P	31.1	0	-3.902330957			59.93088147	100 - 50.2 - 14 - 2.81 - 0.448	http://nonlinear.com/redirect/outbound?p=lipidblast&param=GPEtn%2822%3A6%2F18%3A0%29	GPEtn(22:6/18:0)		396.7789845	2	5.958233333	0	0	Infinity		x	x	x	x	x
5.96_396.7790m/z	GPEtn(23:0/13:0)		M+2Na	C41H82NO8P	32	0	2.304107046			62.5310924	100 - 46 - 12 - 2.26 - 0.343	http://nonlinear.com/redirect/outbound?p=lipidblast&param=GPEtn%2823%3A0%2F13%3A0%29	GPEtn(23:0/13:0)		396.7789845	2	5.958233333	0	0	Infinity		x	x	x	x	x
5.96_396.7790m/z	GPEtn(24:0/12:0)		M+2Na	C41H82NO8P	32	0	2.304107046			62.5310924	100 - 46 - 12 - 2.26 - 0.343	http://nonlinear.com/redirect/outbound?p=lipidblast&param=GPEtn%2824%3A0%2F12%3A0%29	GPEtn(24:0/12:0)		396.7789845	2	5.958233333	0	0	Infinity		x	x	x	x	x
5.96_396.7790m/z	GPEtn(25:0/11:0)		M+2Na	C41H82NO8P	32	0	2.304107046			62.5310924	100 - 46 - 12 - 2.26 - 0.343	http://nonlinear.com/redirect/outbound?p=lipidblast&param=GPEtn%2825%3A0%2F11%3A0%29	GPEtn(25:0/11:0)		396.7789845	2	5.958233333	0	0	Infinity		x	x	x	x	x
5.96_396.7790m/z	GPEtn(26:0/10:0)		M+2Na	C41H82NO8P	32	0	2.304107046			62.5310924	100 - 46 - 12 - 2.26 - 0.343	http://nonlinear.com/redirect/outbound?p=lipidblast&param=GPEtn%2826%3A0%2F10%3A0%29	GPEtn(26:0/10:0)		396.7789845	2	5.958233333	0	0	Infinity		x	x	x	x	x
5.96_397.7699m/z	78676		M+H+Na	C42H78NO9P	32.3	0	2.480760954			64.20602272	100 - 47 - 12.7 - 2.49 - 0.393		PS(O-18:0/18:3(6Z,9Z,12Z))		397.7699154	2	5.958233333	0	0	Infinity		x	x	x	x	x
5.96_397.7699m/z	78677		M+H+Na	C42H78NO9P	32.3	0	2.480760954			64.20602272	100 - 47 - 12.7 - 2.49 - 0.393		PS(O-18:0/18:3(9Z,12Z,15Z))		397.7699154	2	5.958233333	0	0	Infinity		x	x	x	x	x
5.96_397.7699m/z	78722		M+H+Na	C42H78NO9P	32.3	0	2.480760954			64.20602272	100 - 47 - 12.7 - 2.49 - 0.393		PS(O-16:0/20:3(8Z,11Z,14Z))		397.7699154	2	5.958233333	0	0	Infinity		x	x	x	x	x
5.96_397.7699m/z	78735		M+2H	C44H76NO9P	32.4	0	-0.619614448			62.85712241	100 - 49.2 - 13.7 - 2.77 - 0.447		PS(O-16:0/22:6(4Z,7Z,10Z,13Z,16Z,19Z))		397.7699154	2	5.958233333	0	0	Infinity		x	x	x	x	x
5.96_397.7699m/z	78760		M+H+Na	C42H78NO9P	32.3	0	2.480760954			64.20602272	100 - 47 - 12.7 - 2.49 - 0.393		PS(P-16:0/20:2(11Z,14Z))		397.7699154	2	5.958233333	0	0	Infinity		x	x	x	x	x
5.96_397.7699m/z	78780		M+H+Na	C42H78NO9P	32.3	0	2.480760954			64.20602272	100 - 47 - 12.7 - 2.49 - 0.393		PS(P-18:0/18:2(9Z,12Z))		397.7699154	2	5.958233333	0	0	Infinity		x	x	x	x	x
5.96_397.7699m/z	78790		M+2H	C44H76NO9P	32.4	0	-0.619614448			62.85712241	100 - 49.2 - 13.7 - 2.77 - 0.447		PS(P-18:0/20:5(5Z,8Z,11Z,14Z,17Z))		397.7699154	2	5.958233333	0	0	Infinity		x	x	x	x	x
5.96_398.7756m/z	78660		M+H+Na	C42H80NO9P	36.2	0	-2.968320883			84.49771358	100 - 47.1 - 12.7 - 2.49 - 0.393		PS(O-16:0/20:2(11Z,14Z))		398.7756354	2	5.958233333	0	0	Infinity		x	x	x	x	x
5.96_398.7756m/z	78675		M+H+Na	C42H80NO9P	36.2	0	-2.968320883			84.49771358	100 - 47.1 - 12.7 - 2.49 - 0.393		PS(O-18:0/18:2(9Z,12Z))		398.7756354	2	5.958233333	0	0	Infinity		x	x	x	x	x
5.96_398.7756m/z	78759		M+H+Na	C42H80NO9P	36.2	0	-2.968320883			84.49771358	100 - 47.1 - 12.7 - 2.49 - 0.393		PS(P-16:0/20:1(11Z))		398.7756354	2	5.958233333	0	0	Infinity		x	x	x	x	x
5.96_398.7756m/z	78803		M+H+Na	C42H80NO9P	36.2	0	-2.968320883			84.49771358	100 - 47.1 - 12.7 - 2.49 - 0.393		PS(P-20:0/16:1(9Z))		398.7756354	2	5.958233333	0	0	Infinity		x	x	x	x	x
5.96_398.7756m/z	78831		M+H+Na	C42H80NO9P	36.2	0	-2.968320883			84.49771358	100 - 47.1 - 12.7 - 2.49 - 0.393		PS(P-18:0/18:1(9Z))		398.7756354	2	5.958233333	0	0	Infinity		x	x	x	x	x
5.96_408.0990m/z	16507		M+2Na-H	C13H21N3O9	36.7	0	0.23249739			83.96678133	100 - 15.7 - 3.01 - 0.344		Glu Thr Asp		408.0990286	1	5.958233333	0	0	Infinity		x	x	x	x	x	x
5.96_408.0990m/z	18706		M+2Na-H	C13H21N3O9	36.7	0	0.23249739			83.96678133	100 - 15.7 - 3.01 - 0.344		Thr Glu Asp		408.0990286	1	5.958233333	0	0	Infinity		x	x	x	x	x	x
5.96_408.0990m/z	18873		M+2Na-H	C13H21N3O9	36.7	0	0.23249739			83.96678133	100 - 15.7 - 3.01 - 0.344		Glu Glu Ser		408.0990286	1	5.958233333	0	0	Infinity		x	x	x	x	x	x
5.96_408.0990m/z	20222		M+2Na-H	C13H21N3O9	36.7	0	0.23249739			83.96678133	100 - 15.7 - 3.01 - 0.344		Glu Asp Thr		408.0990286	1	5.958233333	0	0	Infinity		x	x	x	x	x	x
5.96_408.0990m/z	20223		M+2Na-H	C13H21N3O9	36.7	0	0.23249739			83.96678133	100 - 15.7 - 3.01 - 0.344		Asp Thr Glu		408.0990286	1	5.958233333	0	0	Infinity		x	x	x	x	x	x
5.96_408.0990m/z	20237		M+2Na-H	C13H21N3O9	36.7	0	0.23249739			83.96678133	100 - 15.7 - 3.01 - 0.344		Glu Ser Glu		408.0990286	1	5.958233333	0	0	Infinity		x	x	x	x	x	x
5.96_408.0990m/z	22032		M+2Na-H	C13H21N3O9	36.7	0	0.23249739			83.96678133	100 - 15.7 - 3.01 - 0.344		Asp Glu Thr		408.0990286	1	5.958233333	0	0	Infinity		x	x	x	x	x	x
5.96_408.0990m/z	22480		M+2Na-H	C13H21N3O9	36.7	0	0.23249739			83.96678133	100 - 15.7 - 3.01 - 0.344		Ser Glu Glu		408.0990286	1	5.958233333	0	0	Infinity		x	x	x	x	x	x
5.96_408.0990m/z	22847		M+2Na-H	C13H21N3O9	36.7	0	0.23249739			83.96678133	100 - 15.7 - 3.01 - 0.344		Thr Asp Glu		408.0990286	1	5.958233333	0	0	Infinity		x	x	x	x	x	x
5.96_408.0990m/z	66950		M+CH3OH+H	C11H21NO9S2	35.4	0	-0.628727429			77.89716827	100 - 14.4 - 11.9 - 1.54 - 0.526		Glucocochlearin		408.0990286	1	5.958233333	0	0	Infinity		x	x	x	x	x	x
5.96_408.0990m/z	71614		M+CH3OH+H	C11H21NO9S2	35.4	0	-0.628727429			77.89716827	100 - 14.4 - 11.9 - 1.54 - 0.526		2-Methylpropyl glucosinolate		408.0990286	1	5.958233333	0	0	Infinity		x	x	x	x	x	x
5.96_408.0990m/z	93119		M+CH3OH+H	C11H21NO9S2	35.4	0	-0.628727429			77.89716827	100 - 14.4 - 11.9 - 1.54 - 0.526	http://nonlinear.com/redirect/outbound?p=hmdb&param=HMDB38426	Butyl glucosinolate		408.0990286	1	5.958233333	0	0	Infinity		x	x	x	x	x	x
5.96_324.1451m/z	17499		M+H-2H2O	C17H21N5O4	35.9	0	-1.13535732			80.81184283	100 - 20.6 - 2.84 - 0.294		Gly His Phe		324.1450935	1	5.958233333	0	0	Infinity		x	x	x	x	x	x
5.96_324.1451m/z	17540		M+H-2H2O	C17H21N5O4	35.9	0	-1.13535732			80.81184283	100 - 20.6 - 2.84 - 0.294		His Gly Phe		324.1450935	1	5.958233333	0	0	Infinity		x	x	x	x	x	x
5.96_324.1451m/z	18305		M+H-2H2O	C17H21N5O4	35.9	0	-1.13535732			80.81184283	100 - 20.6 - 2.84 - 0.294		Phe His Gly		324.1450935	1	5.958233333	0	0	Infinity		x	x	x	x	x	x
5.96_324.1451m/z	18500		M+H-2H2O	C17H21N5O4	35.9	0	-1.13535732			80.81184283	100 - 20.6 - 2.84 - 0.294		Gly Phe His		324.1450935	1	5.958233333	0	0	Infinity		x	x	x	x	x	x
5.96_324.1451m/z	20200		M+H-2H2O	C17H21N5O4	35.9	0	-1.13535732			80.81184283	100 - 20.6 - 2.84 - 0.294		His Phe Gly		324.1450935	1	5.958233333	0	0	Infinity		x	x	x	x	x	x
5.96_324.1451m/z	20952		M+H-2H2O	C17H21N5O4	35.9	0	-1.13535732			80.81184283	100 - 20.6 - 2.84 - 0.294		Phe Gly His		324.1450935	1	5.958233333	0	0	Infinity		x	x	x	x	x	x
5.96_324.1451m/z	23790		M+H-H2O	C17H19N5O3	35.9	0	-1.195315693			81.02335305	100 - 20.5 - 2.62 - 0.251		His Trp		324.1450935	1	5.958233333	0	0	Infinity		x	x	x	x	x	x
5.96_324.1451m/z	23887		M+H-H2O	C17H19N5O3	35.9	0	-1.195315693			81.02335305	100 - 20.5 - 2.62 - 0.251		Trp His		324.1450935	1	5.958233333	0	0	Infinity		x	x	x	x	x	x
5.96_324.1451m/z	85302		M+ACN+H	C15H14N4O2	36.3	0	-1.445441032			83.33154424	100 - 17.9 - 1.93 - 0.154	http://nonlinear.com/redirect/outbound?p=hmdb&param=HMDB13911	12-Hydroxynevirapine		324.1450935	1	5.958233333	0	0	Infinity		x	x	x	x	x	x
5.96_324.1451m/z	85303		M+ACN+H	C15H14N4O2	36.3	0	-1.445441032			83.33154424	100 - 17.9 - 1.93 - 0.154	http://nonlinear.com/redirect/outbound?p=hmdb&param=HMDB13912	2-Hydroxynevirapine		324.1450935	1	5.958233333	0	0	Infinity		x	x	x	x	x	x
5.96_324.1451m/z	85304		M+ACN+H	C15H14N4O2	36.3	0	-1.445441032			83.33154424	100 - 17.9 - 1.93 - 0.154	http://nonlinear.com/redirect/outbound?p=hmdb&param=HMDB13913	8-Hydroxynevirapine		324.1450935	1	5.958233333	0	0	Infinity		x	x	x	x	x	x
5.96_324.1451m/z	85305		M+ACN+H	C15H14N4O2	36.3	0	-1.445441032			83.33154424	100 - 17.9 - 1.93 - 0.154	http://nonlinear.com/redirect/outbound?p=hmdb&param=HMDB13914	3-Hydroxynevirapine		324.1450935	1	5.958233333	0	0	Infinity		x	x	x	x	x	x
5.96_324.1451m/z	85802		M+H-H2O	C17H19N5O3	35.9	0	-1.195315693			81.02335305	100 - 20.5 - 2.62 - 0.251	http://nonlinear.com/redirect/outbound?p=hmdb&param=HMDB28896	Histidinyl-Tryptophan		324.1450935	1	5.958233333	0	0	Infinity		x	x	x	x	x	x
5.96_324.1451m/z	85978		M+H-H2O	C17H19N5O3	35.9	0	-1.195315693			81.02335305	100 - 20.5 - 2.62 - 0.251	http://nonlinear.com/redirect/outbound?p=hmdb&param=HMDB29085	Tryptophyl-Histidine		324.1450935	1	5.958233333	0	0	Infinity		x	x	x	x	x	x
5.96_324.1451m/z	88782		M+H-H2O	C16H23NO7	35.8	0	2.725015745			82.2722601	100 - 18.2 - 3 - 0.345	http://nonlinear.com/redirect/outbound?p=hmdb&param=HMDB32864	Mycotoxin T 2		324.1450935	1	5.958233333	0	0	Infinity		x	x	x	x	x	x
5.96_298.1649m/z	43970		M+CH3OH+H	C14H19NO4	36.9	0	-0.030531184			84.7007968	100 - 15.9 - 2 - 0.184		ANISOMYCIN		298.1648912	1	5.958233333	0	0	Infinity		x	x	x	x	x	x
5.96_298.1649m/z	66165		M+CH3OH+H	C14H19NO4	36.9	0	-0.030531185			84.7007968	100 - 15.9 - 2 - 0.184		N(alpha)-Benzyloxycarbonyl-L-leucine		298.1648912	1	5.958233333	0	0	Infinity		x	x	x	x	x	x
5.96_298.1649m/z	87929		M+ACN+H	C13H20O5	37.1	0	-0.031591661			85.71229655	100 - 14.5 - 2 - 0.189	http://nonlinear.com/redirect/outbound?p=hmdb&param=HMDB31772	1-Methoxy-1-(2,4,5-trimethoxyphenyl)-2-propanol		298.1648912	1	5.958233333	0	0	Infinity		x	x	x	x	x	x
5.96_298.1649m/z	94866		M+ACN+H	C13H20O5	37.1	0	-0.031591661			85.71229655	100 - 14.5 - 2 - 0.189	http://nonlinear.com/redirect/outbound?p=hmdb&param=HMDB40352	2-[4-(3-Hydroxypropyl)-2-methoxyphenoxy]-1,3-propanediol		298.1648912	1	5.958233333	0	0	Infinity		x	x	x	x	x	x
4.41_372.1687m/z	785		2M+3H2O+2H	C16H26N2O5S	31.3	0	2.396348742			59.32098497	100 - 19.3 - 7.32 - 1.14 - 0.167		Cilastatin		372.1686612	2	4.408416667	0	0	Infinity		x	x	x	x	x
5.96_524.2180m/z	104370		M+ACN+H	C21H30N4O7S	35.2	0	1.323060241			77.83879608	100 - 25.6 - 9.1 - 1.73 - 0.287		Ala Asp Phe Met		524.2179838	1	5.958233333	0	0	Infinity		x	x	x	x	x	x
5.96_524.2180m/z	104484		M+ACN+H	C21H30N4O7S	35.2	0	1.323060241			77.83879608	100 - 25.6 - 9.1 - 1.73 - 0.287		Ala Asp Met Phe		524.2179838	1	5.958233333	0	0	Infinity		x	x	x	x	x	x
5.96_524.2180m/z	105130		M+ACN+H	C21H30N4O7S	35.2	0	1.323060241			77.83879608	100 - 25.6 - 9.1 - 1.73 - 0.287		Ala Phe Asp Met		524.2179838	1	5.958233333	0	0	Infinity		x	x	x	x	x	x
5.96_524.2180m/z	105282		M+ACN+H	C21H30N4O7S	35.2	0	1.323060241			77.83879608	100 - 25.6 - 9.1 - 1.73 - 0.287		Ala Phe Met Asp		524.2179838	1	5.958233333	0	0	Infinity		x	x	x	x	x	x
5.96_524.2180m/z	107524		M+ACN+H	C21H30N4O7S	35.2	0	1.323060241			77.83879608	100 - 25.6 - 9.1 - 1.73 - 0.287		Ala Met Asp Phe		524.2179838	1	5.958233333	0	0	Infinity		x	x	x	x	x	x
5.96_524.2180m/z	107562		M+ACN+H	C21H30N4O7S	35.2	0	1.323060241			77.83879608	100 - 25.6 - 9.1 - 1.73 - 0.287		Ala Met Phe Asp		524.2179838	1	5.958233333	0	0	Infinity		x	x	x	x	x	x
5.96_524.2180m/z	112377		M+ACN+H	C21H30N4O7S	35.2	0	1.323060241			77.83879608	100 - 25.6 - 9.1 - 1.73 - 0.287		Cys Asp Phe Val		524.2179838	1	5.958233333	0	0	Infinity		x	x	x	x	x	x
5.96_524.2180m/z	112624		M+ACN+H	C21H30N4O7S	35.2	0	1.323060241			77.83879608	100 - 25.6 - 9.1 - 1.73 - 0.287		Cys Asp Val Phe		524.2179838	1	5.958233333	0	0	Infinity		x	x	x	x	x	x
5.96_524.2180m/z	112859		M+H-H2O	C23H35N5O8S	35.5	0	1.178730252			78.84503115	100 - 28.2 - 10 - 2.04 - 0.355		Cys Glu Lys Tyr		524.2179838	1	5.958233333	0	0	Infinity		x	x	x	x	x	x
5.96_524.2180m/z	113068		M+H-H2O	C23H35N5O8S	35.5	0	1.178730252			78.84503115	100 - 28.2 - 10 - 2.04 - 0.355		Cys Glu Tyr Lys		524.2179838	1	5.958233333	0	0	Infinity		x	x	x	x	x	x
5.96_524.2180m/z	113137		M+ACN+H	C21H30N4O7S	35.2	0	1.323060241			77.83879608	100 - 25.6 - 9.1 - 1.73 - 0.287		Cys Phe Asp Val		524.2179838	1	5.958233333	0	0	Infinity		x	x	x	x	x	x
5.96_524.2180m/z	113422		M+ACN+H	C21H30N4O7S	35.2	0	1.323060241			77.83879608	100 - 25.6 - 9.1 - 1.73 - 0.287		Cys Phe Val Asp		524.2179838	1	5.958233333	0	0	Infinity		x	x	x	x	x	x
5.96_524.2180m/z	114759		M+H-H2O	C23H35N5O8S	35.5	0	1.178730252			78.84503115	100 - 28.2 - 10 - 2.04 - 0.355		Cys Lys Glu Tyr		524.2179838	1	5.958233333	0	0	Infinity		x	x	x	x	x	x
5.96_524.2180m/z	115063		M+H-H2O	C23H35N5O8S	35.5	0	1.178730252			78.84503115	100 - 28.2 - 10 - 2.04 - 0.355		Cys Lys Tyr Glu		524.2179838	1	5.958233333	0	0	Infinity		x	x	x	x	x	x
5.96_524.2180m/z	116598		M+CH3OH+H	C22H29N5O6S	35.4	0	1.298810351			78.59113225	100 - 27 - 9.26 - 1.81 - 0.293		Cys Pro Ser Trp		524.2179838	1	5.958233333	0	0	Infinity		x	x	x	x	x	x
5.96_524.2180m/z	116619		M+ACN+H	C21H30N4O7S	35.2	0	1.323060241			77.83879608	100 - 25.6 - 9.1 - 1.73 - 0.287		Cys Pro Thr Tyr		524.2179838	1	5.958233333	0	0	Infinity		x	x	x	x	x	x
5.96_524.2180m/z	116655		M+CH3OH+H	C22H29N5O6S	35.4	0	1.298810351			78.59113225	100 - 27 - 9.26 - 1.81 - 0.293		Cys Pro Trp Ser		524.2179838	1	5.958233333	0	0	Infinity		x	x	x	x	x	x
5.96_524.2180m/z	116676		M+ACN+H	C21H30N4O7S	35.2	0	1.323060241			77.83879608	100 - 25.6 - 9.1 - 1.73 - 0.287		Cys Pro Tyr Thr		524.2179838	1	5.958233333	0	0	Infinity		x	x	x	x	x	x
5.96_524.2180m/z	117738		M+CH3OH+H	C22H29N5O6S	35.4	0	1.298810351			78.59113225	100 - 27 - 9.26 - 1.81 - 0.293		Cys Ser Pro Trp		524.2179838	1	5.958233333	0	0	Infinity		x	x	x	x	x	x
5.96_524.2180m/z	117852		M+CH3OH+H	C22H29N5O6S	35.4	0	1.298810351			78.59113225	100 - 27 - 9.26 - 1.81 - 0.293		Cys Ser Trp Pro		524.2179838	1	5.958233333	0	0	Infinity		x	x	x	x	x	x
5.96_524.2180m/z	118139		M+ACN+H	C21H30N4O7S	35.2	0	1.323060241			77.83879608	100 - 25.6 - 9.1 - 1.73 - 0.287		Cys Thr Pro Tyr		524.2179838	1	5.958233333	0	0	Infinity		x	x	x	x	x	x
5.96_524.2180m/z	118272		M+ACN+H	C21H30N4O7S	35.2	0	1.323060241			77.83879608	100 - 25.6 - 9.1 - 1.73 - 0.287		Cys Thr Tyr Pro		524.2179838	1	5.958233333	0	0	Infinity		x	x	x	x	x	x
5.96_524.2180m/z	118324		M+ACN+H	C21H30N4O7S	35.2	0	1.323060241			77.83879608	100 - 25.6 - 9.1 - 1.73 - 0.287		Cys Val Asp Phe		524.2179838	1	5.958233333	0	0	Infinity		x	x	x	x	x	x
5.96_524.2180m/z	118362		M+ACN+H	C21H30N4O7S	35.2	0	1.323060241			77.83879608	100 - 25.6 - 9.1 - 1.73 - 0.287		Cys Val Phe Asp		524.2179838	1	5.958233333	0	0	Infinity		x	x	x	x	x	x
5.96_524.2180m/z	118935		M+CH3OH+H	C22H29N5O6S	35.4	0	1.298810351			78.59113225	100 - 27 - 9.26 - 1.81 - 0.293		Cys Trp Pro Ser		524.2179838	1	5.958233333	0	0	Infinity		x	x	x	x	x	x
5.96_524.2180m/z	118992		M+CH3OH+H	C22H29N5O6S	35.4	0	1.298810351			78.59113225	100 - 27 - 9.26 - 1.81 - 0.293		Cys Trp Ser Pro		524.2179838	1	5.958233333	0	0	Infinity		x	x	x	x	x	x
5.96_524.2180m/z	119148		M+H-H2O	C23H35N5O8S	35.5	0	1.178730252			78.84503115	100 - 28.2 - 10 - 2.04 - 0.355		Cys Tyr Glu Lys		524.2179838	1	5.958233333	0	0	Infinity		x	x	x	x	x	x
5.96_524.2180m/z	119243		M+H-H2O	C23H35N5O8S	35.5	0	1.178730252			78.84503115	100 - 28.2 - 10 - 2.04 - 0.355		Cys Tyr Lys Glu		524.2179838	1	5.958233333	0	0	Infinity		x	x	x	x	x	x
5.96_524.2180m/z	119336		M+ACN+H	C21H30N4O7S	35.2	0	1.323060241			77.83879608	100 - 25.6 - 9.1 - 1.73 - 0.287		Cys Tyr Pro Thr		524.2179838	1	5.958233333	0	0	Infinity		x	x	x	x	x	x
5.96_524.2180m/z	119412		M+ACN+H	C21H30N4O7S	35.2	0	1.323060241			77.83879608	100 - 25.6 - 9.1 - 1.73 - 0.287		Cys Tyr Thr Pro		524.2179838	1	5.958233333	0	0	Infinity		x	x	x	x	x	x
5.96_524.2180m/z	119570		M+ACN+H	C21H30N4O7S	35.2	0	1.323060241			77.83879608	100 - 25.6 - 9.1 - 1.73 - 0.287		Asp Ala Phe Met		524.2179838	1	5.958233333	0	0	Infinity		x	x	x	x	x	x
5.96_524.2180m/z	119684		M+ACN+H	C21H30N4O7S	35.2	0	1.323060241			77.83879608	100 - 25.6 - 9.1 - 1.73 - 0.287		Asp Ala Met Phe		524.2179838	1	5.958233333	0	0	Infinity		x	x	x	x	x	x
5.96_524.2180m/z	119977		M+ACN+H	C21H30N4O7S	35.2	0	1.323060241			77.83879608	100 - 25.6 - 9.1 - 1.73 - 0.287		Asp Cys Phe Val		524.2179838	1	5.958233333	0	0	Infinity		x	x	x	x	x	x
5.96_524.2180m/z	120224		M+ACN+H	C21H30N4O7S	35.2	0	1.323060241			77.83879608	100 - 25.6 - 9.1 - 1.73 - 0.287		Asp Cys Val Phe		524.2179838	1	5.958233333	0	0	Infinity		x	x	x	x	x	x
5.96_524.2180m/z	121090		M+ACN+H	C21H30N4O7S	35.2	0	1.323060241			77.83879608	100 - 25.6 - 9.1 - 1.73 - 0.287		Asp Phe Ala Met		524.2179838	1	5.958233333	0	0	Infinity		x	x	x	x	x	x
5.96_524.2180m/z	121117		M+ACN+H	C21H30N4O7S	35.2	0	1.323060241			77.83879608	100 - 25.6 - 9.1 - 1.73 - 0.287		Asp Phe Cys Val		524.2179838	1	5.958233333	0	0	Infinity		x	x	x	x	x	x
5.96_524.2180m/z	121280		M+ACN+H	C21H30N4O7S	35.2	0	1.323060241			77.83879608	100 - 25.6 - 9.1 - 1.73 - 0.287		Asp Phe Met Ala		524.2179838	1	5.958233333	0	0	Infinity		x	x	x	x	x	x
5.96_524.2180m/z	121421		M+ACN+H	C21H30N4O7S	35.2	0	1.323060241			77.83879608	100 - 25.6 - 9.1 - 1.73 - 0.287		Asp Phe Val Cys		524.2179838	1	5.958233333	0	0	Infinity		x	x	x	x	x	x
5.96_524.2180m/z	121714		M+ACN+Na	C16H28N8O8	35.2	0	-1.729381943			78.26820463	100 - 20.9 - 3.72 - 0.473		Asp Gly Asn Arg		524.2179838	1	5.958233333	0	0	Infinity		x	x	x	x	x	x
5.96_524.2180m/z	121771		M+ACN+Na	C16H28N8O8	35.2	0	-1.729381943			78.26820463	100 - 20.9 - 3.72 - 0.473		Asp Gly Arg Asn		524.2179838	1	5.958233333	0	0	Infinity		x	x	x	x	x	x
5.96_524.2180m/z	123484		M+ACN+H	C21H30N4O7S	35.2	0	1.323060241			77.83879608	100 - 25.6 - 9.1 - 1.73 - 0.287		Asp Met Ala Phe		524.2179838	1	5.958233333	0	0	Infinity		x	x	x	x	x	x
5.96_524.2180m/z	123560		M+ACN+H	C21H30N4O7S	35.2	0	1.323060241			77.83879608	100 - 25.6 - 9.1 - 1.73 - 0.287		Asp Met Phe Ala		524.2179838	1	5.958233333	0	0	Infinity		x	x	x	x	x	x
5.96_524.2180m/z	123994		M+ACN+Na	C16H28N8O8	35.2	0	-1.729381943			78.26820463	100 - 20.9 - 3.72 - 0.473		Asp Asn Gly Arg		524.2179838	1	5.958233333	0	0	Infinity		x	x	x	x	x	x
5.96_524.2180m/z	124165		M+ACN+Na	C16H28N8O8	35.2	0	-1.729381943			78.26820463	100 - 20.9 - 3.72 - 0.473		Asp Asn Arg Gly		524.2179838	1	5.958233333	0	0	Infinity		x	x	x	x	x	x
5.96_524.2180m/z	125191		M+ACN+Na	C16H28N8O8	35.2	0	-1.729381943			78.26820463	100 - 20.9 - 3.72 - 0.473		Asp Arg Gly Asn		524.2179838	1	5.958233333	0	0	Infinity		x	x	x	x	x	x
5.96_524.2180m/z	125305		M+ACN+Na	C16H28N8O8	35.2	0	-1.729381943			78.26820463	100 - 20.9 - 3.72 - 0.473		Asp Arg Asn Gly		524.2179838	1	5.958233333	0	0	Infinity		x	x	x	x	x	x
5.96_524.2180m/z	126304		M+ACN+H	C21H30N4O7S	35.2	0	1.323060241			77.83879608	100 - 25.6 - 9.1 - 1.73 - 0.287		Asp Val Cys Phe		524.2179838	1	5.958233333	0	0	Infinity		x	x	x	x	x	x
5.96_524.2180m/z	126361		M+ACN+H	C21H30N4O7S	35.2	0	1.323060241			77.83879608	100 - 25.6 - 9.1 - 1.73 - 0.287		Asp Val Phe Cys		524.2179838	1	5.958233333	0	0	Infinity		x	x	x	x	x	x
5.96_524.2180m/z	128059		M+H-H2O	C23H35N5O8S	35.5	0	1.178730252			78.84503115	100 - 28.2 - 10 - 2.04 - 0.355		Glu Cys Lys Tyr		524.2179838	1	5.958233333	0	0	Infinity		x	x	x	x	x	x
5.96_524.2180m/z	128268		M+H-H2O	C23H35N5O8S	35.5	0	1.178730252			78.84503115	100 - 28.2 - 10 - 2.04 - 0.355		Glu Cys Tyr Lys		524.2179838	1	5.958233333	0	0	Infinity		x	x	x	x	x	x
5.96_524.2180m/z	129190		M+ACN+H	C21H30N4O7S	35.2	0	1.323060241			77.83879608	100 - 25.6 - 9.1 - 1.73 - 0.287		Glu Phe Gly Met		524.2179838	1	5.958233333	0	0	Infinity		x	x	x	x	x	x
5.96_524.2180m/z	129285		M+ACN+H	C21H30N4O7S	35.2	0	1.323060241			77.83879608	100 - 25.6 - 9.1 - 1.73 - 0.287		Glu Phe Met Gly		524.2179838	1	5.958233333	0	0	Infinity		x	x	x	x	x	x
5.96_524.2180m/z	129570		M+ACN+H	C21H30N4O7S	35.2	0	1.323060241			77.83879608	100 - 25.6 - 9.1 - 1.73 - 0.287		Glu Gly Phe Met		524.2179838	1	5.958233333	0	0	Infinity		x	x	x	x	x	x
5.96_524.2180m/z	129684		M+ACN+H	C21H30N4O7S	35.2	0	1.323060241			77.83879608	100 - 25.6 - 9.1 - 1.73 - 0.287		Glu Gly Met Phe		524.2179838	1	5.958233333	0	0	Infinity		x	x	x	x	x	x
5.96_524.2180m/z	130719		M+H-H2O	C23H35N5O8S	35.5	0	1.178730252			78.84503115	100 - 28.2 - 10 - 2.04 - 0.355		Glu Lys Cys Tyr		524.2179838	1	5.958233333	0	0	Infinity		x	x	x	x	x	x
5.96_524.2180m/z	131061		M+H-H2O	C23H35N5O8S	35.5	0	1.178730252			78.84503115	100 - 28.2 - 10 - 2.04 - 0.355		Glu Lys Tyr Cys		524.2179838	1	5.958233333	0	0	Infinity		x	x	x	x	x	x
5.96_524.2180m/z	131565		M+ACN+H	C21H30N4O7S	35.2	0	1.323060241			77.83879608	100 - 25.6 - 9.1 - 1.73 - 0.287		Glu Met Phe Gly		524.2179838	1	5.958233333	0	0	Infinity		x	x	x	x	x	x
5.96_524.2180m/z	131584		M+ACN+H	C21H30N4O7S	35.2	0	1.323060241			77.83879608	100 - 25.6 - 9.1 - 1.73 - 0.287		Glu Met Gly Phe		524.2179838	1	5.958233333	0	0	Infinity		x	x	x	x	x	x
5.96_524.2180m/z	135108		M+H-H2O	C23H35N5O8S	35.5	0	1.178730252			78.84503115	100 - 28.2 - 10 - 2.04 - 0.355		Glu Tyr Cys Lys		524.2179838	1	5.958233333	0	0	Infinity		x	x	x	x	x	x
5.96_524.2180m/z	135241		M+H-H2O	C23H35N5O8S	35.5	0	1.178730252			78.84503115	100 - 28.2 - 10 - 2.04 - 0.355		Glu Tyr Lys Cys		524.2179838	1	5.958233333	0	0	Infinity		x	x	x	x	x	x
5.96_524.2180m/z	135530		M+ACN+H	C21H30N4O7S	35.2	0	1.323060241			77.83879608	100 - 25.6 - 9.1 - 1.73 - 0.287		Phe Ala Asp Met		524.2179838	1	5.958233333	0	0	Infinity		x	x	x	x	x	x
5.96_524.2180m/z	135682		M+ACN+H	C21H30N4O7S	35.2	0	1.323060241			77.83879608	100 - 25.6 - 9.1 - 1.73 - 0.287		Phe Ala Met Asp		524.2179838	1	5.958233333	0	0	Infinity		x	x	x	x	x	x
5.96_524.2180m/z	135937		M+ACN+H	C21H30N4O7S	35.2	0	1.323060241			77.83879608	100 - 25.6 - 9.1 - 1.73 - 0.287		Phe Cys Asp Val		524.2179838	1	5.958233333	0	0	Infinity		x	x	x	x	x	x
5.96_524.2180m/z	136222		M+ACN+H	C21H30N4O7S	35.2	0	1.323060241			77.83879608	100 - 25.6 - 9.1 - 1.73 - 0.287		Phe Cys Val Asp		524.2179838	1	5.958233333	0	0	Infinity		x	x	x	x	x	x
5.96_524.2180m/z	136290		M+ACN+H	C21H30N4O7S	35.2	0	1.323060241			77.83879608	100 - 25.6 - 9.1 - 1.73 - 0.287		Phe Asp Ala Met		524.2179838	1	5.958233333	0	0	Infinity		x	x	x	x	x	x
5.96_524.2180m/z	136317		M+ACN+H	C21H30N4O7S	35.2	0	1.323060241			77.83879608	100 - 25.6 - 9.1 - 1.73 - 0.287		Phe Asp Cys Val		524.2179838	1	5.958233333	0	0	Infinity		x	x	x	x	x	x
5.96_524.2180m/z	136480		M+ACN+H	C21H30N4O7S	35.2	0	1.323060241			77.83879608	100 - 25.6 - 9.1 - 1.73 - 0.287		Phe Asp Met Ala		524.2179838	1	5.958233333	0	0	Infinity		x	x	x	x	x	x
5.96_524.2180m/z	136621		M+ACN+H	C21H30N4O7S	35.2	0	1.323060241			77.83879608	100 - 25.6 - 9.1 - 1.73 - 0.287		Phe Asp Val Cys		524.2179838	1	5.958233333	0	0	Infinity		x	x	x	x	x	x
5.96_524.2180m/z	136790		M+ACN+H	C21H30N4O7S	35.2	0	1.323060241			77.83879608	100 - 25.6 - 9.1 - 1.73 - 0.287		Phe Glu Gly Met		524.2179838	1	5.958233333	0	0	Infinity		x	x	x	x	x	x
5.96_524.2180m/z	136885		M+ACN+H	C21H30N4O7S	35.2	0	1.323060241			77.83879608	100 - 25.6 - 9.1 - 1.73 - 0.287		Phe Glu Met Gly		524.2179838	1	5.958233333	0	0	Infinity		x	x	x	x	x	x
5.96_524.2180m/z	137550		M+ACN+H	C21H30N4O7S	35.2	0	1.323060241			77.83879608	100 - 25.6 - 9.1 - 1.73 - 0.287		Phe Gly Glu Met		524.2179838	1	5.958233333	0	0	Infinity		x	x	x	x	x	x
5.96_524.2180m/z	137682		M+ACN+H	C21H30N4O7S	35.2	0	1.323060241			77.83879608	100 - 25.6 - 9.1 - 1.73 - 0.287		Phe Gly Met Glu		524.2179838	1	5.958233333	0	0	Infinity		x	x	x	x	x	x
5.96_524.2180m/z	139481		M+ACN+H	C21H30N4O7S	35.2	0	1.323060241			77.83879608	100 - 25.6 - 9.1 - 1.73 - 0.287		Phe Met Ala Asp		524.2179838	1	5.958233333	0	0	Infinity		x	x	x	x	x	x
5.96_524.2180m/z	139519		M+ACN+H	C21H30N4O7S	35.2	0	1.323060241			77.83879608	100 - 25.6 - 9.1 - 1.73 - 0.287		Phe Met Asp Ala		524.2179838	1	5.958233333	0	0	Infinity		x	x	x	x	x	x
5.96_524.2180m/z	139544		M+ACN+H	C21H30N4O7S	35.2	0	1.323060241			77.83879608	100 - 25.6 - 9.1 - 1.73 - 0.287		Phe Met Glu Gly		524.2179838	1	5.958233333	0	0	Infinity		x	x	x	x	x	x
5.96_524.2180m/z	139582		M+ACN+H	C21H30N4O7S	35.2	0	1.323060241			77.83879608	100 - 25.6 - 9.1 - 1.73 - 0.287		Phe Met Gly Glu		524.2179838	1	5.958233333	0	0	Infinity		x	x	x	x	x	x
5.96_524.2180m/z	142301		M+ACN+H	C21H30N4O7S	35.2	0	1.323060241			77.83879608	100 - 25.6 - 9.1 - 1.73 - 0.287		Phe Val Cys Asp		524.2179838	1	5.958233333	0	0	Infinity		x	x	x	x	x	x
5.96_524.2180m/z	142320		M+ACN+H	C21H30N4O7S	35.2	0	1.323060241			77.83879608	100 - 25.6 - 9.1 - 1.73 - 0.287		Phe Val Asp Cys		524.2179838	1	5.958233333	0	0	Infinity		x	x	x	x	x	x
5.96_524.2180m/z	144513		M+ACN+Na	C16H28N8O8	35.2	0	-1.729381943			78.26820463	100 - 20.9 - 3.72 - 0.473		Gly Asp Asn Arg		524.2179838	1	5.958233333	0	0	Infinity		x	x	x	x	x	x
5.96_524.2180m/z	144570		M+ACN+Na	C16H28N8O8	35.2	0	-1.729381943			78.26820463	100 - 20.9 - 3.72 - 0.473		Gly Asp Arg Asn		524.2179838	1	5.958233333	0	0	Infinity		x	x	x	x	x	x
5.96_524.2180m/z	144769		M+ACN+H	C21H30N4O7S	35.2	0	1.323060241			77.83879608	100 - 25.6 - 9.1 - 1.73 - 0.287		Gly Glu Phe Met		524.2179838	1	5.958233333	0	0	Infinity		x	x	x	x	x	x
5.96_524.2180m/z	144883		M+ACN+H	C21H30N4O7S	35.2	0	1.323060241			77.83879608	100 - 25.6 - 9.1 - 1.73 - 0.287		Gly Glu Met Phe		524.2179838	1	5.958233333	0	0	Infinity		x	x	x	x	x	x
5.96_524.2180m/z	145149		M+ACN+H	C21H30N4O7S	35.2	0	1.323060241			77.83879608	100 - 25.6 - 9.1 - 1.73 - 0.287		Gly Phe Glu Met		524.2179838	1	5.958233333	0	0	Infinity		x	x	x	x	x	x
5.96_524.2180m/z	145282		M+ACN+H	C21H30N4O7S	35.2	0	1.323060241			77.83879608	100 - 25.6 - 9.1 - 1.73 - 0.287		Gly Phe Met Glu		524.2179838	1	5.958233333	0	0	Infinity		x	x	x	x	x	x
5.96_524.2180m/z	147543		M+ACN+H	C21H30N4O7S	35.2	0	1.323060241			77.83879608	100 - 25.6 - 9.1 - 1.73 - 0.287		Gly Met Glu Phe		524.2179838	1	5.958233333	0	0	Infinity		x	x	x	x	x	x
5.96_524.2180m/z	147562		M+ACN+H	C21H30N4O7S	35.2	0	1.323060241			77.83879608	100 - 25.6 - 9.1 - 1.73 - 0.287		Gly Met Phe Glu		524.2179838	1	5.958233333	0	0	Infinity		x	x	x	x	x	x
5.96_524.2180m/z	147933		M+ACN+Na	C16H28N8O8	35.2	0	-1.729381943			78.26820463	100 - 20.9 - 3.72 - 0.473		Gly Asn Asp Arg		524.2179838	1	5.958233333	0	0	Infinity		x	x	x	x	x	x
5.96_524.2180m/z	148161		M+ACN+Na	C16H28N8O8	35.2	0	-1.729381943			78.26820463	100 - 20.9 - 3.72 - 0.473		Gly Asn Arg Asp		524.2179838	1	5.958233333	0	0	Infinity		x	x	x	x	x	x
5.96_524.2180m/z	149130		M+ACN+Na	C16H28N8O8	35.2	0	-1.729381943			78.26820463	100 - 20.9 - 3.72 - 0.473		Gly Arg Asp Asn		524.2179838	1	5.958233333	0	0	Infinity		x	x	x	x	x	x
5.96_524.2180m/z	149301		M+ACN+Na	C16H28N8O8	35.2	0	-1.729381943			78.26820463	100 - 20.9 - 3.72 - 0.473		Gly Arg Asn Asp		524.2179838	1	5.958233333	0	0	Infinity		x	x	x	x	x	x
5.96_524.2180m/z	167958		M+H-H2O	C23H35N5O8S	35.5	0	1.178730252			78.84503115	100 - 28.2 - 10 - 2.04 - 0.355		Lys Cys Glu Tyr		524.2179838	1	5.958233333	0	0	Infinity		x	x	x	x	x	x
5.96_524.2180m/z	168262		M+H-H2O	C23H35N5O8S	35.5	0	1.178730252			78.84503115	100 - 28.2 - 10 - 2.04 - 0.355		Lys Cys Tyr Glu		524.2179838	1	5.958233333	0	0	Infinity		x	x	x	x	x	x
5.96_524.2180m/z	168718		M+H-H2O	C23H35N5O8S	35.5	0	1.178730252			78.84503115	100 - 28.2 - 10 - 2.04 - 0.355		Lys Glu Cys Tyr		524.2179838	1	5.958233333	0	0	Infinity		x	x	x	x	x	x
5.96_524.2180m/z	169060		M+H-H2O	C23H35N5O8S	35.5	0	1.178730252			78.84503115	100 - 28.2 - 10 - 2.04 - 0.355		Lys Glu Tyr Cys		524.2179838	1	5.958233333	0	0	Infinity		x	x	x	x	x	x
5.96_524.2180m/z	175102		M+H-H2O	C23H35N5O8S	35.5	0	1.178730253			78.84503115	100 - 28.2 - 10 - 2.04 - 0.355		Lys Tyr Cys Glu		524.2179838	1	5.958233333	0	0	Infinity		x	x	x	x	x	x
5.96_524.2180m/z	175140		M+H-H2O	C23H35N5O8S	35.5	0	1.178730252			78.84503115	100 - 28.2 - 10 - 2.04 - 0.355		Lys Tyr Glu Cys		524.2179838	1	5.958233333	0	0	Infinity		x	x	x	x	x	x
5.96_524.2180m/z	183523		M+ACN+H	C21H30N4O7S	35.2	0	1.323060241			77.83879608	100 - 25.6 - 9.1 - 1.73 - 0.287		Met Ala Asp Phe		524.2179838	1	5.958233333	0	0	Infinity		x	x	x	x	x	x
5.96_524.2180m/z	183561		M+ACN+H	C21H30N4O7S	35.2	0	1.323060241			77.83879608	100 - 25.6 - 9.1 - 1.73 - 0.287		Met Ala Phe Asp		524.2179838	1	5.958233333	0	0	Infinity		x	x	x	x	x	x
5.96_524.2180m/z	184283		M+ACN+H	C21H30N4O7S	35.2	0	1.323060241			77.83879608	100 - 25.6 - 9.1 - 1.73 - 0.287		Met Asp Ala Phe		524.2179838	1	5.958233333	0	0	Infinity		x	x	x	x	x	x
5.96_524.2180m/z	184359		M+ACN+H	C21H30N4O7S	35.2	0	1.323060241			77.83879608	100 - 25.6 - 9.1 - 1.73 - 0.287		Met Asp Phe Ala		524.2179838	1	5.958233333	0	0	Infinity		x	x	x	x	x	x
5.96_524.2180m/z	184764		M+ACN+H	C21H30N4O7S	35.2	0	1.323060241			77.83879608	100 - 25.6 - 9.1 - 1.73 - 0.287		Met Glu Phe Gly		524.2179838	1	5.958233333	0	0	Infinity		x	x	x	x	x	x
5.96_524.2180m/z	184783		M+ACN+H	C21H30N4O7S	35.2	0	1.323060241			77.83879608	100 - 25.6 - 9.1 - 1.73 - 0.287		Met Glu Gly Phe		524.2179838	1	5.958233333	0	0	Infinity		x	x	x	x	x	x
5.96_524.2180m/z	185081		M+ACN+H	C21H30N4O7S	35.2	0	1.323060241			77.83879608	100 - 25.6 - 9.1 - 1.73 - 0.287		Met Phe Ala Asp		524.2179838	1	5.958233333	0	0	Infinity		x	x	x	x	x	x
5.96_524.2180m/z	185119		M+ACN+H	C21H30N4O7S	35.2	0	1.323060241			77.83879608	100 - 25.6 - 9.1 - 1.73 - 0.287		Met Phe Asp Ala		524.2179838	1	5.958233333	0	0	Infinity		x	x	x	x	x	x
5.96_524.2180m/z	185144		M+ACN+H	C21H30N4O7S	35.2	0	1.323060241			77.83879608	100 - 25.6 - 9.1 - 1.73 - 0.287		Met Phe Glu Gly		524.2179838	1	5.958233333	0	0	Infinity		x	x	x	x	x	x
5.96_524.2180m/z	185182		M+ACN+H	C21H30N4O7S	35.2	0	1.323060241			77.83879608	100 - 25.6 - 9.1 - 1.73 - 0.287		Met Phe Gly Glu		524.2179838	1	5.958233333	0	0	Infinity		x	x	x	x	x	x
5.96_524.2180m/z	185543		M+ACN+H	C21H30N4O7S	35.2	0	1.323060241			77.83879608	100 - 25.6 - 9.1 - 1.73 - 0.287		Met Gly Glu Phe		524.2179838	1	5.958233333	0	0	Infinity		x	x	x	x	x	x
5.96_524.2180m/z	185562		M+ACN+H	C21H30N4O7S	35.2	0	1.323060241			77.83879608	100 - 25.6 - 9.1 - 1.73 - 0.287		Met Gly Phe Glu		524.2179838	1	5.958233333	0	0	Infinity		x	x	x	x	x	x
5.96_524.2180m/z	189018		M+H-H2O	C23H35N5O8S	35.5	0	1.178730252			78.84503115	100 - 28.2 - 10 - 2.04 - 0.355		Met Gln Thr Tyr		524.2179838	1	5.958233333	0	0	Infinity		x	x	x	x	x	x
5.96_524.2180m/z	189075		M+H-H2O	C23H35N5O8S	35.5	0	1.178730252			78.84503115	100 - 28.2 - 10 - 2.04 - 0.355		Met Gln Tyr Thr		524.2179838	1	5.958233333	0	0	Infinity		x	x	x	x	x	x
5.96_524.2180m/z	190158		M+H-H2O	C23H35N5O8S	35.5	0	1.178730252			78.84503115	100 - 28.2 - 10 - 2.04 - 0.355		Met Thr Gln Tyr		524.2179838	1	5.958233333	0	0	Infinity		x	x	x	x	x	x
5.96_524.2180m/z	190272		M+H-H2O	C23H35N5O8S	35.5	0	1.178730252			78.84503115	100 - 28.2 - 10 - 2.04 - 0.355		Met Thr Tyr Gln		524.2179838	1	5.958233333	0	0	Infinity		x	x	x	x	x	x
5.96_524.2180m/z	191355		M+H-H2O	C23H35N5O8S	35.5	0	1.178730252			78.84503115	100 - 28.2 - 10 - 2.04 - 0.355		Met Tyr Gln Thr		524.2179838	1	5.958233333	0	0	Infinity		x	x	x	x	x	x
5.96_524.2180m/z	191412		M+H-H2O	C23H35N5O8S	35.5	0	1.178730252			78.84503115	100 - 28.2 - 10 - 2.04 - 0.355		Met Tyr Thr Gln		524.2179838	1	5.958233333	0	0	Infinity		x	x	x	x	x	x
5.96_524.2180m/z	192393		M+ACN+Na	C16H28N8O8	35.2	0	-1.729381943			78.26820463	100 - 20.9 - 3.72 - 0.473		Asn Asp Gly Arg		524.2179838	1	5.958233333	0	0	Infinity		x	x	x	x	x	x
5.96_524.2180m/z	192564		M+ACN+Na	C16H28N8O8	35.2	0	-1.729381943			78.26820463	100 - 20.9 - 3.72 - 0.473		Asn Asp Arg Gly		524.2179838	1	5.958233333	0	0	Infinity		x	x	x	x	x	x
5.96_524.2180m/z	193533		M+ACN+Na	C16H28N8O8	35.2	0	-1.729381943			78.26820463	100 - 20.9 - 3.72 - 0.473		Asn Gly Asp Arg		524.2179838	1	5.958233333	0	0	Infinity		x	x	x	x	x	x
5.96_524.2180m/z	193761		M+ACN+Na	C16H28N8O8	35.2	0	-1.729381943			78.26820463	100 - 20.9 - 3.72 - 0.473		Asn Gly Arg Asp		524.2179838	1	5.958233333	0	0	Infinity		x	x	x	x	x	x
5.96_524.2180m/z	197124		M+ACN+Na	C16H28N8O8	35.2	0	-1.729381943			78.26820463	100 - 20.9 - 3.72 - 0.473		Asn Arg Asp Gly		524.2179838	1	5.958233333	0	0	Infinity		x	x	x	x	x	x
5.96_524.2180m/z	197181		M+ACN+Na	C16H28N8O8	35.2	0	-1.729381943			78.26820463	100 - 20.9 - 3.72 - 0.473		Asn Arg Gly Asp		524.2179838	1	5.958233333	0	0	Infinity		x	x	x	x	x	x
5.96_524.2180m/z	200197		M+CH3OH+H	C22H29N5O6S	35.4	0	1.298810351			78.59113225	100 - 27 - 9.26 - 1.81 - 0.293		Pro Cys Ser Trp		524.2179838	1	5.958233333	0	0	Infinity		x	x	x	x	x	x
5.96_524.2180m/z	200218		M+ACN+H	C21H30N4O7S	35.2	0	1.323060241			77.83879608	100 - 25.6 - 9.1 - 1.73 - 0.287		Pro Cys Thr Tyr		524.2179838	1	5.958233333	0	0	Infinity		x	x	x	x	x	x
5.96_524.2180m/z	200254		M+CH3OH+H	C22H29N5O6S	35.4	0	1.298810351			78.59113225	100 - 27 - 9.26 - 1.81 - 0.293		Pro Cys Trp Ser		524.2179838	1	5.958233333	0	0	Infinity		x	x	x	x	x	x
5.96_524.2180m/z	200275		M+ACN+H	C21H30N4O7S	35.2	0	1.323060241			77.83879608	100 - 25.6 - 9.1 - 1.73 - 0.287		Pro Cys Tyr Thr		524.2179838	1	5.958233333	0	0	Infinity		x	x	x	x	x	x
5.96_524.2180m/z	205517		M+CH3OH+H	C22H29N5O6S	35.4	0	1.298810351			78.59113225	100 - 27 - 9.26 - 1.81 - 0.293		Pro Ser Cys Trp		524.2179838	1	5.958233333	0	0	Infinity		x	x	x	x	x	x
5.96_524.2180m/z	205840		M+CH3OH+H	C22H29N5O6S	35.4	0	1.298810351			78.59113225	100 - 27 - 9.26 - 1.81 - 0.293		Pro Ser Trp Cys		524.2179838	1	5.958233333	0	0	Infinity		x	x	x	x	x	x
5.96_524.2180m/z	205918		M+ACN+H	C21H30N4O7S	35.2	0	1.323060241			77.83879608	100 - 25.6 - 9.1 - 1.73 - 0.287		Pro Thr Cys Tyr		524.2179838	1	5.958233333	0	0	Infinity		x	x	x	x	x	x
5.96_524.2180m/z	206260		M+ACN+H	C21H30N4O7S	35.2	0	1.323060241			77.83879608	100 - 25.6 - 9.1 - 1.73 - 0.287		Pro Thr Tyr Cys		524.2179838	1	5.958233333	0	0	Infinity		x	x	x	x	x	x
5.96_524.2180m/z	206714		M+CH3OH+H	C22H29N5O6S	35.4	0	1.298810351			78.59113225	100 - 27 - 9.26 - 1.81 - 0.293		Pro Trp Cys Ser		524.2179838	1	5.958233333	0	0	Infinity		x	x	x	x	x	x
5.96_524.2180m/z	206980		M+CH3OH+H	C22H29N5O6S	35.4	0	1.298810351			78.59113225	100 - 27 - 9.26 - 1.81 - 0.293		Pro Trp Ser Cys		524.2179838	1	5.958233333	0	0	Infinity		x	x	x	x	x	x
5.96_524.2180m/z	207115		M+ACN+H	C21H30N4O7S	35.2	0	1.323060241			77.83879608	100 - 25.6 - 9.1 - 1.73 - 0.287		Pro Tyr Cys Thr		524.2179838	1	5.958233333	0	0	Infinity		x	x	x	x	x	x
5.96_524.2180m/z	207400		M+ACN+H	C21H30N4O7S	35.2	0	1.323060241			77.83879608	100 - 25.6 - 9.1 - 1.73 - 0.287		Pro Tyr Thr Cys		524.2179838	1	5.958233333	0	0	Infinity		x	x	x	x	x	x
5.96_524.2180m/z	211818		M+H-H2O	C23H35N5O8S	35.5	0	1.178730252			78.84503115	100 - 28.2 - 10 - 2.04 - 0.355		Gln Met Thr Tyr		524.2179838	1	5.958233333	0	0	Infinity		x	x	x	x	x	x
5.96_524.2180m/z	211875		M+H-H2O	C23H35N5O8S	35.5	0	1.178730252			78.84503115	100 - 28.2 - 10 - 2.04 - 0.355		Gln Met Tyr Thr		524.2179838	1	5.958233333	0	0	Infinity		x	x	x	x	x	x
5.96_524.2180m/z	214098		M+H-H2O	C23H35N5O8S	35.5	0	1.178730253			78.84503115	100 - 28.2 - 10 - 2.04 - 0.355		Gln Thr Met Tyr		524.2179838	1	5.958233333	0	0	Infinity		x	x	x	x	x	x
5.96_524.2180m/z	214269		M+H-H2O	C23H35N5O8S	35.5	0	1.178730252			78.84503115	100 - 28.2 - 10 - 2.04 - 0.355		Gln Thr Tyr Met		524.2179838	1	5.958233333	0	0	Infinity		x	x	x	x	x	x
5.96_524.2180m/z	215295		M+H-H2O	C23H35N5O8S	35.5	0	1.178730252			78.84503115	100 - 28.2 - 10 - 2.04 - 0.355		Gln Tyr Met Thr		524.2179838	1	5.958233333	0	0	Infinity		x	x	x	x	x	x
5.96_524.2180m/z	215409		M+H-H2O	C23H35N5O8S	35.5	0	1.178730252			78.84503115	100 - 28.2 - 10 - 2.04 - 0.355		Gln Tyr Thr Met		524.2179838	1	5.958233333	0	0	Infinity		x	x	x	x	x	x
5.96_524.2180m/z	216390		M+ACN+Na	C16H28N8O8	35.2	0	-1.729381943			78.26820463	100 - 20.9 - 3.72 - 0.473		Arg Asp Gly Asn		524.2179838	1	5.958233333	0	0	Infinity		x	x	x	x	x	x
5.96_524.2180m/z	216504		M+ACN+Na	C16H28N8O8	35.2	0	-1.729381943			78.26820463	100 - 20.9 - 3.72 - 0.473		Arg Asp Asn Gly		524.2179838	1	5.958233333	0	0	Infinity		x	x	x	x	x	x
5.96_524.2180m/z	217530		M+ACN+Na	C16H28N8O8	35.2	0	-1.729381943			78.26820463	100 - 20.9 - 3.72 - 0.473		Arg Gly Asp Asn		524.2179838	1	5.958233333	0	0	Infinity		x	x	x	x	x	x
5.96_524.2180m/z	217701		M+ACN+Na	C16H28N8O8	35.2	0	-1.729381943			78.26820463	100 - 20.9 - 3.72 - 0.473		Arg Gly Asn Asp		524.2179838	1	5.958233333	0	0	Infinity		x	x	x	x	x	x
5.96_524.2180m/z	219924		M+ACN+Na	C16H28N8O8	35.2	0	-1.729381943			78.26820463	100 - 20.9 - 3.72 - 0.473		Arg Asn Asp Gly		524.2179838	1	5.958233333	0	0	Infinity		x	x	x	x	x	x
5.96_524.2180m/z	219981		M+ACN+Na	C16H28N8O8	35.2	0	-1.729381943			78.26820463	100 - 20.9 - 3.72 - 0.473		Arg Asn Gly Asp		524.2179838	1	5.958233333	0	0	Infinity		x	x	x	x	x	x
5.96_524.2180m/z	224137		M+CH3OH+H	C22H29N5O6S	35.4	0	1.298810351			78.59113225	100 - 27 - 9.26 - 1.81 - 0.293		Ser Cys Pro Trp		524.2179838	1	5.958233333	0	0	Infinity		x	x	x	x	x	x
5.96_524.2180m/z	224251		M+CH3OH+H	C22H29N5O6S	35.4	0	1.298810351			78.59113225	100 - 27 - 9.26 - 1.81 - 0.293		Ser Cys Trp Pro		524.2179838	1	5.958233333	0	0	Infinity		x	x	x	x	x	x
5.96_524.2180m/z	228317		M+CH3OH+H	C22H29N5O6S	35.4	0	1.298810351			78.59113225	100 - 27 - 9.26 - 1.81 - 0.293		Ser Pro Cys Trp		524.2179838	1	5.958233333	0	0	Infinity		x	x	x	x	x	x
5.96_524.2180m/z	228640		M+CH3OH+H	C22H29N5O6S	35.4	0	1.298810351			78.59113225	100 - 27 - 9.26 - 1.81 - 0.293		Ser Pro Trp Cys		524.2179838	1	5.958233333	0	0	Infinity		x	x	x	x	x	x
5.96_524.2180m/z	230711		M+CH3OH+H	C22H29N5O6S	35.4	0	1.298810351			78.59113225	100 - 27 - 9.26 - 1.81 - 0.293		Ser Trp Cys Pro		524.2179838	1	5.958233333	0	0	Infinity		x	x	x	x	x	x
5.96_524.2180m/z	230920		M+CH3OH+H	C22H29N5O6S	35.4	0	1.298810351			78.59113225	100 - 27 - 9.26 - 1.81 - 0.293		Ser Trp Pro Cys		524.2179838	1	5.958233333	0	0	Infinity		x	x	x	x	x	x
5.96_524.2180m/z	232138		M+ACN+H	C21H30N4O7S	35.2	0	1.323060241			77.83879608	100 - 25.6 - 9.1 - 1.73 - 0.287		Thr Cys Pro Tyr		524.2179838	1	5.958233333	0	0	Infinity		x	x	x	x	x	x
5.96_524.2180m/z	232271		M+ACN+H	C21H30N4O7S	35.2	0	1.323060241			77.83879608	100 - 25.6 - 9.1 - 1.73 - 0.287		Thr Cys Tyr Pro		524.2179838	1	5.958233333	0	0	Infinity		x	x	x	x	x	x
5.96_524.2180m/z	235758		M+H-H2O	C23H35N5O8S	35.5	0	1.178730252			78.84503115	100 - 28.2 - 10 - 2.04 - 0.355		Thr Met Gln Tyr		524.2179838	1	5.958233333	0	0	Infinity		x	x	x	x	x	x
5.96_524.2180m/z	235872		M+H-H2O	C23H35N5O8S	35.5	0	1.178730252			78.84503115	100 - 28.2 - 10 - 2.04 - 0.355		Thr Met Tyr Gln		524.2179838	1	5.958233333	0	0	Infinity		x	x	x	x	x	x
5.96_524.2180m/z	236318		M+ACN+H	C21H30N4O7S	35.2	0	1.323060241			77.83879608	100 - 25.6 - 9.1 - 1.73 - 0.287		Thr Pro Cys Tyr		524.2179838	1	5.958233333	0	0	Infinity		x	x	x	x	x	x
5.96_524.2180m/z	236660		M+ACN+H	C21H30N4O7S	35.2	0	1.323060241			77.83879608	100 - 25.6 - 9.1 - 1.73 - 0.287		Thr Pro Tyr Cys		524.2179838	1	5.958233333	0	0	Infinity		x	x	x	x	x	x
5.96_524.2180m/z	236898		M+H-H2O	C23H35N5O8S	35.5	0	1.178730253			78.84503115	100 - 28.2 - 10 - 2.04 - 0.355		Thr Gln Met Tyr		524.2179838	1	5.958233333	0	0	Infinity		x	x	x	x	x	x
5.96_524.2180m/z	237069		M+H-H2O	C23H35N5O8S	35.5	0	1.178730252			78.84503115	100 - 28.2 - 10 - 2.04 - 0.355		Thr Gln Tyr Met		524.2179838	1	5.958233333	0	0	Infinity		x	x	x	x	x	x
5.96_524.2180m/z	239111		M+ACN+H	C21H30N4O7S	35.2	0	1.323060241			77.83879608	100 - 25.6 - 9.1 - 1.73 - 0.287		Thr Tyr Cys Pro		524.2179838	1	5.958233333	0	0	Infinity		x	x	x	x	x	x
5.96_524.2180m/z	239292		M+H-H2O	C23H35N5O8S	35.5	0	1.178730253			78.84503115	100 - 28.2 - 10 - 2.04 - 0.355		Thr Tyr Met Gln		524.2179838	1	5.958233333	0	0	Infinity		x	x	x	x	x	x
5.96_524.2180m/z	239320		M+ACN+H	C21H30N4O7S	35.2	0	1.323060241			77.83879608	100 - 25.6 - 9.1 - 1.73 - 0.287		Thr Tyr Pro Cys		524.2179838	1	5.958233333	0	0	Infinity		x	x	x	x	x	x
5.96_524.2180m/z	239349		M+H-H2O	C23H35N5O8S	35.5	0	1.178730252			78.84503115	100 - 28.2 - 10 - 2.04 - 0.355		Thr Tyr Gln Met		524.2179838	1	5.958233333	0	0	Infinity		x	x	x	x	x	x
5.96_524.2180m/z	239923		M+ACN+H	C21H30N4O7S	35.2	0	1.323060241			77.83879608	100 - 25.6 - 9.1 - 1.73 - 0.287		Val Cys Asp Phe		524.2179838	1	5.958233333	0	0	Infinity		x	x	x	x	x	x
5.96_524.2180m/z	239961		M+ACN+H	C21H30N4O7S	35.2	0	1.323060241			77.83879608	100 - 25.6 - 9.1 - 1.73 - 0.287		Val Cys Phe Asp		524.2179838	1	5.958233333	0	0	Infinity		x	x	x	x	x	x
5.96_524.2180m/z	240303		M+ACN+H	C21H30N4O7S	35.2	0	1.323060241			77.83879608	100 - 25.6 - 9.1 - 1.73 - 0.287		Val Asp Cys Phe		524.2179838	1	5.958233333	0	0	Infinity		x	x	x	x	x	x
5.96_524.2180m/z	240360		M+ACN+H	C21H30N4O7S	35.2	0	1.323060241			77.83879608	100 - 25.6 - 9.1 - 1.73 - 0.287		Val Asp Phe Cys		524.2179838	1	5.958233333	0	0	Infinity		x	x	x	x	x	x
5.96_524.2180m/z	241101		M+ACN+H	C21H30N4O7S	35.2	0	1.323060241			77.83879608	100 - 25.6 - 9.1 - 1.73 - 0.287		Val Phe Cys Asp		524.2179838	1	5.958233333	0	0	Infinity		x	x	x	x	x	x
5.96_524.2180m/z	241120		M+ACN+H	C21H30N4O7S	35.2	0	1.323060241			77.83879608	100 - 25.6 - 9.1 - 1.73 - 0.287		Val Phe Asp Cys		524.2179838	1	5.958233333	0	0	Infinity		x	x	x	x	x	x
5.96_524.2180m/z	248134		M+CH3OH+H	C22H29N5O6S	35.4	0	1.298810351			78.59113225	100 - 27 - 9.26 - 1.81 - 0.293		Trp Cys Pro Ser		524.2179838	1	5.958233333	0	0	Infinity		x	x	x	x	x	x
5.96_524.2180m/z	248191		M+CH3OH+H	C22H29N5O6S	35.4	0	1.298810351			78.59113225	100 - 27 - 9.26 - 1.81 - 0.293		Trp Cys Ser Pro		524.2179838	1	5.958233333	0	0	Infinity		x	x	x	x	x	x
5.96_524.2180m/z	252314		M+CH3OH+H	C22H29N5O6S	35.4	0	1.298810351			78.59113225	100 - 27 - 9.26 - 1.81 - 0.293		Trp Pro Cys Ser		524.2179838	1	5.958233333	0	0	Infinity		x	x	x	x	x	x
5.96_524.2180m/z	252580		M+CH3OH+H	C22H29N5O6S	35.4	0	1.298810351			78.59113225	100 - 27 - 9.26 - 1.81 - 0.293		Trp Pro Ser Cys		524.2179838	1	5.958233333	0	0	Infinity		x	x	x	x	x	x
5.96_524.2180m/z	253511		M+CH3OH+H	C22H29N5O6S	35.4	0	1.298810351			78.59113225	100 - 27 - 9.26 - 1.81 - 0.293		Trp Ser Cys Pro		524.2179838	1	5.958233333	0	0	Infinity		x	x	x	x	x	x
5.96_524.2180m/z	253720		M+CH3OH+H	C22H29N5O6S	35.4	0	1.298810351			78.59113225	100 - 27 - 9.26 - 1.81 - 0.293		Trp Ser Pro Cys		524.2179838	1	5.958233333	0	0	Infinity		x	x	x	x	x	x
5.96_524.2180m/z	255947		M+H-H2O	C23H35N5O8S	35.5	0	1.178730252			78.84503115	100 - 28.2 - 10 - 2.04 - 0.355		Tyr Cys Glu Lys		524.2179838	1	5.958233333	0	0	Infinity		x	x	x	x	x	x
5.96_524.2180m/z	256042		M+H-H2O	C23H35N5O8S	35.5	0	1.178730252			78.84503115	100 - 28.2 - 10 - 2.04 - 0.355		Tyr Cys Lys Glu		524.2179838	1	5.958233333	0	0	Infinity		x	x	x	x	x	x
5.96_524.2180m/z	256135		M+ACN+H	C21H30N4O7S	35.2	0	1.323060241			77.83879608	100 - 25.6 - 9.1 - 1.73 - 0.287		Tyr Cys Pro Thr		524.2179838	1	5.958233333	0	0	Infinity		x	x	x	x	x	x
5.96_524.2180m/z	256211		M+ACN+H	C21H30N4O7S	35.2	0	1.323060241			77.83879608	100 - 25.6 - 9.1 - 1.73 - 0.287		Tyr Cys Thr Pro		524.2179838	1	5.958233333	0	0	Infinity		x	x	x	x	x	x
5.96_524.2180m/z	256707		M+H-H2O	C23H35N5O8S	35.5	0	1.178730252			78.84503115	100 - 28.2 - 10 - 2.04 - 0.355		Tyr Glu Cys Lys		524.2179838	1	5.958233333	0	0	Infinity		x	x	x	x	x	x
5.96_524.2180m/z	256840		M+H-H2O	C23H35N5O8S	35.5	0	1.178730252			78.84503115	100 - 28.2 - 10 - 2.04 - 0.355		Tyr Glu Lys Cys		524.2179838	1	5.958233333	0	0	Infinity		x	x	x	x	x	x
5.96_524.2180m/z	258702		M+H-H2O	C23H35N5O8S	35.5	0	1.178730253			78.84503115	100 - 28.2 - 10 - 2.04 - 0.355		Tyr Lys Cys Glu		524.2179838	1	5.958233333	0	0	Infinity		x	x	x	x	x	x
5.96_524.2180m/z	258740		M+H-H2O	C23H35N5O8S	35.5	0	1.178730252			78.84503115	100 - 28.2 - 10 - 2.04 - 0.355		Tyr Lys Glu Cys		524.2179838	1	5.958233333	0	0	Infinity		x	x	x	x	x	x
5.96_524.2180m/z	259755		M+H-H2O	C23H35N5O8S	35.5	0	1.178730252			78.84503115	100 - 28.2 - 10 - 2.04 - 0.355		Tyr Met Gln Thr		524.2179838	1	5.958233333	0	0	Infinity		x	x	x	x	x	x
5.96_524.2180m/z	259812		M+H-H2O	C23H35N5O8S	35.5	0	1.178730252			78.84503115	100 - 28.2 - 10 - 2.04 - 0.355		Tyr Met Thr Gln		524.2179838	1	5.958233333	0	0	Infinity		x	x	x	x	x	x
5.96_524.2180m/z	260315		M+ACN+H	C21H30N4O7S	35.2	0	1.323060241			77.83879608	100 - 25.6 - 9.1 - 1.73 - 0.287		Tyr Pro Cys Thr		524.2179838	1	5.958233333	0	0	Infinity		x	x	x	x	x	x
5.96_524.2180m/z	260600		M+ACN+H	C21H30N4O7S	35.2	0	1.323060241			77.83879608	100 - 25.6 - 9.1 - 1.73 - 0.287		Tyr Pro Thr Cys		524.2179838	1	5.958233333	0	0	Infinity		x	x	x	x	x	x
5.96_524.2180m/z	260895		M+H-H2O	C23H35N5O8S	35.5	0	1.178730252			78.84503115	100 - 28.2 - 10 - 2.04 - 0.355		Tyr Gln Met Thr		524.2179838	1	5.958233333	0	0	Infinity		x	x	x	x	x	x
5.96_524.2180m/z	261009		M+H-H2O	C23H35N5O8S	35.5	0	1.178730252			78.84503115	100 - 28.2 - 10 - 2.04 - 0.355		Tyr Gln Thr Met		524.2179838	1	5.958233333	0	0	Infinity		x	x	x	x	x	x
5.96_524.2180m/z	261911		M+ACN+H	C21H30N4O7S	35.2	0	1.323060241			77.83879608	100 - 25.6 - 9.1 - 1.73 - 0.287		Tyr Thr Cys Pro		524.2179838	1	5.958233333	0	0	Infinity		x	x	x	x	x	x
5.96_524.2180m/z	262092		M+H-H2O	C23H35N5O8S	35.5	0	1.178730253			78.84503115	100 - 28.2 - 10 - 2.04 - 0.355		Tyr Thr Met Gln		524.2179838	1	5.958233333	0	0	Infinity		x	x	x	x	x	x
5.96_524.2180m/z	262120		M+ACN+H	C21H30N4O7S	35.2	0	1.323060241			77.83879608	100 - 25.6 - 9.1 - 1.73 - 0.287		Tyr Thr Pro Cys		524.2179838	1	5.958233333	0	0	Infinity		x	x	x	x	x	x
5.96_524.2180m/z	262149		M+H-H2O	C23H35N5O8S	35.5	0	1.178730252			78.84503115	100 - 28.2 - 10 - 2.04 - 0.355		Tyr Thr Gln Met		524.2179838	1	5.958233333	0	0	Infinity		x	x	x	x	x	x
4.77_950.7358m/z	TG(17:1/20:5/22:6)		2M+3H2O+2H	C62H96O6	30.3	0	3.827105223			55.73107001	100 - 68.4 - 24.3 - 5.93 - 1.12 - 0.173	http://nonlinear.com/redirect/outbound?p=lipidblast&param=TG%2817%3A1%2F20%3A5%2F22%3A6%29	TG(17:1/20:5/22:6)		950.7358357	2	4.7692	0	0	Infinity		x	x	x	x	x	x
4.77_950.7358m/z	TG(17:2/20:4/22:6)		2M+3H2O+2H	C62H96O6	30.3	0	3.827105223			55.73107001	100 - 68.4 - 24.3 - 5.93 - 1.12 - 0.173	http://nonlinear.com/redirect/outbound?p=lipidblast&param=TG%2817%3A2%2F20%3A4%2F22%3A6%29	TG(17:2/20:4/22:6)		950.7358357	2	4.7692	0	0	Infinity		x	x	x	x	x	x
4.77_950.7358m/z	TG(17:2/20:5/22:5)		2M+3H2O+2H	C62H96O6	30.3	0	3.827105223			55.73107001	100 - 68.4 - 24.3 - 5.93 - 1.12 - 0.173	http://nonlinear.com/redirect/outbound?p=lipidblast&param=TG%2817%3A2%2F20%3A5%2F22%3A5%29	TG(17:2/20:5/22:5)		950.7358357	2	4.7692	0	0	Infinity		x	x	x	x	x	x
5.96_551.1949m/z	112810		M+CH3OH+H	C19H30N6O7S2	36.2	0	-0.599740894			81.5857482	100 - 25 - 13.5 - 2.77 - 0.694 - 0.114		Cys Glu His Met		551.1949197	1	5.958233333	0	0	Infinity		x	x	x	x	x	x
5.96_551.1949m/z	112886		M+CH3OH+H	C19H30N6O7S2	36.2	0	-0.599740893			81.5857482	100 - 25 - 13.5 - 2.77 - 0.694 - 0.114		Cys Glu Met His		551.1949197	1	5.958233333	0	0	Infinity		x	x	x	x	x	x
5.96_551.1949m/z	112893		M+ACN+H	C18H31N5O8S2	36.4	0	-0.610336156			82.5588679	100 - 23.6 - 13.3 - 2.64 - 0.684 - 0.11		Cys Glu Met Gln		551.1949197	1	5.958233333	0	0	Infinity		x	x	x	x	x	x
5.96_551.1949m/z	112950		M+ACN+H	C18H31N5O8S2	36.4	0	-0.610336156			82.5588679	100 - 23.6 - 13.3 - 2.64 - 0.684 - 0.11		Cys Glu Gln Met		551.1949197	1	5.958233333	0	0	Infinity		x	x	x	x	x	x
5.96_551.1949m/z	113339		M+Na	C26H32N4O6S	35.5	0	2.73246991			80.49001811	100 - 31 - 10.4 - 2.19 - 0.37		Cys Phe Pro Tyr		551.1949197	1	5.958233333	0	0	Infinity		x	x	x	x	x	x
5.96_551.1949m/z	113472		M+Na	C26H32N4O6S	35.5	0	2.73246991			80.49001811	100 - 31 - 10.4 - 2.19 - 0.37		Cys Phe Tyr Pro		551.1949197	1	5.958233333	0	0	Infinity		x	x	x	x	x	x
5.96_551.1949m/z	113950		M+CH3OH+H	C19H30N6O7S2	36.2	0	-0.599740894			81.5857482	100 - 25 - 13.5 - 2.77 - 0.694 - 0.114		Cys His Glu Met		551.1949197	1	5.958233333	0	0	Infinity		x	x	x	x	x	x
5.96_551.1949m/z	114083		M+CH3OH+H	C19H30N6O7S2	36.2	0	-0.599740893			81.5857482	100 - 25 - 13.5 - 2.77 - 0.694 - 0.114		Cys His Met Glu		551.1949197	1	5.958233333	0	0	Infinity		x	x	x	x	x	x
5.96_551.1949m/z	115546		M+CH3OH+H	C19H30N6O7S2	36.2	0	-0.599740893			81.5857482	100 - 25 - 13.5 - 2.77 - 0.694 - 0.114		Cys Met Glu His		551.1949197	1	5.958233333	0	0	Infinity		x	x	x	x	x	x
5.96_551.1949m/z	115553		M+ACN+H	C18H31N5O8S2	36.4	0	-0.610336156			82.5588679	100 - 23.6 - 13.3 - 2.64 - 0.684 - 0.11		Cys Met Glu Gln		551.1949197	1	5.958233333	0	0	Infinity		x	x	x	x	x	x
5.96_551.1949m/z	115603		M+CH3OH+H	C19H30N6O7S2	36.2	0	-0.599740893			81.5857482	100 - 25 - 13.5 - 2.77 - 0.694 - 0.114		Cys Met His Glu		551.1949197	1	5.958233333	0	0	Infinity		x	x	x	x	x	x
5.96_551.1949m/z	115743		M+ACN+H	C18H31N5O8S2	36.4	0	-0.610336156			82.5588679	100 - 23.6 - 13.3 - 2.64 - 0.684 - 0.11		Cys Met Gln Glu		551.1949197	1	5.958233333	0	0	Infinity		x	x	x	x	x	x
5.96_551.1949m/z	116379		M+Na	C26H32N4O6S	35.5	0	2.73246991			80.49001811	100 - 31 - 10.4 - 2.19 - 0.37		Cys Pro Phe Tyr		551.1949197	1	5.958233333	0	0	Infinity		x	x	x	x	x	x
5.96_551.1949m/z	116664		M+Na	C26H32N4O6S	35.5	0	2.73246991			80.49001811	100 - 31 - 10.4 - 2.19 - 0.37		Cys Pro Tyr Phe		551.1949197	1	5.958233333	0	0	Infinity		x	x	x	x	x	x
5.96_551.1949m/z	116750		M+ACN+H	C18H31N5O8S2	36.4	0	-0.610336156			82.5588679	100 - 23.6 - 13.3 - 2.64 - 0.684 - 0.11		Cys Gln Glu Met		551.1949197	1	5.958233333	0	0	Infinity		x	x	x	x	x	x
5.96_551.1949m/z	116883		M+ACN+H	C18H31N5O8S2	36.4	0	-0.610336156			82.5588679	100 - 23.6 - 13.3 - 2.64 - 0.684 - 0.11		Cys Gln Met Glu		551.1949197	1	5.958233333	0	0	Infinity		x	x	x	x	x	x
5.96_551.1949m/z	119172		M+Na	C26H32N4O6S	35.5	0	2.73246991			80.49001811	100 - 31 - 10.4 - 2.19 - 0.37		Cys Tyr Phe Pro		551.1949197	1	5.958233333	0	0	Infinity		x	x	x	x	x	x
5.96_551.1949m/z	119324		M+Na	C26H32N4O6S	35.5	0	2.73246991			80.49001811	100 - 31 - 10.4 - 2.19 - 0.37		Cys Tyr Pro Phe		551.1949197	1	5.958233333	0	0	Infinity		x	x	x	x	x	x
5.96_551.1949m/z	122017		M+2Na-H	C21H30N8O7	37.6	0	0.018722187			88.00265434	100 - 26.2 - 4.75 - 0.646		Asp His His Val		551.1949197	1	5.958233333	0	0	Infinity		x	x	x	x	x	x
5.96_551.1949m/z	122226		M+2Na-H	C21H30N8O7	37.6	0	0.018722187			88.00265434	100 - 26.2 - 4.75 - 0.646		Asp His Val His		551.1949197	1	5.958233333	0	0	Infinity		x	x	x	x	x	x
5.96_551.1949m/z	123691		M+ACN+H	C18H31N5O8S2	36.4	0	-0.610336156			82.5588679	100 - 23.6 - 13.3 - 2.64 - 0.684 - 0.11		Asp Met Met Asn		551.1949197	1	5.958233333	0	0	Infinity		x	x	x	x	x	x
5.96_551.1949m/z	123710		M+ACN+H	C18H31N5O8S2	36.4	0	-0.610336156			82.5588679	100 - 23.6 - 13.3 - 2.64 - 0.684 - 0.11		Asp Met Asn Met		551.1949197	1	5.958233333	0	0	Infinity		x	x	x	x	x	x
5.96_551.1949m/z	124090		M+ACN+H	C18H31N5O8S2	36.4	0	-0.610336156			82.5588679	100 - 23.6 - 13.3 - 2.64 - 0.684 - 0.11		Asp Asn Met Met		551.1949197	1	5.958233333	0	0	Infinity		x	x	x	x	x	x
5.96_551.1949m/z	126406		M+2Na-H	C21H30N8O7	37.6	0	0.018722187			88.00265434	100 - 26.2 - 4.75 - 0.646		Asp Val His His		551.1949197	1	5.958233333	0	0	Infinity		x	x	x	x	x	x
5.96_551.1949m/z	128010		M+CH3OH+H	C19H30N6O7S2	36.2	0	-0.599740894			81.5857482	100 - 25 - 13.5 - 2.77 - 0.694 - 0.114		Glu Cys His Met		551.1949197	1	5.958233333	0	0	Infinity		x	x	x	x	x	x
5.96_551.1949m/z	128086		M+CH3OH+H	C19H30N6O7S2	36.2	0	-0.599740893			81.5857482	100 - 25 - 13.5 - 2.77 - 0.694 - 0.114		Glu Cys Met His		551.1949197	1	5.958233333	0	0	Infinity		x	x	x	x	x	x
5.96_551.1949m/z	128093		M+ACN+H	C18H31N5O8S2	36.4	0	-0.610336156			82.5588679	100 - 23.6 - 13.3 - 2.64 - 0.684 - 0.11		Glu Cys Met Gln		551.1949197	1	5.958233333	0	0	Infinity		x	x	x	x	x	x
5.96_551.1949m/z	128150		M+ACN+H	C18H31N5O8S2	36.4	0	-0.610336156			82.5588679	100 - 23.6 - 13.3 - 2.64 - 0.684 - 0.11		Glu Cys Gln Met		551.1949197	1	5.958233333	0	0	Infinity		x	x	x	x	x	x
5.96_551.1949m/z	129910		M+CH3OH+H	C19H30N6O7S2	36.2	0	-0.599740894			81.5857482	100 - 25 - 13.5 - 2.77 - 0.694 - 0.114		Glu His Cys Met		551.1949197	1	5.958233333	0	0	Infinity		x	x	x	x	x	x
5.96_551.1949m/z	130081		M+CH3OH+H	C19H30N6O7S2	36.2	0	-0.599740893			81.5857482	100 - 25 - 13.5 - 2.77 - 0.694 - 0.114		Glu His Met Cys		551.1949197	1	5.958233333	0	0	Infinity		x	x	x	x	x	x
5.96_551.1949m/z	131506		M+CH3OH+H	C19H30N6O7S2	36.2	0	-0.599740894			81.5857482	100 - 25 - 13.5 - 2.77 - 0.694 - 0.114		Glu Met Cys His		551.1949197	1	5.958233333	0	0	Infinity		x	x	x	x	x	x
5.96_551.1949m/z	131513		M+ACN+H	C18H31N5O8S2	36.4	0	-0.610336156			82.5588679	100 - 23.6 - 13.3 - 2.64 - 0.684 - 0.11		Glu Met Cys Gln		551.1949197	1	5.958233333	0	0	Infinity		x	x	x	x	x	x
5.96_551.1949m/z	131601		M+CH3OH+H	C19H30N6O7S2	36.2	0	-0.599740893			81.5857482	100 - 25 - 13.5 - 2.77 - 0.694 - 0.114		Glu Met His Cys		551.1949197	1	5.958233333	0	0	Infinity		x	x	x	x	x	x
5.96_551.1949m/z	131741		M+ACN+H	C18H31N5O8S2	36.4	0	-0.610336156			82.5588679	100 - 23.6 - 13.3 - 2.64 - 0.684 - 0.11		Glu Met Gln Cys		551.1949197	1	5.958233333	0	0	Infinity		x	x	x	x	x	x
5.96_551.1949m/z	132710		M+ACN+H	C18H31N5O8S2	36.4	0	-0.610336156			82.5588679	100 - 23.6 - 13.3 - 2.64 - 0.684 - 0.11		Glu Gln Cys Met		551.1949197	1	5.958233333	0	0	Infinity		x	x	x	x	x	x
5.96_551.1949m/z	132881		M+ACN+H	C18H31N5O8S2	36.4	0	-0.610336156			82.5588679	100 - 23.6 - 13.3 - 2.64 - 0.684 - 0.11		Glu Gln Met Cys		551.1949197	1	5.958233333	0	0	Infinity		x	x	x	x	x	x
5.96_551.1949m/z	136139		M+Na	C26H32N4O6S	35.5	0	2.73246991			80.49001811	100 - 31 - 10.4 - 2.19 - 0.37		Phe Cys Pro Tyr		551.1949197	1	5.958233333	0	0	Infinity		x	x	x	x	x	x
5.96_551.1949m/z	136272		M+Na	C26H32N4O6S	35.5	0	2.73246991			80.49001811	100 - 31 - 10.4 - 2.19 - 0.37		Phe Cys Tyr Pro		551.1949197	1	5.958233333	0	0	Infinity		x	x	x	x	x	x
5.96_551.1949m/z	140318		M+Na	C26H32N4O6S	35.5	0	2.73246991			80.49001811	100 - 31 - 10.4 - 2.19 - 0.37		Phe Pro Cys Tyr		551.1949197	1	5.958233333	0	0	Infinity		x	x	x	x	x	x
5.96_551.1949m/z	140660		M+Na	C26H32N4O6S	35.5	0	2.73246991			80.49001811	100 - 31 - 10.4 - 2.19 - 0.37		Phe Pro Tyr Cys		551.1949197	1	5.958233333	0	0	Infinity		x	x	x	x	x	x
5.96_551.1949m/z	143111		M+Na	C26H32N4O6S	35.5	0	2.73246991			80.49001811	100 - 31 - 10.4 - 2.19 - 0.37		Phe Tyr Cys Pro		551.1949197	1	5.958233333	0	0	Infinity		x	x	x	x	x	x
5.96_551.1949m/z	143320		M+Na	C26H32N4O6S	35.5	0	2.73246991			80.49001811	100 - 31 - 10.4 - 2.19 - 0.37		Phe Tyr Pro Cys		551.1949197	1	5.958233333	0	0	Infinity		x	x	x	x	x	x
5.96_551.1949m/z	151949		M+CH3OH+H	C19H30N6O7S2	36.2	0	-0.599740894			81.5857482	100 - 25 - 13.5 - 2.77 - 0.694 - 0.114		His Cys Glu Met		551.1949197	1	5.958233333	0	0	Infinity		x	x	x	x	x	x
5.96_551.1949m/z	152082		M+CH3OH+H	C19H30N6O7S2	36.2	0	-0.599740893			81.5857482	100 - 25 - 13.5 - 2.77 - 0.694 - 0.114		His Cys Met Glu		551.1949197	1	5.958233333	0	0	Infinity		x	x	x	x	x	x
5.96_551.1949m/z	152416		M+2Na-H	C21H30N8O7	37.6	0	0.018722187			88.00265434	100 - 26.2 - 4.75 - 0.646		His Asp His Val		551.1949197	1	5.958233333	0	0	Infinity		x	x	x	x	x	x
5.96_551.1949m/z	152625		M+2Na-H	C21H30N8O7	37.6	0	0.018722187			88.00265434	100 - 26.2 - 4.75 - 0.646		His Asp Val His		551.1949197	1	5.958233333	0	0	Infinity		x	x	x	x	x	x
5.96_551.1949m/z	152709		M+CH3OH+H	C19H30N6O7S2	36.2	0	-0.599740893			81.5857482	100 - 25 - 13.5 - 2.77 - 0.694 - 0.114		His Glu Cys Met		551.1949197	1	5.958233333	0	0	Infinity		x	x	x	x	x	x
5.96_551.1949m/z	152880		M+CH3OH+H	C19H30N6O7S2	36.2	0	-0.599740893			81.5857482	100 - 25 - 13.5 - 2.77 - 0.694 - 0.114		His Glu Met Cys		551.1949197	1	5.958233333	0	0	Infinity		x	x	x	x	x	x
5.96_551.1949m/z	153936		M+2Na-H	C21H30N8O7	37.6	0	0.018722187			88.00265434	100 - 26.2 - 4.75 - 0.646		His His Asp Val		551.1949197	1	5.958233333	0	0	Infinity		x	x	x	x	x	x
5.96_551.1949m/z	154221		M+2Na-H	C21H30N8O7	37.6	0	0.018722187			88.00265434	100 - 26.2 - 4.75 - 0.646		His His Val Asp		551.1949197	1	5.958233333	0	0	Infinity		x	x	x	x	x	x
5.96_551.1949m/z	155502		M+CH3OH+H	C19H30N6O7S2	36.2	0	-0.599740894			81.5857482	100 - 25 - 13.5 - 2.77 - 0.694 - 0.114		His Met Cys Glu		551.1949197	1	5.958233333	0	0	Infinity		x	x	x	x	x	x
5.96_551.1949m/z	155540		M+CH3OH+H	C19H30N6O7S2	36.2	0	-0.599740893			81.5857482	100 - 25 - 13.5 - 2.77 - 0.694 - 0.114		His Met Glu Cys		551.1949197	1	5.958233333	0	0	Infinity		x	x	x	x	x	x
5.96_551.1949m/z	158325		M+2Na-H	C21H30N8O7	37.6	0	0.018722187			88.00265434	100 - 26.2 - 4.75 - 0.646		His Val Asp His		551.1949197	1	5.958233333	0	0	Infinity		x	x	x	x	x	x
5.96_551.1949m/z	158401		M+2Na-H	C21H30N8O7	37.6	0	0.018722187			88.00265434	100 - 26.2 - 4.75 - 0.646		His Val His Asp		551.1949197	1	5.958233333	0	0	Infinity		x	x	x	x	x	x
5.96_551.1949m/z	15897		2M+H	C10H17N3O4S	38.3	0	-0.564829932			92.16301665	100 - 13.1 - 6.13 - 0.69		Cys Gly Pro		551.1949197	1	5.958233333	0	0	Infinity		x	x	x	x	x	x
5.96_551.1949m/z	17475		2M+H	C10H17N3O4S	38.3	0	-0.564829932			92.16301665	100 - 13.1 - 6.13 - 0.69		Pro Cys Gly		551.1949197	1	5.958233333	0	0	Infinity		x	x	x	x	x	x
5.96_551.1949m/z	18192		2M+H	C10H17N3O4S	38.3	0	-0.564829932			92.16301665	100 - 13.1 - 6.13 - 0.69		Pro Gly Cys		551.1949197	1	5.958233333	0	0	Infinity		x	x	x	x	x	x
5.96_551.1949m/z	183945		M+CH3OH+H	C19H30N6O7S2	36.2	0	-0.599740893			81.5857482	100 - 25 - 13.5 - 2.77 - 0.694 - 0.114		Met Cys Glu His		551.1949197	1	5.958233333	0	0	Infinity		x	x	x	x	x	x
5.96_551.1949m/z	183952		M+ACN+H	C18H31N5O8S2	36.4	0	-0.610336156			82.5588679	100 - 23.6 - 13.3 - 2.64 - 0.684 - 0.11		Met Cys Glu Gln		551.1949197	1	5.958233333	0	0	Infinity		x	x	x	x	x	x
5.96_551.1949m/z	184002		M+CH3OH+H	C19H30N6O7S2	36.2	0	-0.599740893			81.5857482	100 - 25 - 13.5 - 2.77 - 0.694 - 0.114		Met Cys His Glu		551.1949197	1	5.958233333	0	0	Infinity		x	x	x	x	x	x
5.96_551.1949m/z	184142		M+ACN+H	C18H31N5O8S2	36.4	0	-0.610336156			82.5588679	100 - 23.6 - 13.3 - 2.64 - 0.684 - 0.11		Met Cys Gln Glu		551.1949197	1	5.958233333	0	0	Infinity		x	x	x	x	x	x
5.96_551.1949m/z	184490		M+ACN+H	C18H31N5O8S2	36.4	0	-0.610336156			82.5588679	100 - 23.6 - 13.3 - 2.64 - 0.684 - 0.11		Met Asp Met Asn		551.1949197	1	5.958233333	0	0	Infinity		x	x	x	x	x	x
5.96_551.1949m/z	184509		M+ACN+H	C18H31N5O8S2	36.4	0	-0.610336156			82.5588679	100 - 23.6 - 13.3 - 2.64 - 0.684 - 0.11		Met Asp Asn Met		551.1949197	1	5.958233333	0	0	Infinity		x	x	x	x	x	x
5.96_551.1949m/z	184705		M+CH3OH+H	C19H30N6O7S2	36.2	0	-0.599740894			81.5857482	100 - 25 - 13.5 - 2.77 - 0.694 - 0.114		Met Glu Cys His		551.1949197	1	5.958233333	0	0	Infinity		x	x	x	x	x	x
5.96_551.1949m/z	184712		M+ACN+H	C18H31N5O8S2	36.4	0	-0.610336156			82.5588679	100 - 23.6 - 13.3 - 2.64 - 0.684 - 0.11		Met Glu Cys Gln		551.1949197	1	5.958233333	0	0	Infinity		x	x	x	x	x	x
5.96_551.1949m/z	184800		M+CH3OH+H	C19H30N6O7S2	36.2	0	-0.599740893			81.5857482	100 - 25 - 13.5 - 2.77 - 0.694 - 0.114		Met Glu His Cys		551.1949197	1	5.958233333	0	0	Infinity		x	x	x	x	x	x
5.96_551.1949m/z	184940		M+ACN+H	C18H31N5O8S2	36.4	0	-0.610336156			82.5588679	100 - 23.6 - 13.3 - 2.64 - 0.684 - 0.11		Met Glu Gln Cys		551.1949197	1	5.958233333	0	0	Infinity		x	x	x	x	x	x
5.96_551.1949m/z	185902		M+CH3OH+H	C19H30N6O7S2	36.2	0	-0.599740894			81.5857482	100 - 25 - 13.5 - 2.77 - 0.694 - 0.114		Met His Cys Glu		551.1949197	1	5.958233333	0	0	Infinity		x	x	x	x	x	x
5.96_551.1949m/z	185940		M+CH3OH+H	C19H30N6O7S2	36.2	0	-0.599740893			81.5857482	100 - 25 - 13.5 - 2.77 - 0.694 - 0.114		Met His Glu Cys		551.1949197	1	5.958233333	0	0	Infinity		x	x	x	x	x	x
5.96_551.1949m/z	187530		M+ACN+H	C18H31N5O8S2	36.4	0	-0.610336156			82.5588679	100 - 23.6 - 13.3 - 2.64 - 0.684 - 0.11		Met Met Asp Asn		551.1949197	1	5.958233333	0	0	Infinity		x	x	x	x	x	x
5.96_551.1949m/z	187701		M+ACN+H	C18H31N5O8S2	36.4	0	-0.610336156			82.5588679	100 - 23.6 - 13.3 - 2.64 - 0.684 - 0.11		Met Met Asn Asp		551.1949197	1	5.958233333	0	0	Infinity		x	x	x	x	x	x
5.96_551.1949m/z	187929		M+ACN+H	C18H31N5O8S2	36.4	0	-0.610336156			82.5588679	100 - 23.6 - 13.3 - 2.64 - 0.684 - 0.11		Met Asn Asp Met		551.1949197	1	5.958233333	0	0	Infinity		x	x	x	x	x	x
5.96_551.1949m/z	188081		M+ACN+H	C18H31N5O8S2	36.4	0	-0.610336156			82.5588679	100 - 23.6 - 13.3 - 2.64 - 0.684 - 0.11		Met Asn Met Asp		551.1949197	1	5.958233333	0	0	Infinity		x	x	x	x	x	x
5.96_551.1949m/z	188702		M+ACN+H	C18H31N5O8S2	36.4	0	-0.610336156			82.5588679	100 - 23.6 - 13.3 - 2.64 - 0.684 - 0.11		Met Gln Cys Glu		551.1949197	1	5.958233333	0	0	Infinity		x	x	x	x	x	x
5.96_551.1949m/z	188740		M+ACN+H	C18H31N5O8S2	36.4	0	-0.610336156			82.5588679	100 - 23.6 - 13.3 - 2.64 - 0.684 - 0.11		Met Gln Glu Cys		551.1949197	1	5.958233333	0	0	Infinity		x	x	x	x	x	x
5.96_551.1949m/z	192489		M+ACN+H	C18H31N5O8S2	36.4	0	-0.610336156			82.5588679	100 - 23.6 - 13.3 - 2.64 - 0.684 - 0.11		Asn Asp Met Met		551.1949197	1	5.958233333	0	0	Infinity		x	x	x	x	x	x
5.96_551.1949m/z	195529		M+ACN+H	C18H31N5O8S2	36.4	0	-0.610336156			82.5588679	100 - 23.6 - 13.3 - 2.64 - 0.684 - 0.11		Asn Met Asp Met		551.1949197	1	5.958233333	0	0	Infinity		x	x	x	x	x	x
5.96_551.1949m/z	195681		M+ACN+H	C18H31N5O8S2	36.4	0	-0.610336156			82.5588679	100 - 23.6 - 13.3 - 2.64 - 0.684 - 0.11		Asn Met Met Asp		551.1949197	1	5.958233333	0	0	Infinity		x	x	x	x	x	x
5.96_551.1949m/z	199978		M+Na	C26H32N4O6S	35.5	0	2.73246991			80.49001811	100 - 31 - 10.4 - 2.19 - 0.37		Pro Cys Phe Tyr		551.1949197	1	5.958233333	0	0	Infinity		x	x	x	x	x	x
5.96_551.1949m/z	200263		M+Na	C26H32N4O6S	35.5	0	2.73246991			80.49001811	100 - 31 - 10.4 - 2.19 - 0.37		Pro Cys Tyr Phe		551.1949197	1	5.958233333	0	0	Infinity		x	x	x	x	x	x
5.96_551.1949m/z	201118		M+Na	C26H32N4O6S	35.5	0	2.73246991			80.49001811	100 - 31 - 10.4 - 2.19 - 0.37		Pro Phe Cys Tyr		551.1949197	1	5.958233333	0	0	Infinity		x	x	x	x	x	x
5.96_551.1949m/z	201460		M+Na	C26H32N4O6S	35.5	0	2.73246991			80.49001811	100 - 31 - 10.4 - 2.19 - 0.37		Pro Phe Tyr Cys		551.1949197	1	5.958233333	0	0	Infinity		x	x	x	x	x	x
5.96_551.1949m/z	207103		M+Na	C26H32N4O6S	35.5	0	2.732469911			80.49001811	100 - 31 - 10.4 - 2.19 - 0.37		Pro Tyr Cys Phe		551.1949197	1	5.958233333	0	0	Infinity		x	x	x	x	x	x
5.96_551.1949m/z	207160		M+Na	C26H32N4O6S	35.5	0	2.73246991			80.49001811	100 - 31 - 10.4 - 2.19 - 0.37		Pro Tyr Phe Cys		551.1949197	1	5.958233333	0	0	Infinity		x	x	x	x	x	x
5.96_551.1949m/z	207949		M+ACN+H	C18H31N5O8S2	36.4	0	-0.610336156			82.5588679	100 - 23.6 - 13.3 - 2.64 - 0.684 - 0.11		Gln Cys Glu Met		551.1949197	1	5.958233333	0	0	Infinity		x	x	x	x	x	x
5.96_551.1949m/z	208082		M+ACN+H	C18H31N5O8S2	36.4	0	-0.610336156			82.5588679	100 - 23.6 - 13.3 - 2.64 - 0.684 - 0.11		Gln Cys Met Glu		551.1949197	1	5.958233333	0	0	Infinity		x	x	x	x	x	x
5.96_551.1949m/z	208709		M+ACN+H	C18H31N5O8S2	36.4	0	-0.610336156			82.5588679	100 - 23.6 - 13.3 - 2.64 - 0.684 - 0.11		Gln Glu Cys Met		551.1949197	1	5.958233333	0	0	Infinity		x	x	x	x	x	x
5.96_551.1949m/z	208880		M+ACN+H	C18H31N5O8S2	36.4	0	-0.610336156			82.5588679	100 - 23.6 - 13.3 - 2.64 - 0.684 - 0.11		Gln Glu Met Cys		551.1949197	1	5.958233333	0	0	Infinity		x	x	x	x	x	x
5.96_551.1949m/z	211502		M+ACN+H	C18H31N5O8S2	36.4	0	-0.610336156			82.5588679	100 - 23.6 - 13.3 - 2.64 - 0.684 - 0.11		Gln Met Cys Glu		551.1949197	1	5.958233333	0	0	Infinity		x	x	x	x	x	x
5.96_551.1949m/z	211540		M+ACN+H	C18H31N5O8S2	36.4	0	-0.610336156			82.5588679	100 - 23.6 - 13.3 - 2.64 - 0.684 - 0.11		Gln Met Glu Cys		551.1949197	1	5.958233333	0	0	Infinity		x	x	x	x	x	x
5.96_551.1949m/z	21957		2M+H	C10H17N3O4S	38.3	0	-0.564829932			92.16301665	100 - 13.1 - 6.13 - 0.69		Gly Pro Cys		551.1949197	1	5.958233333	0	0	Infinity		x	x	x	x	x	x
5.96_551.1949m/z	22832		2M+H	C10H17N3O4S	38.3	0	-0.564829932			92.16301665	100 - 13.1 - 6.13 - 0.69		Cys Pro Gly		551.1949197	1	5.958233333	0	0	Infinity		x	x	x	x	x	x
5.96_551.1949m/z	23244		2M+H	C10H17N3O4S	38.3	0	-0.564829932			92.16301665	100 - 13.1 - 6.13 - 0.69		Gly Cys Pro		551.1949197	1	5.958233333	0	0	Infinity		x	x	x	x	x	x
5.96_551.1949m/z	240405		M+2Na-H	C21H30N8O7	37.6	0	0.018722187			88.00265434	100 - 26.2 - 4.75 - 0.646		Val Asp His His		551.1949197	1	5.958233333	0	0	Infinity		x	x	x	x	x	x
5.96_551.1949m/z	241925		M+2Na-H	C21H30N8O7	37.6	0	0.018722187			88.00265434	100 - 26.2 - 4.75 - 0.646		Val His Asp His		551.1949197	1	5.958233333	0	0	Infinity		x	x	x	x	x	x
5.96_551.1949m/z	242001		M+2Na-H	C21H30N8O7	37.6	0	0.018722187			88.00265434	100 - 26.2 - 4.75 - 0.646		Val His His Asp		551.1949197	1	5.958233333	0	0	Infinity		x	x	x	x	x	x
5.96_551.1949m/z	255971		M+Na	C26H32N4O6S	35.5	0	2.73246991			80.49001811	100 - 31 - 10.4 - 2.19 - 0.37		Tyr Cys Phe Pro		551.1949197	1	5.958233333	0	0	Infinity		x	x	x	x	x	x
5.96_551.1949m/z	256123		M+Na	C26H32N4O6S	35.5	0	2.73246991			80.49001811	100 - 31 - 10.4 - 2.19 - 0.37		Tyr Cys Pro Phe		551.1949197	1	5.958233333	0	0	Infinity		x	x	x	x	x	x
5.96_551.1949m/z	257111		M+Na	C26H32N4O6S	35.5	0	2.73246991			80.49001811	100 - 31 - 10.4 - 2.19 - 0.37		Tyr Phe Cys Pro		551.1949197	1	5.958233333	0	0	Infinity		x	x	x	x	x	x
5.96_551.1949m/z	257320		M+Na	C26H32N4O6S	35.5	0	2.73246991			80.49001811	100 - 31 - 10.4 - 2.19 - 0.37		Tyr Phe Pro Cys		551.1949197	1	5.958233333	0	0	Infinity		x	x	x	x	x	x
5.96_551.1949m/z	260303		M+Na	C26H32N4O6S	35.5	0	2.732469911			80.49001811	100 - 31 - 10.4 - 2.19 - 0.37		Tyr Pro Cys Phe		551.1949197	1	5.958233333	0	0	Infinity		x	x	x	x	x	x
5.96_551.1949m/z	260360		M+Na	C26H32N4O6S	35.5	0	2.73246991			80.49001811	100 - 31 - 10.4 - 2.19 - 0.37		Tyr Pro Phe Cys		551.1949197	1	5.958233333	0	0	Infinity		x	x	x	x	x	x
5.96_551.1949m/z	64505		2M+Na	C11H20O5S	38.1	0	-1.117770417			91.94723968	100 - 13.1 - 6.34 - 0.72 - 0.112		2-(6'-Methylthio)hexylmalic acid		551.1949197	1	5.958233333	0	0	Infinity		x	x	x	x	x	x
5.96_551.1949m/z	64506		2M+Na	C11H20O5S	38.1	0	-1.117770417			91.94723968	100 - 13.1 - 6.34 - 0.72 - 0.112		3-(6'-Methylthio)hexylmalic acid		551.1949197	1	5.958233333	0	0	Infinity		x	x	x	x	x	x
5.96_509.2102m/z	104743		M+CH3OH+H	C18H28N4O11	35.1	0	2.634748649			78.85988073	100 - 21.7 - 4.5 - 0.636		Ala Glu Glu Glu		509.2102035	1	5.958233333	0	0	Infinity		x	x	x	x	x	x
5.96_509.2102m/z	120327		M+CH3OH+H	C18H28N4O11	35.1	0	2.634748649			78.85988073	100 - 21.7 - 4.5 - 0.636		Asp Asp Asp Ile		509.2102035	1	5.958233333	0	0	Infinity		x	x	x	x	x	x
5.96_509.2102m/z	120329		M+CH3OH+H	C18H28N4O11	35.1	0	2.634748649			78.85988073	100 - 21.7 - 4.5 - 0.636		Asp Asp Asp Leu		509.2102035	1	5.958233333	0	0	Infinity		x	x	x	x	x	x
5.96_509.2102m/z	120357		M+CH3OH+H	C18H28N4O11	35.1	0	2.634748649			78.85988073	100 - 21.7 - 4.5 - 0.636		Asp Asp Glu Val		509.2102035	1	5.958233333	0	0	Infinity		x	x	x	x	x	x
5.96_509.2102m/z	120422		M+CH3OH+H	C18H28N4O11	35.1	0	2.634748649			78.85988073	100 - 21.7 - 4.5 - 0.636		Asp Asp Ile Asp		509.2102035	1	5.958233333	0	0	Infinity		x	x	x	x	x	x
5.96_509.2102m/z	120462		M+CH3OH+H	C18H28N4O11	35.1	0	2.634748649			78.85988073	100 - 21.7 - 4.5 - 0.636		Asp Asp Leu Asp		509.2102035	1	5.958233333	0	0	Infinity		x	x	x	x	x	x
5.96_509.2102m/z	120623		M+CH3OH+H	C18H28N4O11	35.1	0	2.634748649			78.85988073	100 - 21.7 - 4.5 - 0.636		Asp Asp Val Glu		509.2102035	1	5.958233333	0	0	Infinity		x	x	x	x	x	x
5.96_509.2102m/z	120737		M+CH3OH+H	C18H28N4O11	35.1	0	2.634748649			78.85988073	100 - 21.7 - 4.5 - 0.636		Asp Glu Asp Val		509.2102035	1	5.958233333	0	0	Infinity		x	x	x	x	x	x
5.96_509.2102m/z	121022		M+CH3OH+H	C18H28N4O11	35.1	0	2.634748649			78.85988073	100 - 21.7 - 4.5 - 0.636		Asp Glu Val Asp		509.2102035	1	5.958233333	0	0	Infinity		x	x	x	x	x	x
5.96_509.2102m/z	122153		M+H-H2O	C20H30N8O9	35.2	0	-0.157372558			76.41813052	100 - 25.2 - 4.91 - 0.704		Asp His Gln Gln		509.2102035	1	5.958233333	0	0	Infinity		x	x	x	x	x	x
5.96_509.2102m/z	122322		M+CH3OH+H	C18H28N4O11	35.1	0	2.634748649			78.85988073	100 - 21.7 - 4.5 - 0.636		Asp Ile Asp Asp		509.2102035	1	5.958233333	0	0	Infinity		x	x	x	x	x	x
5.96_509.2102m/z	123122		M+CH3OH+H	C18H28N4O11	35.1	0	2.634748649			78.85988073	100 - 21.7 - 4.5 - 0.636		Asp Leu Asp Asp		509.2102035	1	5.958233333	0	0	Infinity		x	x	x	x	x	x
5.96_509.2102m/z	124813		M+H-H2O	C20H30N8O9	35.2	0	-0.157372558			76.41813052	100 - 25.2 - 4.91 - 0.704		Asp Gln His Gln		509.2102035	1	5.958233333	0	0	Infinity		x	x	x	x	x	x
5.96_509.2102m/z	124946		M+H-H2O	C20H30N8O9	35.2	0	-0.157372558			76.41813052	100 - 25.2 - 4.91 - 0.704		Asp Gln Gln His		509.2102035	1	5.958233333	0	0	Infinity		x	x	x	x	x	x
5.96_509.2102m/z	126323		M+CH3OH+H	C18H28N4O11	35.1	0	2.634748649			78.85988073	100 - 21.7 - 4.5 - 0.636		Asp Val Asp Glu		509.2102035	1	5.958233333	0	0	Infinity		x	x	x	x	x	x
5.96_509.2102m/z	126342		M+CH3OH+H	C18H28N4O11	35.1	0	2.634748649			78.85988073	100 - 21.7 - 4.5 - 0.636		Asp Val Glu Asp		509.2102035	1	5.958233333	0	0	Infinity		x	x	x	x	x	x
5.96_509.2102m/z	127543		M+CH3OH+H	C18H28N4O11	35.1	0	2.634748649			78.85988073	100 - 21.7 - 4.5 - 0.636		Glu Ala Glu Glu		509.2102035	1	5.958233333	0	0	Infinity		x	x	x	x	x	x
5.96_509.2102m/z	128337		M+CH3OH+H	C18H28N4O11	35.1	0	2.634748649			78.85988073	100 - 21.7 - 4.5 - 0.636		Glu Asp Asp Val		509.2102035	1	5.958233333	0	0	Infinity		x	x	x	x	x	x
5.96_509.2102m/z	128622		M+CH3OH+H	C18H28N4O11	35.1	0	2.634748649			78.85988073	100 - 21.7 - 4.5 - 0.636		Glu Asp Val Asp		509.2102035	1	5.958233333	0	0	Infinity		x	x	x	x	x	x
5.96_509.2102m/z	128683		M+CH3OH+H	C18H28N4O11	35.1	0	2.634748649			78.85988073	100 - 21.7 - 4.5 - 0.636		Glu Glu Ala Glu		509.2102035	1	5.958233333	0	0	Infinity		x	x	x	x	x	x
5.96_509.2102m/z	128740		M+CH3OH+H	C18H28N4O11	35.1	0	2.634748649			78.85988073	100 - 21.7 - 4.5 - 0.636		Glu Glu Glu Ala		509.2102035	1	5.958233333	0	0	Infinity		x	x	x	x	x	x
5.96_509.2102m/z	130113		M+H-H2O	C20H30N8O9	35.2	0	-0.157372558			76.41813052	100 - 25.2 - 4.91 - 0.704		Glu His Asn Gln		509.2102035	1	5.958233333	0	0	Infinity		x	x	x	x	x	x
5.96_509.2102m/z	130151		M+H-H2O	C20H30N8O9	35.2	0	-0.157372558			76.41813052	100 - 25.2 - 4.91 - 0.704		Glu His Gln Asn		509.2102035	1	5.958233333	0	0	Infinity		x	x	x	x	x	x
5.96_509.2102m/z	132013		M+H-H2O	C20H30N8O9	35.2	0	-0.157372558			76.41813052	100 - 25.2 - 4.91 - 0.704		Glu Asn His Gln		509.2102035	1	5.958233333	0	0	Infinity		x	x	x	x	x	x
5.96_509.2102m/z	132146		M+H-H2O	C20H30N8O9	35.2	0	-0.157372558			76.41813052	100 - 25.2 - 4.91 - 0.704		Glu Asn Gln His		509.2102035	1	5.958233333	0	0	Infinity		x	x	x	x	x	x
5.96_509.2102m/z	132811		M+H-H2O	C20H30N8O9	35.2	0	-0.157372558			76.41813052	100 - 25.2 - 4.91 - 0.704		Glu Gln His Asn		509.2102035	1	5.958233333	0	0	Infinity		x	x	x	x	x	x
5.96_509.2102m/z	132906		M+H-H2O	C20H30N8O9	35.2	0	-0.157372558			76.41813052	100 - 25.2 - 4.91 - 0.704		Glu Gln Asn His		509.2102035	1	5.958233333	0	0	Infinity		x	x	x	x	x	x
5.96_509.2102m/z	134322		M+CH3OH+H	C18H28N4O11	35.1	0	2.634748649			78.85988073	100 - 21.7 - 4.5 - 0.636		Glu Val Asp Asp		509.2102035	1	5.958233333	0	0	Infinity		x	x	x	x	x	x
5.96_509.2102m/z	137650		M+2Na-H	C21H32N6O6	35	0	1.520366833			76.676373	100 - 25.5 - 4.36 - 0.559		Phe Gly Lys Asn		509.2102035	1	5.958233333	0	0	Infinity		x	x	x	x	x	x
5.96_509.2102m/z	137707		M+2Na-H	C21H32N6O6	35	0	1.520366833			76.676373	100 - 25.5 - 4.36 - 0.559		Phe Gly Asn Lys		509.2102035	1	5.958233333	0	0	Infinity		x	x	x	x	x	x
5.96_509.2102m/z	138790		M+2Na-H	C21H32N6O6	35	0	1.520366833			76.676373	100 - 25.5 - 4.36 - 0.559		Phe Lys Gly Asn		509.2102035	1	5.958233333	0	0	Infinity		x	x	x	x	x	x
5.96_509.2102m/z	138904		M+2Na-H	C21H32N6O6	35	0	1.520366833			76.676373	100 - 25.5 - 4.36 - 0.559		Phe Lys Asn Gly		509.2102035	1	5.958233333	0	0	Infinity		x	x	x	x	x	x
5.96_509.2102m/z	139987		M+2Na-H	C21H32N6O6	35	0	1.520366833			76.676373	100 - 25.5 - 4.36 - 0.559		Phe Asn Gly Lys		509.2102035	1	5.958233333	0	0	Infinity		x	x	x	x	x	x
5.96_509.2102m/z	140044		M+2Na-H	C21H32N6O6	35	0	1.520366833			76.676373	100 - 25.5 - 4.36 - 0.559		Phe Asn Lys Gly		509.2102035	1	5.958233333	0	0	Infinity		x	x	x	x	x	x
5.96_509.2102m/z	145250		M+2Na-H	C21H32N6O6	35	0	1.520366833			76.676373	100 - 25.5 - 4.36 - 0.559		Gly Phe Lys Asn		509.2102035	1	5.958233333	0	0	Infinity		x	x	x	x	x	x
5.96_509.2102m/z	145307		M+2Na-H	C21H32N6O6	35	0	1.520366833			76.676373	100 - 25.5 - 4.36 - 0.559		Gly Phe Asn Lys		509.2102035	1	5.958233333	0	0	Infinity		x	x	x	x	x	x
5.96_509.2102m/z	146770		M+2Na-H	C21H32N6O6	35	0	1.520366833			76.676373	100 - 25.5 - 4.36 - 0.559		Gly Lys Phe Asn		509.2102035	1	5.958233333	0	0	Infinity		x	x	x	x	x	x
5.96_509.2102m/z	146903		M+2Na-H	C21H32N6O6	35	0	1.520366833			76.676373	100 - 25.5 - 4.36 - 0.559		Gly Lys Asn Phe		509.2102035	1	5.958233333	0	0	Infinity		x	x	x	x	x	x
5.96_509.2102m/z	147967		M+2Na-H	C21H32N6O6	35	0	1.520366833			76.676373	100 - 25.5 - 4.36 - 0.559		Gly Asn Phe Lys		509.2102035	1	5.958233333	0	0	Infinity		x	x	x	x	x	x
5.96_509.2102m/z	148043		M+2Na-H	C21H32N6O6	35	0	1.520366833			76.676373	100 - 25.5 - 4.36 - 0.559		Gly Asn Lys Phe		509.2102035	1	5.958233333	0	0	Infinity		x	x	x	x	x	x
5.96_509.2102m/z	152552		M+H-H2O	C20H30N8O9	35.2	0	-0.157372558			76.41813052	100 - 25.2 - 4.91 - 0.704		His Asp Gln Gln		509.2102035	1	5.958233333	0	0	Infinity		x	x	x	x	x	x
5.96_509.2102m/z	152912		M+H-H2O	C20H30N8O9	35.2	0	-0.157372558			76.41813052	100 - 25.2 - 4.91 - 0.704		His Glu Asn Gln		509.2102035	1	5.958233333	0	0	Infinity		x	x	x	x	x	x
5.96_509.2102m/z	152950		M+H-H2O	C20H30N8O9	35.2	0	-0.157372558			76.41813052	100 - 25.2 - 4.91 - 0.704		His Glu Gln Asn		509.2102035	1	5.958233333	0	0	Infinity		x	x	x	x	x	x
5.96_509.2102m/z	155952		M+H-H2O	C20H30N8O9	35.2	0	-0.157372558			76.41813052	100 - 25.2 - 4.91 - 0.704		His Asn Glu Gln		509.2102035	1	5.958233333	0	0	Infinity		x	x	x	x	x	x
5.96_509.2102m/z	156142		M+H-H2O	C20H30N8O9	35.2	0	-0.157372558			76.41813052	100 - 25.2 - 4.91 - 0.704		His Asn Gln Glu		509.2102035	1	5.958233333	0	0	Infinity		x	x	x	x	x	x
5.96_509.2102m/z	156732		M+H-H2O	C20H30N8O9	35.2	0	-0.157372558			76.41813052	100 - 25.2 - 4.91 - 0.704		His Gln Asp Gln		509.2102035	1	5.958233333	0	0	Infinity		x	x	x	x	x	x
5.96_509.2102m/z	156750		M+H-H2O	C20H30N8O9	35.2	0	-0.157372558			76.41813052	100 - 25.2 - 4.91 - 0.704		His Gln Glu Asn		509.2102035	1	5.958233333	0	0	Infinity		x	x	x	x	x	x
5.96_509.2102m/z	156902		M+H-H2O	C20H30N8O9	35.2	0	-0.157372558			76.41813052	100 - 25.2 - 4.91 - 0.704		His Gln Asn Glu		509.2102035	1	5.958233333	0	0	Infinity		x	x	x	x	x	x
5.96_509.2102m/z	156941		M+H-H2O	C20H30N8O9	35.2	0	-0.157372558			76.41813052	100 - 25.2 - 4.91 - 0.704		His Gln Gln Asp		509.2102035	1	5.958233333	0	0	Infinity		x	x	x	x	x	x
5.96_509.2102m/z	160321		M+CH3OH+H	C18H28N4O11	35.1	0	2.634748649			78.85988073	100 - 21.7 - 4.5 - 0.636		Ile Asp Asp Asp		509.2102035	1	5.958233333	0	0	Infinity		x	x	x	x	x	x
5.96_509.2102m/z	169190		M+2Na-H	C21H32N6O6	35	0	1.520366833			76.676373	100 - 25.5 - 4.36 - 0.559		Lys Phe Gly Asn		509.2102035	1	5.958233333	0	0	Infinity		x	x	x	x	x	x
5.96_509.2102m/z	169304		M+2Na-H	C21H32N6O6	35	0	1.520366833			76.676373	100 - 25.5 - 4.36 - 0.559		Lys Phe Asn Gly		509.2102035	1	5.958233333	0	0	Infinity		x	x	x	x	x	x
5.96_509.2102m/z	169570		M+2Na-H	C21H32N6O6	35	0	1.520366833			76.676373	100 - 25.5 - 4.36 - 0.559		Lys Gly Phe Asn		509.2102035	1	5.958233333	0	0	Infinity		x	x	x	x	x	x
5.96_509.2102m/z	169703		M+2Na-H	C21H32N6O6	35	0	1.520366833			76.676373	100 - 25.5 - 4.36 - 0.559		Lys Gly Asn Phe		509.2102035	1	5.958233333	0	0	Infinity		x	x	x	x	x	x
5.96_509.2102m/z	171964		M+2Na-H	C21H32N6O6	35	0	1.520366833			76.676373	100 - 25.5 - 4.36 - 0.559		Lys Asn Phe Gly		509.2102035	1	5.958233333	0	0	Infinity		x	x	x	x	x	x
5.96_509.2102m/z	171983		M+2Na-H	C21H32N6O6	35	0	1.520366833			76.676373	100 - 25.5 - 4.36 - 0.559		Lys Asn Gly Phe		509.2102035	1	5.958233333	0	0	Infinity		x	x	x	x	x	x
5.96_509.2102m/z	176321		M+CH3OH+H	C18H28N4O11	35.1	0	2.634748649			78.85988073	100 - 21.7 - 4.5 - 0.636		Leu Asp Asp Asp		509.2102035	1	5.958233333	0	0	Infinity		x	x	x	x	x	x
5.96_509.2102m/z	192812		M+H-H2O	C20H30N8O9	35.2	0	-0.157372558			76.41813052	100 - 25.2 - 4.91 - 0.704		Asn Glu His Gln		509.2102035	1	5.958233333	0	0	Infinity		x	x	x	x	x	x
5.96_509.2102m/z	192945		M+H-H2O	C20H30N8O9	35.2	0	-0.157372558			76.41813052	100 - 25.2 - 4.91 - 0.704		Asn Glu Gln His		509.2102035	1	5.958233333	0	0	Infinity		x	x	x	x	x	x
5.96_509.2102m/z	193187		M+2Na-H	C21H32N6O6	35	0	1.520366833			76.676373	100 - 25.5 - 4.36 - 0.559		Asn Phe Gly Lys		509.2102035	1	5.958233333	0	0	Infinity		x	x	x	x	x	x
5.96_509.2102m/z	193244		M+2Na-H	C21H32N6O6	35	0	1.520366833			76.676373	100 - 25.5 - 4.36 - 0.559		Asn Phe Lys Gly		509.2102035	1	5.958233333	0	0	Infinity		x	x	x	x	x	x
5.96_509.2102m/z	193567		M+2Na-H	C21H32N6O6	35	0	1.520366833			76.676373	100 - 25.5 - 4.36 - 0.559		Asn Gly Phe Lys		509.2102035	1	5.958233333	0	0	Infinity		x	x	x	x	x	x
5.96_509.2102m/z	193643		M+2Na-H	C21H32N6O6	35	0	1.520366833			76.676373	100 - 25.5 - 4.36 - 0.559		Asn Gly Lys Phe		509.2102035	1	5.958233333	0	0	Infinity		x	x	x	x	x	x
5.96_509.2102m/z	193952		M+H-H2O	C20H30N8O9	35.2	0	-0.157372558			76.41813052	100 - 25.2 - 4.91 - 0.704		Asn His Glu Gln		509.2102035	1	5.958233333	0	0	Infinity		x	x	x	x	x	x
5.96_509.2102m/z	194142		M+H-H2O	C20H30N8O9	35.2	0	-0.157372558			76.41813052	100 - 25.2 - 4.91 - 0.704		Asn His Gln Glu		509.2102035	1	5.958233333	0	0	Infinity		x	x	x	x	x	x
5.96_509.2102m/z	194764		M+2Na-H	C21H32N6O6	35	0	1.520366833			76.676373	100 - 25.5 - 4.36 - 0.559		Asn Lys Phe Gly		509.2102035	1	5.958233333	0	0	Infinity		x	x	x	x	x	x
5.96_509.2102m/z	194783		M+2Na-H	C21H32N6O6	35	0	1.520366833			76.676373	100 - 25.5 - 4.36 - 0.559		Asn Lys Gly Phe		509.2102035	1	5.958233333	0	0	Infinity		x	x	x	x	x	x
5.96_509.2102m/z	196745		M+H-H2O	C20H30N8O9	35.2	0	-0.157372558			76.41813052	100 - 25.2 - 4.91 - 0.704		Asn Gln Glu His		509.2102035	1	5.958233333	0	0	Infinity		x	x	x	x	x	x
5.96_509.2102m/z	196802		M+H-H2O	C20H30N8O9	35.2	0	-0.157372558			76.41813052	100 - 25.2 - 4.91 - 0.704		Asn Gln His Glu		509.2102035	1	5.958233333	0	0	Infinity		x	x	x	x	x	x
5.96_509.2102m/z	208412		M+H-H2O	C20H30N8O9	35.2	0	-0.157372558			76.41813052	100 - 25.2 - 4.91 - 0.704		Gln Asp His Gln		509.2102035	1	5.958233333	0	0	Infinity		x	x	x	x	x	x
5.96_509.2102m/z	208545		M+H-H2O	C20H30N8O9	35.2	0	-0.157372558			76.41813052	100 - 25.2 - 4.91 - 0.704		Gln Asp Gln His		509.2102035	1	5.958233333	0	0	Infinity		x	x	x	x	x	x
5.96_509.2102m/z	208810		M+H-H2O	C20H30N8O9	35.2	0	-0.157372558			76.41813052	100 - 25.2 - 4.91 - 0.704		Gln Glu His Asn		509.2102035	1	5.958233333	0	0	Infinity		x	x	x	x	x	x
5.96_509.2102m/z	208905		M+H-H2O	C20H30N8O9	35.2	0	-0.157372558			76.41813052	100 - 25.2 - 4.91 - 0.704		Gln Glu Asn His		509.2102035	1	5.958233333	0	0	Infinity		x	x	x	x	x	x
5.96_509.2102m/z	209932		M+H-H2O	C20H30N8O9	35.2	0	-0.157372558			76.41813052	100 - 25.2 - 4.91 - 0.704		Gln His Asp Gln		509.2102035	1	5.958233333	0	0	Infinity		x	x	x	x	x	x
5.96_509.2102m/z	209950		M+H-H2O	C20H30N8O9	35.2	0	-0.157372558			76.41813052	100 - 25.2 - 4.91 - 0.704		Gln His Glu Asn		509.2102035	1	5.958233333	0	0	Infinity		x	x	x	x	x	x
5.96_509.2102m/z	210102		M+H-H2O	C20H30N8O9	35.2	0	-0.157372558			76.41813052	100 - 25.2 - 4.91 - 0.704		Gln His Asn Glu		509.2102035	1	5.958233333	0	0	Infinity		x	x	x	x	x	x
5.96_509.2102m/z	210141		M+H-H2O	C20H30N8O9	35.2	0	-0.157372558			76.41813052	100 - 25.2 - 4.91 - 0.704		Gln His Gln Asp		509.2102035	1	5.958233333	0	0	Infinity		x	x	x	x	x	x
5.96_509.2102m/z	211945		M+H-H2O	C20H30N8O9	35.2	0	-0.157372558			76.41813052	100 - 25.2 - 4.91 - 0.704		Gln Asn Glu His		509.2102035	1	5.958233333	0	0	Infinity		x	x	x	x	x	x
5.96_509.2102m/z	212002		M+H-H2O	C20H30N8O9	35.2	0	-0.157372558			76.41813052	100 - 25.2 - 4.91 - 0.704		Gln Asn His Glu		509.2102035	1	5.958233333	0	0	Infinity		x	x	x	x	x	x
5.96_509.2102m/z	212725		M+H-H2O	C20H30N8O9	35.2	0	-0.157372558			76.41813052	100 - 25.2 - 4.91 - 0.704		Gln Gln Asp His		509.2102035	1	5.958233333	0	0	Infinity		x	x	x	x	x	x
5.96_509.2102m/z	212801		M+H-H2O	C20H30N8O9	35.2	0	-0.157372558			76.41813052	100 - 25.2 - 4.91 - 0.704		Gln Gln His Asp		509.2102035	1	5.958233333	0	0	Infinity		x	x	x	x	x	x
5.96_509.2102m/z	240322		M+CH3OH+H	C18H28N4O11	35.1	0	2.634748649			78.85988073	100 - 21.7 - 4.5 - 0.636		Val Asp Asp Glu		509.2102035	1	5.958233333	0	0	Infinity		x	x	x	x	x	x
5.96_509.2102m/z	240341		M+CH3OH+H	C18H28N4O11	35.1	0	2.634748649			78.85988073	100 - 21.7 - 4.5 - 0.636		Val Asp Glu Asp		509.2102035	1	5.958233333	0	0	Infinity		x	x	x	x	x	x
5.96_509.2102m/z	240721		M+CH3OH+H	C18H28N4O11	35.1	0	2.634748649			78.85988073	100 - 21.7 - 4.5 - 0.636		Val Glu Asp Asp		509.2102035	1	5.958233333	0	0	Infinity		x	x	x	x	x	x
5.96_509.2102m/z	3004		2M+H	C10H14N4O4	37.5	0	-0.162946449			87.50973664	100 - 12.6 - 1.55 - 0.129		Ganciclovir		509.2102035	1	5.958233333	0	0	Infinity		x	x	x	x	x	x
5.96_509.2102m/z	3524		2M+H	C10H14N4O4	37.5	0	-0.162946449			87.50973664	100 - 12.6 - 1.55 - 0.129		Dyphylline		509.2102035	1	5.958233333	0	0	Infinity		x	x	x	x	x	x
5.96_427.2546m/z	104827		M+H-H2O	C20H36N4O7	33.7	0	-1.144611022			70.1012801	100 - 23.8 - 4.14 - 0.538		Ala Glu Ile Ile		427.2546028	1	5.958233333	0	0	Infinity		x	x	x	x	x	x
5.96_427.2546m/z	104829		M+H-H2O	C20H36N4O7	33.7	0	-1.144611022			70.1012801	100 - 23.8 - 4.14 - 0.538		Ala Glu Ile Leu		427.2546028	1	5.958233333	0	0	Infinity		x	x	x	x	x	x
5.96_427.2546m/z	104867		M+H-H2O	C20H36N4O7	33.7	0	-1.144611022			70.1012801	100 - 23.8 - 4.14 - 0.538		Ala Glu Leu Ile		427.2546028	1	5.958233333	0	0	Infinity		x	x	x	x	x	x
5.96_427.2546m/z	104869		M+H-H2O	C20H36N4O7	33.7	0	-1.144611022			70.1012801	100 - 23.8 - 4.14 - 0.538		Ala Glu Leu Leu		427.2546028	1	5.958233333	0	0	Infinity		x	x	x	x	x	x
5.96_427.2546m/z	106347		M+H-H2O	C20H36N4O7	33.7	0	-1.144611022			70.1012801	100 - 23.8 - 4.14 - 0.538		Ala Ile Glu Ile		427.2546028	1	5.958233333	0	0	Infinity		x	x	x	x	x	x
5.96_427.2546m/z	106349		M+H-H2O	C20H36N4O7	33.7	0	-1.144611022			70.1012801	100 - 23.8 - 4.14 - 0.538		Ala Ile Glu Leu		427.2546028	1	5.958233333	0	0	Infinity		x	x	x	x	x	x
5.96_427.2546m/z	106423		M+H-H2O	C20H36N4O7	33.7	0	-1.144611022			70.1012801	100 - 23.8 - 4.14 - 0.538		Ala Ile Ile Glu		427.2546028	1	5.958233333	0	0	Infinity		x	x	x	x	x	x
5.96_427.2546m/z	106463		M+H-H2O	C20H36N4O7	33.7	0	-1.144611022			70.1012801	100 - 23.8 - 4.14 - 0.538		Ala Ile Leu Glu		427.2546028	1	5.958233333	0	0	Infinity		x	x	x	x	x	x
5.96_427.2546m/z	107147		M+H-H2O	C20H36N4O7	33.7	0	-1.144611022			70.1012801	100 - 23.8 - 4.14 - 0.538		Ala Leu Glu Ile		427.2546028	1	5.958233333	0	0	Infinity		x	x	x	x	x	x
5.96_427.2546m/z	107149		M+H-H2O	C20H36N4O7	33.7	0	-1.144611022			70.1012801	100 - 23.8 - 4.14 - 0.538		Ala Leu Glu Leu		427.2546028	1	5.958233333	0	0	Infinity		x	x	x	x	x	x
5.96_427.2546m/z	107223		M+H-H2O	C20H36N4O7	33.7	0	-1.144611022			70.1012801	100 - 23.8 - 4.14 - 0.538		Ala Leu Ile Glu		427.2546028	1	5.958233333	0	0	Infinity		x	x	x	x	x	x
5.96_427.2546m/z	107263		M+H-H2O	C20H36N4O7	33.7	0	-1.144611022			70.1012801	100 - 23.8 - 4.14 - 0.538		Ala Leu Leu Glu		427.2546028	1	5.958233333	0	0	Infinity		x	x	x	x	x	x
5.96_427.2546m/z	122637		M+H-H2O	C20H36N4O7	33.7	0	-1.144611022			70.1012801	100 - 23.8 - 4.14 - 0.538		Asp Ile Val Val		427.2546028	1	5.958233333	0	0	Infinity		x	x	x	x	x	x
5.96_427.2546m/z	123437		M+H-H2O	C20H36N4O7	33.7	0	-1.144611022			70.1012801	100 - 23.8 - 4.14 - 0.538		Asp Leu Val Val		427.2546028	1	5.958233333	0	0	Infinity		x	x	x	x	x	x
5.96_427.2546m/z	126437		M+H-H2O	C20H36N4O7	33.7	0	-1.144611022			70.1012801	100 - 23.8 - 4.14 - 0.538		Asp Val Ile Val		427.2546028	1	5.958233333	0	0	Infinity		x	x	x	x	x	x
5.96_427.2546m/z	126477		M+H-H2O	C20H36N4O7	33.7	0	-1.144611022			70.1012801	100 - 23.8 - 4.14 - 0.538		Asp Val Leu Val		427.2546028	1	5.958233333	0	0	Infinity		x	x	x	x	x	x
5.96_427.2546m/z	126627		M+H-H2O	C20H36N4O7	33.7	0	-1.144611022			70.1012801	100 - 23.8 - 4.14 - 0.538		Asp Val Val Ile		427.2546028	1	5.958233333	0	0	Infinity		x	x	x	x	x	x
5.96_427.2546m/z	126629		M+H-H2O	C20H36N4O7	33.7	0	-1.144611022			70.1012801	100 - 23.8 - 4.14 - 0.538		Asp Val Val Leu		427.2546028	1	5.958233333	0	0	Infinity		x	x	x	x	x	x
5.96_427.2546m/z	127627		M+H-H2O	C20H36N4O7	33.7	0	-1.144611022			70.1012801	100 - 23.8 - 4.14 - 0.538		Glu Ala Ile Ile		427.2546028	1	5.958233333	0	0	Infinity		x	x	x	x	x	x
5.96_427.2546m/z	127629		M+H-H2O	C20H36N4O7	33.7	0	-1.144611022			70.1012801	100 - 23.8 - 4.14 - 0.538		Glu Ala Ile Leu		427.2546028	1	5.958233333	0	0	Infinity		x	x	x	x	x	x
5.96_427.2546m/z	127667		M+H-H2O	C20H36N4O7	33.7	0	-1.144611022			70.1012801	100 - 23.8 - 4.14 - 0.538		Glu Ala Leu Ile		427.2546028	1	5.958233333	0	0	Infinity		x	x	x	x	x	x
5.96_427.2546m/z	127669		M+H-H2O	C20H36N4O7	33.7	0	-1.144611022			70.1012801	100 - 23.8 - 4.14 - 0.538		Glu Ala Leu Leu		427.2546028	1	5.958233333	0	0	Infinity		x	x	x	x	x	x
5.96_427.2546m/z	130287		M+H-H2O	C20H36N4O7	33.7	0	-1.144611022			70.1012801	100 - 23.8 - 4.14 - 0.538		Glu Ile Ala Ile		427.2546028	1	5.958233333	0	0	Infinity		x	x	x	x	x	x
5.96_427.2546m/z	130289		M+H-H2O	C20H36N4O7	33.7	0	-1.144611022			70.1012801	100 - 23.8 - 4.14 - 0.538		Glu Ile Ala Leu		427.2546028	1	5.958233333	0	0	Infinity		x	x	x	x	x	x
5.96_427.2546m/z	130420		M+H-H2O	C20H36N4O7	33.7	0	-1.144611022			70.1012801	100 - 23.8 - 4.14 - 0.538		Glu Ile Ile Ala		427.2546028	1	5.958233333	0	0	Infinity		x	x	x	x	x	x
5.96_427.2546m/z	130460		M+H-H2O	C20H36N4O7	33.7	0	-1.144611022			70.1012801	100 - 23.8 - 4.14 - 0.538		Glu Ile Leu Ala		427.2546028	1	5.958233333	0	0	Infinity		x	x	x	x	x	x
5.96_427.2546m/z	131087		M+H-H2O	C20H36N4O7	33.7	0	-1.144611022			70.1012801	100 - 23.8 - 4.14 - 0.538		Glu Leu Ala Ile		427.2546028	1	5.958233333	0	0	Infinity		x	x	x	x	x	x
5.96_427.2546m/z	131089		M+H-H2O	C20H36N4O7	33.7	0	-1.144611022			70.1012801	100 - 23.8 - 4.14 - 0.538		Glu Leu Ala Leu		427.2546028	1	5.958233333	0	0	Infinity		x	x	x	x	x	x
5.96_427.2546m/z	131220		M+H-H2O	C20H36N4O7	33.7	0	-1.144611022			70.1012801	100 - 23.8 - 4.14 - 0.538		Glu Leu Ile Ala		427.2546028	1	5.958233333	0	0	Infinity		x	x	x	x	x	x
5.96_427.2546m/z	131260		M+H-H2O	C20H36N4O7	33.7	0	-1.144611022			70.1012801	100 - 23.8 - 4.14 - 0.538		Glu Leu Leu Ala		427.2546028	1	5.958233333	0	0	Infinity		x	x	x	x	x	x
5.96_427.2546m/z	134637		M+H-H2O	C20H36N4O7	33.7	0	-1.144611022			70.1012801	100 - 23.8 - 4.14 - 0.538		Glu Val Val Val		427.2546028	1	5.958233333	0	0	Infinity		x	x	x	x	x	x
5.96_427.2546m/z	159546		M+H-H2O	C20H36N4O7	33.7	0	-1.144611022			70.1012801	100 - 23.8 - 4.14 - 0.538		Ile Ala Glu Ile		427.2546028	1	5.958233333	0	0	Infinity		x	x	x	x	x	x
5.96_427.2546m/z	159548		M+H-H2O	C20H36N4O7	33.7	0	-1.144611022			70.1012801	100 - 23.8 - 4.14 - 0.538		Ile Ala Glu Leu		427.2546028	1	5.958233333	0	0	Infinity		x	x	x	x	x	x
5.96_427.2546m/z	159622		M+H-H2O	C20H36N4O7	33.7	0	-1.144611022			70.1012801	100 - 23.8 - 4.14 - 0.538		Ile Ala Ile Glu		427.2546028	1	5.958233333	0	0	Infinity		x	x	x	x	x	x
5.96_427.2546m/z	159662		M+H-H2O	C20H36N4O7	33.7	0	-1.144611022			70.1012801	100 - 23.8 - 4.14 - 0.538		Ile Ala Leu Glu		427.2546028	1	5.958233333	0	0	Infinity		x	x	x	x	x	x
5.96_427.2546m/z	160636		M+H-H2O	C20H36N4O7	33.7	0	-1.144611022			70.1012801	100 - 23.8 - 4.14 - 0.538		Ile Asp Val Val		427.2546028	1	5.958233333	0	0	Infinity		x	x	x	x	x	x
5.96_427.2546m/z	160686		M+H-H2O	C20H36N4O7	33.7	0	-1.144611022			70.1012801	100 - 23.8 - 4.14 - 0.538		Ile Glu Ala Ile		427.2546028	1	5.958233333	0	0	Infinity		x	x	x	x	x	x
5.96_427.2546m/z	160688		M+H-H2O	C20H36N4O7	33.7	0	-1.144611022			70.1012801	100 - 23.8 - 4.14 - 0.538		Ile Glu Ala Leu		427.2546028	1	5.958233333	0	0	Infinity		x	x	x	x	x	x
5.96_427.2546m/z	160819		M+H-H2O	C20H36N4O7	33.7	0	-1.144611022			70.1012801	100 - 23.8 - 4.14 - 0.538		Ile Glu Ile Ala		427.2546028	1	5.958233333	0	0	Infinity		x	x	x	x	x	x
5.96_427.2546m/z	160859		M+H-H2O	C20H36N4O7	33.7	0	-1.144611022			70.1012801	100 - 23.8 - 4.14 - 0.538		Ile Glu Leu Ala		427.2546028	1	5.958233333	0	0	Infinity		x	x	x	x	x	x
5.96_427.2546m/z	162282		M+H-H2O	C20H36N4O7	33.7	0	-1.144611022			70.1012801	100 - 23.8 - 4.14 - 0.538		Ile Ile Ala Glu		427.2546028	1	5.958233333	0	0	Infinity		x	x	x	x	x	x
5.96_427.2546m/z	162339		M+H-H2O	C20H36N4O7	33.7	0	-1.144611022			70.1012801	100 - 23.8 - 4.14 - 0.538		Ile Ile Glu Ala		427.2546028	1	5.958233333	0	0	Infinity		x	x	x	x	x	x
5.96_427.2546m/z	163082		M+H-H2O	C20H36N4O7	33.7	0	-1.144611022			70.1012801	100 - 23.8 - 4.14 - 0.538		Ile Leu Ala Glu		427.2546028	1	5.958233333	0	0	Infinity		x	x	x	x	x	x
5.96_427.2546m/z	163139		M+H-H2O	C20H36N4O7	33.7	0	-1.144611022			70.1012801	100 - 23.8 - 4.14 - 0.538		Ile Leu Glu Ala		427.2546028	1	5.958233333	0	0	Infinity		x	x	x	x	x	x
5.96_427.2546m/z	166336		M+H-H2O	C20H36N4O7	33.7	0	-1.144611022			70.1012801	100 - 23.8 - 4.14 - 0.538		Ile Val Asp Val		427.2546028	1	5.958233333	0	0	Infinity		x	x	x	x	x	x
5.96_427.2546m/z	166621		M+H-H2O	C20H36N4O7	33.7	0	-1.144611022			70.1012801	100 - 23.8 - 4.14 - 0.538		Ile Val Val Asp		427.2546028	1	5.958233333	0	0	Infinity		x	x	x	x	x	x
5.96_427.2546m/z	17006		M+CH3OH+H	C19H30N4O5	33.6	0	-1.289887451			69.7341187	100 - 22.5 - 3.46 - 0.397		Lys Phe Thr		427.2546028	1	5.958233333	0	0	Infinity		x	x	x	x	x	x
5.96_427.2546m/z	175546		M+H-H2O	C20H36N4O7	33.7	0	-1.144611022			70.1012801	100 - 23.8 - 4.14 - 0.538		Leu Ala Glu Ile		427.2546028	1	5.958233333	0	0	Infinity		x	x	x	x	x	x
5.96_427.2546m/z	175548		M+H-H2O	C20H36N4O7	33.7	0	-1.144611022			70.1012801	100 - 23.8 - 4.14 - 0.538		Leu Ala Glu Leu		427.2546028	1	5.958233333	0	0	Infinity		x	x	x	x	x	x
5.96_427.2546m/z	175622		M+H-H2O	C20H36N4O7	33.7	0	-1.144611022			70.1012801	100 - 23.8 - 4.14 - 0.538		Leu Ala Ile Glu		427.2546028	1	5.958233333	0	0	Infinity		x	x	x	x	x	x
5.96_427.2546m/z	175662		M+H-H2O	C20H36N4O7	33.7	0	-1.144611022			70.1012801	100 - 23.8 - 4.14 - 0.538		Leu Ala Leu Glu		427.2546028	1	5.958233333	0	0	Infinity		x	x	x	x	x	x
5.96_427.2546m/z	176636		M+H-H2O	C20H36N4O7	33.7	0	-1.144611022			70.1012801	100 - 23.8 - 4.14 - 0.538		Leu Asp Val Val		427.2546028	1	5.958233333	0	0	Infinity		x	x	x	x	x	x
5.96_427.2546m/z	176686		M+H-H2O	C20H36N4O7	33.7	0	-1.144611022			70.1012801	100 - 23.8 - 4.14 - 0.538		Leu Glu Ala Ile		427.2546028	1	5.958233333	0	0	Infinity		x	x	x	x	x	x
5.96_427.2546m/z	176688		M+H-H2O	C20H36N4O7	33.7	0	-1.144611022			70.1012801	100 - 23.8 - 4.14 - 0.538		Leu Glu Ala Leu		427.2546028	1	5.958233333	0	0	Infinity		x	x	x	x	x	x
5.96_427.2546m/z	176819		M+H-H2O	C20H36N4O7	33.7	0	-1.144611022			70.1012801	100 - 23.8 - 4.14 - 0.538		Leu Glu Ile Ala		427.2546028	1	5.958233333	0	0	Infinity		x	x	x	x	x	x
5.96_427.2546m/z	176859		M+H-H2O	C20H36N4O7	33.7	0	-1.144611022			70.1012801	100 - 23.8 - 4.14 - 0.538		Leu Glu Leu Ala		427.2546028	1	5.958233333	0	0	Infinity		x	x	x	x	x	x
5.96_427.2546m/z	178282		M+H-H2O	C20H36N4O7	33.7	0	-1.144611022			70.1012801	100 - 23.8 - 4.14 - 0.538		Leu Ile Ala Glu		427.2546028	1	5.958233333	0	0	Infinity		x	x	x	x	x	x
5.96_427.2546m/z	178339		M+H-H2O	C20H36N4O7	33.7	0	-1.144611022			70.1012801	100 - 23.8 - 4.14 - 0.538		Leu Ile Glu Ala		427.2546028	1	5.958233333	0	0	Infinity		x	x	x	x	x	x
5.96_427.2546m/z	179082		M+H-H2O	C20H36N4O7	33.7	0	-1.144611022			70.1012801	100 - 23.8 - 4.14 - 0.538		Leu Leu Ala Glu		427.2546028	1	5.958233333	0	0	Infinity		x	x	x	x	x	x
5.96_427.2546m/z	179139		M+H-H2O	C20H36N4O7	33.7	0	-1.144611022			70.1012801	100 - 23.8 - 4.14 - 0.538		Leu Leu Glu Ala		427.2546028	1	5.958233333	0	0	Infinity		x	x	x	x	x	x
5.96_427.2546m/z	18173		M+CH3OH+H	C19H30N4O5	33.6	0	-1.289887451			69.7341187	100 - 22.5 - 3.46 - 0.397		Lys Thr Phe		427.2546028	1	5.958233333	0	0	Infinity		x	x	x	x	x	x
5.96_427.2546m/z	182336		M+H-H2O	C20H36N4O7	33.7	0	-1.144611022			70.1012801	100 - 23.8 - 4.14 - 0.538		Leu Val Asp Val		427.2546028	1	5.958233333	0	0	Infinity		x	x	x	x	x	x
5.96_427.2546m/z	182621		M+H-H2O	C20H36N4O7	33.7	0	-1.144611022			70.1012801	100 - 23.8 - 4.14 - 0.538		Leu Val Val Asp		427.2546028	1	5.958233333	0	0	Infinity		x	x	x	x	x	x
5.96_427.2546m/z	19369		M+CH3OH+H	C19H30N4O5	33.6	0	-1.289887451			69.7341187	100 - 22.5 - 3.46 - 0.397		Phe Thr Lys		427.2546028	1	5.958233333	0	0	Infinity		x	x	x	x	x	x
5.96_427.2546m/z	20840		M+CH3OH+H	C19H30N4O5	33.6	0	-1.289887451			69.7341187	100 - 22.5 - 3.46 - 0.397		Phe Lys Thr		427.2546028	1	5.958233333	0	0	Infinity		x	x	x	x	x	x
5.96_427.2546m/z	21893		M+CH3OH+H	C19H30N4O5	33.6	0	-1.289887451			69.7341187	100 - 22.5 - 3.46 - 0.397		Thr Phe Lys		427.2546028	1	5.958233333	0	0	Infinity		x	x	x	x	x	x
5.96_427.2546m/z	22730		M+CH3OH+H	C19H30N4O5	33.6	0	-1.289887451			69.7341187	100 - 22.5 - 3.46 - 0.397		Thr Lys Phe		427.2546028	1	5.958233333	0	0	Infinity		x	x	x	x	x	x
5.96_427.2546m/z	240436		M+H-H2O	C20H36N4O7	33.7	0	-1.144611022			70.1012801	100 - 23.8 - 4.14 - 0.538		Val Asp Ile Val		427.2546028	1	5.958233333	0	0	Infinity		x	x	x	x	x	x
5.96_427.2546m/z	240476		M+H-H2O	C20H36N4O7	33.7	0	-1.144611022			70.1012801	100 - 23.8 - 4.14 - 0.538		Val Asp Leu Val		427.2546028	1	5.958233333	0	0	Infinity		x	x	x	x	x	x
5.96_427.2546m/z	240626		M+H-H2O	C20H36N4O7	33.7	0	-1.144611022			70.1012801	100 - 23.8 - 4.14 - 0.538		Val Asp Val Ile		427.2546028	1	5.958233333	0	0	Infinity		x	x	x	x	x	x
5.96_427.2546m/z	240628		M+H-H2O	C20H36N4O7	33.7	0	-1.144611022			70.1012801	100 - 23.8 - 4.14 - 0.538		Val Asp Val Leu		427.2546028	1	5.958233333	0	0	Infinity		x	x	x	x	x	x
5.96_427.2546m/z	241036		M+H-H2O	C20H36N4O7	33.7	0	-1.144611022			70.1012801	100 - 23.8 - 4.14 - 0.538		Val Glu Val Val		427.2546028	1	5.958233333	0	0	Infinity		x	x	x	x	x	x
5.96_427.2546m/z	242336		M+H-H2O	C20H36N4O7	33.7	0	-1.144611022			70.1012801	100 - 23.8 - 4.14 - 0.538		Val Ile Asp Val		427.2546028	1	5.958233333	0	0	Infinity		x	x	x	x	x	x
5.96_427.2546m/z	242621		M+H-H2O	C20H36N4O7	33.7	0	-1.144611022			70.1012801	100 - 23.8 - 4.14 - 0.538		Val Ile Val Asp		427.2546028	1	5.958233333	0	0	Infinity		x	x	x	x	x	x
5.96_427.2546m/z	243136		M+H-H2O	C20H36N4O7	33.7	0	-1.144611022			70.1012801	100 - 23.8 - 4.14 - 0.538		Val Leu Asp Val		427.2546028	1	5.958233333	0	0	Infinity		x	x	x	x	x	x
5.96_427.2546m/z	243421		M+H-H2O	C20H36N4O7	33.7	0	-1.144611022			70.1012801	100 - 23.8 - 4.14 - 0.538		Val Leu Val Asp		427.2546028	1	5.958233333	0	0	Infinity		x	x	x	x	x	x
5.96_427.2546m/z	246326		M+H-H2O	C20H36N4O7	33.7	0	-1.144611022			70.1012801	100 - 23.8 - 4.14 - 0.538		Val Val Asp Ile		427.2546028	1	5.958233333	0	0	Infinity		x	x	x	x	x	x
5.96_427.2546m/z	246328		M+H-H2O	C20H36N4O7	33.7	0	-1.144611022			70.1012801	100 - 23.8 - 4.14 - 0.538		Val Val Asp Leu		427.2546028	1	5.958233333	0	0	Infinity		x	x	x	x	x	x
5.96_427.2546m/z	246356		M+H-H2O	C20H36N4O7	33.7	0	-1.144611022			70.1012801	100 - 23.8 - 4.14 - 0.538		Val Val Glu Val		427.2546028	1	5.958233333	0	0	Infinity		x	x	x	x	x	x
5.96_427.2546m/z	246421		M+H-H2O	C20H36N4O7	33.7	0	-1.144611022			70.1012801	100 - 23.8 - 4.14 - 0.538		Val Val Ile Asp		427.2546028	1	5.958233333	0	0	Infinity		x	x	x	x	x	x
5.96_427.2546m/z	246461		M+H-H2O	C20H36N4O7	33.7	0	-1.144611022			70.1012801	100 - 23.8 - 4.14 - 0.538		Val Val Leu Asp		427.2546028	1	5.958233333	0	0	Infinity		x	x	x	x	x	x
5.96_427.2546m/z	246622		M+H-H2O	C20H36N4O7	33.7	0	-1.144611022			70.1012801	100 - 23.8 - 4.14 - 0.538		Val Val Val Glu		427.2546028	1	5.958233333	0	0	Infinity		x	x	x	x	x	x
5.96_430.0978m/z	71629		M+2Na-H	C19H19N3O6	35.4	0	-1.834866182			79.31427137	100 - 22.1 - 3.56 - 0.427		Nocardicin G		430.0978436	1	5.958233333	0	0	Infinity		x	x	x	x	x	x
5.96_430.0978m/z	85574		M+2Na-H	C19H19N3O6	35.4	0	-1.834866182			79.31427137	100 - 22.1 - 3.56 - 0.427	http://nonlinear.com/redirect/outbound?p=hmdb&param=HMDB15657	Nilvadipine		430.0978436	1	5.958233333	0	0	Infinity		x	x	x	x	x	x
5.96_441.2444m/z	106553		M+H-H2O	C19H34N6O7	29.8	0	-2.648478056			51.94643196	100 - 23.4 - 4.06 - 0.523		Ala Ile Gln Gln		441.2443955	1	5.958233333	0	0	Infinity		x	x	x	x	x	x
5.96_441.2444m/z	107353		M+H-H2O	C19H34N6O7	29.8	0	-2.648478056			51.94643196	100 - 23.4 - 4.06 - 0.523		Ala Leu Gln Gln		441.2443955	1	5.958233333	0	0	Infinity		x	x	x	x	x	x
5.96_441.2444m/z	108833		M+H-H2O	C19H34N6O7	29.8	0	-2.648478056			51.94643196	100 - 23.4 - 4.06 - 0.523		Ala Gln Ile Gln		441.2443955	1	5.958233333	0	0	Infinity		x	x	x	x	x	x
5.96_441.2444m/z	108873		M+H-H2O	C19H34N6O7	29.8	0	-2.648478056			51.94643196	100 - 23.4 - 4.06 - 0.523		Ala Gln Leu Gln		441.2443955	1	5.958233333	0	0	Infinity		x	x	x	x	x	x
5.96_441.2444m/z	108947		M+H-H2O	C19H34N6O7	29.8	0	-2.648478056			51.94643196	100 - 23.4 - 4.06 - 0.523		Ala Gln Gln Ile		441.2443955	1	5.958233333	0	0	Infinity		x	x	x	x	x	x
5.96_441.2444m/z	108949		M+H-H2O	C19H34N6O7	29.8	0	-2.648478056			51.94643196	100 - 23.4 - 4.06 - 0.523		Ala Gln Gln Leu		441.2443955	1	5.958233333	0	0	Infinity		x	x	x	x	x	x
5.96_441.2444m/z	1122		M+H-H2O	C28H31FN4O	30.9	0	-1.104333831			55.89456027	100 - 32.1 - 5.2 - 0.567		Astemizole		441.2443955	1	5.958233333	0	0	Infinity		x	x	x	x	x	x
5.96_441.2444m/z	122855		M+H-2H2O	C19H36N6O8	29.8	0	-2.548308108			51.90768285	100 - 23.5 - 4.28 - 0.574		Asp Lys Lys Ser		441.2443955	1	5.958233333	0	0	Infinity		x	x	x	x	x	x
5.96_441.2444m/z	122988		M+H-2H2O	C19H36N6O8	29.8	0	-2.548308108			51.90768285	100 - 23.5 - 4.28 - 0.574		Asp Lys Ser Lys		441.2443955	1	5.958233333	0	0	Infinity		x	x	x	x	x	x
5.96_441.2444m/z	125648		M+H-2H2O	C19H36N6O8	29.8	0	-2.548308108			51.90768285	100 - 23.5 - 4.28 - 0.574		Asp Ser Lys Lys		441.2443955	1	5.958233333	0	0	Infinity		x	x	x	x	x	x
5.96_441.2444m/z	1315		2M+Na	C9H15N5O	29.3	0	-0.34759933			47.12461177	100 - 11.8 - 0.842		Minoxidil		441.2443955	1	5.958233333	0	0	Infinity		x	x	x	x	x	x
5.96_441.2444m/z	146136		M+CH3OH+H	C18H28N6O5	29.6	0	-2.973112643			51.55405088	100 - 22.2 - 3.38 - 0.386		Gly His Pro Val		441.2443955	1	5.958233333	0	0	Infinity		x	x	x	x	x	x
5.96_441.2444m/z	146231		M+CH3OH+H	C18H28N6O5	29.6	0	-2.973112643			51.55405088	100 - 22.2 - 3.38 - 0.386		Gly His Val Pro		441.2443955	1	5.958233333	0	0	Infinity		x	x	x	x	x	x
5.96_441.2444m/z	146854		M+Na	C17H34N6O6	29.5	0	2.850008511			51.07259377	100 - 21.2 - 3.38 - 0.398		Gly Lys Lys Ser		441.2443955	1	5.958233333	0	0	Infinity		x	x	x	x	x	x
5.96_441.2444m/z	146987		M+Na	C17H34N6O6	29.5	0	2.850008511			51.07259377	100 - 21.2 - 3.38 - 0.398		Gly Lys Ser Lys		441.2443955	1	5.958233333	0	0	Infinity		x	x	x	x	x	x
5.96_441.2444m/z	148416		M+CH3OH+H	C18H28N6O5	29.6	0	-2.973112643			51.55405088	100 - 22.2 - 3.38 - 0.386		Gly Pro His Val		441.2443955	1	5.958233333	0	0	Infinity		x	x	x	x	x	x
5.96_441.2444m/z	148625		M+CH3OH+H	C18H28N6O5	29.6	0	-2.973112643			51.55405088	100 - 22.2 - 3.38 - 0.386		Gly Pro Val His		441.2443955	1	5.958233333	0	0	Infinity		x	x	x	x	x	x
5.96_441.2444m/z	149647		M+Na	C17H34N6O6	29.5	0	2.850008511			51.07259377	100 - 21.2 - 3.38 - 0.398		Gly Ser Lys Lys		441.2443955	1	5.958233333	0	0	Infinity		x	x	x	x	x	x
5.96_441.2444m/z	150411		M+CH3OH+H	C18H28N6O5	29.6	0	-2.973112643			51.55405088	100 - 22.2 - 3.38 - 0.386		Gly Val His Pro		441.2443955	1	5.958233333	0	0	Infinity		x	x	x	x	x	x
5.96_441.2444m/z	150525		M+CH3OH+H	C18H28N6O5	29.6	0	-2.973112643			51.55405088	100 - 22.2 - 3.38 - 0.386		Gly Val Pro His		441.2443955	1	5.958233333	0	0	Infinity		x	x	x	x	x	x
5.96_441.2444m/z	153736		M+CH3OH+H	C18H28N6O5	29.6	0	-2.973112643			51.55405088	100 - 22.2 - 3.38 - 0.386		His Gly Pro Val		441.2443955	1	5.958233333	0	0	Infinity		x	x	x	x	x	x
5.96_441.2444m/z	153831		M+CH3OH+H	C18H28N6O5	29.6	0	-2.973112643			51.55405088	100 - 22.2 - 3.38 - 0.386		His Gly Val Pro		441.2443955	1	5.958233333	0	0	Infinity		x	x	x	x	x	x
5.96_441.2444m/z	156396		M+CH3OH+H	C18H28N6O5	29.6	0	-2.973112643			51.55405088	100 - 22.2 - 3.38 - 0.386		His Pro Gly Val		441.2443955	1	5.958233333	0	0	Infinity		x	x	x	x	x	x
5.96_441.2444m/z	156624		M+CH3OH+H	C18H28N6O5	29.6	0	-2.973112643			51.55405088	100 - 22.2 - 3.38 - 0.386		His Pro Val Gly		441.2443955	1	5.958233333	0	0	Infinity		x	x	x	x	x	x
5.96_441.2444m/z	158391		M+CH3OH+H	C18H28N6O5	29.6	0	-2.973112643			51.55405088	100 - 22.2 - 3.38 - 0.386		His Val Gly Pro		441.2443955	1	5.958233333	0	0	Infinity		x	x	x	x	x	x
5.96_441.2444m/z	158524		M+CH3OH+H	C18H28N6O5	29.6	0	-2.973112643			51.55405088	100 - 22.2 - 3.38 - 0.386		His Val Pro Gly		441.2443955	1	5.958233333	0	0	Infinity		x	x	x	x	x	x
5.96_441.2444m/z	15959		M+CH3OH+H	C18H28N6O5	29.6	0	-2.973112643			51.55405088	100 - 22.2 - 3.38 - 0.386		Arg Ser Phe		441.2443955	1	5.958233333	0	0	Infinity		x	x	x	x	x	x
5.96_441.2444m/z	159752		M+H-H2O	C19H34N6O7	29.8	0	-2.648478056			51.94643196	100 - 23.4 - 4.06 - 0.523		Ile Ala Gln Gln		441.2443955	1	5.958233333	0	0	Infinity		x	x	x	x	x	x
5.96_441.2444m/z	164116		M+H-H2O	C19H34N6O7	29.8	0	-2.648478056			51.94643196	100 - 23.4 - 4.06 - 0.523		Ile Asn Asn Val		441.2443955	1	5.958233333	0	0	Infinity		x	x	x	x	x	x
5.96_441.2444m/z	164230		M+H-H2O	C19H34N6O7	29.8	0	-2.648478056			51.94643196	100 - 23.4 - 4.06 - 0.523		Ile Asn Val Asn		441.2443955	1	5.958233333	0	0	Infinity		x	x	x	x	x	x
5.96_441.2444m/z	164692		M+H-H2O	C19H34N6O7	29.8	0	-2.648478056			51.94643196	100 - 23.4 - 4.06 - 0.523		Ile Gln Ala Gln		441.2443955	1	5.958233333	0	0	Infinity		x	x	x	x	x	x
5.96_441.2444m/z	164939		M+H-H2O	C19H34N6O7	29.8	0	-2.648478056			51.94643196	100 - 23.4 - 4.06 - 0.523		Ile Gln Gln Ala		441.2443955	1	5.958233333	0	0	Infinity		x	x	x	x	x	x
5.96_441.2444m/z	166510		M+H-H2O	C19H34N6O7	29.8	0	-2.648478056			51.94643196	100 - 23.4 - 4.06 - 0.523		Ile Val Asn Asn		441.2443955	1	5.958233333	0	0	Infinity		x	x	x	x	x	x
5.96_441.2444m/z	16793		M+CH3OH+H	C18H28N6O5	29.6	0	-2.973112643			51.55405088	100 - 22.2 - 3.38 - 0.386		Tyr Ala Arg		441.2443955	1	5.958233333	0	0	Infinity		x	x	x	x	x	x
5.96_441.2444m/z	168454		M+H-2H2O	C19H36N6O8	29.8	0	-2.548308108			51.90768285	100 - 23.5 - 4.28 - 0.574		Lys Asp Lys Ser		441.2443955	1	5.958233333	0	0	Infinity		x	x	x	x	x	x
5.96_441.2444m/z	168587		M+H-2H2O	C19H36N6O8	29.8	0	-2.548308108			51.90768285	100 - 23.5 - 4.28 - 0.574		Lys Asp Ser Lys		441.2443955	1	5.958233333	0	0	Infinity		x	x	x	x	x	x
5.96_441.2444m/z	169654		M+Na	C17H34N6O6	29.5	0	2.850008511			51.07259377	100 - 21.2 - 3.38 - 0.398		Lys Gly Lys Ser		441.2443955	1	5.958233333	0	0	Infinity		x	x	x	x	x	x
5.96_441.2444m/z	169787		M+Na	C17H34N6O6	29.5	0	2.850008511			51.07259377	100 - 21.2 - 3.38 - 0.398		Lys Gly Ser Lys		441.2443955	1	5.958233333	0	0	Infinity		x	x	x	x	x	x
5.96_441.2444m/z	170734		M+H-2H2O	C19H36N6O8	29.8	0	-2.548308108			51.90768285	100 - 23.5 - 4.28 - 0.574		Lys Lys Asp Ser		441.2443955	1	5.958233333	0	0	Infinity		x	x	x	x	x	x
5.96_441.2444m/z	170794		M+Na	C17H34N6O6	29.5	0	2.850008511			51.07259377	100 - 21.2 - 3.38 - 0.398		Lys Lys Gly Ser		441.2443955	1	5.958233333	0	0	Infinity		x	x	x	x	x	x
5.96_441.2444m/z	170981		M+H-2H2O	C19H36N6O8	29.8	0	-2.548308108			51.90768285	100 - 23.5 - 4.28 - 0.574		Lys Lys Ser Asp		441.2443955	1	5.958233333	0	0	Infinity		x	x	x	x	x	x
5.96_441.2444m/z	170984		M+Na	C17H34N6O6	29.5	0	2.850008511			51.07259377	100 - 21.2 - 3.38 - 0.398		Lys Lys Ser Gly		441.2443955	1	5.958233333	0	0	Infinity		x	x	x	x	x	x
5.96_441.2444m/z	172135		M+H-H2O	C19H34N6O7	29.8	0	-2.648478056			51.94643196	100 - 23.4 - 4.06 - 0.523		Lys Asn Pro Thr		441.2443955	1	5.958233333	0	0	Infinity		x	x	x	x	x	x
5.96_441.2444m/z	172211		M+H-H2O	C19H34N6O7	29.8	0	-2.648478056			51.94643196	100 - 23.4 - 4.06 - 0.523		Lys Asn Thr Pro		441.2443955	1	5.958233333	0	0	Infinity		x	x	x	x	x	x
5.96_441.2444m/z	172515		M+H-H2O	C19H34N6O7	29.8	0	-2.648478056			51.94643196	100 - 23.4 - 4.06 - 0.523		Lys Pro Asn Thr		441.2443955	1	5.958233333	0	0	Infinity		x	x	x	x	x	x
5.96_441.2444m/z	172554		M+H-H2O	C19H34N6O7	29.8	0	-2.648478056			51.94643196	100 - 23.4 - 4.06 - 0.523		Lys Pro Gln Ser		441.2443955	1	5.958233333	0	0	Infinity		x	x	x	x	x	x
5.96_441.2444m/z	172592		M+H-H2O	C19H34N6O7	29.8	0	-2.648478056			51.94643196	100 - 23.4 - 4.06 - 0.523		Lys Pro Ser Gln		441.2443955	1	5.958233333	0	0	Infinity		x	x	x	x	x	x
5.96_441.2444m/z	172610		M+H-H2O	C19H34N6O7	29.8	0	-2.648478056			51.94643196	100 - 23.4 - 4.06 - 0.523		Lys Pro Thr Asn		441.2443955	1	5.958233333	0	0	Infinity		x	x	x	x	x	x
5.96_441.2444m/z	17287		M+CH3OH+H	C18H28N6O5	29.6	0	-2.973112643			51.55405088	100 - 22.2 - 3.38 - 0.386		Arg Tyr Ala		441.2443955	1	5.958233333	0	0	Infinity		x	x	x	x	x	x
5.96_441.2444m/z	172934		M+H-H2O	C19H34N6O7	29.8	0	-2.648478056			51.94643196	100 - 23.4 - 4.06 - 0.523		Lys Gln Pro Ser		441.2443955	1	5.958233333	0	0	Infinity		x	x	x	x	x	x
5.96_441.2444m/z	172991		M+H-H2O	C19H34N6O7	29.8	0	-2.648478056			51.94643196	100 - 23.4 - 4.06 - 0.523		Lys Gln Ser Pro		441.2443955	1	5.958233333	0	0	Infinity		x	x	x	x	x	x
5.96_441.2444m/z	173015		M+H-2H2O	C19H36N6O8	29.8	0	-2.548308108			51.90768285	100 - 23.5 - 4.28 - 0.574		Lys Gln Thr Thr		441.2443955	1	5.958233333	0	0	Infinity		x	x	x	x	x	x
5.96_441.2444m/z	173527		M+H-2H2O	C19H36N6O8	29.8	0	-2.548308108			51.90768285	100 - 23.5 - 4.28 - 0.574		Lys Ser Asp Lys		441.2443955	1	5.958233333	0	0	Infinity		x	x	x	x	x	x
5.96_441.2444m/z	173587		M+Na	C17H34N6O6	29.5	0	2.850008511			51.07259377	100 - 21.2 - 3.38 - 0.398		Lys Ser Gly Lys		441.2443955	1	5.958233333	0	0	Infinity		x	x	x	x	x	x
5.96_441.2444m/z	173641		M+H-2H2O	C19H36N6O8	29.8	0	-2.548308108			51.90768285	100 - 23.5 - 4.28 - 0.574		Lys Ser Lys Asp		441.2443955	1	5.958233333	0	0	Infinity		x	x	x	x	x	x
5.96_441.2444m/z	173644		M+Na	C17H34N6O6	29.5	0	2.850008511			51.07259377	100 - 21.2 - 3.38 - 0.398		Lys Ser Lys Gly		441.2443955	1	5.958233333	0	0	Infinity		x	x	x	x	x	x
5.96_441.2444m/z	173732		M+H-H2O	C19H34N6O7	29.8	0	-2.648478056			51.94643196	100 - 23.4 - 4.06 - 0.523		Lys Ser Pro Gln		441.2443955	1	5.958233333	0	0	Infinity		x	x	x	x	x	x
5.96_441.2444m/z	173751		M+H-H2O	C19H34N6O7	29.8	0	-2.648478056			51.94643196	100 - 23.4 - 4.06 - 0.523		Lys Ser Gln Pro		441.2443955	1	5.958233333	0	0	Infinity		x	x	x	x	x	x
5.96_441.2444m/z	174111		M+H-H2O	C19H34N6O7	29.8	0	-2.648478056			51.94643196	100 - 23.4 - 4.06 - 0.523		Lys Thr Asn Pro		441.2443955	1	5.958233333	0	0	Infinity		x	x	x	x	x	x
5.96_441.2444m/z	174130		M+H-H2O	C19H34N6O7	29.8	0	-2.648478056			51.94643196	100 - 23.4 - 4.06 - 0.523		Lys Thr Pro Asn		441.2443955	1	5.958233333	0	0	Infinity		x	x	x	x	x	x
5.96_441.2444m/z	174155		M+H-2H2O	C19H36N6O8	29.8	0	-2.548308108			51.90768285	100 - 23.5 - 4.28 - 0.574		Lys Thr Gln Thr		441.2443955	1	5.958233333	0	0	Infinity		x	x	x	x	x	x
5.96_441.2444m/z	174212		M+H-2H2O	C19H36N6O8	29.8	0	-2.548308108			51.90768285	100 - 23.5 - 4.28 - 0.574		Lys Thr Thr Gln		441.2443955	1	5.958233333	0	0	Infinity		x	x	x	x	x	x
5.96_441.2444m/z	175752		M+H-H2O	C19H34N6O7	29.8	0	-2.648478056			51.94643196	100 - 23.4 - 4.06 - 0.523		Leu Ala Gln Gln		441.2443955	1	5.958233333	0	0	Infinity		x	x	x	x	x	x
5.96_441.2444m/z	180116		M+H-H2O	C19H34N6O7	29.8	0	-2.648478056			51.94643196	100 - 23.4 - 4.06 - 0.523		Leu Asn Asn Val		441.2443955	1	5.958233333	0	0	Infinity		x	x	x	x	x	x
5.96_441.2444m/z	180230		M+H-H2O	C19H34N6O7	29.8	0	-2.648478056			51.94643196	100 - 23.4 - 4.06 - 0.523		Leu Asn Val Asn		441.2443955	1	5.958233333	0	0	Infinity		x	x	x	x	x	x
5.96_441.2444m/z	180692		M+H-H2O	C19H34N6O7	29.8	0	-2.648478056			51.94643196	100 - 23.4 - 4.06 - 0.523		Leu Gln Ala Gln		441.2443955	1	5.958233333	0	0	Infinity		x	x	x	x	x	x
5.96_441.2444m/z	180939		M+H-H2O	C19H34N6O7	29.8	0	-2.648478056			51.94643196	100 - 23.4 - 4.06 - 0.523		Leu Gln Gln Ala		441.2443955	1	5.958233333	0	0	Infinity		x	x	x	x	x	x
5.96_441.2444m/z	182510		M+H-H2O	C19H34N6O7	29.8	0	-2.648478056			51.94643196	100 - 23.4 - 4.06 - 0.523		Leu Val Asn Asn		441.2443955	1	5.958233333	0	0	Infinity		x	x	x	x	x	x
5.96_441.2444m/z	194516		M+H-H2O	C19H34N6O7	29.8	0	-2.648478056			51.94643196	100 - 23.4 - 4.06 - 0.523		Asn Ile Asn Val		441.2443955	1	5.958233333	0	0	Infinity		x	x	x	x	x	x
5.96_441.2444m/z	194630		M+H-H2O	C19H34N6O7	29.8	0	-2.648478056			51.94643196	100 - 23.4 - 4.06 - 0.523		Asn Ile Val Asn		441.2443955	1	5.958233333	0	0	Infinity		x	x	x	x	x	x
5.96_441.2444m/z	194935		M+H-H2O	C19H34N6O7	29.8	0	-2.648478056			51.94643196	100 - 23.4 - 4.06 - 0.523		Asn Lys Pro Thr		441.2443955	1	5.958233333	0	0	Infinity		x	x	x	x	x	x
5.96_441.2444m/z	195011		M+H-H2O	C19H34N6O7	29.8	0	-2.648478056			51.94643196	100 - 23.4 - 4.06 - 0.523		Asn Lys Thr Pro		441.2443955	1	5.958233333	0	0	Infinity		x	x	x	x	x	x
5.96_441.2444m/z	195316		M+H-H2O	C19H34N6O7	29.8	0	-2.648478056			51.94643196	100 - 23.4 - 4.06 - 0.523		Asn Leu Asn Val		441.2443955	1	5.958233333	0	0	Infinity		x	x	x	x	x	x
5.96_441.2444m/z	195430		M+H-H2O	C19H34N6O7	29.8	0	-2.648478056			51.94643196	100 - 23.4 - 4.06 - 0.523		Asn Leu Val Asn		441.2443955	1	5.958233333	0	0	Infinity		x	x	x	x	x	x
5.96_441.2444m/z	196036		M+H-H2O	C19H34N6O7	29.8	0	-2.648478056			51.94643196	100 - 23.4 - 4.06 - 0.523		Asn Asn Ile Val		441.2443955	1	5.958233333	0	0	Infinity		x	x	x	x	x	x
5.96_441.2444m/z	196076		M+H-H2O	C19H34N6O7	29.8	0	-2.648478056			51.94643196	100 - 23.4 - 4.06 - 0.523		Asn Asn Leu Val		441.2443955	1	5.958233333	0	0	Infinity		x	x	x	x	x	x
5.96_441.2444m/z	196226		M+H-H2O	C19H34N6O7	29.8	0	-2.648478056			51.94643196	100 - 23.4 - 4.06 - 0.523		Asn Asn Val Ile		441.2443955	1	5.958233333	0	0	Infinity		x	x	x	x	x	x
5.96_441.2444m/z	196228		M+H-H2O	C19H34N6O7	29.8	0	-2.648478056			51.94643196	100 - 23.4 - 4.06 - 0.523		Asn Asn Val Leu		441.2443955	1	5.958233333	0	0	Infinity		x	x	x	x	x	x
5.96_441.2444m/z	196455		M+H-H2O	C19H34N6O7	29.8	0	-2.648478056			51.94643196	100 - 23.4 - 4.06 - 0.523		Asn Pro Lys Thr		441.2443955	1	5.958233333	0	0	Infinity		x	x	x	x	x	x
5.96_441.2444m/z	196607		M+H-H2O	C19H34N6O7	29.8	0	-2.648478056			51.94643196	100 - 23.4 - 4.06 - 0.523		Asn Pro Thr Lys		441.2443955	1	5.958233333	0	0	Infinity		x	x	x	x	x	x
5.96_441.2444m/z	197036		M+H-H2O	C19H34N6O7	29.8	0	-2.648478056			51.94643196	100 - 23.4 - 4.06 - 0.523		Asn Gln Val Val		441.2443955	1	5.958233333	0	0	Infinity		x	x	x	x	x	x
5.96_441.2444m/z	198051		M+H-H2O	C19H34N6O7	29.8	0	-2.648478056			51.94643196	100 - 23.4 - 4.06 - 0.523		Asn Thr Lys Pro		441.2443955	1	5.958233333	0	0	Infinity		x	x	x	x	x	x
5.96_441.2444m/z	198127		M+H-H2O	C19H34N6O7	29.8	0	-2.648478056			51.94643196	100 - 23.4 - 4.06 - 0.523		Asn Thr Pro Lys		441.2443955	1	5.958233333	0	0	Infinity		x	x	x	x	x	x
5.96_441.2444m/z	198430		M+H-H2O	C19H34N6O7	29.8	0	-2.648478056			51.94643196	100 - 23.4 - 4.06 - 0.523		Asn Val Ile Asn		441.2443955	1	5.958233333	0	0	Infinity		x	x	x	x	x	x
5.96_441.2444m/z	198470		M+H-H2O	C19H34N6O7	29.8	0	-2.648478056			51.94643196	100 - 23.4 - 4.06 - 0.523		Asn Val Leu Asn		441.2443955	1	5.958233333	0	0	Infinity		x	x	x	x	x	x
5.96_441.2444m/z	198506		M+H-H2O	C19H34N6O7	29.8	0	-2.648478056			51.94643196	100 - 23.4 - 4.06 - 0.523		Asn Val Asn Ile		441.2443955	1	5.958233333	0	0	Infinity		x	x	x	x	x	x
5.96_441.2444m/z	198508		M+H-H2O	C19H34N6O7	29.8	0	-2.648478056			51.94643196	100 - 23.4 - 4.06 - 0.523		Asn Val Asn Leu		441.2443955	1	5.958233333	0	0	Infinity		x	x	x	x	x	x
5.96_441.2444m/z	198556		M+H-H2O	C19H34N6O7	29.8	0	-2.648478056			51.94643196	100 - 23.4 - 4.06 - 0.523		Asn Val Gln Val		441.2443955	1	5.958233333	0	0	Infinity		x	x	x	x	x	x
5.96_441.2444m/z	198632		M+H-H2O	C19H34N6O7	29.8	0	-2.648478056			51.94643196	100 - 23.4 - 4.06 - 0.523		Asn Val Val Gln		441.2443955	1	5.958233333	0	0	Infinity		x	x	x	x	x	x
5.96_441.2444m/z	201616		M+CH3OH+H	C18H28N6O5	29.6	0	-2.973112643			51.55405088	100 - 22.2 - 3.38 - 0.386		Pro Gly His Val		441.2443955	1	5.958233333	0	0	Infinity		x	x	x	x	x	x
5.96_441.2444m/z	201825		M+CH3OH+H	C18H28N6O5	29.6	0	-2.973112643			51.55405088	100 - 22.2 - 3.38 - 0.386		Pro Gly Val His		441.2443955	1	5.958233333	0	0	Infinity		x	x	x	x	x	x
5.96_441.2444m/z	201996		M+CH3OH+H	C18H28N6O5	29.6	0	-2.973112643			51.55405088	100 - 22.2 - 3.38 - 0.386		Pro His Gly Val		441.2443955	1	5.958233333	0	0	Infinity		x	x	x	x	x	x
5.96_441.2444m/z	202224		M+CH3OH+H	C18H28N6O5	29.6	0	-2.973112643			51.55405088	100 - 22.2 - 3.38 - 0.386		Pro His Val Gly		441.2443955	1	5.958233333	0	0	Infinity		x	x	x	x	x	x
5.96_441.2444m/z	202915		M+H-H2O	C19H34N6O7	29.8	0	-2.648478056			51.94643196	100 - 23.4 - 4.06 - 0.523		Pro Lys Asn Thr		441.2443955	1	5.958233333	0	0	Infinity		x	x	x	x	x	x
5.96_441.2444m/z	202954		M+H-H2O	C19H34N6O7	29.8	0	-2.648478056			51.94643196	100 - 23.4 - 4.06 - 0.523		Pro Lys Gln Ser		441.2443955	1	5.958233333	0	0	Infinity		x	x	x	x	x	x
5.96_441.2444m/z	202992		M+H-H2O	C19H34N6O7	29.8	0	-2.648478056			51.94643196	100 - 23.4 - 4.06 - 0.523		Pro Lys Ser Gln		441.2443955	1	5.958233333	0	0	Infinity		x	x	x	x	x	x
5.96_441.2444m/z	203010		M+H-H2O	C19H34N6O7	29.8	0	-2.648478056			51.94643196	100 - 23.4 - 4.06 - 0.523		Pro Lys Thr Asn		441.2443955	1	5.958233333	0	0	Infinity		x	x	x	x	x	x
5.96_441.2444m/z	20348		M+CH3OH+H	C18H28N6O5	29.6	0	-2.973112643			51.55405088	100 - 22.2 - 3.38 - 0.386		Arg Ala Tyr		441.2443955	1	5.958233333	0	0	Infinity		x	x	x	x	x	x
5.96_441.2444m/z	204055		M+H-H2O	C19H34N6O7	29.8	0	-2.648478056			51.94643196	100 - 23.4 - 4.06 - 0.523		Pro Asn Lys Thr		441.2443955	1	5.958233333	0	0	Infinity		x	x	x	x	x	x
5.96_441.2444m/z	204207		M+H-H2O	C19H34N6O7	29.8	0	-2.648478056			51.94643196	100 - 23.4 - 4.06 - 0.523		Pro Asn Thr Lys		441.2443955	1	5.958233333	0	0	Infinity		x	x	x	x	x	x
5.96_441.2444m/z	204854		M+H-H2O	C19H34N6O7	29.8	0	-2.648478056			51.94643196	100 - 23.4 - 4.06 - 0.523		Pro Gln Lys Ser		441.2443955	1	5.958233333	0	0	Infinity		x	x	x	x	x	x
5.96_441.2444m/z	204987		M+H-H2O	C19H34N6O7	29.8	0	-2.648478056			51.94643196	100 - 23.4 - 4.06 - 0.523		Pro Gln Ser Lys		441.2443955	1	5.958233333	0	0	Infinity		x	x	x	x	x	x
5.96_441.2444m/z	205652		M+H-H2O	C19H34N6O7	29.8	0	-2.648478056			51.94643196	100 - 23.4 - 4.06 - 0.523		Pro Ser Lys Gln		441.2443955	1	5.958233333	0	0	Infinity		x	x	x	x	x	x
5.96_441.2444m/z	205747		M+H-H2O	C19H34N6O7	29.8	0	-2.648478056			51.94643196	100 - 23.4 - 4.06 - 0.523		Pro Ser Gln Lys		441.2443955	1	5.958233333	0	0	Infinity		x	x	x	x	x	x
5.96_441.2444m/z	20603		M+CH3OH+H	C18H28N6O5	29.6	0	-2.973112643			51.55405088	100 - 22.2 - 3.38 - 0.386		Arg Phe Ser		441.2443955	1	5.958233333	0	0	Infinity		x	x	x	x	x	x
5.96_441.2444m/z	206050		M+H-H2O	C19H34N6O7	29.8	0	-2.648478056			51.94643196	100 - 23.4 - 4.06 - 0.523		Pro Thr Lys Asn		441.2443955	1	5.958233333	0	0	Infinity		x	x	x	x	x	x
5.96_441.2444m/z	206107		M+H-H2O	C19H34N6O7	29.8	0	-2.648478056			51.94643196	100 - 23.4 - 4.06 - 0.523		Pro Thr Asn Lys		441.2443955	1	5.958233333	0	0	Infinity		x	x	x	x	x	x
5.96_441.2444m/z	206385		M+CH3OH+H	C18H28N6O5	29.6	0	-2.973112643			51.55405088	100 - 22.2 - 3.38 - 0.386		Pro Val Gly His		441.2443955	1	5.958233333	0	0	Infinity		x	x	x	x	x	x
5.96_441.2444m/z	206404		M+CH3OH+H	C18H28N6O5	29.6	0	-2.973112643			51.55405088	100 - 22.2 - 3.38 - 0.386		Pro Val His Gly		441.2443955	1	5.958233333	0	0	Infinity		x	x	x	x	x	x
5.96_441.2444m/z	20735		M+CH3OH+H	C18H28N6O5	29.6	0	-2.973112643			51.55405088	100 - 22.2 - 3.38 - 0.386		Ala Tyr Arg		441.2443955	1	5.958233333	0	0	Infinity		x	x	x	x	x	x
5.96_441.2444m/z	207632		M+H-H2O	C19H34N6O7	29.8	0	-2.648478056			51.94643196	100 - 23.4 - 4.06 - 0.523		Gln Ala Ile Gln		441.2443955	1	5.958233333	0	0	Infinity		x	x	x	x	x	x
5.96_441.2444m/z	207672		M+H-H2O	C19H34N6O7	29.8	0	-2.648478056			51.94643196	100 - 23.4 - 4.06 - 0.523		Gln Ala Leu Gln		441.2443955	1	5.958233333	0	0	Infinity		x	x	x	x	x	x
5.96_441.2444m/z	207746		M+H-H2O	C19H34N6O7	29.8	0	-2.648478056			51.94643196	100 - 23.4 - 4.06 - 0.523		Gln Ala Gln Ile		441.2443955	1	5.958233333	0	0	Infinity		x	x	x	x	x	x
5.96_441.2444m/z	207748		M+H-H2O	C19H34N6O7	29.8	0	-2.648478056			51.94643196	100 - 23.4 - 4.06 - 0.523		Gln Ala Gln Leu		441.2443955	1	5.958233333	0	0	Infinity		x	x	x	x	x	x
5.96_441.2444m/z	21004		M+CH3OH+H	C18H28N6O5	29.6	0	-2.973112643			51.55405088	100 - 22.2 - 3.38 - 0.386		Ser Phe Arg		441.2443955	1	5.958233333	0	0	Infinity		x	x	x	x	x	x
5.96_441.2444m/z	210292		M+H-H2O	C19H34N6O7	29.8	0	-2.648478056			51.94643196	100 - 23.4 - 4.06 - 0.523		Gln Ile Ala Gln		441.2443955	1	5.958233333	0	0	Infinity		x	x	x	x	x	x
5.96_441.2444m/z	210539		M+H-H2O	C19H34N6O7	29.8	0	-2.648478056			51.94643196	100 - 23.4 - 4.06 - 0.523		Gln Ile Gln Ala		441.2443955	1	5.958233333	0	0	Infinity		x	x	x	x	x	x
5.96_441.2444m/z	210934		M+H-H2O	C19H34N6O7	29.8	0	-2.648478056			51.94643196	100 - 23.4 - 4.06 - 0.523		Gln Lys Pro Ser		441.2443955	1	5.958233333	0	0	Infinity		x	x	x	x	x	x
5.96_441.2444m/z	210991		M+H-H2O	C19H34N6O7	29.8	0	-2.648478056			51.94643196	100 - 23.4 - 4.06 - 0.523		Gln Lys Ser Pro		441.2443955	1	5.958233333	0	0	Infinity		x	x	x	x	x	x
5.96_441.2444m/z	211015		M+H-2H2O	C19H36N6O8	29.8	0	-2.548308108			51.90768285	100 - 23.5 - 4.28 - 0.574		Gln Lys Thr Thr		441.2443955	1	5.958233333	0	0	Infinity		x	x	x	x	x	x
5.96_441.2444m/z	211092		M+H-H2O	C19H34N6O7	29.8	0	-2.648478056			51.94643196	100 - 23.4 - 4.06 - 0.523		Gln Leu Ala Gln		441.2443955	1	5.958233333	0	0	Infinity		x	x	x	x	x	x
5.96_441.2444m/z	211339		M+H-H2O	C19H34N6O7	29.8	0	-2.648478056			51.94643196	100 - 23.4 - 4.06 - 0.523		Gln Leu Gln Ala		441.2443955	1	5.958233333	0	0	Infinity		x	x	x	x	x	x
5.96_441.2444m/z	212236		M+H-H2O	C19H34N6O7	29.8	0	-2.648478056			51.94643196	100 - 23.4 - 4.06 - 0.523		Gln Asn Val Val		441.2443955	1	5.958233333	0	0	Infinity		x	x	x	x	x	x
5.96_441.2444m/z	212454		M+H-H2O	C19H34N6O7	29.8	0	-2.648478056			51.94643196	100 - 23.4 - 4.06 - 0.523		Gln Pro Lys Ser		441.2443955	1	5.958233333	0	0	Infinity		x	x	x	x	x	x
5.96_441.2444m/z	212587		M+H-H2O	C19H34N6O7	29.8	0	-2.648478056			51.94643196	100 - 23.4 - 4.06 - 0.523		Gln Pro Ser Lys		441.2443955	1	5.958233333	0	0	Infinity		x	x	x	x	x	x
5.96_441.2444m/z	212686		M+H-H2O	C19H34N6O7	29.8	0	-2.648478056			51.94643196	100 - 23.4 - 4.06 - 0.523		Gln Gln Ala Ile		441.2443955	1	5.958233333	0	0	Infinity		x	x	x	x	x	x
5.96_441.2444m/z	212688		M+H-H2O	C19H34N6O7	29.8	0	-2.648478056			51.94643196	100 - 23.4 - 4.06 - 0.523		Gln Gln Ala Leu		441.2443955	1	5.958233333	0	0	Infinity		x	x	x	x	x	x
5.96_441.2444m/z	212819		M+H-H2O	C19H34N6O7	29.8	0	-2.648478056			51.94643196	100 - 23.4 - 4.06 - 0.523		Gln Gln Ile Ala		441.2443955	1	5.958233333	0	0	Infinity		x	x	x	x	x	x
5.96_441.2444m/z	212859		M+H-H2O	C19H34N6O7	29.8	0	-2.648478056			51.94643196	100 - 23.4 - 4.06 - 0.523		Gln Gln Leu Ala		441.2443955	1	5.958233333	0	0	Infinity		x	x	x	x	x	x
5.96_441.2444m/z	213651		M+H-H2O	C19H34N6O7	29.8	0	-2.648478056			51.94643196	100 - 23.4 - 4.06 - 0.523		Gln Ser Lys Pro		441.2443955	1	5.958233333	0	0	Infinity		x	x	x	x	x	x
5.96_441.2444m/z	213727		M+H-H2O	C19H34N6O7	29.8	0	-2.648478056			51.94643196	100 - 23.4 - 4.06 - 0.523		Gln Ser Pro Lys		441.2443955	1	5.958233333	0	0	Infinity		x	x	x	x	x	x
5.96_441.2444m/z	214055		M+H-2H2O	C19H36N6O8	29.8	0	-2.548308108			51.90768285	100 - 23.5 - 4.28 - 0.574		Gln Thr Lys Thr		441.2443955	1	5.958233333	0	0	Infinity		x	x	x	x	x	x
5.96_441.2444m/z	214207		M+H-2H2O	C19H36N6O8	29.8	0	-2.548308108			51.90768285	100 - 23.5 - 4.28 - 0.574		Gln Thr Thr Lys		441.2443955	1	5.958233333	0	0	Infinity		x	x	x	x	x	x
5.96_441.2444m/z	214516		M+H-H2O	C19H34N6O7	29.8	0	-2.648478056			51.94643196	100 - 23.4 - 4.06 - 0.523		Gln Val Asn Val		441.2443955	1	5.958233333	0	0	Infinity		x	x	x	x	x	x
5.96_441.2444m/z	214630		M+H-H2O	C19H34N6O7	29.8	0	-2.648478056			51.94643196	100 - 23.4 - 4.06 - 0.523		Gln Val Val Asn		441.2443955	1	5.958233333	0	0	Infinity		x	x	x	x	x	x
5.96_441.2444m/z	21468		M+CH3OH+H	C18H28N6O5	29.6	0	-2.973112643			51.55405088	100 - 22.2 - 3.38 - 0.386		Phe Ser Arg		441.2443955	1	5.958233333	0	0	Infinity		x	x	x	x	x	x
5.96_441.2444m/z	22181		M+CH3OH+H	C18H28N6O5	29.6	0	-2.973112643			51.55405088	100 - 22.2 - 3.38 - 0.386		Tyr Arg Ala		441.2443955	1	5.958233333	0	0	Infinity		x	x	x	x	x	x
5.96_441.2444m/z	22263		M+CH3OH+H	C18H28N6O5	29.6	0	-2.973112643			51.55405088	100 - 22.2 - 3.38 - 0.386		Ala Arg Tyr		441.2443955	1	5.958233333	0	0	Infinity		x	x	x	x	x	x
5.96_441.2444m/z	22342		M+CH3OH+H	C18H28N6O5	29.6	0	-2.973112643			51.55405088	100 - 22.2 - 3.38 - 0.386		Ser Arg Phe		441.2443955	1	5.958233333	0	0	Infinity		x	x	x	x	x	x
5.96_441.2444m/z	224447		M+H-2H2O	C19H36N6O8	29.8	0	-2.548308108			51.90768285	100 - 23.5 - 4.28 - 0.574		Ser Asp Lys Lys		441.2443955	1	5.958233333	0	0	Infinity		x	x	x	x	x	x
5.96_441.2444m/z	22502		M+CH3OH+H	C18H28N6O5	29.6	0	-2.973112643			51.55405088	100 - 22.2 - 3.38 - 0.386		Phe Arg Ser		441.2443955	1	5.958233333	0	0	Infinity		x	x	x	x	x	x
5.96_441.2444m/z	225647		M+Na	C17H34N6O6	29.5	0	2.850008511			51.07259377	100 - 21.2 - 3.38 - 0.398		Ser Gly Lys Lys		441.2443955	1	5.958233333	0	0	Infinity		x	x	x	x	x	x
5.96_441.2444m/z	226727		M+H-2H2O	C19H36N6O8	29.8	0	-2.548308108			51.90768285	100 - 23.5 - 4.28 - 0.574		Ser Lys Asp Lys		441.2443955	1	5.958233333	0	0	Infinity		x	x	x	x	x	x
5.96_441.2444m/z	226787		M+Na	C17H34N6O6	29.5	0	2.850008511			51.07259377	100 - 21.2 - 3.38 - 0.398		Ser Lys Gly Lys		441.2443955	1	5.958233333	0	0	Infinity		x	x	x	x	x	x
5.96_441.2444m/z	226841		M+H-2H2O	C19H36N6O8	29.8	0	-2.548308108			51.90768285	100 - 23.5 - 4.28 - 0.574		Ser Lys Lys Asp		441.2443955	1	5.958233333	0	0	Infinity		x	x	x	x	x	x
5.96_441.2444m/z	226844		M+Na	C17H34N6O6	29.5	0	2.850008511			51.07259377	100 - 21.2 - 3.38 - 0.398		Ser Lys Lys Gly		441.2443955	1	5.958233333	0	0	Infinity		x	x	x	x	x	x
5.96_441.2444m/z	226932		M+H-H2O	C19H34N6O7	29.8	0	-2.648478056			51.94643196	100 - 23.4 - 4.06 - 0.523		Ser Lys Pro Gln		441.2443955	1	5.958233333	0	0	Infinity		x	x	x	x	x	x
5.96_441.2444m/z	226951		M+H-H2O	C19H34N6O7	29.8	0	-2.648478056			51.94643196	100 - 23.4 - 4.06 - 0.523		Ser Lys Gln Pro		441.2443955	1	5.958233333	0	0	Infinity		x	x	x	x	x	x
5.96_441.2444m/z	228452		M+H-H2O	C19H34N6O7	29.8	0	-2.648478056			51.94643196	100 - 23.4 - 4.06 - 0.523		Ser Pro Lys Gln		441.2443955	1	5.958233333	0	0	Infinity		x	x	x	x	x	x
5.96_441.2444m/z	228547		M+H-H2O	C19H34N6O7	29.8	0	-2.648478056			51.94643196	100 - 23.4 - 4.06 - 0.523		Ser Pro Gln Lys		441.2443955	1	5.958233333	0	0	Infinity		x	x	x	x	x	x
5.96_441.2444m/z	228851		M+H-H2O	C19H34N6O7	29.8	0	-2.648478056			51.94643196	100 - 23.4 - 4.06 - 0.523		Ser Gln Lys Pro		441.2443955	1	5.958233333	0	0	Infinity		x	x	x	x	x	x
5.96_441.2444m/z	228927		M+H-H2O	C19H34N6O7	29.8	0	-2.648478056			51.94643196	100 - 23.4 - 4.06 - 0.523		Ser Gln Pro Lys		441.2443955	1	5.958233333	0	0	Infinity		x	x	x	x	x	x
5.96_441.2444m/z	234911		M+H-H2O	C19H34N6O7	29.8	0	-2.648478056			51.94643196	100 - 23.4 - 4.06 - 0.523		Thr Lys Asn Pro		441.2443955	1	5.958233333	0	0	Infinity		x	x	x	x	x	x
5.96_441.2444m/z	234930		M+H-H2O	C19H34N6O7	29.8	0	-2.648478056			51.94643196	100 - 23.4 - 4.06 - 0.523		Thr Lys Pro Asn		441.2443955	1	5.958233333	0	0	Infinity		x	x	x	x	x	x
5.96_441.2444m/z	234955		M+H-2H2O	C19H36N6O8	29.8	0	-2.548308108			51.90768285	100 - 23.5 - 4.28 - 0.574		Thr Lys Gln Thr		441.2443955	1	5.958233333	0	0	Infinity		x	x	x	x	x	x
5.96_441.2444m/z	235012		M+H-2H2O	C19H36N6O8	29.8	0	-2.548308108			51.90768285	100 - 23.5 - 4.28 - 0.574		Thr Lys Thr Gln		441.2443955	1	5.958233333	0	0	Infinity		x	x	x	x	x	x
5.96_441.2444m/z	236051		M+H-H2O	C19H34N6O7	29.8	0	-2.648478056			51.94643196	100 - 23.4 - 4.06 - 0.523		Thr Asn Lys Pro		441.2443955	1	5.958233333	0	0	Infinity		x	x	x	x	x	x
5.96_441.2444m/z	236127		M+H-H2O	C19H34N6O7	29.8	0	-2.648478056			51.94643196	100 - 23.4 - 4.06 - 0.523		Thr Asn Pro Lys		441.2443955	1	5.958233333	0	0	Infinity		x	x	x	x	x	x
5.96_441.2444m/z	236450		M+H-H2O	C19H34N6O7	29.8	0	-2.648478056			51.94643196	100 - 23.4 - 4.06 - 0.523		Thr Pro Lys Asn		441.2443955	1	5.958233333	0	0	Infinity		x	x	x	x	x	x
5.96_441.2444m/z	236507		M+H-H2O	C19H34N6O7	29.8	0	-2.648478056			51.94643196	100 - 23.4 - 4.06 - 0.523		Thr Pro Asn Lys		441.2443955	1	5.958233333	0	0	Infinity		x	x	x	x	x	x
5.96_441.2444m/z	236855		M+H-2H2O	C19H36N6O8	29.8	0	-2.548308108			51.90768285	100 - 23.5 - 4.28 - 0.574		Thr Gln Lys Thr		441.2443955	1	5.958233333	0	0	Infinity		x	x	x	x	x	x
5.96_441.2444m/z	237007		M+H-2H2O	C19H36N6O8	29.8	0	-2.548308108			51.90768285	100 - 23.5 - 4.28 - 0.574		Thr Gln Thr Lys		441.2443955	1	5.958233333	0	0	Infinity		x	x	x	x	x	x
5.96_441.2444m/z	238052		M+H-2H2O	C19H36N6O8	29.8	0	-2.548308108			51.90768285	100 - 23.5 - 4.28 - 0.574		Thr Thr Lys Gln		441.2443955	1	5.958233333	0	0	Infinity		x	x	x	x	x	x
5.96_441.2444m/z	238147		M+H-2H2O	C19H36N6O8	29.8	0	-2.548308108			51.90768285	100 - 23.5 - 4.28 - 0.574		Thr Thr Gln Lys		441.2443955	1	5.958233333	0	0	Infinity		x	x	x	x	x	x
5.96_441.2444m/z	241611		M+CH3OH+H	C18H28N6O5	29.6	0	-2.973112643			51.55405088	100 - 22.2 - 3.38 - 0.386		Val Gly His Pro		441.2443955	1	5.958233333	0	0	Infinity		x	x	x	x	x	x
5.96_441.2444m/z	241725		M+CH3OH+H	C18H28N6O5	29.6	0	-2.973112643			51.55405088	100 - 22.2 - 3.38 - 0.386		Val Gly Pro His		441.2443955	1	5.958233333	0	0	Infinity		x	x	x	x	x	x
5.96_441.2444m/z	241991		M+CH3OH+H	C18H28N6O5	29.6	0	-2.973112643			51.55405088	100 - 22.2 - 3.38 - 0.386		Val His Gly Pro		441.2443955	1	5.958233333	0	0	Infinity		x	x	x	x	x	x
5.96_441.2444m/z	242124		M+CH3OH+H	C18H28N6O5	29.6	0	-2.973112643			51.55405088	100 - 22.2 - 3.38 - 0.386		Val His Pro Gly		441.2443955	1	5.958233333	0	0	Infinity		x	x	x	x	x	x
5.96_441.2444m/z	242510		M+H-H2O	C19H34N6O7	29.8	0	-2.648478056			51.94643196	100 - 23.4 - 4.06 - 0.523		Val Ile Asn Asn		441.2443955	1	5.958233333	0	0	Infinity		x	x	x	x	x	x
5.96_441.2444m/z	243310		M+H-H2O	C19H34N6O7	29.8	0	-2.648478056			51.94643196	100 - 23.4 - 4.06 - 0.523		Val Leu Asn Asn		441.2443955	1	5.958233333	0	0	Infinity		x	x	x	x	x	x
5.96_441.2444m/z	244030		M+H-H2O	C19H34N6O7	29.8	0	-2.648478056			51.94643196	100 - 23.4 - 4.06 - 0.523		Val Asn Ile Asn		441.2443955	1	5.958233333	0	0	Infinity		x	x	x	x	x	x
5.96_441.2444m/z	244070		M+H-H2O	C19H34N6O7	29.8	0	-2.648478056			51.94643196	100 - 23.4 - 4.06 - 0.523		Val Asn Leu Asn		441.2443955	1	5.958233333	0	0	Infinity		x	x	x	x	x	x
5.96_441.2444m/z	244106		M+H-H2O	C19H34N6O7	29.8	0	-2.648478056			51.94643196	100 - 23.4 - 4.06 - 0.523		Val Asn Asn Ile		441.2443955	1	5.958233333	0	0	Infinity		x	x	x	x	x	x
5.96_441.2444m/z	244108		M+H-H2O	C19H34N6O7	29.8	0	-2.648478056			51.94643196	100 - 23.4 - 4.06 - 0.523		Val Asn Asn Leu		441.2443955	1	5.958233333	0	0	Infinity		x	x	x	x	x	x
5.96_441.2444m/z	244156		M+H-H2O	C19H34N6O7	29.8	0	-2.648478056			51.94643196	100 - 23.4 - 4.06 - 0.523		Val Asn Gln Val		441.2443955	1	5.958233333	0	0	Infinity		x	x	x	x	x	x
5.96_441.2444m/z	244232		M+H-H2O	C19H34N6O7	29.8	0	-2.648478056			51.94643196	100 - 23.4 - 4.06 - 0.523		Val Asn Val Gln		441.2443955	1	5.958233333	0	0	Infinity		x	x	x	x	x	x
5.96_441.2444m/z	244385		M+CH3OH+H	C18H28N6O5	29.6	0	-2.973112643			51.55405088	100 - 22.2 - 3.38 - 0.386		Val Pro Gly His		441.2443955	1	5.958233333	0	0	Infinity		x	x	x	x	x	x
5.96_441.2444m/z	244404		M+CH3OH+H	C18H28N6O5	29.6	0	-2.973112643			51.55405088	100 - 22.2 - 3.38 - 0.386		Val Pro His Gly		441.2443955	1	5.958233333	0	0	Infinity		x	x	x	x	x	x
5.96_441.2444m/z	244916		M+H-H2O	C19H34N6O7	29.8	0	-2.648478056			51.94643196	100 - 23.4 - 4.06 - 0.523		Val Gln Asn Val		441.2443955	1	5.958233333	0	0	Infinity		x	x	x	x	x	x
5.96_441.2444m/z	245030		M+H-H2O	C19H34N6O7	29.8	0	-2.648478056			51.94643196	100 - 23.4 - 4.06 - 0.523		Val Gln Val Asn		441.2443955	1	5.958233333	0	0	Infinity		x	x	x	x	x	x
5.96_441.2444m/z	246512		M+H-H2O	C19H34N6O7	29.8	0	-2.648478056			51.94643196	100 - 23.4 - 4.06 - 0.523		Val Val Asn Gln		441.2443955	1	5.958233333	0	0	Infinity		x	x	x	x	x	x
5.96_441.2444m/z	246550		M+H-H2O	C19H34N6O7	29.8	0	-2.648478056			51.94643196	100 - 23.4 - 4.06 - 0.523		Val Val Gln Asn		441.2443955	1	5.958233333	0	0	Infinity		x	x	x	x	x	x
5.96_441.2444m/z	3937		M+H-2H2O	C27H37FO6	30.5	0	1.745610611			54.64508423	100 - 29.9 - 5.53 - 0.765		βmethasone valerate		441.2443955	1	5.958233333	0	0	Infinity		x	x	x	x	x	x
5.96_442.7539m/z	68609		M+2H	C45H73NO16	32.3	0	0.432229524			61.95539545	100 - 50.5 - 15.8 - 3.67 - 0.699 - 0.114		Solasonine		442.753935	2	5.958233333	0	0	Infinity		x	x	x	x	x
5.96_442.7539m/z	89874		M+2H	C45H73NO16	32.3	0	0.432229524			61.95539545	100 - 50.5 - 15.8 - 3.67 - 0.699 - 0.114	http://nonlinear.com/redirect/outbound?p=hmdb&param=HMDB34356	alpha-Solamarine		442.753935	2	5.958233333	0	0	Infinity		x	x	x	x	x
5.96_482.4249n	93571		M+H-2H2O, M+Na	C32H54N2O	33.3	0	2.595512213			69.7923636	100 - 36 - 6.5 - 0.785	http://nonlinear.com/redirect/outbound?p=hmdb&param=HMDB38961	N-[2-(1H-Indol-3-yl)ethyl]docosanamide	482.4248665	447.4110136	1	5.958233333	0	0	Infinity		x	x	x	x	x	x
5.96_451.7508m/z	76478		M+H+Na	C50H74NO10P	32.8	0	0.044516582			64.05821708	100 - 55.7 - 17.3 - 3.86 - 0.688 - 0.103		PS(22:6(4Z,7Z,10Z,13Z,16Z,19Z)/22:6(4Z,7Z,10Z,13Z,16Z,19Z))		451.7507852	2	5.958233333	0	0	Infinity		x	x	x	x	x	x
5.96_451.7508m/z	78283		M+2Na	C48H76NO10P	32.4	0	2.851054747			65.46928556	100 - 53.5 - 16.1 - 3.51 - 0.611		PS(20:3(8Z,11Z,14Z)/22:6(4Z,7Z,10Z,13Z,16Z,19Z))		451.7507852	2	5.958233333	0	0	Infinity		x	x	x	x	x	x
5.96_451.7508m/z	78340		M+2Na	C48H76NO10P	32.4	0	2.851054747			65.46928556	100 - 53.5 - 16.1 - 3.51 - 0.611		PS(20:5(5Z,8Z,11Z,14Z,17Z)/22:4(7Z,10Z,13Z,16Z))		451.7507852	2	5.958233333	0	0	Infinity		x	x	x	x	x	x
5.96_451.7508m/z	78475		M+2Na	C48H76NO10P	32.4	0	2.851054747			65.46928556	100 - 53.5 - 16.1 - 3.51 - 0.611		PS(22:4(7Z,10Z,13Z,16Z)/20:5(5Z,8Z,11Z,14Z,17Z))		451.7507852	2	5.958233333	0	0	Infinity		x	x	x	x	x	x
5.96_451.7508m/z	78502		M+2Na	C48H76NO10P	32.4	0	2.851054747			65.46928556	100 - 53.5 - 16.1 - 3.51 - 0.611		PS(22:6(4Z,7Z,10Z,13Z,16Z,19Z)/20:3(8Z,11Z,14Z))		451.7507852	2	5.958233333	0	0	Infinity		x	x	x	x	x	x
5.96_451.7508m/z	GPSer(20:3/22:6)		M+2Na	C48H76NO10P	32.4	0	2.851054751			65.46928556	100 - 53.5 - 16.1 - 3.51 - 0.611	http://nonlinear.com/redirect/outbound?p=lipidblast&param=GPSer%2820%3A3%2F22%3A6%29	GPSer(20:3/22:6)		451.7507852	2	5.958233333	0	0	Infinity		x	x	x	x	x	x
5.96_451.7508m/z	GPSer(20:4/22:5)		M+2Na	C48H76NO10P	32.4	0	2.851054751			65.46928556	100 - 53.5 - 16.1 - 3.51 - 0.611	http://nonlinear.com/redirect/outbound?p=lipidblast&param=GPSer%2820%3A4%2F22%3A5%29	GPSer(20:4/22:5)		451.7507852	2	5.958233333	0	0	Infinity		x	x	x	x	x	x
5.96_451.7508m/z	GPSer(20:5/22:4)		M+2Na	C48H76NO10P	32.4	0	2.851054751			65.46928556	100 - 53.5 - 16.1 - 3.51 - 0.611	http://nonlinear.com/redirect/outbound?p=lipidblast&param=GPSer%2820%3A5%2F22%3A4%29	GPSer(20:5/22:4)		451.7507852	2	5.958233333	0	0	Infinity		x	x	x	x	x	x
5.96_451.7508m/z	GPSer(22:4/20:5)		M+2Na	C48H76NO10P	32.4	0	2.851054751			65.46928556	100 - 53.5 - 16.1 - 3.51 - 0.611	http://nonlinear.com/redirect/outbound?p=lipidblast&param=GPSer%2822%3A4%2F20%3A5%29	GPSer(22:4/20:5)		451.7507852	2	5.958233333	0	0	Infinity		x	x	x	x	x	x
5.96_451.7508m/z	GPSer(22:5/20:4)		M+2Na	C48H76NO10P	32.4	0	2.851054751			65.46928556	100 - 53.5 - 16.1 - 3.51 - 0.611	http://nonlinear.com/redirect/outbound?p=lipidblast&param=GPSer%2822%3A5%2F20%3A4%29	GPSer(22:5/20:4)		451.7507852	2	5.958233333	0	0	Infinity		x	x	x	x	x	x
5.96_451.7508m/z	GPSer(22:6/20:3)		M+2Na	C48H76NO10P	32.4	0	2.851054751			65.46928556	100 - 53.5 - 16.1 - 3.51 - 0.611	http://nonlinear.com/redirect/outbound?p=lipidblast&param=GPSer%2822%3A6%2F20%3A3%29	GPSer(22:6/20:3)		451.7507852	2	5.958233333	0	0	Infinity		x	x	x	x	x	x
5.96_451.7508m/z	GPSer(22:6/22:6)		M+H+Na	C50H74NO10P	32.8	0	0.044516586			64.05821708	100 - 55.7 - 17.3 - 3.86 - 0.688 - 0.103	http://nonlinear.com/redirect/outbound?p=lipidblast&param=GPSer%2822%3A6%2F22%3A6%29	GPSer(22:6/22:6)		451.7507852	2	5.958233333	0	0	Infinity		x	x	x	x	x	x
4.82_1051.7518m/z	83802		2M+3H2O+2H	C58H103NO14	31.4	0	2.304807476			59.83344204	100 - 64.8 - 23.5 - 6.18 - 1.3 - 0.23		FMC-6(d18:1/24:0(2-OH))		1051.751809	2	4.820016667	0	0	Infinity		x	x	x	x	x	x
5.96_456.7385m/z	68605		M+2Na	C45H73NO15	33.5	0	0.637995801			68.07784117	100 - 50.4 - 15.5 - 3.56 - 0.665 - 0.106		Solamargine		456.7385077	2	5.958233333	0	0	Infinity		x	x	x	x	x
5.96_456.7385m/z	68606		M+2Na	C45H73NO15	33.5	0	0.637995801			68.07784117	100 - 50.4 - 15.5 - 3.56 - 0.665 - 0.106		Solanine		456.7385077	2	5.958233333	0	0	Infinity		x	x	x	x	x
5.96_456.7385m/z	89875		M+2Na	C45H73NO15	33.5	0	0.637995801			68.07784117	100 - 50.4 - 15.5 - 3.56 - 0.665 - 0.106	http://nonlinear.com/redirect/outbound?p=hmdb&param=HMDB34357	beta-Solamarine		456.7385077	2	5.958233333	0	0	Infinity		x	x	x	x	x
5.96_461.2366m/z	103694		2M+3H2O+2H	C17H33N7O5S	36.3	0	-2.928140497			84.89589371	100 - 22.3 - 7.93 - 1.36 - 0.204		Ala Ala Met Arg		461.2366386	2	5.958233333	0	0	Infinity		x	x	x	x	x
5.96_461.2366m/z	103770		2M+3H2O+2H	C17H33N7O5S	36.3	0	-2.928140497			84.89589371	100 - 22.3 - 7.93 - 1.36 - 0.204		Ala Ala Arg Met		461.2366386	2	5.958233333	0	0	Infinity		x	x	x	x	x
5.96_461.2366m/z	104177		2M+3H2O+2H	C17H33N7O5S	36.3	0	-2.928140497			84.89589371	100 - 22.3 - 7.93 - 1.36 - 0.204		Ala Cys Arg Val		461.2366386	2	5.958233333	0	0	Infinity		x	x	x	x	x
5.96_461.2366m/z	104234		2M+3H2O+2H	C17H33N7O5S	36.3	0	-2.928140497			84.89589371	100 - 22.3 - 7.93 - 1.36 - 0.204		Ala Cys Val Arg		461.2366386	2	5.958233333	0	0	Infinity		x	x	x	x	x
5.96_461.2366m/z	107494		2M+3H2O+2H	C17H33N7O5S	36.3	0	-2.928140497			84.89589371	100 - 22.3 - 7.93 - 1.36 - 0.204		Ala Met Ala Arg		461.2366386	2	5.958233333	0	0	Infinity		x	x	x	x	x
5.96_461.2366m/z	107760		2M+3H2O+2H	C17H33N7O5S	36.3	0	-2.928140497			84.89589371	100 - 22.3 - 7.93 - 1.36 - 0.204		Ala Met Arg Ala		461.2366386	2	5.958233333	0	0	Infinity		x	x	x	x	x
5.96_461.2366m/z	109090		2M+3H2O+2H	C17H33N7O5S	36.3	0	-2.928140497			84.89589371	100 - 22.3 - 7.93 - 1.36 - 0.204		Ala Arg Ala Met		461.2366386	2	5.958233333	0	0	Infinity		x	x	x	x	x
5.96_461.2366m/z	109117		2M+3H2O+2H	C17H33N7O5S	36.3	0	-2.928140497			84.89589371	100 - 22.3 - 7.93 - 1.36 - 0.204		Ala Arg Cys Val		461.2366386	2	5.958233333	0	0	Infinity		x	x	x	x	x
5.96_461.2366m/z	109280		2M+3H2O+2H	C17H33N7O5S	36.3	0	-2.928140497			84.89589371	100 - 22.3 - 7.93 - 1.36 - 0.204		Ala Arg Met Ala		461.2366386	2	5.958233333	0	0	Infinity		x	x	x	x	x
5.96_461.2366m/z	109421		2M+3H2O+2H	C17H33N7O5S	36.3	0	-2.928140497			84.89589371	100 - 22.3 - 7.93 - 1.36 - 0.204		Ala Arg Val Cys		461.2366386	2	5.958233333	0	0	Infinity		x	x	x	x	x
5.96_461.2366m/z	110314		2M+3H2O+2H	C17H33N7O5S	36.3	0	-2.928140497			84.89589371	100 - 22.3 - 7.93 - 1.36 - 0.204		Ala Val Cys Arg		461.2366386	2	5.958233333	0	0	Infinity		x	x	x	x	x
5.96_461.2366m/z	110561		2M+3H2O+2H	C17H33N7O5S	36.3	0	-2.928140497			84.89589371	100 - 22.3 - 7.93 - 1.36 - 0.204		Ala Val Arg Cys		461.2366386	2	5.958233333	0	0	Infinity		x	x	x	x	x
5.96_461.2366m/z	111777		2M+3H2O+2H	C17H33N7O5S	36.3	0	-2.928140497			84.89589371	100 - 22.3 - 7.93 - 1.36 - 0.204		Cys Ala Arg Val		461.2366386	2	5.958233333	0	0	Infinity		x	x	x	x	x
5.96_461.2366m/z	111834		2M+3H2O+2H	C17H33N7O5S	36.3	0	-2.928140497			84.89589371	100 - 22.3 - 7.93 - 1.36 - 0.204		Cys Ala Val Arg		461.2366386	2	5.958233333	0	0	Infinity		x	x	x	x	x
5.96_461.2366m/z	113634		2M+3H2O+2H	C17H33N7O5S	36.3	0	-2.928140497			84.89589371	100 - 22.3 - 7.93 - 1.36 - 0.204		Cys Gly Ile Arg		461.2366386	2	5.958233333	0	0	Infinity		x	x	x	x	x
5.96_461.2366m/z	113674		2M+3H2O+2H	C17H33N7O5S	36.3	0	-2.928140497			84.89589371	100 - 22.3 - 7.93 - 1.36 - 0.204		Cys Gly Leu Arg		461.2366386	2	5.958233333	0	0	Infinity		x	x	x	x	x
5.96_461.2366m/z	113767		2M+3H2O+2H	C17H33N7O5S	36.3	0	-2.928140497			84.89589371	100 - 22.3 - 7.93 - 1.36 - 0.204		Cys Gly Arg Ile		461.2366386	2	5.958233333	0	0	Infinity		x	x	x	x	x
5.96_461.2366m/z	113769		2M+3H2O+2H	C17H33N7O5S	36.3	0	-2.928140497			84.89589371	100 - 22.3 - 7.93 - 1.36 - 0.204		Cys Gly Arg Leu		461.2366386	2	5.958233333	0	0	Infinity		x	x	x	x	x
5.96_461.2366m/z	114394		2M+3H2O+2H	C17H33N7O5S	36.3	0	-2.928140497			84.89589371	100 - 22.3 - 7.93 - 1.36 - 0.204		Cys Ile Gly Arg		461.2366386	2	5.958233333	0	0	Infinity		x	x	x	x	x
5.96_461.2366m/z	114565		2M+3H2O+2H	C17H33N7O5S	36.3	0	-2.928140497			84.89589371	100 - 22.3 - 7.93 - 1.36 - 0.204		Cys Ile Arg Gly		461.2366386	2	5.958233333	0	0	Infinity		x	x	x	x	x
5.96_461.2366m/z	115194		2M+3H2O+2H	C17H33N7O5S	36.3	0	-2.928140497			84.89589371	100 - 22.3 - 7.93 - 1.36 - 0.204		Cys Leu Gly Arg		461.2366386	2	5.958233333	0	0	Infinity		x	x	x	x	x
5.96_461.2366m/z	115365		2M+3H2O+2H	C17H33N7O5S	36.3	0	-2.928140497			84.89589371	100 - 22.3 - 7.93 - 1.36 - 0.204		Cys Leu Arg Gly		461.2366386	2	5.958233333	0	0	Infinity		x	x	x	x	x
5.96_461.2366m/z	117097		2M+3H2O+2H	C17H33N7O5S	36.3	0	-2.928140497			84.89589371	100 - 22.3 - 7.93 - 1.36 - 0.204		Cys Arg Ala Val		461.2366386	2	5.958233333	0	0	Infinity		x	x	x	x	x
5.96_461.2366m/z	117187		2M+3H2O+2H	C17H33N7O5S	36.3	0	-2.928140497			84.89589371	100 - 22.3 - 7.93 - 1.36 - 0.204		Cys Arg Gly Ile		461.2366386	2	5.958233333	0	0	Infinity		x	x	x	x	x
5.96_461.2366m/z	117189		2M+3H2O+2H	C17H33N7O5S	36.3	0	-2.928140497			84.89589371	100 - 22.3 - 7.93 - 1.36 - 0.204		Cys Arg Gly Leu		461.2366386	2	5.958233333	0	0	Infinity		x	x	x	x	x
5.96_461.2366m/z	117225		2M+3H2O+2H	C17H33N7O5S	36.3	0	-2.928140497			84.89589371	100 - 22.3 - 7.93 - 1.36 - 0.204		Cys Arg Ile Gly		461.2366386	2	5.958233333	0	0	Infinity		x	x	x	x	x
5.96_461.2366m/z	117265		2M+3H2O+2H	C17H33N7O5S	36.3	0	-2.928140497			84.89589371	100 - 22.3 - 7.93 - 1.36 - 0.204		Cys Arg Leu Gly		461.2366386	2	5.958233333	0	0	Infinity		x	x	x	x	x
5.96_461.2366m/z	117420		2M+3H2O+2H	C17H33N7O5S	36.3	0	-2.928140497			84.89589371	100 - 22.3 - 7.93 - 1.36 - 0.204		Cys Arg Val Ala		461.2366386	2	5.958233333	0	0	Infinity		x	x	x	x	x
5.96_461.2366m/z	118294		2M+3H2O+2H	C17H33N7O5S	36.3	0	-2.928140497			84.89589371	100 - 22.3 - 7.93 - 1.36 - 0.204		Cys Val Ala Arg		461.2366386	2	5.958233333	0	0	Infinity		x	x	x	x	x
5.96_461.2366m/z	118560		2M+3H2O+2H	C17H33N7O5S	36.3	0	-2.928140497			84.89589371	100 - 22.3 - 7.93 - 1.36 - 0.204		Cys Val Arg Ala		461.2366386	2	5.958233333	0	0	Infinity		x	x	x	x	x
5.96_461.2366m/z	144033		2M+3H2O+2H	C17H33N7O5S	36.3	0	-2.928140497			84.89589371	100 - 22.3 - 7.93 - 1.36 - 0.204		Gly Cys Ile Arg		461.2366386	2	5.958233333	0	0	Infinity		x	x	x	x	x
5.96_461.2366m/z	144073		2M+3H2O+2H	C17H33N7O5S	36.3	0	-2.928140497			84.89589371	100 - 22.3 - 7.93 - 1.36 - 0.204		Gly Cys Leu Arg		461.2366386	2	5.958233333	0	0	Infinity		x	x	x	x	x
5.96_461.2366m/z	144166		2M+3H2O+2H	C17H33N7O5S	36.3	0	-2.928140497			84.89589371	100 - 22.3 - 7.93 - 1.36 - 0.204		Gly Cys Arg Ile		461.2366386	2	5.958233333	0	0	Infinity		x	x	x	x	x
5.96_461.2366m/z	144168		2M+3H2O+2H	C17H33N7O5S	36.3	0	-2.928140497			84.89589371	100 - 22.3 - 7.93 - 1.36 - 0.204		Gly Cys Arg Leu		461.2366386	2	5.958233333	0	0	Infinity		x	x	x	x	x
5.96_461.2366m/z	146313		2M+3H2O+2H	C17H33N7O5S	36.3	0	-2.928140497			84.89589371	100 - 22.3 - 7.93 - 1.36 - 0.204		Gly Ile Cys Arg		461.2366386	2	5.958233333	0	0	Infinity		x	x	x	x	x
5.96_461.2366m/z	146560		2M+3H2O+2H	C17H33N7O5S	36.3	0	-2.928140497			84.89589371	100 - 22.3 - 7.93 - 1.36 - 0.204		Gly Ile Arg Cys		461.2366386	2	5.958233333	0	0	Infinity		x	x	x	x	x
5.96_461.2366m/z	147113		2M+3H2O+2H	C17H33N7O5S	36.3	0	-2.928140497			84.89589371	100 - 22.3 - 7.93 - 1.36 - 0.204		Gly Leu Cys Arg		461.2366386	2	5.958233333	0	0	Infinity		x	x	x	x	x
5.96_461.2366m/z	147360		2M+3H2O+2H	C17H33N7O5S	36.3	0	-2.928140497			84.89589371	100 - 22.3 - 7.93 - 1.36 - 0.204		Gly Leu Arg Cys		461.2366386	2	5.958233333	0	0	Infinity		x	x	x	x	x
5.96_461.2366m/z	149106		2M+3H2O+2H	C17H33N7O5S	36.3	0	-2.928140497			84.89589371	100 - 22.3 - 7.93 - 1.36 - 0.204		Gly Arg Cys Ile		461.2366386	2	5.958233333	0	0	Infinity		x	x	x	x	x
5.96_461.2366m/z	149108		2M+3H2O+2H	C17H33N7O5S	36.3	0	-2.928140497			84.89589371	100 - 22.3 - 7.93 - 1.36 - 0.204		Gly Arg Cys Leu		461.2366386	2	5.958233333	0	0	Infinity		x	x	x	x	x
5.96_461.2366m/z	149220		2M+3H2O+2H	C17H33N7O5S	36.3	0	-2.928140497			84.89589371	100 - 22.3 - 7.93 - 1.36 - 0.204		Gly Arg Ile Cys		461.2366386	2	5.958233333	0	0	Infinity		x	x	x	x	x
5.96_461.2366m/z	149260		2M+3H2O+2H	C17H33N7O5S	36.3	0	-2.928140497			84.89589371	100 - 22.3 - 7.93 - 1.36 - 0.204		Gly Arg Leu Cys		461.2366386	2	5.958233333	0	0	Infinity		x	x	x	x	x
5.96_461.2366m/z	159993		2M+3H2O+2H	C17H33N7O5S	36.3	0	-2.928140497			84.89589371	100 - 22.3 - 7.93 - 1.36 - 0.204		Ile Cys Gly Arg		461.2366386	2	5.958233333	0	0	Infinity		x	x	x	x	x
5.96_461.2366m/z	160164		2M+3H2O+2H	C17H33N7O5S	36.3	0	-2.928140497			84.89589371	100 - 22.3 - 7.93 - 1.36 - 0.204		Ile Cys Arg Gly		461.2366386	2	5.958233333	0	0	Infinity		x	x	x	x	x
5.96_461.2366m/z	161513		2M+3H2O+2H	C17H33N7O5S	36.3	0	-2.928140497			84.89589371	100 - 22.3 - 7.93 - 1.36 - 0.204		Ile Gly Cys Arg		461.2366386	2	5.958233333	0	0	Infinity		x	x	x	x	x
5.96_461.2366m/z	161760		2M+3H2O+2H	C17H33N7O5S	36.3	0	-2.928140497			84.89589371	100 - 22.3 - 7.93 - 1.36 - 0.204		Ile Gly Arg Cys		461.2366386	2	5.958233333	0	0	Infinity		x	x	x	x	x
5.96_461.2366m/z	165104		2M+3H2O+2H	C17H33N7O5S	36.3	0	-2.928140497			84.89589371	100 - 22.3 - 7.93 - 1.36 - 0.204		Ile Arg Cys Gly		461.2366386	2	5.958233333	0	0	Infinity		x	x	x	x	x
5.96_461.2366m/z	165180		2M+3H2O+2H	C17H33N7O5S	36.3	0	-2.928140497			84.89589371	100 - 22.3 - 7.93 - 1.36 - 0.204		Ile Arg Gly Cys		461.2366386	2	5.958233333	0	0	Infinity		x	x	x	x	x
5.96_461.2366m/z	175993		2M+3H2O+2H	C17H33N7O5S	36.3	0	-2.928140497			84.89589371	100 - 22.3 - 7.93 - 1.36 - 0.204		Leu Cys Gly Arg		461.2366386	2	5.958233333	0	0	Infinity		x	x	x	x	x
5.96_461.2366m/z	176164		2M+3H2O+2H	C17H33N7O5S	36.3	0	-2.928140497			84.89589371	100 - 22.3 - 7.93 - 1.36 - 0.204		Leu Cys Arg Gly		461.2366386	2	5.958233333	0	0	Infinity		x	x	x	x	x
5.96_461.2366m/z	177513		2M+3H2O+2H	C17H33N7O5S	36.3	0	-2.928140497			84.89589371	100 - 22.3 - 7.93 - 1.36 - 0.204		Leu Gly Cys Arg		461.2366386	2	5.958233333	0	0	Infinity		x	x	x	x	x
5.96_461.2366m/z	177760		2M+3H2O+2H	C17H33N7O5S	36.3	0	-2.928140497			84.89589371	100 - 22.3 - 7.93 - 1.36 - 0.204		Leu Gly Arg Cys		461.2366386	2	5.958233333	0	0	Infinity		x	x	x	x	x
5.96_461.2366m/z	181104		2M+3H2O+2H	C17H33N7O5S	36.3	0	-2.928140497			84.89589371	100 - 22.3 - 7.93 - 1.36 - 0.204		Leu Arg Cys Gly		461.2366386	2	5.958233333	0	0	Infinity		x	x	x	x	x
5.96_461.2366m/z	181180		2M+3H2O+2H	C17H33N7O5S	36.3	0	-2.928140497			84.89589371	100 - 22.3 - 7.93 - 1.36 - 0.204		Leu Arg Gly Cys		461.2366386	2	5.958233333	0	0	Infinity		x	x	x	x	x
5.96_461.2366m/z	183493		2M+3H2O+2H	C17H33N7O5S	36.3	0	-2.928140497			84.89589371	100 - 22.3 - 7.93 - 1.36 - 0.204		Met Ala Ala Arg		461.2366386	2	5.958233333	0	0	Infinity		x	x	x	x	x
5.96_461.2366m/z	183759		2M+3H2O+2H	C17H33N7O5S	36.3	0	-2.928140497			84.89589371	100 - 22.3 - 7.93 - 1.36 - 0.204		Met Ala Arg Ala		461.2366386	2	5.958233333	0	0	Infinity		x	x	x	x	x
5.96_461.2366m/z	189079		2M+3H2O+2H	C17H33N7O5S	36.3	0	-2.928140497			84.89589371	100 - 22.3 - 7.93 - 1.36 - 0.204		Met Arg Ala Ala		461.2366386	2	5.958233333	0	0	Infinity		x	x	x	x	x
5.96_461.2366m/z	215489		2M+3H2O+2H	C17H33N7O5S	36.3	0	-2.928140497			84.89589371	100 - 22.3 - 7.93 - 1.36 - 0.204		Arg Ala Ala Met		461.2366386	2	5.958233333	0	0	Infinity		x	x	x	x	x
5.96_461.2366m/z	215516		2M+3H2O+2H	C17H33N7O5S	36.3	0	-2.928140497			84.89589371	100 - 22.3 - 7.93 - 1.36 - 0.204		Arg Ala Cys Val		461.2366386	2	5.958233333	0	0	Infinity		x	x	x	x	x
5.96_461.2366m/z	215679		2M+3H2O+2H	C17H33N7O5S	36.3	0	-2.928140497			84.89589371	100 - 22.3 - 7.93 - 1.36 - 0.204		Arg Ala Met Ala		461.2366386	2	5.958233333	0	0	Infinity		x	x	x	x	x
5.96_461.2366m/z	215820		2M+3H2O+2H	C17H33N7O5S	36.3	0	-2.928140497			84.89589371	100 - 22.3 - 7.93 - 1.36 - 0.204		Arg Ala Val Cys		461.2366386	2	5.958233333	0	0	Infinity		x	x	x	x	x
5.96_461.2366m/z	215896		2M+3H2O+2H	C17H33N7O5S	36.3	0	-2.928140497			84.89589371	100 - 22.3 - 7.93 - 1.36 - 0.204		Arg Cys Ala Val		461.2366386	2	5.958233333	0	0	Infinity		x	x	x	x	x
5.96_461.2366m/z	215986		2M+3H2O+2H	C17H33N7O5S	36.3	0	-2.928140497			84.89589371	100 - 22.3 - 7.93 - 1.36 - 0.204		Arg Cys Gly Ile		461.2366386	2	5.958233333	0	0	Infinity		x	x	x	x	x
5.96_461.2366m/z	215988		2M+3H2O+2H	C17H33N7O5S	36.3	0	-2.928140497			84.89589371	100 - 22.3 - 7.93 - 1.36 - 0.204		Arg Cys Gly Leu		461.2366386	2	5.958233333	0	0	Infinity		x	x	x	x	x
5.96_461.2366m/z	216024		2M+3H2O+2H	C17H33N7O5S	36.3	0	-2.928140497			84.89589371	100 - 22.3 - 7.93 - 1.36 - 0.204		Arg Cys Ile Gly		461.2366386	2	5.958233333	0	0	Infinity		x	x	x	x	x
5.96_461.2366m/z	216064		2M+3H2O+2H	C17H33N7O5S	36.3	0	-2.928140497			84.89589371	100 - 22.3 - 7.93 - 1.36 - 0.204		Arg Cys Leu Gly		461.2366386	2	5.958233333	0	0	Infinity		x	x	x	x	x
5.96_461.2366m/z	216219		2M+3H2O+2H	C17H33N7O5S	36.3	0	-2.928140497			84.89589371	100 - 22.3 - 7.93 - 1.36 - 0.204		Arg Cys Val Ala		461.2366386	2	5.958233333	0	0	Infinity		x	x	x	x	x
5.96_461.2366m/z	217506		2M+3H2O+2H	C17H33N7O5S	36.3	0	-2.928140497			84.89589371	100 - 22.3 - 7.93 - 1.36 - 0.204		Arg Gly Cys Ile		461.2366386	2	5.958233333	0	0	Infinity		x	x	x	x	x
5.96_461.2366m/z	217508		2M+3H2O+2H	C17H33N7O5S	36.3	0	-2.928140497			84.89589371	100 - 22.3 - 7.93 - 1.36 - 0.204		Arg Gly Cys Leu		461.2366386	2	5.958233333	0	0	Infinity		x	x	x	x	x
5.96_461.2366m/z	217620		2M+3H2O+2H	C17H33N7O5S	36.3	0	-2.928140497			84.89589371	100 - 22.3 - 7.93 - 1.36 - 0.204		Arg Gly Ile Cys		461.2366386	2	5.958233333	0	0	Infinity		x	x	x	x	x
5.96_461.2366m/z	217660		2M+3H2O+2H	C17H33N7O5S	36.3	0	-2.928140497			84.89589371	100 - 22.3 - 7.93 - 1.36 - 0.204		Arg Gly Leu Cys		461.2366386	2	5.958233333	0	0	Infinity		x	x	x	x	x
5.96_461.2366m/z	218304		2M+3H2O+2H	C17H33N7O5S	36.3	0	-2.928140497			84.89589371	100 - 22.3 - 7.93 - 1.36 - 0.204		Arg Ile Cys Gly		461.2366386	2	5.958233333	0	0	Infinity		x	x	x	x	x
5.96_461.2366m/z	218380		2M+3H2O+2H	C17H33N7O5S	36.3	0	-2.928140497			84.89589371	100 - 22.3 - 7.93 - 1.36 - 0.204		Arg Ile Gly Cys		461.2366386	2	5.958233333	0	0	Infinity		x	x	x	x	x
5.96_461.2366m/z	219104		2M+3H2O+2H	C17H33N7O5S	36.3	0	-2.928140497			84.89589371	100 - 22.3 - 7.93 - 1.36 - 0.204		Arg Leu Cys Gly		461.2366386	2	5.958233333	0	0	Infinity		x	x	x	x	x
5.96_461.2366m/z	219180		2M+3H2O+2H	C17H33N7O5S	36.3	0	-2.928140497			84.89589371	100 - 22.3 - 7.93 - 1.36 - 0.204		Arg Leu Gly Cys		461.2366386	2	5.958233333	0	0	Infinity		x	x	x	x	x
5.96_461.2366m/z	219479		2M+3H2O+2H	C17H33N7O5S	36.3	0	-2.928140497			84.89589371	100 - 22.3 - 7.93 - 1.36 - 0.204		Arg Met Ala Ala		461.2366386	2	5.958233333	0	0	Infinity		x	x	x	x	x
5.96_461.2366m/z	222280		2M+3H2O+2H	C17H33N7O5S	36.3	0	-2.928140497			84.89589371	100 - 22.3 - 7.93 - 1.36 - 0.204		Arg Val Ala Cys		461.2366386	2	5.958233333	0	0	Infinity		x	x	x	x	x
5.96_461.2366m/z	222299		2M+3H2O+2H	C17H33N7O5S	36.3	0	-2.928140497			84.89589371	100 - 22.3 - 7.93 - 1.36 - 0.204		Arg Val Cys Ala		461.2366386	2	5.958233333	0	0	Infinity		x	x	x	x	x
5.96_461.2366m/z	239513		2M+3H2O+2H	C17H33N7O5S	36.3	0	-2.928140497			84.89589371	100 - 22.3 - 7.93 - 1.36 - 0.204		Val Ala Cys Arg		461.2366386	2	5.958233333	0	0	Infinity		x	x	x	x	x
5.96_461.2366m/z	239760		2M+3H2O+2H	C17H33N7O5S	36.3	0	-2.928140497			84.89589371	100 - 22.3 - 7.93 - 1.36 - 0.204		Val Ala Arg Cys		461.2366386	2	5.958233333	0	0	Infinity		x	x	x	x	x
5.96_461.2366m/z	239893		2M+3H2O+2H	C17H33N7O5S	36.3	0	-2.928140497			84.89589371	100 - 22.3 - 7.93 - 1.36 - 0.204		Val Cys Ala Arg		461.2366386	2	5.958233333	0	0	Infinity		x	x	x	x	x
5.96_461.2366m/z	240159		2M+3H2O+2H	C17H33N7O5S	36.3	0	-2.928140497			84.89589371	100 - 22.3 - 7.93 - 1.36 - 0.204		Val Cys Arg Ala		461.2366386	2	5.958233333	0	0	Infinity		x	x	x	x	x
5.96_461.2366m/z	245080		2M+3H2O+2H	C17H33N7O5S	36.3	0	-2.928140497			84.89589371	100 - 22.3 - 7.93 - 1.36 - 0.204		Val Arg Ala Cys		461.2366386	2	5.958233333	0	0	Infinity		x	x	x	x	x
5.96_461.2366m/z	245099		2M+3H2O+2H	C17H33N7O5S	36.3	0	-2.928140497			84.89589371	100 - 22.3 - 7.93 - 1.36 - 0.204		Val Arg Cys Ala		461.2366386	2	5.958233333	0	0	Infinity		x	x	x	x	x
5.96_486.0742m/z	534		M+CH3OH+H	C16H15N5O7S2	34.3	0	-1.228751385			73.16912151	100 - 21.2 - 12.6 - 2.28 - 0.601		Cefixime		486.0742243	1	5.958233333	0	0	Infinity		x	x	x	x	x	x
5.96_486.0742m/z	69734		M+Na	C25H19Cl2N3O2	28.4	0	-0.925522512			43.11167791	100 - 28.4 - 68.2 - 18.6 - 13 - 3.2 - 0.464		L 735821		486.0742243	1	5.958233333	0	0	Infinity		x	x	x	x	x	x
5.96_496.2241m/z	130136		2M+3H2O+2H	C20H30N6O8	28.3	0	-0.043821317			41.38311486	100 - 24.5 - 4.52 - 0.617		Glu His Pro Thr		496.2240508	2	5.958233333	0	0	Infinity		x	x	x	x	x	x
5.96_496.2241m/z	130212		2M+3H2O+2H	C20H30N6O8	28.3	0	-0.043821317			41.38311486	100 - 24.5 - 4.52 - 0.617		Glu His Thr Pro		496.2240508	2	5.958233333	0	0	Infinity		x	x	x	x	x	x
5.96_496.2241m/z	132416		2M+3H2O+2H	C20H30N6O8	28.3	0	-0.043821317			41.38311486	100 - 24.5 - 4.52 - 0.617		Glu Pro His Thr		496.2240508	2	5.958233333	0	0	Infinity		x	x	x	x	x	x
5.96_496.2241m/z	132606		2M+3H2O+2H	C20H30N6O8	28.3	0	-0.043821317			41.38311486	100 - 24.5 - 4.52 - 0.617		Glu Pro Thr His		496.2240508	2	5.958233333	0	0	Infinity		x	x	x	x	x	x
5.96_496.2241m/z	134012		2M+3H2O+2H	C20H30N6O8	28.3	0	-0.043821317			41.38311486	100 - 24.5 - 4.52 - 0.617		Glu Thr His Pro		496.2240508	2	5.958233333	0	0	Infinity		x	x	x	x	x	x
5.96_496.2241m/z	134126		2M+3H2O+2H	C20H30N6O8	28.3	0	-0.043821317			41.38311486	100 - 24.5 - 4.52 - 0.617		Glu Thr Pro His		496.2240508	2	5.958233333	0	0	Infinity		x	x	x	x	x	x
5.96_496.2241m/z	152935		2M+3H2O+2H	C20H30N6O8	28.3	0	-0.043821317			41.38311486	100 - 24.5 - 4.52 - 0.617		His Glu Pro Thr		496.2240508	2	5.958233333	0	0	Infinity		x	x	x	x	x	x
5.96_496.2241m/z	153011		2M+3H2O+2H	C20H30N6O8	28.3	0	-0.043821317			41.38311486	100 - 24.5 - 4.52 - 0.617		His Glu Thr Pro		496.2240508	2	5.958233333	0	0	Infinity		x	x	x	x	x	x
5.96_496.2241m/z	156355		2M+3H2O+2H	C20H30N6O8	28.3	0	-0.043821317			41.38311486	100 - 24.5 - 4.52 - 0.617		His Pro Glu Thr		496.2240508	2	5.958233333	0	0	Infinity		x	x	x	x	x	x
5.96_496.2241m/z	156602		2M+3H2O+2H	C20H30N6O8	28.3	0	-0.043821317			41.38311486	100 - 24.5 - 4.52 - 0.617		His Pro Thr Glu		496.2240508	2	5.958233333	0	0	Infinity		x	x	x	x	x	x
5.96_496.2241m/z	157951		2M+3H2O+2H	C20H30N6O8	28.3	0	-0.043821317			41.38311486	100 - 24.5 - 4.52 - 0.617		His Thr Glu Pro		496.2240508	2	5.958233333	0	0	Infinity		x	x	x	x	x	x
5.96_496.2241m/z	158122		2M+3H2O+2H	C20H30N6O8	28.3	0	-0.043821317			41.38311486	100 - 24.5 - 4.52 - 0.617		His Thr Pro Glu		496.2240508	2	5.958233333	0	0	Infinity		x	x	x	x	x	x
5.96_496.2241m/z	200815		2M+3H2O+2H	C20H30N6O8	28.3	0	-0.043821317			41.38311486	100 - 24.5 - 4.52 - 0.617		Pro Glu His Thr		496.2240508	2	5.958233333	0	0	Infinity		x	x	x	x	x	x
5.96_496.2241m/z	201005		2M+3H2O+2H	C20H30N6O8	28.3	0	-0.043821317			41.38311486	100 - 24.5 - 4.52 - 0.617		Pro Glu Thr His		496.2240508	2	5.958233333	0	0	Infinity		x	x	x	x	x	x
5.96_496.2241m/z	201955		2M+3H2O+2H	C20H30N6O8	28.3	0	-0.043821317			41.38311486	100 - 24.5 - 4.52 - 0.617		Pro His Glu Thr		496.2240508	2	5.958233333	0	0	Infinity		x	x	x	x	x	x
5.96_496.2241m/z	202202		2M+3H2O+2H	C20H30N6O8	28.3	0	-0.043821317			41.38311486	100 - 24.5 - 4.52 - 0.617		Pro His Thr Glu		496.2240508	2	5.958233333	0	0	Infinity		x	x	x	x	x	x
5.96_496.2241m/z	205945		2M+3H2O+2H	C20H30N6O8	28.3	0	-0.043821317			41.38311486	100 - 24.5 - 4.52 - 0.617		Pro Thr Glu His		496.2240508	2	5.958233333	0	0	Infinity		x	x	x	x	x	x
5.96_496.2241m/z	206002		2M+3H2O+2H	C20H30N6O8	28.3	0	-0.043821317			41.38311486	100 - 24.5 - 4.52 - 0.617		Pro Thr His Glu		496.2240508	2	5.958233333	0	0	Infinity		x	x	x	x	x	x
5.96_496.2241m/z	232811		2M+3H2O+2H	C20H30N6O8	28.3	0	-0.043821317			41.38311486	100 - 24.5 - 4.52 - 0.617		Thr Glu His Pro		496.2240508	2	5.958233333	0	0	Infinity		x	x	x	x	x	x
5.96_496.2241m/z	232925		2M+3H2O+2H	C20H30N6O8	28.3	0	-0.043821317			41.38311486	100 - 24.5 - 4.52 - 0.617		Thr Glu Pro His		496.2240508	2	5.958233333	0	0	Infinity		x	x	x	x	x	x
5.96_496.2241m/z	233951		2M+3H2O+2H	C20H30N6O8	28.3	0	-0.043821317			41.38311486	100 - 24.5 - 4.52 - 0.617		Thr His Glu Pro		496.2240508	2	5.958233333	0	0	Infinity		x	x	x	x	x	x
5.96_496.2241m/z	234122		2M+3H2O+2H	C20H30N6O8	28.3	0	-0.043821317			41.38311486	100 - 24.5 - 4.52 - 0.617		Thr His Pro Glu		496.2240508	2	5.958233333	0	0	Infinity		x	x	x	x	x	x
5.96_496.2241m/z	236345		2M+3H2O+2H	C20H30N6O8	28.3	0	-0.043821317			41.38311486	100 - 24.5 - 4.52 - 0.617		Thr Pro Glu His		496.2240508	2	5.958233333	0	0	Infinity		x	x	x	x	x	x
5.96_496.2241m/z	236402		2M+3H2O+2H	C20H30N6O8	28.3	0	-0.043821317			41.38311486	100 - 24.5 - 4.52 - 0.617		Thr Pro His Glu		496.2240508	2	5.958233333	0	0	Infinity		x	x	x	x	x	x
6.14_436.2413m/z	103528		M+CH3OH+H	C16H29N5O7	31.5	0	2.672461706			60.54864679	100 - 19.7 - 3.29 - 0.393		Ala Ala Asp Lys		436.241267	1	6.138616667	0	0	Infinity		x	x	x	x	x
6.14_436.2413m/z	103614		M+H-H2O	C18H31N9O5	32.3	0	-0.573332007			62.23662371	100 - 23.3 - 3.63 - 0.425		Ala Ala His Arg		436.241267	1	6.138616667	0	0	Infinity		x	x	x	x	x
6.14_436.2413m/z	103642		M+CH3OH+H	C16H29N5O7	31.5	0	2.672461706			60.54864679	100 - 19.7 - 3.29 - 0.393		Ala Ala Lys Asp		436.241267	1	6.138616667	0	0	Infinity		x	x	x	x	x
6.14_436.2413m/z	103766		M+H-H2O	C18H31N9O5	32.3	0	-0.573332007			62.23662371	100 - 23.3 - 3.63 - 0.425		Ala Ala Arg His		436.241267	1	6.138616667	0	0	Infinity		x	x	x	x	x
6.14_436.2413m/z	104288		M+CH3OH+H	C16H29N5O7	31.5	0	2.672461705			60.54864679	100 - 19.7 - 3.29 - 0.393		Ala Asp Ala Lys		436.241267	1	6.138616667	0	0	Infinity		x	x	x	x	x
6.14_436.2413m/z	104440		M+CH3OH+H	C16H29N5O7	31.5	0	2.672461706			60.54864679	100 - 19.7 - 3.29 - 0.393		Ala Asp Lys Ala		436.241267	1	6.138616667	0	0	Infinity		x	x	x	x	x
6.14_436.2413m/z	104788		M+CH3OH+H	C16H29N5O7	31.5	0	2.672461706			60.54864679	100 - 19.7 - 3.29 - 0.393		Ala Glu Gly Lys		436.241267	1	6.138616667	0	0	Infinity		x	x	x	x	x
6.14_436.2413m/z	104845		M+CH3OH+H	C16H29N5O7	31.5	0	2.672461706			60.54864679	100 - 19.7 - 3.29 - 0.393		Ala Glu Lys Gly		436.241267	1	6.138616667	0	0	Infinity		x	x	x	x	x
6.14_436.2413m/z	105548		M+CH3OH+H	C16H29N5O7	31.5	0	2.672461706			60.54864679	100 - 19.7 - 3.29 - 0.393		Ala Gly Glu Lys		436.241267	1	6.138616667	0	0	Infinity		x	x	x	x	x
6.14_436.2413m/z	105643		M+CH3OH+H	C16H29N5O7	31.5	0	2.672461706			60.54864679	100 - 19.7 - 3.29 - 0.393		Ala Gly Lys Glu		436.241267	1	6.138616667	0	0	Infinity		x	x	x	x	x
6.14_436.2413m/z	105894		M+H-H2O	C18H31N9O5	32.3	0	-0.573332007			62.23662371	100 - 23.3 - 3.63 - 0.425		Ala His Ala Arg		436.241267	1	6.138616667	0	0	Infinity		x	x	x	x	x
6.14_436.2413m/z	106160		M+H-H2O	C18H31N9O5	32.3	0	-0.573332007			62.23662371	100 - 23.3 - 3.63 - 0.425		Ala His Arg Ala		436.241267	1	6.138616667	0	0	Infinity		x	x	x	x	x
6.14_436.2413m/z	106515		M+CH3OH+H	C16H29N5O7	31.5	0	2.672461706			60.54864679	100 - 19.7 - 3.29 - 0.393		Ala Ile Asn Ser		436.241267	1	6.138616667	0	0	Infinity		x	x	x	x	x
6.14_436.2413m/z	106591		M+CH3OH+H	C16H29N5O7	31.5	0	2.672461706			60.54864679	100 - 19.7 - 3.29 - 0.393		Ala Ile Ser Asn		436.241267	1	6.138616667	0	0	Infinity		x	x	x	x	x
6.14_436.2413m/z	106682		M+CH3OH+H	C16H29N5O7	31.5	0	2.672461706			60.54864679	100 - 19.7 - 3.29 - 0.393		Ala Lys Ala Asp		436.241267	1	6.138616667	0	0	Infinity		x	x	x	x	x
6.14_436.2413m/z	106720		M+CH3OH+H	C16H29N5O7	31.5	0	2.672461706			60.54864679	100 - 19.7 - 3.29 - 0.393		Ala Lys Asp Ala		436.241267	1	6.138616667	0	0	Infinity		x	x	x	x	x
6.14_436.2413m/z	106745		M+CH3OH+H	C16H29N5O7	31.5	0	2.672461706			60.54864679	100 - 19.7 - 3.29 - 0.393		Ala Lys Glu Gly		436.241267	1	6.138616667	0	0	Infinity		x	x	x	x	x
6.14_436.2413m/z	106783		M+CH3OH+H	C16H29N5O7	31.5	0	2.672461706			60.54864679	100 - 19.7 - 3.29 - 0.393		Ala Lys Gly Glu		436.241267	1	6.138616667	0	0	Infinity		x	x	x	x	x
6.14_436.2413m/z	107315		M+CH3OH+H	C16H29N5O7	31.5	0	2.672461706			60.54864679	100 - 19.7 - 3.29 - 0.393		Ala Leu Asn Ser		436.241267	1	6.138616667	0	0	Infinity		x	x	x	x	x
6.14_436.2413m/z	107391		M+CH3OH+H	C16H29N5O7	31.5	0	2.672461706			60.54864679	100 - 19.7 - 3.29 - 0.393		Ala Leu Ser Asn		436.241267	1	6.138616667	0	0	Infinity		x	x	x	x	x
6.14_436.2413m/z	108035		M+CH3OH+H	C16H29N5O7	31.5	0	2.672461706			60.54864679	100 - 19.7 - 3.29 - 0.393		Ala Asn Ile Ser		436.241267	1	6.138616667	0	0	Infinity		x	x	x	x	x
6.14_436.2413m/z	108075		M+CH3OH+H	C16H29N5O7	31.5	0	2.672461706			60.54864679	100 - 19.7 - 3.29 - 0.393		Ala Asn Leu Ser		436.241267	1	6.138616667	0	0	Infinity		x	x	x	x	x
6.14_436.2413m/z	108187		M+CH3OH+H	C16H29N5O7	31.5	0	2.672461706			60.54864679	100 - 19.7 - 3.29 - 0.393		Ala Asn Ser Ile		436.241267	1	6.138616667	0	0	Infinity		x	x	x	x	x
6.14_436.2413m/z	108189		M+CH3OH+H	C16H29N5O7	31.5	0	2.672461706			60.54864679	100 - 19.7 - 3.29 - 0.393		Ala Asn Ser Leu		436.241267	1	6.138616667	0	0	Infinity		x	x	x	x	x
6.14_436.2413m/z	108217		M+CH3OH+H	C16H29N5O7	31.5	0	2.672461706			60.54864679	100 - 19.7 - 3.29 - 0.393		Ala Asn Thr Val		436.241267	1	6.138616667	0	0	Infinity		x	x	x	x	x
6.14_436.2413m/z	108236		M+CH3OH+H	C16H29N5O7	31.5	0	2.672461706			60.54864679	100 - 19.7 - 3.29 - 0.393		Ala Asn Val Thr		436.241267	1	6.138616667	0	0	Infinity		x	x	x	x	x
6.14_436.2413m/z	108997		M+CH3OH+H	C16H29N5O7	31.5	0	2.672461706			60.54864679	100 - 19.7 - 3.29 - 0.393		Ala Gln Ser Val		436.241267	1	6.138616667	0	0	Infinity		x	x	x	x	x
6.14_436.2413m/z	109035		M+CH3OH+H	C16H29N5O7	31.5	0	2.672461706			60.54864679	100 - 19.7 - 3.29 - 0.393		Ala Gln Val Ser		436.241267	1	6.138616667	0	0	Infinity		x	x	x	x	x
6.14_436.2413m/z	109086		M+H-H2O	C18H31N9O5	32.3	0	-0.573332007			62.23662371	100 - 23.3 - 3.63 - 0.425		Ala Arg Ala His		436.241267	1	6.138616667	0	0	Infinity		x	x	x	x	x
6.14_436.2413m/z	109200		M+H-H2O	C18H31N9O5	32.3	0	-0.573332007			62.23662371	100 - 23.3 - 3.63 - 0.425		Ala Arg His Ala		436.241267	1	6.138616667	0	0	Infinity		x	x	x	x	x
6.14_436.2413m/z	109631		M+CH3OH+H	C16H29N5O7	31.5	0	2.672461706			60.54864679	100 - 19.7 - 3.29 - 0.393		Ala Ser Ile Asn		436.241267	1	6.138616667	0	0	Infinity		x	x	x	x	x
6.14_436.2413m/z	109671		M+CH3OH+H	C16H29N5O7	31.5	0	2.672461706			60.54864679	100 - 19.7 - 3.29 - 0.393		Ala Ser Leu Asn		436.241267	1	6.138616667	0	0	Infinity		x	x	x	x	x
6.14_436.2413m/z	109707		M+CH3OH+H	C16H29N5O7	31.5	0	2.672461706			60.54864679	100 - 19.7 - 3.29 - 0.393		Ala Ser Asn Ile		436.241267	1	6.138616667	0	0	Infinity		x	x	x	x	x
6.14_436.2413m/z	109709		M+CH3OH+H	C16H29N5O7	31.5	0	2.672461706			60.54864679	100 - 19.7 - 3.29 - 0.393		Ala Ser Asn Leu		436.241267	1	6.138616667	0	0	Infinity		x	x	x	x	x
6.14_436.2413m/z	109757		M+CH3OH+H	C16H29N5O7	31.5	0	2.672461705			60.54864679	100 - 19.7 - 3.29 - 0.393		Ala Ser Gln Val		436.241267	1	6.138616667	0	0	Infinity		x	x	x	x	x
6.14_436.2413m/z	109833		M+CH3OH+H	C16H29N5O7	31.5	0	2.672461705			60.54864679	100 - 19.7 - 3.29 - 0.393		Ala Ser Val Gln		436.241267	1	6.138616667	0	0	Infinity		x	x	x	x	x
6.14_436.2413m/z	110117		M+CH3OH+H	C16H29N5O7	31.5	0	2.672461705			60.54864679	100 - 19.7 - 3.29 - 0.393		Ala Thr Asn Val		436.241267	1	6.138616667	0	0	Infinity		x	x	x	x	x
6.14_436.2413m/z	110231		M+CH3OH+H	C16H29N5O7	31.5	0	2.672461706			60.54864679	100 - 19.7 - 3.29 - 0.393		Ala Thr Val Asn		436.241267	1	6.138616667	0	0	Infinity		x	x	x	x	x
6.14_436.2413m/z	110516		M+CH3OH+H	C16H29N5O7	31.5	0	2.672461706			60.54864679	100 - 19.7 - 3.29 - 0.393		Ala Val Asn Thr		436.241267	1	6.138616667	0	0	Infinity		x	x	x	x	x
6.14_436.2413m/z	110555		M+CH3OH+H	C16H29N5O7	31.5	0	2.672461706			60.54864679	100 - 19.7 - 3.29 - 0.393		Ala Val Gln Ser		436.241267	1	6.138616667	0	0	Infinity		x	x	x	x	x
6.14_436.2413m/z	110593		M+CH3OH+H	C16H29N5O7	31.5	0	2.672461706			60.54864679	100 - 19.7 - 3.29 - 0.393		Ala Val Ser Gln		436.241267	1	6.138616667	0	0	Infinity		x	x	x	x	x
6.14_436.2413m/z	110611		M+CH3OH+H	C16H29N5O7	31.5	0	2.672461706			60.54864679	100 - 19.7 - 3.29 - 0.393		Ala Val Thr Asn		436.241267	1	6.138616667	0	0	Infinity		x	x	x	x	x
6.14_436.2413m/z	119488		M+CH3OH+H	C16H29N5O7	31.5	0	2.672461705			60.54864679	100 - 19.7 - 3.29 - 0.393		Asp Ala Ala Lys		436.241267	1	6.138616667	0	0	Infinity		x	x	x	x	x
6.14_436.2413m/z	119640		M+CH3OH+H	C16H29N5O7	31.5	0	2.672461706			60.54864679	100 - 19.7 - 3.29 - 0.393		Asp Ala Lys Ala		436.241267	1	6.138616667	0	0	Infinity		x	x	x	x	x
6.14_436.2413m/z	122680		M+CH3OH+H	C16H29N5O7	31.5	0	2.672461705			60.54864679	100 - 19.7 - 3.29 - 0.393		Asp Lys Ala Ala		436.241267	1	6.138616667	0	0	Infinity		x	x	x	x	x
6.14_436.2413m/z	127588		M+CH3OH+H	C16H29N5O7	31.5	0	2.672461706			60.54864679	100 - 19.7 - 3.29 - 0.393		Glu Ala Gly Lys		436.241267	1	6.138616667	0	0	Infinity		x	x	x	x	x
6.14_436.2413m/z	127645		M+CH3OH+H	C16H29N5O7	31.5	0	2.672461706			60.54864679	100 - 19.7 - 3.29 - 0.393		Glu Ala Lys Gly		436.241267	1	6.138616667	0	0	Infinity		x	x	x	x	x
6.14_436.2413m/z	129488		M+CH3OH+H	C16H29N5O7	31.5	0	2.672461705			60.54864679	100 - 19.7 - 3.29 - 0.393		Glu Gly Ala Lys		436.241267	1	6.138616667	0	0	Infinity		x	x	x	x	x
6.14_436.2413m/z	129640		M+CH3OH+H	C16H29N5O7	31.5	0	2.672461706			60.54864679	100 - 19.7 - 3.29 - 0.393		Glu Gly Lys Ala		436.241267	1	6.138616667	0	0	Infinity		x	x	x	x	x
6.14_436.2413m/z	130685		M+CH3OH+H	C16H29N5O7	31.5	0	2.672461706			60.54864679	100 - 19.7 - 3.29 - 0.393		Glu Lys Ala Gly		436.241267	1	6.138616667	0	0	Infinity		x	x	x	x	x
6.14_436.2413m/z	130780		M+CH3OH+H	C16H29N5O7	31.5	0	2.672461706			60.54864679	100 - 19.7 - 3.29 - 0.393		Glu Lys Gly Ala		436.241267	1	6.138616667	0	0	Infinity		x	x	x	x	x
6.14_436.2413m/z	143547		M+CH3OH+H	C16H29N5O7	31.5	0	2.672461706			60.54864679	100 - 19.7 - 3.29 - 0.393		Gly Ala Glu Lys		436.241267	1	6.138616667	0	0	Infinity		x	x	x	x	x
6.14_436.2413m/z	143642		M+CH3OH+H	C16H29N5O7	31.5	0	2.672461706			60.54864679	100 - 19.7 - 3.29 - 0.393		Gly Ala Lys Glu		436.241267	1	6.138616667	0	0	Infinity		x	x	x	x	x
6.14_436.2413m/z	144687		M+CH3OH+H	C16H29N5O7	31.5	0	2.672461705			60.54864679	100 - 19.7 - 3.29 - 0.393		Gly Glu Ala Lys		436.241267	1	6.138616667	0	0	Infinity		x	x	x	x	x
6.14_436.2413m/z	144839		M+CH3OH+H	C16H29N5O7	31.5	0	2.672461706			60.54864679	100 - 19.7 - 3.29 - 0.393		Gly Glu Lys Ala		436.241267	1	6.138616667	0	0	Infinity		x	x	x	x	x
6.14_436.2413m/z	146515		M+CH3OH+H	C16H29N5O7	31.5	0	2.672461706			60.54864679	100 - 19.7 - 3.29 - 0.393		Gly Ile Asn Thr		436.241267	1	6.138616667	0	0	Infinity		x	x	x	x	x
6.14_436.2413m/z	146554		M+CH3OH+H	C16H29N5O7	31.5	0	2.672461706			60.54864679	100 - 19.7 - 3.29 - 0.393		Gly Ile Gln Ser		436.241267	1	6.138616667	0	0	Infinity		x	x	x	x	x
6.14_436.2413m/z	146592		M+CH3OH+H	C16H29N5O7	31.5	0	2.672461706			60.54864679	100 - 19.7 - 3.29 - 0.393		Gly Ile Ser Gln		436.241267	1	6.138616667	0	0	Infinity		x	x	x	x	x
6.14_436.2413m/z	146610		M+CH3OH+H	C16H29N5O7	31.5	0	2.672461706			60.54864679	100 - 19.7 - 3.29 - 0.393		Gly Ile Thr Asn		436.241267	1	6.138616667	0	0	Infinity		x	x	x	x	x
6.14_436.2413m/z	146682		M+CH3OH+H	C16H29N5O7	31.5	0	2.672461706			60.54864679	100 - 19.7 - 3.29 - 0.393		Gly Lys Ala Glu		436.241267	1	6.138616667	0	0	Infinity		x	x	x	x	x
6.14_436.2413m/z	146739		M+CH3OH+H	C16H29N5O7	31.5	0	2.672461706			60.54864679	100 - 19.7 - 3.29 - 0.393		Gly Lys Glu Ala		436.241267	1	6.138616667	0	0	Infinity		x	x	x	x	x
6.14_436.2413m/z	147315		M+CH3OH+H	C16H29N5O7	31.5	0	2.672461706			60.54864679	100 - 19.7 - 3.29 - 0.393		Gly Leu Asn Thr		436.241267	1	6.138616667	0	0	Infinity		x	x	x	x	x
6.14_436.2413m/z	147354		M+CH3OH+H	C16H29N5O7	31.5	0	2.672461706			60.54864679	100 - 19.7 - 3.29 - 0.393		Gly Leu Gln Ser		436.241267	1	6.138616667	0	0	Infinity		x	x	x	x	x
6.14_436.2413m/z	147392		M+CH3OH+H	C16H29N5O7	31.5	0	2.672461706			60.54864679	100 - 19.7 - 3.29 - 0.393		Gly Leu Ser Gln		436.241267	1	6.138616667	0	0	Infinity		x	x	x	x	x
6.14_436.2413m/z	147410		M+CH3OH+H	C16H29N5O7	31.5	0	2.672461706			60.54864679	100 - 19.7 - 3.29 - 0.393		Gly Leu Thr Asn		436.241267	1	6.138616667	0	0	Infinity		x	x	x	x	x
6.14_436.2413m/z	148035		M+CH3OH+H	C16H29N5O7	31.5	0	2.672461706			60.54864679	100 - 19.7 - 3.29 - 0.393		Gly Asn Ile Thr		436.241267	1	6.138616667	0	0	Infinity		x	x	x	x	x
6.14_436.2413m/z	148075		M+CH3OH+H	C16H29N5O7	31.5	0	2.672461706			60.54864679	100 - 19.7 - 3.29 - 0.393		Gly Asn Leu Thr		436.241267	1	6.138616667	0	0	Infinity		x	x	x	x	x
6.14_436.2413m/z	148206		M+CH3OH+H	C16H29N5O7	31.5	0	2.672461706			60.54864679	100 - 19.7 - 3.29 - 0.393		Gly Asn Thr Ile		436.241267	1	6.138616667	0	0	Infinity		x	x	x	x	x
6.14_436.2413m/z	148208		M+CH3OH+H	C16H29N5O7	31.5	0	2.672461706			60.54864679	100 - 19.7 - 3.29 - 0.393		Gly Asn Thr Leu		436.241267	1	6.138616667	0	0	Infinity		x	x	x	x	x
6.14_436.2413m/z	148834		M+CH3OH+H	C16H29N5O7	31.5	0	2.672461706			60.54864679	100 - 19.7 - 3.29 - 0.393		Gly Gln Ile Ser		436.241267	1	6.138616667	0	0	Infinity		x	x	x	x	x
6.14_436.2413m/z	148874		M+CH3OH+H	C16H29N5O7	31.5	0	2.672461706			60.54864679	100 - 19.7 - 3.29 - 0.393		Gly Gln Leu Ser		436.241267	1	6.138616667	0	0	Infinity		x	x	x	x	x
6.14_436.2413m/z	148986		M+CH3OH+H	C16H29N5O7	31.5	0	2.672461706			60.54864679	100 - 19.7 - 3.29 - 0.393		Gly Gln Ser Ile		436.241267	1	6.138616667	0	0	Infinity		x	x	x	x	x
6.14_436.2413m/z	148988		M+CH3OH+H	C16H29N5O7	31.5	0	2.672461706			60.54864679	100 - 19.7 - 3.29 - 0.393		Gly Gln Ser Leu		436.241267	1	6.138616667	0	0	Infinity		x	x	x	x	x
6.14_436.2413m/z	149016		M+CH3OH+H	C16H29N5O7	31.5	0	2.672461706			60.54864679	100 - 19.7 - 3.29 - 0.393		Gly Gln Thr Val		436.241267	1	6.138616667	0	0	Infinity		x	x	x	x	x
6.14_436.2413m/z	149035		M+CH3OH+H	C16H29N5O7	31.5	0	2.672461706			60.54864679	100 - 19.7 - 3.29 - 0.393		Gly Gln Val Thr		436.241267	1	6.138616667	0	0	Infinity		x	x	x	x	x
6.14_436.2413m/z	149632		M+CH3OH+H	C16H29N5O7	31.5	0	2.672461705			60.54864679	100 - 19.7 - 3.29 - 0.393		Gly Ser Ile Gln		436.241267	1	6.138616667	0	0	Infinity		x	x	x	x	x
6.14_436.2413m/z	149672		M+CH3OH+H	C16H29N5O7	31.5	0	2.672461705			60.54864679	100 - 19.7 - 3.29 - 0.393		Gly Ser Leu Gln		436.241267	1	6.138616667	0	0	Infinity		x	x	x	x	x
6.14_436.2413m/z	149746		M+CH3OH+H	C16H29N5O7	31.5	0	2.672461706			60.54864679	100 - 19.7 - 3.29 - 0.393		Gly Ser Gln Ile		436.241267	1	6.138616667	0	0	Infinity		x	x	x	x	x
6.14_436.2413m/z	149748		M+CH3OH+H	C16H29N5O7	31.5	0	2.672461706			60.54864679	100 - 19.7 - 3.29 - 0.393		Gly Ser Gln Leu		436.241267	1	6.138616667	0	0	Infinity		x	x	x	x	x
6.14_436.2413m/z	150030		M+CH3OH+H	C16H29N5O7	31.5	0	2.672461706			60.54864679	100 - 19.7 - 3.29 - 0.393		Gly Thr Ile Asn		436.241267	1	6.138616667	0	0	Infinity		x	x	x	x	x
6.14_436.2413m/z	150070		M+CH3OH+H	C16H29N5O7	31.5	0	2.672461706			60.54864679	100 - 19.7 - 3.29 - 0.393		Gly Thr Leu Asn		436.241267	1	6.138616667	0	0	Infinity		x	x	x	x	x
6.14_436.2413m/z	150106		M+CH3OH+H	C16H29N5O7	31.5	0	2.672461706			60.54864679	100 - 19.7 - 3.29 - 0.393		Gly Thr Asn Ile		436.241267	1	6.138616667	0	0	Infinity		x	x	x	x	x
6.14_436.2413m/z	150108		M+CH3OH+H	C16H29N5O7	31.5	0	2.672461706			60.54864679	100 - 19.7 - 3.29 - 0.393		Gly Thr Asn Leu		436.241267	1	6.138616667	0	0	Infinity		x	x	x	x	x
6.14_436.2413m/z	150156		M+CH3OH+H	C16H29N5O7	31.5	0	2.672461705			60.54864679	100 - 19.7 - 3.29 - 0.393		Gly Thr Gln Val		436.241267	1	6.138616667	0	0	Infinity		x	x	x	x	x
6.14_436.2413m/z	150232		M+CH3OH+H	C16H29N5O7	31.5	0	2.672461705			60.54864679	100 - 19.7 - 3.29 - 0.393		Gly Thr Val Gln		436.241267	1	6.138616667	0	0	Infinity		x	x	x	x	x
6.14_436.2413m/z	150555		M+CH3OH+H	C16H29N5O7	31.5	0	2.672461706			60.54864679	100 - 19.7 - 3.29 - 0.393		Gly Val Gln Thr		436.241267	1	6.138616667	0	0	Infinity		x	x	x	x	x
6.14_436.2413m/z	150612		M+CH3OH+H	C16H29N5O7	31.5	0	2.672461705			60.54864679	100 - 19.7 - 3.29 - 0.393		Gly Val Thr Gln		436.241267	1	6.138616667	0	0	Infinity		x	x	x	x	x
6.14_436.2413m/z	151493		M+H-H2O	C18H31N9O5	32.3	0	-0.573332007			62.23662371	100 - 23.3 - 3.63 - 0.425		His Ala Ala Arg		436.241267	1	6.138616667	0	0	Infinity		x	x	x	x	x
6.14_436.2413m/z	151759		M+H-H2O	C18H31N9O5	32.3	0	-0.573332007			62.23662371	100 - 23.3 - 3.63 - 0.425		His Ala Arg Ala		436.241267	1	6.138616667	0	0	Infinity		x	x	x	x	x
6.14_436.2413m/z	157079		M+H-H2O	C18H31N9O5	32.3	0	-0.573332007			62.23662371	100 - 23.3 - 3.63 - 0.425		His Arg Ala Ala		436.241267	1	6.138616667	0	0	Infinity		x	x	x	x	x
6.14_436.2413m/z	159714		M+CH3OH+H	C16H29N5O7	31.5	0	2.672461706			60.54864679	100 - 19.7 - 3.29 - 0.393		Ile Ala Asn Ser		436.241267	1	6.138616667	0	0	Infinity		x	x	x	x	x
6.14_436.2413m/z	159790		M+CH3OH+H	C16H29N5O7	31.5	0	2.672461706			60.54864679	100 - 19.7 - 3.29 - 0.393		Ile Ala Ser Asn		436.241267	1	6.138616667	0	0	Infinity		x	x	x	x	x
6.14_436.2413m/z	161715		M+CH3OH+H	C16H29N5O7	31.5	0	2.672461706			60.54864679	100 - 19.7 - 3.29 - 0.393		Ile Gly Asn Thr		436.241267	1	6.138616667	0	0	Infinity		x	x	x	x	x
6.14_436.2413m/z	161754		M+CH3OH+H	C16H29N5O7	31.5	0	2.672461706			60.54864679	100 - 19.7 - 3.29 - 0.393		Ile Gly Gln Ser		436.241267	1	6.138616667	0	0	Infinity		x	x	x	x	x
6.14_436.2413m/z	161792		M+CH3OH+H	C16H29N5O7	31.5	0	2.672461706			60.54864679	100 - 19.7 - 3.29 - 0.393		Ile Gly Ser Gln		436.241267	1	6.138616667	0	0	Infinity		x	x	x	x	x
6.14_436.2413m/z	161810		M+CH3OH+H	C16H29N5O7	31.5	0	2.672461706			60.54864679	100 - 19.7 - 3.29 - 0.393		Ile Gly Thr Asn		436.241267	1	6.138616667	0	0	Infinity		x	x	x	x	x
6.14_436.2413m/z	16199		M+CH3OH+H	C16H29N5O7	31.5	0	2.672461706			60.54864679	100 - 19.7 - 3.29 - 0.393		Lys Glu Gln		436.241267	1	6.138616667	0	0	Infinity		x	x	x	x	x
6.14_436.2413m/z	163894		M+CH3OH+H	C16H29N5O7	31.5	0	2.672461705			60.54864679	100 - 19.7 - 3.29 - 0.393		Ile Asn Ala Ser		436.241267	1	6.138616667	0	0	Infinity		x	x	x	x	x
6.14_436.2413m/z	163995		M+CH3OH+H	C16H29N5O7	31.5	0	2.672461705			60.54864679	100 - 19.7 - 3.29 - 0.393		Ile Asn Gly Thr		436.241267	1	6.138616667	0	0	Infinity		x	x	x	x	x
6.14_436.2413m/z	164179		M+CH3OH+H	C16H29N5O7	31.5	0	2.672461705			60.54864679	100 - 19.7 - 3.29 - 0.393		Ile Asn Ser Ala		436.241267	1	6.138616667	0	0	Infinity		x	x	x	x	x
6.14_436.2413m/z	164204		M+CH3OH+H	C16H29N5O7	31.5	0	2.672461705			60.54864679	100 - 19.7 - 3.29 - 0.393		Ile Asn Thr Gly		436.241267	1	6.138616667	0	0	Infinity		x	x	x	x	x
6.14_436.2413m/z	164794		M+CH3OH+H	C16H29N5O7	31.5	0	2.672461706			60.54864679	100 - 19.7 - 3.29 - 0.393		Ile Gln Gly Ser		436.241267	1	6.138616667	0	0	Infinity		x	x	x	x	x
6.14_436.2413m/z	164984		M+CH3OH+H	C16H29N5O7	31.5	0	2.672461706			60.54864679	100 - 19.7 - 3.29 - 0.393		Ile Gln Ser Gly		436.241267	1	6.138616667	0	0	Infinity		x	x	x	x	x
6.14_436.2413m/z	165490		M+CH3OH+H	C16H29N5O7	31.5	0	2.672461706			60.54864679	100 - 19.7 - 3.29 - 0.393		Ile Ser Ala Asn		436.241267	1	6.138616667	0	0	Infinity		x	x	x	x	x
6.14_436.2413m/z	165592		M+CH3OH+H	C16H29N5O7	31.5	0	2.672461706			60.54864679	100 - 19.7 - 3.29 - 0.393		Ile Ser Gly Gln		436.241267	1	6.138616667	0	0	Infinity		x	x	x	x	x
6.14_436.2413m/z	165699		M+CH3OH+H	C16H29N5O7	31.5	0	2.672461706			60.54864679	100 - 19.7 - 3.29 - 0.393		Ile Ser Asn Ala		436.241267	1	6.138616667	0	0	Infinity		x	x	x	x	x
6.14_436.2413m/z	165744		M+CH3OH+H	C16H29N5O7	31.5	0	2.672461706			60.54864679	100 - 19.7 - 3.29 - 0.393		Ile Ser Gln Gly		436.241267	1	6.138616667	0	0	Infinity		x	x	x	x	x
6.14_436.2413m/z	165990		M+CH3OH+H	C16H29N5O7	31.5	0	2.672461706			60.54864679	100 - 19.7 - 3.29 - 0.393		Ile Thr Gly Asn		436.241267	1	6.138616667	0	0	Infinity		x	x	x	x	x
6.14_436.2413m/z	166104		M+CH3OH+H	C16H29N5O7	31.5	0	2.672461706			60.54864679	100 - 19.7 - 3.29 - 0.393		Ile Thr Asn Gly		436.241267	1	6.138616667	0	0	Infinity		x	x	x	x	x
6.14_436.2413m/z	167481		M+CH3OH+H	C16H29N5O7	31.5	0	2.672461706			60.54864679	100 - 19.7 - 3.29 - 0.393		Lys Ala Ala Asp		436.241267	1	6.138616667	0	0	Infinity		x	x	x	x	x
6.14_436.2413m/z	167519		M+CH3OH+H	C16H29N5O7	31.5	0	2.672461706			60.54864679	100 - 19.7 - 3.29 - 0.393		Lys Ala Asp Ala		436.241267	1	6.138616667	0	0	Infinity		x	x	x	x	x
6.14_436.2413m/z	167544		M+CH3OH+H	C16H29N5O7	31.5	0	2.672461706			60.54864679	100 - 19.7 - 3.29 - 0.393		Lys Ala Glu Gly		436.241267	1	6.138616667	0	0	Infinity		x	x	x	x	x
6.14_436.2413m/z	167582		M+CH3OH+H	C16H29N5O7	31.5	0	2.672461706			60.54864679	100 - 19.7 - 3.29 - 0.393		Lys Ala Gly Glu		436.241267	1	6.138616667	0	0	Infinity		x	x	x	x	x
6.14_436.2413m/z	168279		M+CH3OH+H	C16H29N5O7	31.5	0	2.672461706			60.54864679	100 - 19.7 - 3.29 - 0.393		Lys Asp Ala Ala		436.241267	1	6.138616667	0	0	Infinity		x	x	x	x	x
6.14_436.2413m/z	168684		M+CH3OH+H	C16H29N5O7	31.5	0	2.672461706			60.54864679	100 - 19.7 - 3.29 - 0.393		Lys Glu Ala Gly		436.241267	1	6.138616667	0	0	Infinity		x	x	x	x	x
6.14_436.2413m/z	168779		M+CH3OH+H	C16H29N5O7	31.5	0	2.672461706			60.54864679	100 - 19.7 - 3.29 - 0.393		Lys Glu Gly Ala		436.241267	1	6.138616667	0	0	Infinity		x	x	x	x	x
6.14_436.2413m/z	169482		M+CH3OH+H	C16H29N5O7	31.5	0	2.672461706			60.54864679	100 - 19.7 - 3.29 - 0.393		Lys Gly Ala Glu		436.241267	1	6.138616667	0	0	Infinity		x	x	x	x	x
6.14_436.2413m/z	169539		M+CH3OH+H	C16H29N5O7	31.5	0	2.672461706			60.54864679	100 - 19.7 - 3.29 - 0.393		Lys Gly Glu Ala		436.241267	1	6.138616667	0	0	Infinity		x	x	x	x	x
6.14_436.2413m/z	175714		M+CH3OH+H	C16H29N5O7	31.5	0	2.672461706			60.54864679	100 - 19.7 - 3.29 - 0.393		Leu Ala Asn Ser		436.241267	1	6.138616667	0	0	Infinity		x	x	x	x	x
6.14_436.2413m/z	175790		M+CH3OH+H	C16H29N5O7	31.5	0	2.672461706			60.54864679	100 - 19.7 - 3.29 - 0.393		Leu Ala Ser Asn		436.241267	1	6.138616667	0	0	Infinity		x	x	x	x	x
6.14_436.2413m/z	177715		M+CH3OH+H	C16H29N5O7	31.5	0	2.672461706			60.54864679	100 - 19.7 - 3.29 - 0.393		Leu Gly Asn Thr		436.241267	1	6.138616667	0	0	Infinity		x	x	x	x	x
6.14_436.2413m/z	177754		M+CH3OH+H	C16H29N5O7	31.5	0	2.672461706			60.54864679	100 - 19.7 - 3.29 - 0.393		Leu Gly Gln Ser		436.241267	1	6.138616667	0	0	Infinity		x	x	x	x	x
6.14_436.2413m/z	177792		M+CH3OH+H	C16H29N5O7	31.5	0	2.672461706			60.54864679	100 - 19.7 - 3.29 - 0.393		Leu Gly Ser Gln		436.241267	1	6.138616667	0	0	Infinity		x	x	x	x	x
6.14_436.2413m/z	177810		M+CH3OH+H	C16H29N5O7	31.5	0	2.672461706			60.54864679	100 - 19.7 - 3.29 - 0.393		Leu Gly Thr Asn		436.241267	1	6.138616667	0	0	Infinity		x	x	x	x	x
6.14_436.2413m/z	179894		M+CH3OH+H	C16H29N5O7	31.5	0	2.672461705			60.54864679	100 - 19.7 - 3.29 - 0.393		Leu Asn Ala Ser		436.241267	1	6.138616667	0	0	Infinity		x	x	x	x	x
6.14_436.2413m/z	179995		M+CH3OH+H	C16H29N5O7	31.5	0	2.672461705			60.54864679	100 - 19.7 - 3.29 - 0.393		Leu Asn Gly Thr		436.241267	1	6.138616667	0	0	Infinity		x	x	x	x	x
6.14_436.2413m/z	180179		M+CH3OH+H	C16H29N5O7	31.5	0	2.672461705			60.54864679	100 - 19.7 - 3.29 - 0.393		Leu Asn Ser Ala		436.241267	1	6.138616667	0	0	Infinity		x	x	x	x	x
6.14_436.2413m/z	180204		M+CH3OH+H	C16H29N5O7	31.5	0	2.672461705			60.54864679	100 - 19.7 - 3.29 - 0.393		Leu Asn Thr Gly		436.241267	1	6.138616667	0	0	Infinity		x	x	x	x	x
6.14_436.2413m/z	180794		M+CH3OH+H	C16H29N5O7	31.5	0	2.672461706			60.54864679	100 - 19.7 - 3.29 - 0.393		Leu Gln Gly Ser		436.241267	1	6.138616667	0	0	Infinity		x	x	x	x	x
6.14_436.2413m/z	180984		M+CH3OH+H	C16H29N5O7	31.5	0	2.672461706			60.54864679	100 - 19.7 - 3.29 - 0.393		Leu Gln Ser Gly		436.241267	1	6.138616667	0	0	Infinity		x	x	x	x	x
6.14_436.2413m/z	181490		M+CH3OH+H	C16H29N5O7	31.5	0	2.672461706			60.54864679	100 - 19.7 - 3.29 - 0.393		Leu Ser Ala Asn		436.241267	1	6.138616667	0	0	Infinity		x	x	x	x	x
6.14_436.2413m/z	181592		M+CH3OH+H	C16H29N5O7	31.5	0	2.672461706			60.54864679	100 - 19.7 - 3.29 - 0.393		Leu Ser Gly Gln		436.241267	1	6.138616667	0	0	Infinity		x	x	x	x	x
6.14_436.2413m/z	181699		M+CH3OH+H	C16H29N5O7	31.5	0	2.672461706			60.54864679	100 - 19.7 - 3.29 - 0.393		Leu Ser Asn Ala		436.241267	1	6.138616667	0	0	Infinity		x	x	x	x	x
6.14_436.2413m/z	181744		M+CH3OH+H	C16H29N5O7	31.5	0	2.672461706			60.54864679	100 - 19.7 - 3.29 - 0.393		Leu Ser Gln Gly		436.241267	1	6.138616667	0	0	Infinity		x	x	x	x	x
6.14_436.2413m/z	181990		M+CH3OH+H	C16H29N5O7	31.5	0	2.672461706			60.54864679	100 - 19.7 - 3.29 - 0.393		Leu Thr Gly Asn		436.241267	1	6.138616667	0	0	Infinity		x	x	x	x	x
6.14_436.2413m/z	182104		M+CH3OH+H	C16H29N5O7	31.5	0	2.672461706			60.54864679	100 - 19.7 - 3.29 - 0.393		Leu Thr Asn Gly		436.241267	1	6.138616667	0	0	Infinity		x	x	x	x	x
6.14_436.2413m/z	18488		M+CH3OH+H	C16H29N5O7	31.5	0	2.672461706			60.54864679	100 - 19.7 - 3.29 - 0.393		Glu Gln Lys		436.241267	1	6.138616667	0	0	Infinity		x	x	x	x	x
6.14_436.2413m/z	191634		M+CH3OH+H	C16H29N5O7	31.5	0	2.672461706			60.54864679	100 - 19.7 - 3.29 - 0.393		Asn Ala Ile Ser		436.241267	1	6.138616667	0	0	Infinity		x	x	x	x	x
6.14_436.2413m/z	191674		M+CH3OH+H	C16H29N5O7	31.5	0	2.672461706			60.54864679	100 - 19.7 - 3.29 - 0.393		Asn Ala Leu Ser		436.241267	1	6.138616667	0	0	Infinity		x	x	x	x	x
6.14_436.2413m/z	191786		M+CH3OH+H	C16H29N5O7	31.5	0	2.672461706			60.54864679	100 - 19.7 - 3.29 - 0.393		Asn Ala Ser Ile		436.241267	1	6.138616667	0	0	Infinity		x	x	x	x	x
6.14_436.2413m/z	191788		M+CH3OH+H	C16H29N5O7	31.5	0	2.672461706			60.54864679	100 - 19.7 - 3.29 - 0.393		Asn Ala Ser Leu		436.241267	1	6.138616667	0	0	Infinity		x	x	x	x	x
6.14_436.2413m/z	191816		M+CH3OH+H	C16H29N5O7	31.5	0	2.672461706			60.54864679	100 - 19.7 - 3.29 - 0.393		Asn Ala Thr Val		436.241267	1	6.138616667	0	0	Infinity		x	x	x	x	x
6.14_436.2413m/z	191835		M+CH3OH+H	C16H29N5O7	31.5	0	2.672461706			60.54864679	100 - 19.7 - 3.29 - 0.393		Asn Ala Val Thr		436.241267	1	6.138616667	0	0	Infinity		x	x	x	x	x
6.14_436.2413m/z	193635		M+CH3OH+H	C16H29N5O7	31.5	0	2.672461706			60.54864679	100 - 19.7 - 3.29 - 0.393		Asn Gly Ile Thr		436.241267	1	6.138616667	0	0	Infinity		x	x	x	x	x
6.14_436.2413m/z	193675		M+CH3OH+H	C16H29N5O7	31.5	0	2.672461706			60.54864679	100 - 19.7 - 3.29 - 0.393		Asn Gly Leu Thr		436.241267	1	6.138616667	0	0	Infinity		x	x	x	x	x
6.14_436.2413m/z	193806		M+CH3OH+H	C16H29N5O7	31.5	0	2.672461706			60.54864679	100 - 19.7 - 3.29 - 0.393		Asn Gly Thr Ile		436.241267	1	6.138616667	0	0	Infinity		x	x	x	x	x
6.14_436.2413m/z	193808		M+CH3OH+H	C16H29N5O7	31.5	0	2.672461706			60.54864679	100 - 19.7 - 3.29 - 0.393		Asn Gly Thr Leu		436.241267	1	6.138616667	0	0	Infinity		x	x	x	x	x
6.14_436.2413m/z	194294		M+CH3OH+H	C16H29N5O7	31.5	0	2.672461705			60.54864679	100 - 19.7 - 3.29 - 0.393		Asn Ile Ala Ser		436.241267	1	6.138616667	0	0	Infinity		x	x	x	x	x
6.14_436.2413m/z	194395		M+CH3OH+H	C16H29N5O7	31.5	0	2.672461705			60.54864679	100 - 19.7 - 3.29 - 0.393		Asn Ile Gly Thr		436.241267	1	6.138616667	0	0	Infinity		x	x	x	x	x
6.14_436.2413m/z	194579		M+CH3OH+H	C16H29N5O7	31.5	0	2.672461705			60.54864679	100 - 19.7 - 3.29 - 0.393		Asn Ile Ser Ala		436.241267	1	6.138616667	0	0	Infinity		x	x	x	x	x
6.14_436.2413m/z	194604		M+CH3OH+H	C16H29N5O7	31.5	0	2.672461705			60.54864679	100 - 19.7 - 3.29 - 0.393		Asn Ile Thr Gly		436.241267	1	6.138616667	0	0	Infinity		x	x	x	x	x
6.14_436.2413m/z	195094		M+CH3OH+H	C16H29N5O7	31.5	0	2.672461705			60.54864679	100 - 19.7 - 3.29 - 0.393		Asn Leu Ala Ser		436.241267	1	6.138616667	0	0	Infinity		x	x	x	x	x
6.14_436.2413m/z	195195		M+CH3OH+H	C16H29N5O7	31.5	0	2.672461705			60.54864679	100 - 19.7 - 3.29 - 0.393		Asn Leu Gly Thr		436.241267	1	6.138616667	0	0	Infinity		x	x	x	x	x
6.14_436.2413m/z	195379		M+CH3OH+H	C16H29N5O7	31.5	0	2.672461705			60.54864679	100 - 19.7 - 3.29 - 0.393		Asn Leu Ser Ala		436.241267	1	6.138616667	0	0	Infinity		x	x	x	x	x
6.14_436.2413m/z	195404		M+CH3OH+H	C16H29N5O7	31.5	0	2.672461705			60.54864679	100 - 19.7 - 3.29 - 0.393		Asn Leu Thr Gly		436.241267	1	6.138616667	0	0	Infinity		x	x	x	x	x
6.14_436.2413m/z	19638		M+CH3OH+H	C16H29N5O7	31.5	0	2.672461706			60.54864679	100 - 19.7 - 3.29 - 0.393		Gln Lys Glu		436.241267	1	6.138616667	0	0	Infinity		x	x	x	x	x
6.14_436.2413m/z	197486		M+CH3OH+H	C16H29N5O7	31.5	0	2.672461706			60.54864679	100 - 19.7 - 3.29 - 0.393		Asn Ser Ala Ile		436.241267	1	6.138616667	0	0	Infinity		x	x	x	x	x
6.14_436.2413m/z	197488		M+CH3OH+H	C16H29N5O7	31.5	0	2.672461706			60.54864679	100 - 19.7 - 3.29 - 0.393		Asn Ser Ala Leu		436.241267	1	6.138616667	0	0	Infinity		x	x	x	x	x
6.14_436.2413m/z	197619		M+CH3OH+H	C16H29N5O7	31.5	0	2.672461706			60.54864679	100 - 19.7 - 3.29 - 0.393		Asn Ser Ile Ala		436.241267	1	6.138616667	0	0	Infinity		x	x	x	x	x
6.14_436.2413m/z	197659		M+CH3OH+H	C16H29N5O7	31.5	0	2.672461706			60.54864679	100 - 19.7 - 3.29 - 0.393		Asn Ser Leu Ala		436.241267	1	6.138616667	0	0	Infinity		x	x	x	x	x
6.14_436.2413m/z	197896		M+CH3OH+H	C16H29N5O7	31.5	0	2.672461706			60.54864679	100 - 19.7 - 3.29 - 0.393		Asn Thr Ala Val		436.241267	1	6.138616667	0	0	Infinity		x	x	x	x	x
6.14_436.2413m/z	197986		M+CH3OH+H	C16H29N5O7	31.5	0	2.672461706			60.54864679	100 - 19.7 - 3.29 - 0.393		Asn Thr Gly Ile		436.241267	1	6.138616667	0	0	Infinity		x	x	x	x	x
6.14_436.2413m/z	197988		M+CH3OH+H	C16H29N5O7	31.5	0	2.672461706			60.54864679	100 - 19.7 - 3.29 - 0.393		Asn Thr Gly Leu		436.241267	1	6.138616667	0	0	Infinity		x	x	x	x	x
6.14_436.2413m/z	198024		M+CH3OH+H	C16H29N5O7	31.5	0	2.672461706			60.54864679	100 - 19.7 - 3.29 - 0.393		Asn Thr Ile Gly		436.241267	1	6.138616667	0	0	Infinity		x	x	x	x	x
6.14_436.2413m/z	198064		M+CH3OH+H	C16H29N5O7	31.5	0	2.672461706			60.54864679	100 - 19.7 - 3.29 - 0.393		Asn Thr Leu Gly		436.241267	1	6.138616667	0	0	Infinity		x	x	x	x	x
6.14_436.2413m/z	198219		M+CH3OH+H	C16H29N5O7	31.5	0	2.672461706			60.54864679	100 - 19.7 - 3.29 - 0.393		Asn Thr Val Ala		436.241267	1	6.138616667	0	0	Infinity		x	x	x	x	x
6.14_436.2413m/z	198295		M+CH3OH+H	C16H29N5O7	31.5	0	2.672461706			60.54864679	100 - 19.7 - 3.29 - 0.393		Asn Val Ala Thr		436.241267	1	6.138616667	0	0	Infinity		x	x	x	x	x
6.14_436.2413m/z	198599		M+CH3OH+H	C16H29N5O7	31.5	0	2.672461706			60.54864679	100 - 19.7 - 3.29 - 0.393		Asn Val Thr Ala		436.241267	1	6.138616667	0	0	Infinity		x	x	x	x	x
6.14_436.2413m/z	207796		M+CH3OH+H	C16H29N5O7	31.5	0	2.672461706			60.54864679	100 - 19.7 - 3.29 - 0.393		Gln Ala Ser Val		436.241267	1	6.138616667	0	0	Infinity		x	x	x	x	x
6.14_436.2413m/z	207834		M+CH3OH+H	C16H29N5O7	31.5	0	2.672461706			60.54864679	100 - 19.7 - 3.29 - 0.393		Gln Ala Val Ser		436.241267	1	6.138616667	0	0	Infinity		x	x	x	x	x
6.14_436.2413m/z	209634		M+CH3OH+H	C16H29N5O7	31.5	0	2.672461706			60.54864679	100 - 19.7 - 3.29 - 0.393		Gln Gly Ile Ser		436.241267	1	6.138616667	0	0	Infinity		x	x	x	x	x
6.14_436.2413m/z	209674		M+CH3OH+H	C16H29N5O7	31.5	0	2.672461706			60.54864679	100 - 19.7 - 3.29 - 0.393		Gln Gly Leu Ser		436.241267	1	6.138616667	0	0	Infinity		x	x	x	x	x
6.14_436.2413m/z	209786		M+CH3OH+H	C16H29N5O7	31.5	0	2.672461705			60.54864679	100 - 19.7 - 3.29 - 0.393		Gln Gly Ser Ile		436.241267	1	6.138616667	0	0	Infinity		x	x	x	x	x
6.14_436.2413m/z	209788		M+CH3OH+H	C16H29N5O7	31.5	0	2.672461705			60.54864679	100 - 19.7 - 3.29 - 0.393		Gln Gly Ser Leu		436.241267	1	6.138616667	0	0	Infinity		x	x	x	x	x
6.14_436.2413m/z	209816		M+CH3OH+H	C16H29N5O7	31.5	0	2.672461706			60.54864679	100 - 19.7 - 3.29 - 0.393		Gln Gly Thr Val		436.241267	1	6.138616667	0	0	Infinity		x	x	x	x	x
6.14_436.2413m/z	209835		M+CH3OH+H	C16H29N5O7	31.5	0	2.672461706			60.54864679	100 - 19.7 - 3.29 - 0.393		Gln Gly Val Thr		436.241267	1	6.138616667	0	0	Infinity		x	x	x	x	x
6.14_436.2413m/z	210394		M+CH3OH+H	C16H29N5O7	31.5	0	2.672461706			60.54864679	100 - 19.7 - 3.29 - 0.393		Gln Ile Gly Ser		436.241267	1	6.138616667	0	0	Infinity		x	x	x	x	x
6.14_436.2413m/z	210584		M+CH3OH+H	C16H29N5O7	31.5	0	2.672461706			60.54864679	100 - 19.7 - 3.29 - 0.393		Gln Ile Ser Gly		436.241267	1	6.138616667	0	0	Infinity		x	x	x	x	x
6.14_436.2413m/z	211194		M+CH3OH+H	C16H29N5O7	31.5	0	2.672461706			60.54864679	100 - 19.7 - 3.29 - 0.393		Gln Leu Gly Ser		436.241267	1	6.138616667	0	0	Infinity		x	x	x	x	x
6.14_436.2413m/z	211384		M+CH3OH+H	C16H29N5O7	31.5	0	2.672461706			60.54864679	100 - 19.7 - 3.29 - 0.393		Gln Leu Ser Gly		436.241267	1	6.138616667	0	0	Infinity		x	x	x	x	x
6.14_436.2413m/z	213496		M+CH3OH+H	C16H29N5O7	31.5	0	2.672461706			60.54864679	100 - 19.7 - 3.29 - 0.393		Gln Ser Ala Val		436.241267	1	6.138616667	0	0	Infinity		x	x	x	x	x
6.14_436.2413m/z	213586		M+CH3OH+H	C16H29N5O7	31.5	0	2.672461705			60.54864679	100 - 19.7 - 3.29 - 0.393		Gln Ser Gly Ile		436.241267	1	6.138616667	0	0	Infinity		x	x	x	x	x
6.14_436.2413m/z	213588		M+CH3OH+H	C16H29N5O7	31.5	0	2.672461705			60.54864679	100 - 19.7 - 3.29 - 0.393		Gln Ser Gly Leu		436.241267	1	6.138616667	0	0	Infinity		x	x	x	x	x
6.14_436.2413m/z	213624		M+CH3OH+H	C16H29N5O7	31.5	0	2.672461706			60.54864679	100 - 19.7 - 3.29 - 0.393		Gln Ser Ile Gly		436.241267	1	6.138616667	0	0	Infinity		x	x	x	x	x
6.14_436.2413m/z	213664		M+CH3OH+H	C16H29N5O7	31.5	0	2.672461706			60.54864679	100 - 19.7 - 3.29 - 0.393		Gln Ser Leu Gly		436.241267	1	6.138616667	0	0	Infinity		x	x	x	x	x
6.14_436.2413m/z	213819		M+CH3OH+H	C16H29N5O7	31.5	0	2.672461706			60.54864679	100 - 19.7 - 3.29 - 0.393		Gln Ser Val Ala		436.241267	1	6.138616667	0	0	Infinity		x	x	x	x	x
6.14_436.2413m/z	213996		M+CH3OH+H	C16H29N5O7	31.5	0	2.672461706			60.54864679	100 - 19.7 - 3.29 - 0.393		Gln Thr Gly Val		436.241267	1	6.138616667	0	0	Infinity		x	x	x	x	x
6.14_436.2413m/z	214224		M+CH3OH+H	C16H29N5O7	31.5	0	2.672461706			60.54864679	100 - 19.7 - 3.29 - 0.393		Gln Thr Val Gly		436.241267	1	6.138616667	0	0	Infinity		x	x	x	x	x
6.14_436.2413m/z	214294		M+CH3OH+H	C16H29N5O7	31.5	0	2.672461705			60.54864679	100 - 19.7 - 3.29 - 0.393		Gln Val Ala Ser		436.241267	1	6.138616667	0	0	Infinity		x	x	x	x	x
6.14_436.2413m/z	214395		M+CH3OH+H	C16H29N5O7	31.5	0	2.672461705			60.54864679	100 - 19.7 - 3.29 - 0.393		Gln Val Gly Thr		436.241267	1	6.138616667	0	0	Infinity		x	x	x	x	x
6.14_436.2413m/z	214579		M+CH3OH+H	C16H29N5O7	31.5	0	2.672461705			60.54864679	100 - 19.7 - 3.29 - 0.393		Gln Val Ser Ala		436.241267	1	6.138616667	0	0	Infinity		x	x	x	x	x
6.14_436.2413m/z	214604		M+CH3OH+H	C16H29N5O7	31.5	0	2.672461705			60.54864679	100 - 19.7 - 3.29 - 0.393		Gln Val Thr Gly		436.241267	1	6.138616667	0	0	Infinity		x	x	x	x	x
6.14_436.2413m/z	215485		M+H-H2O	C18H31N9O5	32.3	0	-0.573332007			62.23662371	100 - 23.3 - 3.63 - 0.425		Arg Ala Ala His		436.241267	1	6.138616667	0	0	Infinity		x	x	x	x	x
6.14_436.2413m/z	215599		M+H-H2O	C18H31N9O5	32.3	0	-0.573332007			62.23662371	100 - 23.3 - 3.63 - 0.425		Arg Ala His Ala		436.241267	1	6.138616667	0	0	Infinity		x	x	x	x	x
6.14_436.2413m/z	217879		M+H-H2O	C18H31N9O5	32.3	0	-0.573332007			62.23662371	100 - 23.3 - 3.63 - 0.425		Arg His Ala Ala		436.241267	1	6.138616667	0	0	Infinity		x	x	x	x	x
6.14_436.2413m/z	22168		M+CH3OH+H	C16H29N5O7	31.5	0	2.672461706			60.54864679	100 - 19.7 - 3.29 - 0.393		Gln Glu Lys		436.241267	1	6.138616667	0	0	Infinity		x	x	x	x	x
6.14_436.2413m/z	223630		M+CH3OH+H	C16H29N5O7	31.5	0	2.672461706			60.54864679	100 - 19.7 - 3.29 - 0.393		Ser Ala Ile Asn		436.241267	1	6.138616667	0	0	Infinity		x	x	x	x	x
6.14_436.2413m/z	223670		M+CH3OH+H	C16H29N5O7	31.5	0	2.672461706			60.54864679	100 - 19.7 - 3.29 - 0.393		Ser Ala Leu Asn		436.241267	1	6.138616667	0	0	Infinity		x	x	x	x	x
6.14_436.2413m/z	223706		M+CH3OH+H	C16H29N5O7	31.5	0	2.672461706			60.54864679	100 - 19.7 - 3.29 - 0.393		Ser Ala Asn Ile		436.241267	1	6.138616667	0	0	Infinity		x	x	x	x	x
6.14_436.2413m/z	223708		M+CH3OH+H	C16H29N5O7	31.5	0	2.672461706			60.54864679	100 - 19.7 - 3.29 - 0.393		Ser Ala Asn Leu		436.241267	1	6.138616667	0	0	Infinity		x	x	x	x	x
6.14_436.2413m/z	223756		M+CH3OH+H	C16H29N5O7	31.5	0	2.672461706			60.54864679	100 - 19.7 - 3.29 - 0.393		Ser Ala Gln Val		436.241267	1	6.138616667	0	0	Infinity		x	x	x	x	x
6.14_436.2413m/z	223832		M+CH3OH+H	C16H29N5O7	31.5	0	2.672461706			60.54864679	100 - 19.7 - 3.29 - 0.393		Ser Ala Val Gln		436.241267	1	6.138616667	0	0	Infinity		x	x	x	x	x
6.14_436.2413m/z	225632		M+CH3OH+H	C16H29N5O7	31.5	0	2.672461706			60.54864679	100 - 19.7 - 3.29 - 0.393		Ser Gly Ile Gln		436.241267	1	6.138616667	0	0	Infinity		x	x	x	x	x
6.14_436.2413m/z	225672		M+CH3OH+H	C16H29N5O7	31.5	0	2.672461706			60.54864679	100 - 19.7 - 3.29 - 0.393		Ser Gly Leu Gln		436.241267	1	6.138616667	0	0	Infinity		x	x	x	x	x
6.14_436.2413m/z	225746		M+CH3OH+H	C16H29N5O7	31.5	0	2.672461706			60.54864679	100 - 19.7 - 3.29 - 0.393		Ser Gly Gln Ile		436.241267	1	6.138616667	0	0	Infinity		x	x	x	x	x
6.14_436.2413m/z	225748		M+CH3OH+H	C16H29N5O7	31.5	0	2.672461706			60.54864679	100 - 19.7 - 3.29 - 0.393		Ser Gly Gln Leu		436.241267	1	6.138616667	0	0	Infinity		x	x	x	x	x
6.14_436.2413m/z	226290		M+CH3OH+H	C16H29N5O7	31.5	0	2.672461706			60.54864679	100 - 19.7 - 3.29 - 0.393		Ser Ile Ala Asn		436.241267	1	6.138616667	0	0	Infinity		x	x	x	x	x
6.14_436.2413m/z	226392		M+CH3OH+H	C16H29N5O7	31.5	0	2.672461706			60.54864679	100 - 19.7 - 3.29 - 0.393		Ser Ile Gly Gln		436.241267	1	6.138616667	0	0	Infinity		x	x	x	x	x
6.14_436.2413m/z	226499		M+CH3OH+H	C16H29N5O7	31.5	0	2.672461706			60.54864679	100 - 19.7 - 3.29 - 0.393		Ser Ile Asn Ala		436.241267	1	6.138616667	0	0	Infinity		x	x	x	x	x
6.14_436.2413m/z	226544		M+CH3OH+H	C16H29N5O7	31.5	0	2.672461706			60.54864679	100 - 19.7 - 3.29 - 0.393		Ser Ile Gln Gly		436.241267	1	6.138616667	0	0	Infinity		x	x	x	x	x
6.14_436.2413m/z	22704		M+CH3OH+H	C16H29N5O7	31.5	0	2.672461705			60.54864679	100 - 19.7 - 3.29 - 0.393		Glu Lys Gln		436.241267	1	6.138616667	0	0	Infinity		x	x	x	x	x
6.14_436.2413m/z	227090		M+CH3OH+H	C16H29N5O7	31.5	0	2.672461706			60.54864679	100 - 19.7 - 3.29 - 0.393		Ser Leu Ala Asn		436.241267	1	6.138616667	0	0	Infinity		x	x	x	x	x
6.14_436.2413m/z	227192		M+CH3OH+H	C16H29N5O7	31.5	0	2.672461706			60.54864679	100 - 19.7 - 3.29 - 0.393		Ser Leu Gly Gln		436.241267	1	6.138616667	0	0	Infinity		x	x	x	x	x
6.14_436.2413m/z	227299		M+CH3OH+H	C16H29N5O7	31.5	0	2.672461706			60.54864679	100 - 19.7 - 3.29 - 0.393		Ser Leu Asn Ala		436.241267	1	6.138616667	0	0	Infinity		x	x	x	x	x
6.14_436.2413m/z	227344		M+CH3OH+H	C16H29N5O7	31.5	0	2.672461706			60.54864679	100 - 19.7 - 3.29 - 0.393		Ser Leu Gln Gly		436.241267	1	6.138616667	0	0	Infinity		x	x	x	x	x
6.14_436.2413m/z	227886		M+CH3OH+H	C16H29N5O7	31.5	0	2.672461706			60.54864679	100 - 19.7 - 3.29 - 0.393		Ser Asn Ala Ile		436.241267	1	6.138616667	0	0	Infinity		x	x	x	x	x
6.14_436.2413m/z	227888		M+CH3OH+H	C16H29N5O7	31.5	0	2.672461706			60.54864679	100 - 19.7 - 3.29 - 0.393		Ser Asn Ala Leu		436.241267	1	6.138616667	0	0	Infinity		x	x	x	x	x
6.14_436.2413m/z	228019		M+CH3OH+H	C16H29N5O7	31.5	0	2.672461706			60.54864679	100 - 19.7 - 3.29 - 0.393		Ser Asn Ile Ala		436.241267	1	6.138616667	0	0	Infinity		x	x	x	x	x
6.14_436.2413m/z	228059		M+CH3OH+H	C16H29N5O7	31.5	0	2.672461706			60.54864679	100 - 19.7 - 3.29 - 0.393		Ser Asn Leu Ala		436.241267	1	6.138616667	0	0	Infinity		x	x	x	x	x
6.14_436.2413m/z	228696		M+CH3OH+H	C16H29N5O7	31.5	0	2.672461706			60.54864679	100 - 19.7 - 3.29 - 0.393		Ser Gln Ala Val		436.241267	1	6.138616667	0	0	Infinity		x	x	x	x	x
6.14_436.2413m/z	228786		M+CH3OH+H	C16H29N5O7	31.5	0	2.672461706			60.54864679	100 - 19.7 - 3.29 - 0.393		Ser Gln Gly Ile		436.241267	1	6.138616667	0	0	Infinity		x	x	x	x	x
6.14_436.2413m/z	228788		M+CH3OH+H	C16H29N5O7	31.5	0	2.672461706			60.54864679	100 - 19.7 - 3.29 - 0.393		Ser Gln Gly Leu		436.241267	1	6.138616667	0	0	Infinity		x	x	x	x	x
6.14_436.2413m/z	228824		M+CH3OH+H	C16H29N5O7	31.5	0	2.672461706			60.54864679	100 - 19.7 - 3.29 - 0.393		Ser Gln Ile Gly		436.241267	1	6.138616667	0	0	Infinity		x	x	x	x	x
6.14_436.2413m/z	228864		M+CH3OH+H	C16H29N5O7	31.5	0	2.672461706			60.54864679	100 - 19.7 - 3.29 - 0.393		Ser Gln Leu Gly		436.241267	1	6.138616667	0	0	Infinity		x	x	x	x	x
6.14_436.2413m/z	229019		M+CH3OH+H	C16H29N5O7	31.5	0	2.672461706			60.54864679	100 - 19.7 - 3.29 - 0.393		Ser Gln Val Ala		436.241267	1	6.138616667	0	0	Infinity		x	x	x	x	x
6.14_436.2413m/z	230292		M+CH3OH+H	C16H29N5O7	31.5	0	2.672461706			60.54864679	100 - 19.7 - 3.29 - 0.393		Ser Val Ala Gln		436.241267	1	6.138616667	0	0	Infinity		x	x	x	x	x
6.14_436.2413m/z	230539		M+CH3OH+H	C16H29N5O7	31.5	0	2.672461706			60.54864679	100 - 19.7 - 3.29 - 0.393		Ser Val Gln Ala		436.241267	1	6.138616667	0	0	Infinity		x	x	x	x	x
6.14_436.2413m/z	231716		M+CH3OH+H	C16H29N5O7	31.5	0	2.672461706			60.54864679	100 - 19.7 - 3.29 - 0.393		Thr Ala Asn Val		436.241267	1	6.138616667	0	0	Infinity		x	x	x	x	x
6.14_436.2413m/z	231830		M+CH3OH+H	C16H29N5O7	31.5	0	2.672461706			60.54864679	100 - 19.7 - 3.29 - 0.393		Thr Ala Val Asn		436.241267	1	6.138616667	0	0	Infinity		x	x	x	x	x
6.14_436.2413m/z	23232		M+CH3OH+H	C16H29N5O7	31.5	0	2.672461706			60.54864679	100 - 19.7 - 3.29 - 0.393		Lys Gln Glu		436.241267	1	6.138616667	0	0	Infinity		x	x	x	x	x
6.14_436.2413m/z	233630		M+CH3OH+H	C16H29N5O7	31.5	0	2.672461706			60.54864679	100 - 19.7 - 3.29 - 0.393		Thr Gly Ile Asn		436.241267	1	6.138616667	0	0	Infinity		x	x	x	x	x
6.14_436.2413m/z	233670		M+CH3OH+H	C16H29N5O7	31.5	0	2.672461706			60.54864679	100 - 19.7 - 3.29 - 0.393		Thr Gly Leu Asn		436.241267	1	6.138616667	0	0	Infinity		x	x	x	x	x
6.14_436.2413m/z	233706		M+CH3OH+H	C16H29N5O7	31.5	0	2.672461706			60.54864679	100 - 19.7 - 3.29 - 0.393		Thr Gly Asn Ile		436.241267	1	6.138616667	0	0	Infinity		x	x	x	x	x
6.14_436.2413m/z	233708		M+CH3OH+H	C16H29N5O7	31.5	0	2.672461706			60.54864679	100 - 19.7 - 3.29 - 0.393		Thr Gly Asn Leu		436.241267	1	6.138616667	0	0	Infinity		x	x	x	x	x
6.14_436.2413m/z	233756		M+CH3OH+H	C16H29N5O7	31.5	0	2.672461706			60.54864679	100 - 19.7 - 3.29 - 0.393		Thr Gly Gln Val		436.241267	1	6.138616667	0	0	Infinity		x	x	x	x	x
6.14_436.2413m/z	233832		M+CH3OH+H	C16H29N5O7	31.5	0	2.672461706			60.54864679	100 - 19.7 - 3.29 - 0.393		Thr Gly Val Gln		436.241267	1	6.138616667	0	0	Infinity		x	x	x	x	x
6.14_436.2413m/z	234390		M+CH3OH+H	C16H29N5O7	31.5	0	2.672461706			60.54864679	100 - 19.7 - 3.29 - 0.393		Thr Ile Gly Asn		436.241267	1	6.138616667	0	0	Infinity		x	x	x	x	x
6.14_436.2413m/z	234504		M+CH3OH+H	C16H29N5O7	31.5	0	2.672461706			60.54864679	100 - 19.7 - 3.29 - 0.393		Thr Ile Asn Gly		436.241267	1	6.138616667	0	0	Infinity		x	x	x	x	x
6.14_436.2413m/z	235190		M+CH3OH+H	C16H29N5O7	31.5	0	2.672461706			60.54864679	100 - 19.7 - 3.29 - 0.393		Thr Leu Gly Asn		436.241267	1	6.138616667	0	0	Infinity		x	x	x	x	x
6.14_436.2413m/z	235304		M+CH3OH+H	C16H29N5O7	31.5	0	2.672461706			60.54864679	100 - 19.7 - 3.29 - 0.393		Thr Leu Asn Gly		436.241267	1	6.138616667	0	0	Infinity		x	x	x	x	x
6.14_436.2413m/z	235896		M+CH3OH+H	C16H29N5O7	31.5	0	2.672461706			60.54864679	100 - 19.7 - 3.29 - 0.393		Thr Asn Ala Val		436.241267	1	6.138616667	0	0	Infinity		x	x	x	x	x
6.14_436.2413m/z	235986		M+CH3OH+H	C16H29N5O7	31.5	0	2.672461706			60.54864679	100 - 19.7 - 3.29 - 0.393		Thr Asn Gly Ile		436.241267	1	6.138616667	0	0	Infinity		x	x	x	x	x
6.14_436.2413m/z	235988		M+CH3OH+H	C16H29N5O7	31.5	0	2.672461706			60.54864679	100 - 19.7 - 3.29 - 0.393		Thr Asn Gly Leu		436.241267	1	6.138616667	0	0	Infinity		x	x	x	x	x
6.14_436.2413m/z	236024		M+CH3OH+H	C16H29N5O7	31.5	0	2.672461706			60.54864679	100 - 19.7 - 3.29 - 0.393		Thr Asn Ile Gly		436.241267	1	6.138616667	0	0	Infinity		x	x	x	x	x
6.14_436.2413m/z	236064		M+CH3OH+H	C16H29N5O7	31.5	0	2.672461706			60.54864679	100 - 19.7 - 3.29 - 0.393		Thr Asn Leu Gly		436.241267	1	6.138616667	0	0	Infinity		x	x	x	x	x
6.14_436.2413m/z	236219		M+CH3OH+H	C16H29N5O7	31.5	0	2.672461706			60.54864679	100 - 19.7 - 3.29 - 0.393		Thr Asn Val Ala		436.241267	1	6.138616667	0	0	Infinity		x	x	x	x	x
6.14_436.2413m/z	236796		M+CH3OH+H	C16H29N5O7	31.5	0	2.672461706			60.54864679	100 - 19.7 - 3.29 - 0.393		Thr Gln Gly Val		436.241267	1	6.138616667	0	0	Infinity		x	x	x	x	x
6.14_436.2413m/z	237024		M+CH3OH+H	C16H29N5O7	31.5	0	2.672461706			60.54864679	100 - 19.7 - 3.29 - 0.393		Thr Gln Val Gly		436.241267	1	6.138616667	0	0	Infinity		x	x	x	x	x
6.14_436.2413m/z	238290		M+CH3OH+H	C16H29N5O7	31.5	0	2.672461706			60.54864679	100 - 19.7 - 3.29 - 0.393		Thr Val Ala Asn		436.241267	1	6.138616667	0	0	Infinity		x	x	x	x	x
6.14_436.2413m/z	238392		M+CH3OH+H	C16H29N5O7	31.5	0	2.672461706			60.54864679	100 - 19.7 - 3.29 - 0.393		Thr Val Gly Gln		436.241267	1	6.138616667	0	0	Infinity		x	x	x	x	x
6.14_436.2413m/z	238499		M+CH3OH+H	C16H29N5O7	31.5	0	2.672461706			60.54864679	100 - 19.7 - 3.29 - 0.393		Thr Val Asn Ala		436.241267	1	6.138616667	0	0	Infinity		x	x	x	x	x
6.14_436.2413m/z	238544		M+CH3OH+H	C16H29N5O7	31.5	0	2.672461706			60.54864679	100 - 19.7 - 3.29 - 0.393		Thr Val Gln Gly		436.241267	1	6.138616667	0	0	Infinity		x	x	x	x	x
6.14_436.2413m/z	239715		M+CH3OH+H	C16H29N5O7	31.5	0	2.672461706			60.54864679	100 - 19.7 - 3.29 - 0.393		Val Ala Asn Thr		436.241267	1	6.138616667	0	0	Infinity		x	x	x	x	x
6.14_436.2413m/z	239754		M+CH3OH+H	C16H29N5O7	31.5	0	2.672461706			60.54864679	100 - 19.7 - 3.29 - 0.393		Val Ala Gln Ser		436.241267	1	6.138616667	0	0	Infinity		x	x	x	x	x
6.14_436.2413m/z	239792		M+CH3OH+H	C16H29N5O7	31.5	0	2.672461706			60.54864679	100 - 19.7 - 3.29 - 0.393		Val Ala Ser Gln		436.241267	1	6.138616667	0	0	Infinity		x	x	x	x	x
6.14_436.2413m/z	239810		M+CH3OH+H	C16H29N5O7	31.5	0	2.672461706			60.54864679	100 - 19.7 - 3.29 - 0.393		Val Ala Thr Asn		436.241267	1	6.138616667	0	0	Infinity		x	x	x	x	x
6.14_436.2413m/z	241755		M+CH3OH+H	C16H29N5O7	31.5	0	2.672461706			60.54864679	100 - 19.7 - 3.29 - 0.393		Val Gly Gln Thr		436.241267	1	6.138616667	0	0	Infinity		x	x	x	x	x
6.14_436.2413m/z	241812		M+CH3OH+H	C16H29N5O7	31.5	0	2.672461705			60.54864679	100 - 19.7 - 3.29 - 0.393		Val Gly Thr Gln		436.241267	1	6.138616667	0	0	Infinity		x	x	x	x	x
6.14_436.2413m/z	243895		M+CH3OH+H	C16H29N5O7	31.5	0	2.672461706			60.54864679	100 - 19.7 - 3.29 - 0.393		Val Asn Ala Thr		436.241267	1	6.138616667	0	0	Infinity		x	x	x	x	x
6.14_436.2413m/z	244199		M+CH3OH+H	C16H29N5O7	31.5	0	2.672461706			60.54864679	100 - 19.7 - 3.29 - 0.393		Val Asn Thr Ala		436.241267	1	6.138616667	0	0	Infinity		x	x	x	x	x
6.14_436.2413m/z	244694		M+CH3OH+H	C16H29N5O7	31.5	0	2.672461705			60.54864679	100 - 19.7 - 3.29 - 0.393		Val Gln Ala Ser		436.241267	1	6.138616667	0	0	Infinity		x	x	x	x	x
6.14_436.2413m/z	244795		M+CH3OH+H	C16H29N5O7	31.5	0	2.672461705			60.54864679	100 - 19.7 - 3.29 - 0.393		Val Gln Gly Thr		436.241267	1	6.138616667	0	0	Infinity		x	x	x	x	x
6.14_436.2413m/z	244979		M+CH3OH+H	C16H29N5O7	31.5	0	2.672461705			60.54864679	100 - 19.7 - 3.29 - 0.393		Val Gln Ser Ala		436.241267	1	6.138616667	0	0	Infinity		x	x	x	x	x
6.14_436.2413m/z	245004		M+CH3OH+H	C16H29N5O7	31.5	0	2.672461705			60.54864679	100 - 19.7 - 3.29 - 0.393		Val Gln Thr Gly		436.241267	1	6.138616667	0	0	Infinity		x	x	x	x	x
6.14_436.2413m/z	245492		M+CH3OH+H	C16H29N5O7	31.5	0	2.672461705			60.54864679	100 - 19.7 - 3.29 - 0.393		Val Ser Ala Gln		436.241267	1	6.138616667	0	0	Infinity		x	x	x	x	x
6.14_436.2413m/z	245739		M+CH3OH+H	C16H29N5O7	31.5	0	2.672461706			60.54864679	100 - 19.7 - 3.29 - 0.393		Val Ser Gln Ala		436.241267	1	6.138616667	0	0	Infinity		x	x	x	x	x
6.14_436.2413m/z	245890		M+CH3OH+H	C16H29N5O7	31.5	0	2.672461706			60.54864679	100 - 19.7 - 3.29 - 0.393		Val Thr Ala Asn		436.241267	1	6.138616667	0	0	Infinity		x	x	x	x	x
6.14_436.2413m/z	245992		M+CH3OH+H	C16H29N5O7	31.5	0	2.672461706			60.54864679	100 - 19.7 - 3.29 - 0.393		Val Thr Gly Gln		436.241267	1	6.138616667	0	0	Infinity		x	x	x	x	x
6.14_436.2413m/z	246099		M+CH3OH+H	C16H29N5O7	31.5	0	2.672461706			60.54864679	100 - 19.7 - 3.29 - 0.393		Val Thr Asn Ala		436.241267	1	6.138616667	0	0	Infinity		x	x	x	x	x
6.14_436.2413m/z	246144		M+CH3OH+H	C16H29N5O7	31.5	0	2.672461706			60.54864679	100 - 19.7 - 3.29 - 0.393		Val Thr Gln Gly		436.241267	1	6.138616667	0	0	Infinity		x	x	x	x	x
6.14_436.2413m/z	264390		M+CH3OH+H	C16H29N5O7	31.5	0	2.672461706			60.54864679	100 - 19.7 - 3.29 - 0.393		Ala Ala Ser Val Gly		436.241267	1	6.138616667	0	0	Infinity		x	x	x	x	x
6.14_457.2622m/z	149374		M+H-H2O	C17H34N10O6	35.3	0	-1.654897497			78.63809615	100 - 22.7 - 3.69 - 0.45		Gly Arg Arg Ser		457.2622057	1	6.138616667	0	0	Infinity		x	x	x	x	x
6.14_457.2622m/z	149393		M+H-H2O	C17H34N10O6	35.3	0	-1.654897497			78.63809615	100 - 22.7 - 3.69 - 0.45		Gly Arg Ser Arg		457.2622057	1	6.138616667	0	0	Infinity		x	x	x	x	x
6.14_457.2622m/z	149773		M+H-H2O	C17H34N10O6	35.3	0	-1.654897497			78.63809615	100 - 22.7 - 3.69 - 0.45		Gly Ser Arg Arg		457.2622057	1	6.138616667	0	0	Infinity		x	x	x	x	x
6.14_457.2622m/z	217774		M+H-H2O	C17H34N10O6	35.3	0	-1.654897497			78.63809615	100 - 22.7 - 3.69 - 0.45		Arg Gly Arg Ser		457.2622057	1	6.138616667	0	0	Infinity		x	x	x	x	x
6.14_457.2622m/z	217793		M+H-H2O	C17H34N10O6	35.3	0	-1.654897497			78.63809615	100 - 22.7 - 3.69 - 0.45		Arg Gly Ser Arg		457.2622057	1	6.138616667	0	0	Infinity		x	x	x	x	x
6.14_457.2622m/z	221194		M+H-H2O	C17H34N10O6	35.3	0	-1.654897497			78.63809615	100 - 22.7 - 3.69 - 0.45		Arg Arg Gly Ser		457.2622057	1	6.138616667	0	0	Infinity		x	x	x	x	x
6.14_457.2622m/z	221384		M+H-H2O	C17H34N10O6	35.3	0	-1.654897497			78.63809615	100 - 22.7 - 3.69 - 0.45		Arg Arg Ser Gly		457.2622057	1	6.138616667	0	0	Infinity		x	x	x	x	x
6.14_457.2622m/z	221593		M+H-H2O	C17H34N10O6	35.3	0	-1.654897497			78.63809615	100 - 22.7 - 3.69 - 0.45		Arg Ser Gly Arg		457.2622057	1	6.138616667	0	0	Infinity		x	x	x	x	x
6.14_457.2622m/z	221764		M+H-H2O	C17H34N10O6	35.3	0	-1.654897497			78.63809615	100 - 22.7 - 3.69 - 0.45		Arg Ser Arg Gly		457.2622057	1	6.138616667	0	0	Infinity		x	x	x	x	x
6.14_457.2622m/z	225773		M+H-H2O	C17H34N10O6	35.3	0	-1.654897497			78.63809615	100 - 22.7 - 3.69 - 0.45		Ser Gly Arg Arg		457.2622057	1	6.138616667	0	0	Infinity		x	x	x	x	x
6.14_457.2622m/z	229193		M+H-H2O	C17H34N10O6	35.3	0	-1.654897497			78.63809615	100 - 22.7 - 3.69 - 0.45		Ser Arg Gly Arg		457.2622057	1	6.138616667	0	0	Infinity		x	x	x	x	x
6.14_457.2622m/z	229364		M+H-H2O	C17H34N10O6	35.3	0	-1.654897497			78.63809615	100 - 22.7 - 3.69 - 0.45		Ser Arg Arg Gly		457.2622057	1	6.138616667	0	0	Infinity		x	x	x	x	x
6.14_457.2622m/z	57971		M+H-H2O	C24H42O7S	35.4	0	0.77869905			77.90794773	100 - 27.5 - 9.6 - 1.91 - 0.321		3alpha,7alpha,12alpha-trihydroxy-5alpha-cholan-24-yl sulfate		457.2622057	1	6.138616667	0	0	Infinity		x	x	x	x	x
6.14_557.3992m/z	GPA(10:0/18:0)		M+H-2H2O	C31H61O8P	32.9	0	4.474660223			69.7792908	100 - 34.5 - 7.43 - 1.19 - 0.156	http://nonlinear.com/redirect/outbound?p=lipidblast&param=GPA%2810%3A0%2F18%3A0%29	GPA(10:0/18:0)		557.3992034	1	6.138616667	0	0	Infinity		x	x	x	x	x	x
6.14_557.3992m/z	GPA(11:0/17:0)		M+H-2H2O	C31H61O8P	32.9	0	4.474660223			69.7792908	100 - 34.5 - 7.43 - 1.19 - 0.156	http://nonlinear.com/redirect/outbound?p=lipidblast&param=GPA%2811%3A0%2F17%3A0%29	GPA(11:0/17:0)		557.3992034	1	6.138616667	0	0	Infinity		x	x	x	x	x	x
6.14_557.3992m/z	GPA(12:0/16:0)		M+H-2H2O	C31H61O8P	32.9	0	4.474660223			69.7792908	100 - 34.5 - 7.43 - 1.19 - 0.156	http://nonlinear.com/redirect/outbound?p=lipidblast&param=GPA%2812%3A0%2F16%3A0%29	GPA(12:0/16:0)		557.3992034	1	6.138616667	0	0	Infinity		x	x	x	x	x	x
6.14_557.3992m/z	GPA(13:0/15:0)		M+H-2H2O	C31H61O8P	32.9	0	4.474660223			69.7792908	100 - 34.5 - 7.43 - 1.19 - 0.156	http://nonlinear.com/redirect/outbound?p=lipidblast&param=GPA%2813%3A0%2F15%3A0%29	GPA(13:0/15:0)		557.3992034	1	6.138616667	0	0	Infinity		x	x	x	x	x	x
6.14_557.3992m/z	GPA(14:0/14:0)		M+H-2H2O	C31H61O8P	32.9	0	4.474660223			69.7792908	100 - 34.5 - 7.43 - 1.19 - 0.156	http://nonlinear.com/redirect/outbound?p=lipidblast&param=GPA%2814%3A0%2F14%3A0%29	GPA(14:0/14:0)		557.3992034	1	6.138616667	0	0	Infinity		x	x	x	x	x	x
6.14_557.3992m/z	GPA(15:0/13:0)		M+H-2H2O	C31H61O8P	32.9	0	4.474660223			69.7792908	100 - 34.5 - 7.43 - 1.19 - 0.156	http://nonlinear.com/redirect/outbound?p=lipidblast&param=GPA%2815%3A0%2F13%3A0%29	GPA(15:0/13:0)		557.3992034	1	6.138616667	0	0	Infinity		x	x	x	x	x	x
6.14_557.3992m/z	GPA(16:0/12:0)		M+H-2H2O	C31H61O8P	32.9	0	4.474660223			69.7792908	100 - 34.5 - 7.43 - 1.19 - 0.156	http://nonlinear.com/redirect/outbound?p=lipidblast&param=GPA%2816%3A0%2F12%3A0%29	GPA(16:0/12:0)		557.3992034	1	6.138616667	0	0	Infinity		x	x	x	x	x	x
6.14_557.3992m/z	GPA(17:0/11:0)		M+H-2H2O	C31H61O8P	32.9	0	4.474660223			69.7792908	100 - 34.5 - 7.43 - 1.19 - 0.156	http://nonlinear.com/redirect/outbound?p=lipidblast&param=GPA%2817%3A0%2F11%3A0%29	GPA(17:0/11:0)		557.3992034	1	6.138616667	0	0	Infinity		x	x	x	x	x	x
6.14_557.3992m/z	GPA(18:0/10:0)		M+H-2H2O	C31H61O8P	32.9	0	4.474660223			69.7792908	100 - 34.5 - 7.43 - 1.19 - 0.156	http://nonlinear.com/redirect/outbound?p=lipidblast&param=GPA%2818%3A0%2F10%3A0%29	GPA(18:0/10:0)		557.3992034	1	6.138616667	0	0	Infinity		x	x	x	x	x	x
6.14_557.3992m/z	GPA(19:0/9:0)		M+H-2H2O	C31H61O8P	32.9	0	4.474660223			69.7792908	100 - 34.5 - 7.43 - 1.19 - 0.156	http://nonlinear.com/redirect/outbound?p=lipidblast&param=GPA%2819%3A0%2F9%3A0%29	GPA(19:0/9:0)		557.3992034	1	6.138616667	0	0	Infinity		x	x	x	x	x	x
6.14_557.3992m/z	GPA(2:0/26:0)		M+H-2H2O	C31H61O8P	32.9	0	4.474660223			69.7792908	100 - 34.5 - 7.43 - 1.19 - 0.156	http://nonlinear.com/redirect/outbound?p=lipidblast&param=GPA%282%3A0%2F26%3A0%29	GPA(2:0/26:0)		557.3992034	1	6.138616667	0	0	Infinity		x	x	x	x	x	x
6.14_557.3992m/z	GPA(20:0/8:0)		M+H-2H2O	C31H61O8P	32.9	0	4.474660223			69.7792908	100 - 34.5 - 7.43 - 1.19 - 0.156	http://nonlinear.com/redirect/outbound?p=lipidblast&param=GPA%2820%3A0%2F8%3A0%29	GPA(20:0/8:0)		557.3992034	1	6.138616667	0	0	Infinity		x	x	x	x	x	x
6.14_557.3992m/z	GPA(21:0/7:0)		M+H-2H2O	C31H61O8P	32.9	0	4.474660223			69.7792908	100 - 34.5 - 7.43 - 1.19 - 0.156	http://nonlinear.com/redirect/outbound?p=lipidblast&param=GPA%2821%3A0%2F7%3A0%29	GPA(21:0/7:0)		557.3992034	1	6.138616667	0	0	Infinity		x	x	x	x	x	x
6.14_557.3992m/z	GPA(22:0/6:0)		M+H-2H2O	C31H61O8P	32.9	0	4.474660223			69.7792908	100 - 34.5 - 7.43 - 1.19 - 0.156	http://nonlinear.com/redirect/outbound?p=lipidblast&param=GPA%2822%3A0%2F6%3A0%29	GPA(22:0/6:0)		557.3992034	1	6.138616667	0	0	Infinity		x	x	x	x	x	x
6.14_557.3992m/z	GPA(23:0/5:0)		M+H-2H2O	C31H61O8P	32.9	0	4.474660223			69.7792908	100 - 34.5 - 7.43 - 1.19 - 0.156	http://nonlinear.com/redirect/outbound?p=lipidblast&param=GPA%2823%3A0%2F5%3A0%29	GPA(23:0/5:0)		557.3992034	1	6.138616667	0	0	Infinity		x	x	x	x	x	x
6.14_557.3992m/z	GPA(24:0/4:0)		M+H-2H2O	C31H61O8P	32.9	0	4.474660223			69.7792908	100 - 34.5 - 7.43 - 1.19 - 0.156	http://nonlinear.com/redirect/outbound?p=lipidblast&param=GPA%2824%3A0%2F4%3A0%29	GPA(24:0/4:0)		557.3992034	1	6.138616667	0	0	Infinity		x	x	x	x	x	x
6.14_557.3992m/z	GPA(25:0/3:0)		M+H-2H2O	C31H61O8P	32.9	0	4.474660223			69.7792908	100 - 34.5 - 7.43 - 1.19 - 0.156	http://nonlinear.com/redirect/outbound?p=lipidblast&param=GPA%2825%3A0%2F3%3A0%29	GPA(25:0/3:0)		557.3992034	1	6.138616667	0	0	Infinity		x	x	x	x	x	x
6.14_557.3992m/z	GPA(26:0/2:0)		M+H-2H2O	C31H61O8P	32.9	0	4.474660223			69.7792908	100 - 34.5 - 7.43 - 1.19 - 0.156	http://nonlinear.com/redirect/outbound?p=lipidblast&param=GPA%2826%3A0%2F2%3A0%29	GPA(26:0/2:0)		557.3992034	1	6.138616667	0	0	Infinity		x	x	x	x	x	x
6.14_557.3992m/z	GPA(3:0/25:0)		M+H-2H2O	C31H61O8P	32.9	0	4.474660223			69.7792908	100 - 34.5 - 7.43 - 1.19 - 0.156	http://nonlinear.com/redirect/outbound?p=lipidblast&param=GPA%283%3A0%2F25%3A0%29	GPA(3:0/25:0)		557.3992034	1	6.138616667	0	0	Infinity		x	x	x	x	x	x
6.14_557.3992m/z	GPA(4:0/24:0)		M+H-2H2O	C31H61O8P	32.9	0	4.474660223			69.7792908	100 - 34.5 - 7.43 - 1.19 - 0.156	http://nonlinear.com/redirect/outbound?p=lipidblast&param=GPA%284%3A0%2F24%3A0%29	GPA(4:0/24:0)		557.3992034	1	6.138616667	0	0	Infinity		x	x	x	x	x	x
6.14_557.3992m/z	GPA(5:0/23:0)		M+H-2H2O	C31H61O8P	32.9	0	4.474660223			69.7792908	100 - 34.5 - 7.43 - 1.19 - 0.156	http://nonlinear.com/redirect/outbound?p=lipidblast&param=GPA%285%3A0%2F23%3A0%29	GPA(5:0/23:0)		557.3992034	1	6.138616667	0	0	Infinity		x	x	x	x	x	x
6.14_557.3992m/z	GPA(6:0/22:0)		M+H-2H2O	C31H61O8P	32.9	0	4.474660223			69.7792908	100 - 34.5 - 7.43 - 1.19 - 0.156	http://nonlinear.com/redirect/outbound?p=lipidblast&param=GPA%286%3A0%2F22%3A0%29	GPA(6:0/22:0)		557.3992034	1	6.138616667	0	0	Infinity		x	x	x	x	x	x
6.14_557.3992m/z	GPA(7:0/21:0)		M+H-2H2O	C31H61O8P	32.9	0	4.474660223			69.7792908	100 - 34.5 - 7.43 - 1.19 - 0.156	http://nonlinear.com/redirect/outbound?p=lipidblast&param=GPA%287%3A0%2F21%3A0%29	GPA(7:0/21:0)		557.3992034	1	6.138616667	0	0	Infinity		x	x	x	x	x	x
6.14_557.3992m/z	GPA(8:0/20:0)		M+H-2H2O	C31H61O8P	32.9	0	4.474660223			69.7792908	100 - 34.5 - 7.43 - 1.19 - 0.156	http://nonlinear.com/redirect/outbound?p=lipidblast&param=GPA%288%3A0%2F20%3A0%29	GPA(8:0/20:0)		557.3992034	1	6.138616667	0	0	Infinity		x	x	x	x	x	x
6.14_557.3992m/z	GPA(9:0/19:0)		M+H-2H2O	C31H61O8P	32.9	0	4.474660223			69.7792908	100 - 34.5 - 7.43 - 1.19 - 0.156	http://nonlinear.com/redirect/outbound?p=lipidblast&param=GPA%289%3A0%2F19%3A0%29	GPA(9:0/19:0)		557.3992034	1	6.138616667	0	0	Infinity		x	x	x	x	x	x
6.14_662.6801m/z	103006		M+H-H2O	C44H89NO3	37.7	0	-1.32955908			90.20511372	100 - 49.1 - 12.4 - 2.15 - 0.286		Cer(d20:0/24:0)		662.6800538	1	6.138616667	0	0	Infinity		x	x	x	x	x
6.14_662.6801m/z	41572		M+H-H2O	C44H89NO3	37.7	0	-1.32955908			90.20511372	100 - 49.1 - 12.4 - 2.15 - 0.286		Cer(d18:0/26:0)		662.6800538	1	6.138616667	0	0	Infinity		x	x	x	x	x
6.14_662.6801m/z	46543		M+ACN+H	C42H84O2	38.2	0	-1.456021633			92.7762233	100 - 46.5 - 11 - 1.75 - 0.213		1-hexadecyl-hexacosanoate		662.6800538	1	6.138616667	0	0	Infinity		x	x	x	x	x
6.14_662.6801m/z	46546		M+ACN+H	C42H84O2	38.2	0	-1.456021633			92.7762233	100 - 46.5 - 11 - 1.75 - 0.213		Hexacosyl-palmitate		662.6800538	1	6.138616667	0	0	Infinity		x	x	x	x	x
6.14_662.6801m/z	73715		M+ACN+H	C42H84O2	38.2	0	-1.456021632			92.7762233	100 - 46.5 - 11 - 1.75 - 0.213		Phthioceranic acid (C42)		662.6800538	1	6.138616667	0	0	Infinity		x	x	x	x	x
6.14_662.6801m/z	97013		2M+ACN+H	C21H42O	36.7	0	-1.456021633			85.08365822	100 - 23.2 - 2.78 - 0.229		6Z-Heneicosen-11-ol		662.6800538	1	6.138616667	0	0	Infinity		x	x	x	x	x
6.14_662.6801m/z	97048		M+ACN+H	C42H84O2	38.2	0	-1.456021633			92.7762233	100 - 46.5 - 11 - 1.75 - 0.213		Arachidyl behenate		662.6800538	1	6.138616667	0	0	Infinity		x	x	x	x	x
6.14_662.6801m/z	97049		M+ACN+H	C42H84O2	38.2	0	-1.456021633			92.7762233	100 - 46.5 - 11 - 1.75 - 0.213		Behenyl arachidate		662.6800538	1	6.138616667	0	0	Infinity		x	x	x	x	x
6.14_662.6801m/z	98213		2M+ACN+H	C21H42O	36.7	0	-1.456021633			85.08365822	100 - 23.2 - 2.78 - 0.229		Heneicosan-2-one		662.6800538	1	6.138616667	0	0	Infinity		x	x	x	x	x
6.14_662.6801m/z	98295		2M+ACN+H	C21H42O	36.7	0	-1.456021633			85.08365822	100 - 23.2 - 2.78 - 0.229		cis-(7R,8S)-Epoxy-2-methyleicosane		662.6800538	1	6.138616667	0	0	Infinity		x	x	x	x	x
6.14_662.6801m/z	98296		2M+ACN+H	C21H42O	36.7	0	-1.456021633			85.08365822	100 - 23.2 - 2.78 - 0.229		cis-(7S,8R)-Epoxy-2-methyleicosane		662.6800538	1	6.138616667	0	0	Infinity		x	x	x	x	x
6.14_739.6498m/z	SM(d15:0/24:0)		M+H-2H2O	C44H91N2O6P	32.7	0	2.828091316			66.96451037	100 - 49.6 - 13.3 - 2.52 - 0.376	http://nonlinear.com/redirect/outbound?p=lipidblast&param=SM%28d15%3A0%2F24%3A0%29	SM(d15:0/24:0)		739.6498131	1	6.138616667	0	0	Infinity		x	x	x	x	x
6.14_739.6498m/z	SM(d17:0/22:0)		M+H-2H2O	C44H91N2O6P	32.7	0	2.828091316			66.96451037	100 - 49.6 - 13.3 - 2.52 - 0.376	http://nonlinear.com/redirect/outbound?p=lipidblast&param=SM%28d17%3A0%2F22%3A0%29	SM(d17:0/22:0)		739.6498131	1	6.138616667	0	0	Infinity		x	x	x	x	x
6.14_739.6498m/z	SM(d19:0/20:0)		M+H-2H2O	C44H91N2O6P	32.7	0	2.828091316			66.96451037	100 - 49.6 - 13.3 - 2.52 - 0.376	http://nonlinear.com/redirect/outbound?p=lipidblast&param=SM%28d19%3A0%2F20%3A0%29	SM(d19:0/20:0)		739.6498131	1	6.138616667	0	0	Infinity		x	x	x	x	x
6.14_765.3069m/z	145798		2M+H	C16H22N4O7	35.7	0	2.522154305			81.3890398	100 - 19.3 - 3.2 - 0.379		Gly Gly Ser Tyr		765.3069022	1	6.138616667	0	0	Infinity		x	x	x	x	x	x
6.14_765.3069m/z	145874		2M+H	C16H22N4O7	35.7	0	2.522154305			81.3890398	100 - 19.3 - 3.2 - 0.379		Gly Gly Tyr Ser		765.3069022	1	6.138616667	0	0	Infinity		x	x	x	x	x	x
6.14_765.3069m/z	149598		2M+H	C16H22N4O7	35.7	0	2.522154305			81.3890398	100 - 19.3 - 3.2 - 0.379		Gly Ser Gly Tyr		765.3069022	1	6.138616667	0	0	Infinity		x	x	x	x	x	x
6.14_765.3069m/z	149864		2M+H	C16H22N4O7	35.7	0	2.522154305			81.3890398	100 - 19.3 - 3.2 - 0.379		Gly Ser Tyr Gly		765.3069022	1	6.138616667	0	0	Infinity		x	x	x	x	x	x
6.14_765.3069m/z	151194		2M+H	C16H22N4O7	35.7	0	2.522154305			81.3890398	100 - 19.3 - 3.2 - 0.379		Gly Tyr Gly Ser		765.3069022	1	6.138616667	0	0	Infinity		x	x	x	x	x	x
6.14_765.3069m/z	151384		2M+H	C16H22N4O7	35.7	0	2.522154305			81.3890398	100 - 19.3 - 3.2 - 0.379		Gly Tyr Ser Gly		765.3069022	1	6.138616667	0	0	Infinity		x	x	x	x	x	x
6.14_765.3069m/z	18164		2M+H	C16H22N4O7	35.7	0	2.522154305			81.3890398	100 - 19.3 - 3.2 - 0.379		Asn Tyr Ser		765.3069022	1	6.138616667	0	0	Infinity		x	x	x	x	x	x
6.14_765.3069m/z	19252		2M+H	C16H22N4O7	35.7	0	2.522154305			81.3890398	100 - 19.3 - 3.2 - 0.379		Ser Asn Tyr		765.3069022	1	6.138616667	0	0	Infinity		x	x	x	x	x	x
6.14_765.3069m/z	2025		2M+Na	C17H25NO8	35.7	0	2.220113692			81.18295992	100 - 19.3 - 3.41 - 0.419		Diethylpropion (metabolite XI Glucuronide)		765.3069022	1	6.138616667	0	0	Infinity		x	x	x	x	x	x
6.14_765.3069m/z	20464		2M+H	C16H22N4O7	35.7	0	2.522154305			81.3890398	100 - 19.3 - 3.2 - 0.379		Asn Ser Tyr		765.3069022	1	6.138616667	0	0	Infinity		x	x	x	x	x	x
6.14_765.3069m/z	21352		2M+H	C16H22N4O7	35.7	0	2.522154305			81.3890398	100 - 19.3 - 3.2 - 0.379		Tyr Ser Asn		765.3069022	1	6.138616667	0	0	Infinity		x	x	x	x	x	x
6.14_765.3069m/z	22390		2M+H	C16H22N4O7	35.7	0	2.522154305			81.3890398	100 - 19.3 - 3.2 - 0.379		Ser Tyr Asn		765.3069022	1	6.138616667	0	0	Infinity		x	x	x	x	x	x
6.14_765.3069m/z	225598		2M+H	C16H22N4O7	35.7	0	2.522154305			81.3890398	100 - 19.3 - 3.2 - 0.379		Ser Gly Gly Tyr		765.3069022	1	6.138616667	0	0	Infinity		x	x	x	x	x	x
6.14_765.3069m/z	225864		2M+H	C16H22N4O7	35.7	0	2.522154305			81.3890398	100 - 19.3 - 3.2 - 0.379		Ser Gly Tyr Gly		765.3069022	1	6.138616667	0	0	Infinity		x	x	x	x	x	x
6.14_765.3069m/z	231184		2M+H	C16H22N4O7	35.7	0	2.522154305			81.3890398	100 - 19.3 - 3.2 - 0.379		Ser Tyr Gly Gly		765.3069022	1	6.138616667	0	0	Infinity		x	x	x	x	x	x
6.14_765.3069m/z	23492		2M+H	C16H22N4O7	35.7	0	2.522154305			81.3890398	100 - 19.3 - 3.2 - 0.379		Tyr Asn Ser		765.3069022	1	6.138616667	0	0	Infinity		x	x	x	x	x	x
6.14_765.3069m/z	257594		2M+H	C16H22N4O7	35.7	0	2.522154305			81.3890398	100 - 19.3 - 3.2 - 0.379		Tyr Gly Gly Ser		765.3069022	1	6.138616667	0	0	Infinity		x	x	x	x	x	x
6.14_765.3069m/z	257784		2M+H	C16H22N4O7	35.7	0	2.522154305			81.3890398	100 - 19.3 - 3.2 - 0.379		Tyr Gly Ser Gly		765.3069022	1	6.138616667	0	0	Infinity		x	x	x	x	x	x
6.14_765.3069m/z	261584		2M+H	C16H22N4O7	35.7	0	2.522154305			81.3890398	100 - 19.3 - 3.2 - 0.379		Tyr Ser Gly Gly		765.3069022	1	6.138616667	0	0	Infinity		x	x	x	x	x	x
6.14_765.3069m/z	700		2M+Na	C17H25NO8	35.7	0	2.220113692			81.18295992	100 - 19.3 - 3.41 - 0.419		Phenylephrine 3-O-glucuronide		765.3069022	1	6.138616667	0	0	Infinity		x	x	x	x	x	x
4.02_335.1625m/z	1159		M+Na	C20H24O3	37.2	0	2.287558831			88.50753118	100 - 22 - 2.92 - 0.289		4-Hydroxyethinylestradiol		335.1624794	1	4.0197	0	0	Infinity		x	x	x	x	x
4.02_335.1625m/z	1160		M+Na	C20H24O3	37.2	0	2.287558831			88.50753118	100 - 22 - 2.92 - 0.289		2-Hydroxyethinylestradiol		335.1624794	1	4.0197	0	0	Infinity		x	x	x	x	x
4.02_335.1625m/z	1172		M+Na	C20H24O3	37.2	0	2.287558831			88.50753118	100 - 22 - 2.92 - 0.289		19-Norpregna-1,3,5(10)-trien-20-yne-3,6,17-triol, (6b,17a)-		335.1624794	1	4.0197	0	0	Infinity		x	x	x	x	x
4.02_335.1625m/z	1173		M+Na	C20H24O3	37.2	0	2.287558831			88.50753118	100 - 22 - 2.92 - 0.289		17a-Ethynylestriol		335.1624794	1	4.0197	0	0	Infinity		x	x	x	x	x
4.02_335.1625m/z	2590		M+Na	C20H24O3	37.2	0	2.287558831			88.50753118	100 - 22 - 2.92 - 0.289		6-Hydroxyethinylestradiol		335.1624794	1	4.0197	0	0	Infinity		x	x	x	x	x
4.02_335.1625m/z	43495		M+Na	C20H24O3	37.2	0	2.287558831			88.50753118	100 - 22 - 2.92 - 0.289		ESTRONE ACETATE		335.1624794	1	4.0197	0	0	Infinity		x	x	x	x	x
4.02_335.1625m/z	44381		M+Na	C20H24O3	37.2	0	2.287558831			88.50753118	100 - 22 - 2.92 - 0.289		TRIPTOPHENOLIDE		335.1624794	1	4.0197	0	0	Infinity		x	x	x	x	x
4.02_335.1625m/z	622		M+Na	C20H24O3	37.2	0	2.287558831			88.50753118	100 - 22 - 2.92 - 0.289		Acitretin Ro 12-7310		335.1624794	1	4.0197	0	0	Infinity		x	x	x	x	x
4.02_335.1625m/z	67443		M+Na	C20H24O3	37.2	0	2.287558831			88.50753118	100 - 22 - 2.92 - 0.289		Jatrophone		335.1624794	1	4.0197	0	0	Infinity		x	x	x	x	x
4.02_335.1625m/z	67775		M+Na	C20H24O3	37.2	0	2.287558831			88.50753118	100 - 22 - 2.92 - 0.289		Broussonin C		335.1624794	1	4.0197	0	0	Infinity		x	x	x	x	x
4.02_335.1625m/z	68325		M+Na	C20H24O3	37.2	0	2.287558831			88.50753118	100 - 22 - 2.92 - 0.289		Centrolobine		335.1624794	1	4.0197	0	0	Infinity		x	x	x	x	x
4.02_335.1625m/z	72285		M+ACN+H	C15H20ClN3O	33.4	0	-2.852268254			70.38449177	100 - 17.6 - 33.6 - 5.73 - 0.537		Paclobutrazol		335.1624794	1	4.0197	0	0	Infinity		x	x	x	x	x
4.02_335.1625m/z	72846		M+ACN+Na	C11H21N5OS	38.3	0	0.104461509			91.40790064	100 - 14.8 - 5.75 - 0.707		Methoprotryne		335.1624794	1	4.0197	0	0	Infinity		x	x	x	x	x
4.02_335.1625m/z	88087		M+Na	C20H24O3	37.2	0	2.287558831			88.50753118	100 - 22 - 2.92 - 0.289	http://nonlinear.com/redirect/outbound?p=hmdb&param=HMDB31976	Methyl (9Z)-10'-oxo-6,10'-diapo-6-carotenoate		335.1624794	1	4.0197	0	0	Infinity		x	x	x	x	x
4.02_335.1625m/z	89150		M+Na	C20H24O3	37.2	0	2.287558831			88.50753118	100 - 22 - 2.92 - 0.289	http://nonlinear.com/redirect/outbound?p=hmdb&param=HMDB33294	5-Methoxy-7-(4-hydroxyphenyl)-1-phenyl-3-heptanone		335.1624794	1	4.0197	0	0	Infinity		x	x	x	x	x
4.02_335.1625m/z	95226		M+Na	C20H24O3	37.2	0	2.287558831			88.50753118	100 - 22 - 2.92 - 0.289	http://nonlinear.com/redirect/outbound?p=hmdb&param=HMDB40761	4'-Hydroxy-5,5'-diisopropyl-2,2'-dimethyl-3,4-biphenylquinone		335.1624794	1	4.0197	0	0	Infinity		x	x	x	x	x
6.14_952.5604m/z	36234		2M+ACN+Na	C23H40O8	35.9	0	-0.018656909			79.35983794	100 - 25.6 - 4.8 - 0.668		1(3)-glyceryl-6-keto-PGF1α		952.5603897	1	6.138616667	0	0	Infinity		x	x	x	x	x	x
6.14_952.5604m/z	36235		2M+ACN+Na	C23H40O8	35.9	0	-0.018656909			79.35983794	100 - 25.6 - 4.8 - 0.668		2-glyceryl-6-keto-PGF1α		952.5603897	1	6.138616667	0	0	Infinity		x	x	x	x	x	x
3.71_335.1988m/z	1923		M+Na	C21H28O2	38.1	0	2.17006476			93.3023803	100 - 23.1 - 2.96 - 0.273		Ethisterone		335.1988283	1	3.709733333	0	0	Infinity		x	x	x	x	x
3.71_335.1988m/z	2510		M+Na	C21H28O2	38.1	0	2.170064759			93.3023803	100 - 23.1 - 2.96 - 0.273		Dydrogesterone		335.1988283	1	3.709733333	0	0	Infinity		x	x	x	x	x
3.71_335.1988m/z	2847		M+Na	C21H28O2	38.1	0	2.17006476			93.3023803	100 - 23.1 - 2.96 - 0.273		Tibolone		335.1988283	1	3.709733333	0	0	Infinity		x	x	x	x	x
3.71_335.1988m/z	2850		M+Na	C21H28O2	38.1	0	2.17006476			93.3023803	100 - 23.1 - 2.96 - 0.273		Δ4-Tibolone		335.1988283	1	3.709733333	0	0	Infinity		x	x	x	x	x
3.71_335.1988m/z	44851		M+Na	C21H28O2	38.1	0	2.17006476			93.3023803	100 - 23.1 - 2.96 - 0.273		(Z)-Guggulsterone		335.1988283	1	3.709733333	0	0	Infinity		x	x	x	x	x
3.71_335.1988m/z	44922		M+Na	C21H28O2	38.1	0	2.170064759			93.3023803	100 - 23.1 - 2.96 - 0.273		Norgestrel		335.1988283	1	3.709733333	0	0	Infinity		x	x	x	x	x
3.71_335.1988m/z	45326		M+Na	C21H28O2	38.1	0	2.17006476			93.3023803	100 - 23.1 - 2.96 - 0.273		(E)-Guggulsterone		335.1988283	1	3.709733333	0	0	Infinity		x	x	x	x	x
3.71_335.1988m/z	57721		M+Na	C21H28O2	38.1	0	2.170064759			93.3023803	100 - 23.1 - 2.96 - 0.273		pregna-4,9(11)-diene-3,20-dione		335.1988283	1	3.709733333	0	0	Infinity		x	x	x	x	x
3.71_335.1988m/z	57845		M+Na	C21H28O2	38.1	0	2.170064759			93.3023803	100 - 23.1 - 2.96 - 0.273		Δ(1)-progesterone		335.1988283	1	3.709733333	0	0	Infinity		x	x	x	x	x
3.71_335.1988m/z	57859		M+Na	C21H28O2	38.1	0	2.170064759			93.3023803	100 - 23.1 - 2.96 - 0.273		16,17-didehydroprogesterone		335.1988283	1	3.709733333	0	0	Infinity		x	x	x	x	x
3.71_335.1988m/z	58242		M+Na	C21H28O2	38.1	0	2.170064759			93.3023803	100 - 23.1 - 2.96 - 0.273	http://nonlinear.com/redirect/outbound?p=hmdb&param=HMDB04626	Tetrahydrogestrinone		335.1988283	1	3.709733333	0	0	Infinity		x	x	x	x	x
3.71_335.1988m/z	63021		M+CH3OH+H	C15H27O4P	37.3	0	2.121943945			89.04409047	100 - 16.7 - 2.13 - 0.2		α-hydroxy Farnesyl Phosphonic Acid		335.1988283	1	3.709733333	0	0	Infinity		x	x	x	x	x
3.71_335.1988m/z	70229		M+Na	C21H28O2	38.1	0	2.170064759			93.3023803	100 - 23.1 - 2.96 - 0.273		Pregna-4,11-diene-3,20-dione		335.1988283	1	3.709733333	0	0	Infinity		x	x	x	x	x
3.71_335.1988m/z	70395		M+Na	C21H28O2	38.1	0	2.170064759			93.3023803	100 - 23.1 - 2.96 - 0.273		17-Allylestra-1,3,5(10)-triene-3,17beta-diol		335.1988283	1	3.709733333	0	0	Infinity		x	x	x	x	x
3.71_335.1988m/z	70657		M+Na	C21H28O2	38.1	0	2.170064759			93.3023803	100 - 23.1 - 2.96 - 0.273		3-Methoxy-19-norpregna-1,3,5(10)-trien-20-one		335.1988283	1	3.709733333	0	0	Infinity		x	x	x	x	x
3.71_335.1988m/z	70858		M+Na	C21H28O2	38.1	0	2.170064759			93.3023803	100 - 23.1 - 2.96 - 0.273		3-Methoxy-19-nor-17alpha-pregna-1,3,5(10),20-tetraen-17-ol		335.1988283	1	3.709733333	0	0	Infinity		x	x	x	x	x
3.71_335.1988m/z	73539		M+CH3OH+H	C15H27O4P	37.3	0	2.121943945			89.04409047	100 - 16.7 - 2.13 - 0.2		trans,trans-Farnesyl phosphate		335.1988283	1	3.709733333	0	0	Infinity		x	x	x	x	x
3.71_335.1988m/z	84299		M+Na	C21H28O2	38.1	0	2.170064759			93.3023803	100 - 23.1 - 2.96 - 0.273		18-hydroxypregna-1,4,20-trien-3-one		335.1988283	1	3.709733333	0	0	Infinity		x	x	x	x	x
3.71_335.1988m/z	977		M+Na	C21H28O2	38.1	0	2.170064759			93.3023803	100 - 23.1 - 2.96 - 0.273		Levonorgestrel		335.1988283	1	3.709733333	0	0	Infinity		x	x	x	x	x
6.14_1030.5341m/z	106919		2M+ACN+H	C22H34N6O7	34.7	0	2.499442705			76.70875931	100 - 26.6 - 4.86 - 0.664		Ala Lys Asn Tyr		1030.534091	1	6.138616667	0	0	Infinity		x	x	x	x	x	x
6.14_1030.5341m/z	107071		2M+ACN+H	C22H34N6O7	34.7	0	2.499442705			76.70875931	100 - 26.6 - 4.86 - 0.664		Ala Lys Tyr Asn		1030.534091	1	6.138616667	0	0	Infinity		x	x	x	x	x	x
6.14_1030.5341m/z	108059		2M+ACN+H	C22H34N6O7	34.7	0	2.499442705			76.70875931	100 - 26.6 - 4.86 - 0.664		Ala Asn Lys Tyr		1030.534091	1	6.138616667	0	0	Infinity		x	x	x	x	x	x
6.14_1030.5341m/z	108268		2M+ACN+H	C22H34N6O7	34.7	0	2.499442705			76.70875931	100 - 26.6 - 4.86 - 0.664		Ala Asn Tyr Lys		1030.534091	1	6.138616667	0	0	Infinity		x	x	x	x	x	x
6.14_1030.5341m/z	111251		2M+ACN+H	C22H34N6O7	34.7	0	2.499442705			76.70875931	100 - 26.6 - 4.86 - 0.664		Ala Tyr Lys Asn		1030.534091	1	6.138616667	0	0	Infinity		x	x	x	x	x	x
6.14_1030.5341m/z	111308		2M+ACN+H	C22H34N6O7	34.7	0	2.499442705			76.70875931	100 - 26.6 - 4.86 - 0.664		Ala Tyr Asn Lys		1030.534091	1	6.138616667	0	0	Infinity		x	x	x	x	x	x
6.14_1030.5341m/z	130032		2M+ACN+H	C22H34N6O7	34.7	0	2.499442705			76.70875931	100 - 26.6 - 4.86 - 0.664		Glu His Ile Pro		1030.534091	1	6.138616667	0	0	Infinity		x	x	x	x	x	x
6.14_1030.5341m/z	130072		2M+ACN+H	C22H34N6O7	34.7	0	2.499442705			76.70875931	100 - 26.6 - 4.86 - 0.664		Glu His Leu Pro		1030.534091	1	6.138616667	0	0	Infinity		x	x	x	x	x	x
6.14_1030.5341m/z	130127		2M+ACN+H	C22H34N6O7	34.7	0	2.499442705			76.70875931	100 - 26.6 - 4.86 - 0.664		Glu His Pro Ile		1030.534091	1	6.138616667	0	0	Infinity		x	x	x	x	x	x
6.14_1030.5341m/z	130129		2M+ACN+H	C22H34N6O7	34.7	0	2.499442705			76.70875931	100 - 26.6 - 4.86 - 0.664		Glu His Pro Leu		1030.534091	1	6.138616667	0	0	Infinity		x	x	x	x	x	x
6.14_1030.5341m/z	130412		2M+ACN+H	C22H34N6O7	34.7	0	2.499442705			76.70875931	100 - 26.6 - 4.86 - 0.664		Glu Ile His Pro		1030.534091	1	6.138616667	0	0	Infinity		x	x	x	x	x	x
6.14_1030.5341m/z	130526		2M+ACN+H	C22H34N6O7	34.7	0	2.499442705			76.70875931	100 - 26.6 - 4.86 - 0.664		Glu Ile Pro His		1030.534091	1	6.138616667	0	0	Infinity		x	x	x	x	x	x
6.14_1030.5341m/z	131212		2M+ACN+H	C22H34N6O7	34.7	0	2.499442705			76.70875931	100 - 26.6 - 4.86 - 0.664		Glu Leu His Pro		1030.534091	1	6.138616667	0	0	Infinity		x	x	x	x	x	x
6.14_1030.5341m/z	131326		2M+ACN+H	C22H34N6O7	34.7	0	2.499442705			76.70875931	100 - 26.6 - 4.86 - 0.664		Glu Leu Pro His		1030.534091	1	6.138616667	0	0	Infinity		x	x	x	x	x	x
6.14_1030.5341m/z	132407		2M+ACN+H	C22H34N6O7	34.7	0	2.499442705			76.70875931	100 - 26.6 - 4.86 - 0.664		Glu Pro His Ile		1030.534091	1	6.138616667	0	0	Infinity		x	x	x	x	x	x
6.14_1030.5341m/z	132409		2M+ACN+H	C22H34N6O7	34.7	0	2.499442705			76.70875931	100 - 26.6 - 4.86 - 0.664		Glu Pro His Leu		1030.534091	1	6.138616667	0	0	Infinity		x	x	x	x	x	x
6.14_1030.5341m/z	132426		2M+ACN+H	C22H34N6O7	34.7	0	2.499442705			76.70875931	100 - 26.6 - 4.86 - 0.664		Glu Pro Ile His		1030.534091	1	6.138616667	0	0	Infinity		x	x	x	x	x	x
6.14_1030.5341m/z	132466		2M+ACN+H	C22H34N6O7	34.7	0	2.499442705			76.70875931	100 - 26.6 - 4.86 - 0.664		Glu Pro Leu His		1030.534091	1	6.138616667	0	0	Infinity		x	x	x	x	x	x
6.14_1030.5341m/z	138914		2M+ACN+H	C22H34N6O7	34.7	0	2.499442705			76.70875931	100 - 26.6 - 4.86 - 0.664		Phe Lys Asn Ser		1030.534091	1	6.138616667	0	0	Infinity		x	x	x	x	x	x
6.14_1030.5341m/z	138990		2M+ACN+H	C22H34N6O7	34.7	0	2.499442705			76.70875931	100 - 26.6 - 4.86 - 0.664		Phe Lys Ser Asn		1030.534091	1	6.138616667	0	0	Infinity		x	x	x	x	x	x
6.14_1030.5341m/z	140054		2M+ACN+H	C22H34N6O7	34.7	0	2.499442705			76.70875931	100 - 26.6 - 4.86 - 0.664		Phe Asn Lys Ser		1030.534091	1	6.138616667	0	0	Infinity		x	x	x	x	x	x
6.14_1030.5341m/z	140187		2M+ACN+H	C22H34N6O7	34.7	0	2.499442705			76.70875931	100 - 26.6 - 4.86 - 0.664		Phe Asn Ser Lys		1030.534091	1	6.138616667	0	0	Infinity		x	x	x	x	x	x
6.14_1030.5341m/z	141650		2M+ACN+H	C22H34N6O7	34.7	0	2.499442705			76.70875931	100 - 26.6 - 4.86 - 0.664		Phe Ser Lys Asn		1030.534091	1	6.138616667	0	0	Infinity		x	x	x	x	x	x
6.14_1030.5341m/z	141707		2M+ACN+H	C22H34N6O7	34.7	0	2.499442705			76.70875931	100 - 26.6 - 4.86 - 0.664		Phe Ser Asn Lys		1030.534091	1	6.138616667	0	0	Infinity		x	x	x	x	x	x
6.14_1030.5341m/z	146958		2M+ACN+H	C22H34N6O7	34.7	0	2.499442705			76.70875931	100 - 26.6 - 4.86 - 0.664		Gly Lys Gln Tyr		1030.534091	1	6.138616667	0	0	Infinity		x	x	x	x	x	x
6.14_1030.5341m/z	147072		2M+ACN+H	C22H34N6O7	34.7	0	2.499442705			76.70875931	100 - 26.6 - 4.86 - 0.664		Gly Lys Tyr Gln		1030.534091	1	6.138616667	0	0	Infinity		x	x	x	x	x	x
6.14_1030.5341m/z	148858		2M+ACN+H	C22H34N6O7	34.7	0	2.499442705			76.70875931	100 - 26.6 - 4.86 - 0.664		Gly Gln Lys Tyr		1030.534091	1	6.138616667	0	0	Infinity		x	x	x	x	x	x
6.14_1030.5341m/z	149067		2M+ACN+H	C22H34N6O7	34.7	0	2.499442705			76.70875931	100 - 26.6 - 4.86 - 0.664		Gly Gln Tyr Lys		1030.534091	1	6.138616667	0	0	Infinity		x	x	x	x	x	x
6.14_1030.5341m/z	151252		2M+ACN+H	C22H34N6O7	34.7	0	2.499442705			76.70875931	100 - 26.6 - 4.86 - 0.664		Gly Tyr Lys Gln		1030.534091	1	6.138616667	0	0	Infinity		x	x	x	x	x	x
6.14_1030.5341m/z	151347		2M+ACN+H	C22H34N6O7	34.7	0	2.499442705			76.70875931	100 - 26.6 - 4.86 - 0.664		Gly Tyr Gln Lys		1030.534091	1	6.138616667	0	0	Infinity		x	x	x	x	x	x
6.14_1030.5341m/z	152831		2M+ACN+H	C22H34N6O7	34.7	0	2.499442705			76.70875931	100 - 26.6 - 4.86 - 0.664		His Glu Ile Pro		1030.534091	1	6.138616667	0	0	Infinity		x	x	x	x	x	x
6.14_1030.5341m/z	152871		2M+ACN+H	C22H34N6O7	34.7	0	2.499442705			76.70875931	100 - 26.6 - 4.86 - 0.664		His Glu Leu Pro		1030.534091	1	6.138616667	0	0	Infinity		x	x	x	x	x	x
6.14_1030.5341m/z	152926		2M+ACN+H	C22H34N6O7	34.7	0	2.499442705			76.70875931	100 - 26.6 - 4.86 - 0.664		His Glu Pro Ile		1030.534091	1	6.138616667	0	0	Infinity		x	x	x	x	x	x
6.14_1030.5341m/z	152928		2M+ACN+H	C22H34N6O7	34.7	0	2.499442705			76.70875931	100 - 26.6 - 4.86 - 0.664		His Glu Pro Leu		1030.534091	1	6.138616667	0	0	Infinity		x	x	x	x	x	x
6.14_1030.5341m/z	154351		2M+ACN+H	C22H34N6O7	34.7	0	2.499442705			76.70875931	100 - 26.6 - 4.86 - 0.664		His Ile Glu Pro		1030.534091	1	6.138616667	0	0	Infinity		x	x	x	x	x	x
6.14_1030.5341m/z	154522		2M+ACN+H	C22H34N6O7	34.7	0	2.499442705			76.70875931	100 - 26.6 - 4.86 - 0.664		His Ile Pro Glu		1030.534091	1	6.138616667	0	0	Infinity		x	x	x	x	x	x
6.14_1030.5341m/z	155151		2M+ACN+H	C22H34N6O7	34.7	0	2.499442705			76.70875931	100 - 26.6 - 4.86 - 0.664		His Leu Glu Pro		1030.534091	1	6.138616667	0	0	Infinity		x	x	x	x	x	x
6.14_1030.5341m/z	155322		2M+ACN+H	C22H34N6O7	34.7	0	2.499442705			76.70875931	100 - 26.6 - 4.86 - 0.664		His Leu Pro Glu		1030.534091	1	6.138616667	0	0	Infinity		x	x	x	x	x	x
6.14_1030.5341m/z	156346		2M+ACN+H	C22H34N6O7	34.7	0	2.499442705			76.70875931	100 - 26.6 - 4.86 - 0.664		His Pro Glu Ile		1030.534091	1	6.138616667	0	0	Infinity		x	x	x	x	x	x
6.14_1030.5341m/z	156348		2M+ACN+H	C22H34N6O7	34.7	0	2.499442705			76.70875931	100 - 26.6 - 4.86 - 0.664		His Pro Glu Leu		1030.534091	1	6.138616667	0	0	Infinity		x	x	x	x	x	x
6.14_1030.5341m/z	156422		2M+ACN+H	C22H34N6O7	34.7	0	2.499442705			76.70875931	100 - 26.6 - 4.86 - 0.664		His Pro Ile Glu		1030.534091	1	6.138616667	0	0	Infinity		x	x	x	x	x	x
[truncated: 26,109 more rows]
