# Supplementary material for: Examination of human osteoarchaeological remains as a feasible source of polar and apolar metabolites to study past conditions
Source: Sci Rep. 2023 Jan 13;13:696. doi: 10.1038/s41598-023-27401-0 (PMC9839756; doi:10.1038/s41598-023-27401-0)
Supplement: Supplementary file 4 — Supplementary Information 4. [file 41598_2023_27401_MOESM4_ESM.csv]

																					Tags
Compound	Compound ID	Accepted?	Adducts	Formula	Score	Fragmentation Score	Mass Error (ppm)	Theoretical CCS (angstrom^2)	dCCS (angstrom^2)	Isotope Similarity	Theoretical Isotope Distribution	Link	Description	Neutral mass (Da)	m/z	Charge	Retention time (min)	Anova (p)	q Value	Max Fold Change	HM blk	LM blk	Anova p-value <= 0.05	Max fold change >= 2	Present on samples	Not identified
1.00_285.0311m/z	1893		M+ACN+H	C9H7Cl2N3O	30	0	2.717527799			53.08151552	100 - 10.9 - 64.7 - 7.04 - 10.7 - 1.14		Clonidine Metabolite IV		285.0311031	1	0.998683333	0	0	Infinity		x	x	x	x
1.00_285.0311m/z	52788		M+H-2H2O	C16H13ClO5	32.9	0	-0.609714588			65.00951351	100 - 17.6 - 34.5 - 5.9 - 0.818		8-Chloro-5,7,4'-trihydroxy-3-C-methylflavanone		285.0311031	1	0.998683333	0	0	Infinity		x	x	x	x
1.00_285.0311m/z	96291		M+Na	C12H10N2O3S	36.4	0	2.554062104			84.86822536	100 - 14.7 - 6.15 - 0.763		p-(Phenylazo)benzenesulfonic acid		285.0311031	1	0.998683333	0	0	Infinity		x	x	x	x
0.79_305.0152m/z	69539		M+2Na-H	C9H11ClN3O4	33.8	0	0.902222416			69.96269435	100 - 11.1 - 33.3 - 3.66 - 0.45		Ancitabin hydrochloride		305.0152081	1	0.79035	0	0	Infinity		x	x	x	x
0.79_305.0152m/z	72750		M+ACN+Na	C6H12NO3PS2	37.2	0	-0.761684004			86.7558276	100 - 8.71 - 9.99 - 0.776 - 0.33		Fosthietan		305.0152081	1	0.79035	0	0	Infinity		x	x	x	x
0.74_245.0062m/z	68788		2M+Na	CH6NO3P	36.7	0	-0.372374501			84.06816635	100 - 1.63 - 0.623		1-Aminomethylphosphonic acid		245.0061974	1	0.739533333	0	0	Infinity		x	x	x	x
0.74_245.0062m/z	72738		M+H-H2O	C6H15O5PS2	39	0	-1.399109761			96.78202589	100 - 8.45 - 10.4 - 0.785 - 0.37		Demeton-S-methylsulphon		245.0061974	1	0.739533333	0	0	Infinity		x	x	x	x
2.55_406.2088m/z	103565		M+ACN+H	C17H24N4O5	38.9	0	0.705461669			95.3968283	100 - 20.3 - 2.99 - 0.328		Ala Ala Phe Gly		406.2087523	1	2.548483333	0	0	Infinity		x	x	x	x
2.55_406.2088m/z	103584		M+ACN+H	C17H24N4O5	38.9	0	0.705461669			95.3968283	100 - 20.3 - 2.99 - 0.328		Ala Ala Gly Phe		406.2087523	1	2.548483333	0	0	Infinity		x	x	x	x
2.55_406.2088m/z	105085		M+ACN+H	C17H24N4O5	38.9	0	0.705461669			95.3968283	100 - 20.3 - 2.99 - 0.328		Ala Phe Ala Gly		406.2087523	1	2.548483333	0	0	Infinity		x	x	x	x
2.55_406.2088m/z	105180		M+ACN+H	C17H24N4O5	38.9	0	0.705461669			95.3968283	100 - 20.3 - 2.99 - 0.328		Ala Phe Gly Ala		406.2087523	1	2.548483333	0	0	Infinity		x	x	x	x
2.55_406.2088m/z	105484		M+ACN+H	C17H24N4O5	38.9	0	0.705461669			95.3968283	100 - 20.3 - 2.99 - 0.328		Ala Gly Ala Phe		406.2087523	1	2.548483333	0	0	Infinity		x	x	x	x
2.55_406.2088m/z	105560		M+ACN+H	C17H24N4O5	38.9	0	0.705461669			95.3968283	100 - 20.3 - 2.99 - 0.328		Ala Gly Phe Ala		406.2087523	1	2.548483333	0	0	Infinity		x	x	x	x
2.55_406.2088m/z	135485		M+ACN+H	C17H24N4O5	38.9	0	0.705461669			95.3968283	100 - 20.3 - 2.99 - 0.328		Phe Ala Ala Gly		406.2087523	1	2.548483333	0	0	Infinity		x	x	x	x
2.55_406.2088m/z	135580		M+ACN+H	C17H24N4O5	38.9	0	0.705461669			95.3968283	100 - 20.3 - 2.99 - 0.328		Phe Ala Gly Ala		406.2087523	1	2.548483333	0	0	Infinity		x	x	x	x
2.55_406.2088m/z	137480		M+ACN+H	C17H24N4O5	38.9	0	0.705461669			95.3968283	100 - 20.3 - 2.99 - 0.328		Phe Gly Ala Ala		406.2087523	1	2.548483333	0	0	Infinity		x	x	x	x
2.55_406.2088m/z	143483		M+ACN+H	C17H24N4O5	38.9	0	0.705461669			95.3968283	100 - 20.3 - 2.99 - 0.328		Gly Ala Ala Phe		406.2087523	1	2.548483333	0	0	Infinity		x	x	x	x
2.55_406.2088m/z	143559		M+ACN+H	C17H24N4O5	38.9	0	0.705461669			95.3968283	100 - 20.3 - 2.99 - 0.328		Gly Ala Phe Ala		406.2087523	1	2.548483333	0	0	Infinity		x	x	x	x
2.55_406.2088m/z	145079		M+ACN+H	C17H24N4O5	38.9	0	0.705461669			95.3968283	100 - 20.3 - 2.99 - 0.328		Gly Phe Ala Ala		406.2087523	1	2.548483333	0	0	Infinity		x	x	x	x
2.55_406.2088m/z	145658		M+H-H2O	C19H29N5O6	38.4	0	0.607040187			92.7597534	100 - 22.9 - 3.75 - 0.458		Gly Gly Lys Tyr		406.2087523	1	2.548483333	0	0	Infinity		x	x	x	x
2.55_406.2088m/z	145867		M+H-H2O	C19H29N5O6	38.4	0	0.607040187			92.7597534	100 - 22.9 - 3.75 - 0.458		Gly Gly Tyr Lys		406.2087523	1	2.548483333	0	0	Infinity		x	x	x	x
2.55_406.2088m/z	146798		M+H-H2O	C19H29N5O6	38.4	0	0.607040187			92.7597534	100 - 22.9 - 3.75 - 0.458		Gly Lys Gly Tyr		406.2087523	1	2.548483333	0	0	Infinity		x	x	x	x
2.55_406.2088m/z	147064		M+H-H2O	C19H29N5O6	38.4	0	0.607040187			92.7597534	100 - 22.9 - 3.75 - 0.458		Gly Lys Tyr Gly		406.2087523	1	2.548483333	0	0	Infinity		x	x	x	x
2.55_406.2088m/z	151187		M+H-H2O	C19H29N5O6	38.4	0	0.607040187			92.7597534	100 - 22.9 - 3.75 - 0.458		Gly Tyr Gly Lys		406.2087523	1	2.548483333	0	0	Infinity		x	x	x	x
2.55_406.2088m/z	151244		M+H-H2O	C19H29N5O6	38.4	0	0.607040187			92.7597534	100 - 22.9 - 3.75 - 0.458		Gly Tyr Lys Gly		406.2087523	1	2.548483333	0	0	Infinity		x	x	x	x
2.55_406.2088m/z	15780		M+H-H2O	C19H29N5O6	38.4	0	0.607040187			92.7597534	100 - 22.9 - 3.75 - 0.458		Asn Lys Tyr		406.2087523	1	2.548483333	0	0	Infinity		x	x	x	x
2.55_406.2088m/z	15997		M+CH3OH+H	C18H23N5O4	38.7	0	0.688438661			94.27074446	100 - 21.7 - 3.07 - 0.326		His Ala Phe		406.2087523	1	2.548483333	0	0	Infinity		x	x	x	x
2.55_406.2088m/z	16448		M+H-H2O	C19H29N5O6	38.4	0	0.607040187			92.7597534	100 - 22.9 - 3.75 - 0.458		Tyr Asn Lys		406.2087523	1	2.548483333	0	0	Infinity		x	x	x	x
2.55_406.2088m/z	16614		M+CH3OH+H	C18H23N5O4	38.7	0	0.688438661			94.27074446	100 - 21.7 - 3.07 - 0.326		Phe Ala His		406.2087523	1	2.548483333	0	0	Infinity		x	x	x	x
2.55_406.2088m/z	169598		M+H-H2O	C19H29N5O6	38.4	0	0.607040187			92.7597534	100 - 22.9 - 3.75 - 0.458		Lys Gly Gly Tyr		406.2087523	1	2.548483333	0	0	Infinity		x	x	x	x
2.55_406.2088m/z	169864		M+H-H2O	C19H29N5O6	38.4	0	0.607040187			92.7597534	100 - 22.9 - 3.75 - 0.458		Lys Gly Tyr Gly		406.2087523	1	2.548483333	0	0	Infinity		x	x	x	x
2.55_406.2088m/z	175184		M+H-H2O	C19H29N5O6	38.4	0	0.607040187			92.7597534	100 - 22.9 - 3.75 - 0.458		Lys Tyr Gly Gly		406.2087523	1	2.548483333	0	0	Infinity		x	x	x	x
2.55_406.2088m/z	18185		M+ACN+H	C17H24N4O5	38.9	0	0.705461669			95.3968283	100 - 20.3 - 2.99 - 0.328		Ala Gln Phe		406.2087523	1	2.548483333	0	0	Infinity		x	x	x	x
2.55_406.2088m/z	18281		M+ACN+H	C17H24N4O5	38.9	0	0.705461669			95.3968283	100 - 20.3 - 2.99 - 0.328		Phe Ala Gln		406.2087523	1	2.548483333	0	0	Infinity		x	x	x	x
2.55_406.2088m/z	18836		M+CH3OH+H	C18H23N5O4	38.7	0	0.688438661			94.27074446	100 - 21.7 - 3.07 - 0.326		Ala His Phe		406.2087523	1	2.548483333	0	0	Infinity		x	x	x	x
2.55_406.2088m/z	196531		M+H-H2O	C19H29N5O6	38.4	0	0.607040187			92.7597534	100 - 22.9 - 3.75 - 0.458		Asn Pro Pro Pro		406.2087523	1	2.548483333	0	0	Infinity		x	x	x	x
2.55_406.2088m/z	19694		M+ACN+H	C17H24N4O5	38.9	0	0.705461669			95.3968283	100 - 20.3 - 2.99 - 0.328		Gln Phe Ala		406.2087523	1	2.548483333	0	0	Infinity		x	x	x	x
2.55_406.2088m/z	19940		M+ACN+H	C17H24N4O5	38.9	0	0.705461669			95.3968283	100 - 20.3 - 2.99 - 0.328		Phe Gln Ala		406.2087523	1	2.548483333	0	0	Infinity		x	x	x	x
2.55_406.2088m/z	20091		M+ACN+H	C17H24N4O5	38.9	0	0.705461669			95.3968283	100 - 20.3 - 2.99 - 0.328		Gln Ala Phe		406.2087523	1	2.548483333	0	0	Infinity		x	x	x	x
2.55_406.2088m/z	20100		M+CH3OH+H	C18H23N5O4	38.7	0	0.688438661			94.27074446	100 - 21.7 - 3.07 - 0.326		Phe His Ala		406.2087523	1	2.548483333	0	0	Infinity		x	x	x	x
2.55_406.2088m/z	20405		M+CH3OH+H	C18H23N5O4	38.7	0	0.688438661			94.27074446	100 - 21.7 - 3.07 - 0.326		Ala Phe His		406.2087523	1	2.548483333	0	0	Infinity		x	x	x	x
2.55_406.2088m/z	204131		M+H-H2O	C19H29N5O6	38.4	0	0.607040187			92.7597534	100 - 22.9 - 3.75 - 0.458		Pro Asn Pro Pro		406.2087523	1	2.548483333	0	0	Infinity		x	x	x	x
2.55_406.2088m/z	204511		M+H-H2O	C19H29N5O6	38.4	0	0.607040187			92.7597534	100 - 22.9 - 3.75 - 0.458		Pro Pro Asn Pro		406.2087523	1	2.548483333	0	0	Infinity		x	x	x	x
2.55_406.2088m/z	204530		M+H-H2O	C19H29N5O6	38.4	0	0.607040187			92.7597534	100 - 22.9 - 3.75 - 0.458		Pro Pro Pro Asn		406.2087523	1	2.548483333	0	0	Infinity		x	x	x	x
2.55_406.2088m/z	204555		M+H-2H2O	C19H31N5O7	38.4	0	0.582275266			92.51955308	100 - 23 - 3.97 - 0.508		Pro Pro Gln Thr		406.2087523	1	2.548483333	0	0	Infinity		x	x	x	x
2.55_406.2088m/z	204612		M+H-2H2O	C19H31N5O7	38.4	0	0.582275266			92.51955308	100 - 23 - 3.97 - 0.508		Pro Pro Thr Gln		406.2087523	1	2.548483333	0	0	Infinity		x	x	x	x
2.55_406.2088m/z	204935		M+H-2H2O	C19H31N5O7	38.4	0	0.582275266			92.51955308	100 - 23 - 3.97 - 0.508		Pro Gln Pro Thr		406.2087523	1	2.548483333	0	0	Infinity		x	x	x	x
2.55_406.2088m/z	205011		M+H-2H2O	C19H31N5O7	38.4	0	0.582275266			92.51955308	100 - 23 - 3.97 - 0.508		Pro Gln Thr Pro		406.2087523	1	2.548483333	0	0	Infinity		x	x	x	x
2.55_406.2088m/z	206132		M+H-2H2O	C19H31N5O7	38.4	0	0.582275266			92.51955308	100 - 23 - 3.97 - 0.508		Pro Thr Pro Gln		406.2087523	1	2.548483333	0	0	Infinity		x	x	x	x
2.55_406.2088m/z	206151		M+H-2H2O	C19H31N5O7	38.4	0	0.582275266			92.51955308	100 - 23 - 3.97 - 0.508		Pro Thr Gln Pro		406.2087523	1	2.548483333	0	0	Infinity		x	x	x	x
2.55_406.2088m/z	20759		M+H-H2O	C19H29N5O6	38.4	0	0.607040187			92.7597534	100 - 22.9 - 3.75 - 0.458		Tyr Lys Asn		406.2087523	1	2.548483333	0	0	Infinity		x	x	x	x
2.55_406.2088m/z	21055		M+ACN+H	C17H24N4O5	38.9	0	0.705461669			95.3968283	100 - 20.3 - 2.99 - 0.328		Ala Phe Gln		406.2087523	1	2.548483333	0	0	Infinity		x	x	x	x
2.55_406.2088m/z	21192		M+H-H2O	C19H29N5O6	38.4	0	0.607040187			92.7597534	100 - 22.9 - 3.75 - 0.458		Lys Tyr Asn		406.2087523	1	2.548483333	0	0	Infinity		x	x	x	x
2.55_406.2088m/z	212535		M+H-2H2O	C19H31N5O7	38.4	0	0.582275266			92.51955308	100 - 23 - 3.97 - 0.508		Gln Pro Pro Thr		406.2087523	1	2.548483333	0	0	Infinity		x	x	x	x
2.55_406.2088m/z	212611		M+H-2H2O	C19H31N5O7	38.4	0	0.582275266			92.51955308	100 - 23 - 3.97 - 0.508		Gln Pro Thr Pro		406.2087523	1	2.548483333	0	0	Infinity		x	x	x	x
2.55_406.2088m/z	21289		M+H-H2O	C19H29N5O6	38.4	0	0.607040187			92.7597534	100 - 22.9 - 3.75 - 0.458		Lys Asn Tyr		406.2087523	1	2.548483333	0	0	Infinity		x	x	x	x
2.55_406.2088m/z	214131		M+H-2H2O	C19H31N5O7	38.4	0	0.582275266			92.51955308	100 - 23 - 3.97 - 0.508		Gln Thr Pro Pro		406.2087523	1	2.548483333	0	0	Infinity		x	x	x	x
2.55_406.2088m/z	21881		M+H-H2O	C19H29N5O6	38.4	0	0.607040187			92.7597534	100 - 22.9 - 3.75 - 0.458		Asn Tyr Lys		406.2087523	1	2.548483333	0	0	Infinity		x	x	x	x
2.55_406.2088m/z	22336		M+CH3OH+H	C18H23N5O4	38.7	0	0.688438661			94.27074446	100 - 21.7 - 3.07 - 0.326		His Phe Ala		406.2087523	1	2.548483333	0	0	Infinity		x	x	x	x
2.55_406.2088m/z	236532		M+H-2H2O	C19H31N5O7	38.4	0	0.582275266			92.51955308	100 - 23 - 3.97 - 0.508		Thr Pro Pro Gln		406.2087523	1	2.548483333	0	0	Infinity		x	x	x	x
2.55_406.2088m/z	236551		M+H-2H2O	C19H31N5O7	38.4	0	0.582275266			92.51955308	100 - 23 - 3.97 - 0.508		Thr Pro Gln Pro		406.2087523	1	2.548483333	0	0	Infinity		x	x	x	x
2.55_406.2088m/z	236931		M+H-2H2O	C19H31N5O7	38.4	0	0.582275266			92.51955308	100 - 23 - 3.97 - 0.508		Thr Gln Pro Pro		406.2087523	1	2.548483333	0	0	Infinity		x	x	x	x
2.55_406.2088m/z	257587		M+H-H2O	C19H29N5O6	38.4	0	0.607040187			92.7597534	100 - 22.9 - 3.75 - 0.458		Tyr Gly Gly Lys		406.2087523	1	2.548483333	0	0	Infinity		x	x	x	x
2.55_406.2088m/z	257644		M+H-H2O	C19H29N5O6	38.4	0	0.607040187			92.7597534	100 - 22.9 - 3.75 - 0.458		Tyr Gly Lys Gly		406.2087523	1	2.548483333	0	0	Infinity		x	x	x	x
2.55_406.2088m/z	258784		M+H-H2O	C19H29N5O6	38.4	0	0.607040187			92.7597534	100 - 22.9 - 3.75 - 0.458		Tyr Lys Gly Gly		406.2087523	1	2.548483333	0	0	Infinity		x	x	x	x
2.55_406.2088m/z	2722		M+CH3OH+H	C18H23N5O4	38.7	0	0.688438661			94.27074446	100 - 21.7 - 3.07 - 0.326		7-O-Demethylterazosin		406.2087523	1	2.548483333	0	0	Infinity		x	x	x	x
2.55_406.2088m/z	2723		M+CH3OH+H	C18H23N5O4	38.7	0	0.688438661			94.27074446	100 - 21.7 - 3.07 - 0.326		6-O-Demethylterazosin		406.2087523	1	2.548483333	0	0	Infinity		x	x	x	x
2.55_406.2088m/z	66663		2M+ACN+H	C7H16FO2P	38	0	1.476197905			92.00232695	100 - 7.83 - 0.677		Soman		406.2087523	1	2.548483333	0	0	Infinity		x	x	x	x
5.03_299.2125m/z	1970		M+ACN+H	C17H23NO	36.8	0	2.633388076			87.10915248	100 - 19.1 - 1.92 - 0.136		Dextrorphan		299.2124671	1	5.028183333	0	0	Infinity		x	x	x	x
5.03_299.2125m/z	43229		M+ACN+H	C17H23NO	36.8	0	2.633388076			87.10915248	100 - 19.1 - 1.92 - 0.136		Levorphanol		299.2124671	1	5.028183333	0	0	Infinity		x	x	x	x
5.03_299.2125m/z	44219		M+CH3OH+H	C18H22N2	36.6	0	2.544332946			86.08081305	100 - 20.5 - 1.98 - 0.122		CYCLIZINE		299.2124671	1	5.028183333	0	0	Infinity		x	x	x	x
5.03_299.2125m/z	501		M+CH3OH+H	C18H22N2	36.6	0	2.544332945			86.08081305	100 - 20.5 - 1.98 - 0.122		Demethylimipramine		299.2124671	1	5.028183333	0	0	Infinity		x	x	x	x
5.03_299.2125m/z	67507		M+H	C19H26N2O	36.4	0	2.271080229			84.91803698	100 - 21.6 - 2.43 - 0.189		Geissoschizoline		299.2124671	1	5.028183333	0	0	Infinity		x	x	x	x
5.03_299.2125m/z	68138		M+H	C19H26N2O	36.4	0	2.271080229			84.91803698	100 - 21.6 - 2.43 - 0.189		Astrophylline		299.2124671	1	5.028183333	0	0	Infinity		x	x	x	x
5.03_299.2125m/z	85336		M+ACN+H	C17H23NO	36.8	0	2.633388076			87.10915248	100 - 19.1 - 1.92 - 0.136	http://nonlinear.com/redirect/outbound?p=hmdb&param=HMDB14045	3-Methoxymorphinan		299.2124671	1	5.028183333	0	0	Infinity		x	x	x	x
5.03_299.2125m/z	86910		M+CH3OH+H	C18H22N2	36.6	0	2.544332945			86.08081305	100 - 20.5 - 1.98 - 0.122	http://nonlinear.com/redirect/outbound?p=hmdb&param=HMDB30356	14,19-Didehydrocondyfolan		299.2124671	1	5.028183333	0	0	Infinity		x	x	x	x
5.03_299.2125m/z	96617		M+CH3OH+H	C18H22N2	36.6	0	2.544332945			86.08081305	100 - 20.5 - 1.98 - 0.122		1,4-Dibenzylpiperazine		299.2124671	1	5.028183333	0	0	Infinity		x	x	x	x
1.72_335.1645m/z	44364		M+H-2H2O	C22H26O5	36.9	0	0.947155504			85.47388186	100 - 24.3 - 3.85 - 0.457		ESTRONE HEMISUCCINATE		335.1645216	1	1.720233333	0	0	Infinity		x	x	x	x
1.72_335.1645m/z	45407		M+H-2H2O	C22H26O5	36.9	0	0.947155504			85.47388186	100 - 24.3 - 3.85 - 0.457		16-phenoxy tetranor Prostaglandin A2		335.1645216	1	1.720233333	0	0	Infinity		x	x	x	x
1.72_335.1645m/z	47375		M+H-H2O	C22H24O4	36.9	0	0.995577086			85.69610282	100 - 24.2 - 3.63 - 0.405		Methylhildgardtol A		335.1645216	1	1.720233333	0	0	Infinity		x	x	x	x
1.72_335.1645m/z	47379		M+H-H2O	C22H24O4	36.9	0	0.995577086			85.69610282	100 - 24.2 - 3.63 - 0.405		Methylhildgardtol B		335.1645216	1	1.720233333	0	0	Infinity		x	x	x	x
1.72_335.1645m/z	47380		M+H-H2O	C22H24O4	36.9	0	0.995577086			85.69610282	100 - 24.2 - 3.63 - 0.405		Xuulanin		335.1645216	1	1.720233333	0	0	Infinity		x	x	x	x
1.72_335.1645m/z	48254		M+H-2H2O	C22H26O5	36.9	0	0.947155504			85.47388186	100 - 24.3 - 3.85 - 0.457		Unanisoflavan		335.1645216	1	1.720233333	0	0	Infinity		x	x	x	x
1.72_335.1645m/z	51853		M+H-H2O	C22H24O4	36.9	0	0.995577086			85.69610282	100 - 24.2 - 3.63 - 0.405		4'-O-Methylbavachalcone		335.1645216	1	1.720233333	0	0	Infinity		x	x	x	x
1.72_335.1645m/z	52020		M+H-H2O	C22H24O4	36.9	0	0.995577086			85.69610282	100 - 24.2 - 3.63 - 0.405		Ovalichalcone		335.1645216	1	1.720233333	0	0	Infinity		x	x	x	x
1.72_335.1645m/z	52178		M+H-H2O	C22H24O4	36.9	0	0.995577086			85.69610282	100 - 24.2 - 3.63 - 0.405		Pongagallone A		335.1645216	1	1.720233333	0	0	Infinity		x	x	x	x
1.72_335.1645m/z	52668		M+H-H2O	C22H24O4	36.9	0	0.995577086			85.69610282	100 - 24.2 - 3.63 - 0.405		Candidone		335.1645216	1	1.720233333	0	0	Infinity		x	x	x	x
1.72_335.1645m/z	67465		M+H-2H2O	C22H26O5	36.9	0	0.947155504			85.47388186	100 - 24.3 - 3.85 - 0.457		Calanolide A		335.1645216	1	1.720233333	0	0	Infinity		x	x	x	x
1.72_335.1645m/z	70549		M+H-H2O	C22H24O4	36.9	0	0.995577086			85.69610282	100 - 24.2 - 3.63 - 0.405		2,2-Dimethyl-3-(4-methoxyphenyl)-4-ethyl-2H-1-benzopyran-7-ol acetate		335.1645216	1	1.720233333	0	0	Infinity		x	x	x	x
1.72_335.1645m/z	70786		M+H-2H2O	C22H26O5	36.9	0	0.947155504			85.47388186	100 - 24.3 - 3.85 - 0.457		3,17beta-Diacetoxyestra-1,3,5(10)-trien-6-one		335.1645216	1	1.720233333	0	0	Infinity		x	x	x	x
1.72_335.1645m/z	88521		M+Na	C17H28O3S	36.7	0	-1.969494879			86.00067029	100 - 19.6 - 6.96 - 1.08 - 0.141	http://nonlinear.com/redirect/outbound?p=hmdb&param=HMDB32549	N-Undecylbenzenesulfonic acid		335.1645216	1	1.720233333	0	0	Infinity		x	x	x	x
1.72_335.1645m/z	95532		M+H-2H2O	C22H26O5	36.9	0	0.947155504			85.47388186	100 - 24.3 - 3.85 - 0.457	http://nonlinear.com/redirect/outbound?p=hmdb&param=HMDB41099	Kanzonol R		335.1645216	1	1.720233333	0	0	Infinity		x	x	x	x
3.17_577.3037n	GPSer(17:2/4:0)		M+H-H2O, M+ACN+H	C27H48NO10P	35.6	0	3.647563624			82.52455094	100 - 30.5 - 6.55 - 1.05 - 0.14	http://nonlinear.com/redirect/outbound?p=lipidblast&param=GPSer%2817%3A2%2F4%3A0%29	GPSer(17:2/4:0)	577.3036891	560.3004009	1	3.168416667	0	0	Infinity		x	x	x	x
3.17_577.3037n	GPSer(18:2/3:0)		M+H-H2O, M+ACN+H	C27H48NO10P	35.6	0	3.647563624			82.52455094	100 - 30.5 - 6.55 - 1.05 - 0.14	http://nonlinear.com/redirect/outbound?p=lipidblast&param=GPSer%2818%3A2%2F3%3A0%29	GPSer(18:2/3:0)	577.3036891	560.3004009	1	3.168416667	0	0	Infinity		x	x	x	x
3.17_577.3037n	GPSer(3:0/18:2)		M+H-H2O, M+ACN+H	C27H48NO10P	35.6	0	3.647563624			82.52455094	100 - 30.5 - 6.55 - 1.05 - 0.14	http://nonlinear.com/redirect/outbound?p=lipidblast&param=GPSer%283%3A0%2F18%3A2%29	GPSer(3:0/18:2)	577.3036891	560.3004009	1	3.168416667	0	0	Infinity		x	x	x	x
3.17_577.3037n	GPSer(4:0/17:2)		M+H-H2O, M+ACN+H	C27H48NO10P	35.6	0	3.647563624			82.52455094	100 - 30.5 - 6.55 - 1.05 - 0.14	http://nonlinear.com/redirect/outbound?p=lipidblast&param=GPSer%284%3A0%2F17%3A2%29	GPSer(4:0/17:2)	577.3036891	560.3004009	1	3.168416667	0	0	Infinity		x	x	x	x
3.09_418.2468m/z	2010		2M+ACN+Na	C11H15NO	39.5	0	0.795154658			98.63438856	100 - 12.5 - 0.918		2-(Ethylamino)propiophenone		418.2467797	1	3.08965	0	0	Infinity		x	x	x	x
3.09_418.2468m/z	2110		2M+ACN+Na	C11H15NO	39.5	0	0.795154658			98.63438856	100 - 12.5 - 0.918		N-Isopropyl-p-toluamide		418.2467797	1	3.08965	0	0	Infinity		x	x	x	x
3.09_418.2468m/z	24043		2M+ACN+Na	C11H15NO	39.5	0	0.795154658			98.63438856	100 - 12.5 - 0.918		N-tert-Butyl-α-phenylnitrone		418.2467797	1	3.08965	0	0	Infinity		x	x	x	x
3.09_418.2468m/z	43306		2M+ACN+Na	C11H15NO	39.5	0	0.795154658			98.63438856	100 - 12.5 - 0.918		Phenmetrazine		418.2467797	1	3.08965	0	0	Infinity		x	x	x	x
3.09_418.2468m/z	44986		2M+ACN+Na	C11H15NO	39.5	0	0.795154658			98.63438856	100 - 12.5 - 0.918		N-Pivaloylaniline		418.2467797	1	3.08965	0	0	Infinity		x	x	x	x
3.09_418.2468m/z	67377		M+ACN+Na	C22H30N2O2	37.2	0	0.795154658			86.92335639	100 - 24.9 - 3.39 - 0.33		Aspidospermine		418.2467797	1	3.08965	0	0	Infinity		x	x	x	x
3.09_418.2468m/z	68070		2M+ACN+Na	C11H15NO	39.5	0	0.795154658			98.63438856	100 - 12.5 - 0.918		Valerianine		418.2467797	1	3.08965	0	0	Infinity		x	x	x	x
3.09_418.2468m/z	85077		2M+ACN+Na	C11H15NO	39.5	0	0.795154658			98.63438856	100 - 12.5 - 0.918		N,N-dimethylcathinone		418.2467797	1	3.08965	0	0	Infinity		x	x	x	x
3.09_418.2468m/z	85082		2M+ACN+Na	C11H15NO	39.5	0	0.795154658			98.63438856	100 - 12.5 - 0.918		Buphedrone		418.2467797	1	3.08965	0	0	Infinity		x	x	x	x
3.09_418.2468m/z	94219		2M+ACN+Na	C11H15NO	39.5	0	0.795154658			98.63438856	100 - 12.5 - 0.918	http://nonlinear.com/redirect/outbound?p=hmdb&param=HMDB39664	7-Ethyl-2,3,6,7-tetrahydrocyclopent[b]azepin-8(1H)-one		418.2467797	1	3.08965	0	0	Infinity		x	x	x	x
3.09_418.2468m/z	94222		2M+ACN+Na	C11H15NO	39.5	0	0.795154658			98.63438856	100 - 12.5 - 0.918	http://nonlinear.com/redirect/outbound?p=hmdb&param=HMDB39667	2,3,6,7-Tetrahydro-6,7-dimethylcyclopent[b]azepin-8(1H)-one		418.2467797	1	3.08965	0	0	Infinity		x	x	x	x
3.09_418.2468m/z	94555		2M+ACN+Na	C11H15NO	39.5	0	0.795154658			98.63438856	100 - 12.5 - 0.918	http://nonlinear.com/redirect/outbound?p=hmdb&param=HMDB40014	1-(2,3-Dihydro-1H-pyrrolizin-5-yl)-1-butanone		418.2467797	1	3.08965	0	0	Infinity		x	x	x	x
3.09_418.2468m/z	94558		2M+ACN+Na	C11H15NO	39.5	0	0.795154658			98.63438856	100 - 12.5 - 0.918	http://nonlinear.com/redirect/outbound?p=hmdb&param=HMDB40017	2,3-Dihydro-7-methyl-5-propanoyl-1H-pyrrolizine		418.2467797	1	3.08965	0	0	Infinity		x	x	x	x
3.09_418.2468m/z	94559		2M+ACN+Na	C11H15NO	39.5	0	0.795154658			98.63438856	100 - 12.5 - 0.918	http://nonlinear.com/redirect/outbound?p=hmdb&param=HMDB40018	2,3-Dihydro-6-methyl-5-propanoyl-1H-pyrrolizine		418.2467797	1	3.08965	0	0	Infinity		x	x	x	x
3.09_418.2468m/z	94560		2M+ACN+Na	C11H15NO	39.5	0	0.795154658			98.63438856	100 - 12.5 - 0.918	http://nonlinear.com/redirect/outbound?p=hmdb&param=HMDB40019	1-(2,3-Dihydro-5-ethyl-1H-pyrrolizin-7-yl)ethanone		418.2467797	1	3.08965	0	0	Infinity		x	x	x	x
3.09_418.2468m/z	94561		2M+ACN+Na	C11H15NO	39.5	0	0.795154658			98.63438856	100 - 12.5 - 0.918	http://nonlinear.com/redirect/outbound?p=hmdb&param=HMDB40020	5-Acetyl-2,3-dihydro-6,7-dimethyl-1H-pyrrolizine		418.2467797	1	3.08965	0	0	Infinity		x	x	x	x
3.09_418.2468m/z	94568		2M+ACN+Na	C11H15NO	39.5	0	0.795154658			98.63438856	100 - 12.5 - 0.918	http://nonlinear.com/redirect/outbound?p=hmdb&param=HMDB40027	1-(2,3-Dihydro-5,6-dimethyl-1H-pyrrolizin-7-yl)ethanone		418.2467797	1	3.08965	0	0	Infinity		x	x	x	x
3.09_418.2468m/z	96182		2M+ACN+Na	C11H15NO	39.5	0	0.795154658			98.63438856	100 - 12.5 - 0.918	http://nonlinear.com/redirect/outbound?p=hmdb&param=HMDB41923	mephedrone		418.2467797	1	3.08965	0	0	Infinity		x	x	x	x
3.09_418.2468m/z	96620		2M+ACN+Na	C11H15NO	39.5	0	0.795154658			98.63438856	100 - 12.5 - 0.918		2-Methylmethcathinone		418.2467797	1	3.08965	0	0	Infinity		x	x	x	x
3.09_418.2468m/z	96621		2M+ACN+Na	C11H15NO	39.5	0	0.795154658			98.63438856	100 - 12.5 - 0.918		3-Methylmethcathinone		418.2467797	1	3.08965	0	0	Infinity		x	x	x	x
3.09_418.2468m/z	96627		2M+ACN+Na	C11H15NO	39.5	0	0.795154658			98.63438856	100 - 12.5 - 0.918		Ethcathinone		418.2467797	1	3.08965	0	0	Infinity		x	x	x	x
1.85_293.1507m/z	264		M+Na	C18H22O2	37.4	0	-1.931513311			89.34598807	100 - 19.8 - 2.27 - 0.19		Estrone		293.1506788	1	1.8498	0	0	Infinity		x	x	x	x
1.85_293.1507m/z	41822		M+Na	C18H22O2	37.4	0	-1.931513311			89.34598807	100 - 19.8 - 2.27 - 0.19		3β-hydroxy-estra-5,7,9-trien-17-one		293.1506788	1	1.8498	0	0	Infinity		x	x	x	x
1.85_293.1507m/z	41823		M+Na	C18H22O2	37.4	0	-1.931513311			89.34598807	100 - 19.8 - 2.27 - 0.19		8α-3β-hydroxy-estra-1,3,5(10)-trien-17-one		293.1506788	1	1.8498	0	0	Infinity		x	x	x	x
1.85_293.1507m/z	41824		M+Na	C18H22O2	37.4	0	-1.931513311			89.34598807	100 - 19.8 - 2.27 - 0.19		estra-1,3,5(10),7-tetraene-3,17α-diol		293.1506788	1	1.8498	0	0	Infinity		x	x	x	x
1.85_293.1507m/z	43358		M+Na	C18H22O2	37.4	0	-1.931513311			89.34598807	100 - 19.8 - 2.27 - 0.19		Trenbolone		293.1506788	1	1.8498	0	0	Infinity		x	x	x	x
1.85_293.1507m/z	44121		M+Na	C18H22O2	37.4	0	-1.931513311			89.34598807	100 - 19.8 - 2.27 - 0.19		HEXESTROL		293.1506788	1	1.8498	0	0	Infinity		x	x	x	x
1.85_293.1507m/z	5870		M+Na	C18H22O2	37.4	0	-1.931513311			89.34598807	100 - 19.8 - 2.27 - 0.19	http://nonlinear.com/redirect/outbound?p=pubchemc&param=5870	Estrone :: Steroids :: Lipids :: (8R,9S,13S,14S)-3-hydroxy-13-methyl-7,8,9,11,12,14,15,16-octahydro-6H-cyclopenta[a]phenanthren-17-one		293.1506788	1	1.8498	0	0	Infinity		x	x	x	x
1.85_293.1507m/z	70185		M+Na	C18H22O2	37.4	0	-1.931513311			89.34598807	100 - 19.8 - 2.27 - 0.19		Estra-1,3,5(10),6-tetraen-3,17beta-diol		293.1506788	1	1.8498	0	0	Infinity		x	x	x	x
1.85_293.1507m/z	70701		M+Na	C18H22O2	37.4	0	-1.931513311			89.34598807	100 - 19.8 - 2.27 - 0.19		3-Hydroxyestra-1,3,5(10)-trien-16-one		293.1506788	1	1.8498	0	0	Infinity		x	x	x	x
1.85_293.1507m/z	84284		M+Na	C18H22O2	37.4	0	-1.931513311			89.34598807	100 - 19.8 - 2.27 - 0.19		3beta-hydroxy-estra-5,7,9-trien-17-one		293.1506788	1	1.8498	0	0	Infinity		x	x	x	x
1.85_293.1507m/z	84285		M+Na	C18H22O2	37.4	0	-1.931513311			89.34598807	100 - 19.8 - 2.27 - 0.19		8alpha-3beta-hydroxy-estra-1,3,5(10)-trien-17-one		293.1506788	1	1.8498	0	0	Infinity		x	x	x	x
1.85_293.1507m/z	84286		M+Na	C18H22O2	37.4	0	-1.931513311			89.34598807	100 - 19.8 - 2.27 - 0.19		estra-1,3,5(10),7-tetraene-3,17alpha-diol		293.1506788	1	1.8498	0	0	Infinity		x	x	x	x
1.85_293.1507m/z	84962		M+Na	C18H22O2	37.4	0	-1.931513311			89.34598807	100 - 19.8 - 2.27 - 0.19		ESTRA-4,9-DIENE-3,17-DIONE		293.1506788	1	1.8498	0	0	Infinity		x	x	x	x
0.74_249.9873n	66048		M+H-2H2O, 2M+3H2O+2H, M+H-H2O	C10H6N2O2S2	36.7	0	1.034858683			84.89862319	100 - 13.3 - 10.3 - 1.21 - 0.353		Oxidized Photinus luciferin	249.9873281	214.9734752	1	0.739533333	0	0	874.5481488		x	x	x	x
0.74_437.0000m/z	86604		M+Na	C12H16O12P2	37.7	0	-2.111052106			90.78675728	100 - 13.6 - 3.32 - 0.368	http://nonlinear.com/redirect/outbound?p=hmdb&param=HMDB29940	Alginic acid		437.0000459	1	0.739533333	1.11E-16	7.44E-17	Infinity		x	x	x	x
2.03_448.2222m/z	104036		M+ACN+H	C16H30N4O6S	37.9	0	-0.583089636			90.2594267	100 - 20.1 - 7.68 - 1.24 - 0.192		Ala Cys Ile Thr		448.2221944	1	2.0302	2.22E-16	1.43E-16	Infinity		x	x	x	x
2.03_448.2222m/z	104076		M+ACN+H	C16H30N4O6S	37.9	0	-0.583089636			90.2594267	100 - 20.1 - 7.68 - 1.24 - 0.192		Ala Cys Leu Thr		448.2221944	1	2.0302	2.22E-16	1.43E-16	Infinity		x	x	x	x
2.03_448.2222m/z	104207		M+ACN+H	C16H30N4O6S	37.9	0	-0.583089636			90.2594267	100 - 20.1 - 7.68 - 1.24 - 0.192		Ala Cys Thr Ile		448.2221944	1	2.0302	2.22E-16	1.43E-16	Infinity		x	x	x	x
2.03_448.2222m/z	104209		M+ACN+H	C16H30N4O6S	37.9	0	-0.583089636			90.2594267	100 - 20.1 - 7.68 - 1.24 - 0.192		Ala Cys Thr Leu		448.2221944	1	2.0302	2.22E-16	1.43E-16	Infinity		x	x	x	x
2.03_448.2222m/z	106316		M+ACN+H	C16H30N4O6S	37.9	0	-0.583089636			90.2594267	100 - 20.1 - 7.68 - 1.24 - 0.192		Ala Ile Cys Thr		448.2221944	1	2.0302	2.22E-16	1.43E-16	Infinity		x	x	x	x
2.03_448.2222m/z	106601		M+ACN+H	C16H30N4O6S	37.9	0	-0.583089636			90.2594267	100 - 20.1 - 7.68 - 1.24 - 0.192		Ala Ile Thr Cys		448.2221944	1	2.0302	2.22E-16	1.43E-16	Infinity		x	x	x	x
2.03_448.2222m/z	107116		M+ACN+H	C16H30N4O6S	37.9	0	-0.583089636			90.2594267	100 - 20.1 - 7.68 - 1.24 - 0.192		Ala Leu Cys Thr		448.2221944	1	2.0302	2.22E-16	1.43E-16	Infinity		x	x	x	x
2.03_448.2222m/z	107401		M+ACN+H	C16H30N4O6S	37.9	0	-0.583089636			90.2594267	100 - 20.1 - 7.68 - 1.24 - 0.192		Ala Leu Thr Cys		448.2221944	1	2.0302	2.22E-16	1.43E-16	Infinity		x	x	x	x
2.03_448.2222m/z	107797		M+ACN+H	C16H30N4O6S	37.9	0	-0.583089636			90.2594267	100 - 20.1 - 7.68 - 1.24 - 0.192		Ala Met Ser Val		448.2221944	1	2.0302	2.22E-16	1.43E-16	Infinity		x	x	x	x
2.03_448.2222m/z	107835		M+ACN+H	C16H30N4O6S	37.9	0	-0.583089636			90.2594267	100 - 20.1 - 7.68 - 1.24 - 0.192		Ala Met Val Ser		448.2221944	1	2.0302	2.22E-16	1.43E-16	Infinity		x	x	x	x
2.03_448.2222m/z	109697		M+ACN+H	C16H30N4O6S	37.9	0	-0.583089636			90.2594267	100 - 20.1 - 7.68 - 1.24 - 0.192		Ala Ser Met Val		448.2221944	1	2.0302	2.22E-16	1.43E-16	Infinity		x	x	x	x
2.03_448.2222m/z	109830		M+ACN+H	C16H30N4O6S	37.9	0	-0.583089636			90.2594267	100 - 20.1 - 7.68 - 1.24 - 0.192		Ala Ser Val Met		448.2221944	1	2.0302	2.22E-16	1.43E-16	Infinity		x	x	x	x
2.03_448.2222m/z	109907		M+ACN+H	C16H30N4O6S	37.9	0	-0.583089636			90.2594267	100 - 20.1 - 7.68 - 1.24 - 0.192		Ala Thr Cys Ile		448.2221944	1	2.0302	2.22E-16	1.43E-16	Infinity		x	x	x	x
2.03_448.2222m/z	109909		M+ACN+H	C16H30N4O6S	37.9	0	-0.583089636			90.2594267	100 - 20.1 - 7.68 - 1.24 - 0.192		Ala Thr Cys Leu		448.2221944	1	2.0302	2.22E-16	1.43E-16	Infinity		x	x	x	x
2.03_448.2222m/z	110021		M+ACN+H	C16H30N4O6S	37.9	0	-0.583089636			90.2594267	100 - 20.1 - 7.68 - 1.24 - 0.192		Ala Thr Ile Cys		448.2221944	1	2.0302	2.22E-16	1.43E-16	Infinity		x	x	x	x
2.03_448.2222m/z	110061		M+ACN+H	C16H30N4O6S	37.9	0	-0.583089636			90.2594267	100 - 20.1 - 7.68 - 1.24 - 0.192		Ala Thr Leu Cys		448.2221944	1	2.0302	2.22E-16	1.43E-16	Infinity		x	x	x	x
2.03_448.2222m/z	110495		M+ACN+H	C16H30N4O6S	37.9	0	-0.583089636			90.2594267	100 - 20.1 - 7.68 - 1.24 - 0.192		Ala Val Met Ser		448.2221944	1	2.0302	2.22E-16	1.43E-16	Infinity		x	x	x	x
2.03_448.2222m/z	110590		M+ACN+H	C16H30N4O6S	37.9	0	-0.583089636			90.2594267	100 - 20.1 - 7.68 - 1.24 - 0.192		Ala Val Ser Met		448.2221944	1	2.0302	2.22E-16	1.43E-16	Infinity		x	x	x	x
2.03_448.2222m/z	111636		M+ACN+H	C16H30N4O6S	37.9	0	-0.583089636			90.2594267	100 - 20.1 - 7.68 - 1.24 - 0.192		Cys Ala Ile Thr		448.2221944	1	2.0302	2.22E-16	1.43E-16	Infinity		x	x	x	x
2.03_448.2222m/z	111676		M+ACN+H	C16H30N4O6S	37.9	0	-0.583089636			90.2594267	100 - 20.1 - 7.68 - 1.24 - 0.192		Cys Ala Leu Thr		448.2221944	1	2.0302	2.22E-16	1.43E-16	Infinity		x	x	x	x
2.03_448.2222m/z	111807		M+ACN+H	C16H30N4O6S	37.9	0	-0.583089636			90.2594267	100 - 20.1 - 7.68 - 1.24 - 0.192		Cys Ala Thr Ile		448.2221944	1	2.0302	2.22E-16	1.43E-16	Infinity		x	x	x	x
2.03_448.2222m/z	111809		M+ACN+H	C16H30N4O6S	37.9	0	-0.583089636			90.2594267	100 - 20.1 - 7.68 - 1.24 - 0.192		Cys Ala Thr Leu		448.2221944	1	2.0302	2.22E-16	1.43E-16	Infinity		x	x	x	x
2.03_448.2222m/z	114296		M+ACN+H	C16H30N4O6S	37.9	0	-0.583089636			90.2594267	100 - 20.1 - 7.68 - 1.24 - 0.192		Cys Ile Ala Thr		448.2221944	1	2.0302	2.22E-16	1.43E-16	Infinity		x	x	x	x
2.03_448.2222m/z	114600		M+ACN+H	C16H30N4O6S	37.9	0	-0.583089636			90.2594267	100 - 20.1 - 7.68 - 1.24 - 0.192		Cys Ile Thr Ala		448.2221944	1	2.0302	2.22E-16	1.43E-16	Infinity		x	x	x	x
2.03_448.2222m/z	115096		M+ACN+H	C16H30N4O6S	37.9	0	-0.583089636			90.2594267	100 - 20.1 - 7.68 - 1.24 - 0.192		Cys Leu Ala Thr		448.2221944	1	2.0302	2.22E-16	1.43E-16	Infinity		x	x	x	x
2.03_448.2222m/z	115400		M+ACN+H	C16H30N4O6S	37.9	0	-0.583089636			90.2594267	100 - 20.1 - 7.68 - 1.24 - 0.192		Cys Leu Thr Ala		448.2221944	1	2.0302	2.22E-16	1.43E-16	Infinity		x	x	x	x
2.03_448.2222m/z	117837		M+ACN+H	C16H30N4O6S	37.9	0	-0.583089636			90.2594267	100 - 20.1 - 7.68 - 1.24 - 0.192		Cys Ser Val Val		448.2221944	1	2.0302	2.22E-16	1.43E-16	Infinity		x	x	x	x
2.03_448.2222m/z	117887		M+ACN+H	C16H30N4O6S	37.9	0	-0.583089636			90.2594267	100 - 20.1 - 7.68 - 1.24 - 0.192		Cys Thr Ala Ile		448.2221944	1	2.0302	2.22E-16	1.43E-16	Infinity		x	x	x	x
2.03_448.2222m/z	117889		M+ACN+H	C16H30N4O6S	37.9	0	-0.583089636			90.2594267	100 - 20.1 - 7.68 - 1.24 - 0.192		Cys Thr Ala Leu		448.2221944	1	2.0302	2.22E-16	1.43E-16	Infinity		x	x	x	x
2.03_448.2222m/z	118020		M+ACN+H	C16H30N4O6S	37.9	0	-0.583089636			90.2594267	100 - 20.1 - 7.68 - 1.24 - 0.192		Cys Thr Ile Ala		448.2221944	1	2.0302	2.22E-16	1.43E-16	Infinity		x	x	x	x
2.03_448.2222m/z	118060		M+ACN+H	C16H30N4O6S	37.9	0	-0.583089636			90.2594267	100 - 20.1 - 7.68 - 1.24 - 0.192		Cys Thr Leu Ala		448.2221944	1	2.0302	2.22E-16	1.43E-16	Infinity		x	x	x	x
2.03_448.2222m/z	118597		M+ACN+H	C16H30N4O6S	37.9	0	-0.583089636			90.2594267	100 - 20.1 - 7.68 - 1.24 - 0.192		Cys Val Ser Val		448.2221944	1	2.0302	2.22E-16	1.43E-16	Infinity		x	x	x	x
2.03_448.2222m/z	118635		M+ACN+H	C16H30N4O6S	37.9	0	-0.583089636			90.2594267	100 - 20.1 - 7.68 - 1.24 - 0.192		Cys Val Val Ser		448.2221944	1	2.0302	2.22E-16	1.43E-16	Infinity		x	x	x	x
2.03_448.2222m/z	146494		M+ACN+H	C16H30N4O6S	37.9	0	-0.583089636			90.2594267	100 - 20.1 - 7.68 - 1.24 - 0.192		Gly Ile Met Ser		448.2221944	1	2.0302	2.22E-16	1.43E-16	Infinity		x	x	x	x
2.03_448.2222m/z	146589		M+ACN+H	C16H30N4O6S	37.9	0	-0.583089636			90.2594267	100 - 20.1 - 7.68 - 1.24 - 0.192		Gly Ile Ser Met		448.2221944	1	2.0302	2.22E-16	1.43E-16	Infinity		x	x	x	x
2.03_448.2222m/z	147294		M+ACN+H	C16H30N4O6S	37.9	0	-0.583089636			90.2594267	100 - 20.1 - 7.68 - 1.24 - 0.192		Gly Leu Met Ser		448.2221944	1	2.0302	2.22E-16	1.43E-16	Infinity		x	x	x	x
2.03_448.2222m/z	147389		M+ACN+H	C16H30N4O6S	37.9	0	-0.583089636			90.2594267	100 - 20.1 - 7.68 - 1.24 - 0.192		Gly Leu Ser Met		448.2221944	1	2.0302	2.22E-16	1.43E-16	Infinity		x	x	x	x
2.03_448.2222m/z	147634		M+ACN+H	C16H30N4O6S	37.9	0	-0.583089636			90.2594267	100 - 20.1 - 7.68 - 1.24 - 0.192		Gly Met Ile Ser		448.2221944	1	2.0302	2.22E-16	1.43E-16	Infinity		x	x	x	x
2.03_448.2222m/z	147674		M+ACN+H	C16H30N4O6S	37.9	0	-0.583089636			90.2594267	100 - 20.1 - 7.68 - 1.24 - 0.192		Gly Met Leu Ser		448.2221944	1	2.0302	2.22E-16	1.43E-16	Infinity		x	x	x	x
2.03_448.2222m/z	147786		M+ACN+H	C16H30N4O6S	37.9	0	-0.583089636			90.2594267	100 - 20.1 - 7.68 - 1.24 - 0.192		Gly Met Ser Ile		448.2221944	1	2.0302	2.22E-16	1.43E-16	Infinity		x	x	x	x
2.03_448.2222m/z	147788		M+ACN+H	C16H30N4O6S	37.9	0	-0.583089636			90.2594267	100 - 20.1 - 7.68 - 1.24 - 0.192		Gly Met Ser Leu		448.2221944	1	2.0302	2.22E-16	1.43E-16	Infinity		x	x	x	x
2.03_448.2222m/z	147816		M+ACN+H	C16H30N4O6S	37.9	0	-0.583089636			90.2594267	100 - 20.1 - 7.68 - 1.24 - 0.192		Gly Met Thr Val		448.2221944	1	2.0302	2.22E-16	1.43E-16	Infinity		x	x	x	x
2.03_448.2222m/z	147835		M+ACN+H	C16H30N4O6S	37.9	0	-0.583089636			90.2594267	100 - 20.1 - 7.68 - 1.24 - 0.192		Gly Met Val Thr		448.2221944	1	2.0302	2.22E-16	1.43E-16	Infinity		x	x	x	x
2.03_448.2222m/z	149629		M+ACN+H	C16H30N4O6S	37.9	0	-0.583089636			90.2594267	100 - 20.1 - 7.68 - 1.24 - 0.192		Gly Ser Ile Met		448.2221944	1	2.0302	2.22E-16	1.43E-16	Infinity		x	x	x	x
2.03_448.2222m/z	149669		M+ACN+H	C16H30N4O6S	37.9	0	-0.583089636			90.2594267	100 - 20.1 - 7.68 - 1.24 - 0.192		Gly Ser Leu Met		448.2221944	1	2.0302	2.22E-16	1.43E-16	Infinity		x	x	x	x
2.03_448.2222m/z	149686		M+ACN+H	C16H30N4O6S	37.9	0	-0.583089636			90.2594267	100 - 20.1 - 7.68 - 1.24 - 0.192		Gly Ser Met Ile		448.2221944	1	2.0302	2.22E-16	1.43E-16	Infinity		x	x	x	x
2.03_448.2222m/z	149688		M+ACN+H	C16H30N4O6S	37.9	0	-0.583089636			90.2594267	100 - 20.1 - 7.68 - 1.24 - 0.192		Gly Ser Met Leu		448.2221944	1	2.0302	2.22E-16	1.43E-16	Infinity		x	x	x	x
2.03_448.2222m/z	150096		M+ACN+H	C16H30N4O6S	37.9	0	-0.583089636			90.2594267	100 - 20.1 - 7.68 - 1.24 - 0.192		Gly Thr Met Val		448.2221944	1	2.0302	2.22E-16	1.43E-16	Infinity		x	x	x	x
2.03_448.2222m/z	150229		M+ACN+H	C16H30N4O6S	37.9	0	-0.583089636			90.2594267	100 - 20.1 - 7.68 - 1.24 - 0.192		Gly Thr Val Met		448.2221944	1	2.0302	2.22E-16	1.43E-16	Infinity		x	x	x	x
2.03_448.2222m/z	150495		M+ACN+H	C16H30N4O6S	37.9	0	-0.583089636			90.2594267	100 - 20.1 - 7.68 - 1.24 - 0.192		Gly Val Met Thr		448.2221944	1	2.0302	2.22E-16	1.43E-16	Infinity		x	x	x	x
2.03_448.2222m/z	150609		M+ACN+H	C16H30N4O6S	37.9	0	-0.583089636			90.2594267	100 - 20.1 - 7.68 - 1.24 - 0.192		Gly Val Thr Met		448.2221944	1	2.0302	2.22E-16	1.43E-16	Infinity		x	x	x	x
2.03_448.2222m/z	1558		M+ACN+H	C24H26N2O4	37.2	0	-2.187323643			88.36618678	100 - 27.1 - 4.36 - 0.518		Carvedilol		448.2221944	1	2.0302	2.22E-16	1.43E-16	Infinity		x	x	x	x
2.03_448.2222m/z	159515		M+ACN+H	C16H30N4O6S	37.9	0	-0.583089636			90.2594267	100 - 20.1 - 7.68 - 1.24 - 0.192		Ile Ala Cys Thr		448.2221944	1	2.0302	2.22E-16	1.43E-16	Infinity		x	x	x	x
2.03_448.2222m/z	159800		M+ACN+H	C16H30N4O6S	37.9	0	-0.583089636			90.2594267	100 - 20.1 - 7.68 - 1.24 - 0.192		Ile Ala Thr Cys		448.2221944	1	2.0302	2.22E-16	1.43E-16	Infinity		x	x	x	x
2.03_448.2222m/z	159895		M+ACN+H	C16H30N4O6S	37.9	0	-0.583089636			90.2594267	100 - 20.1 - 7.68 - 1.24 - 0.192		Ile Cys Ala Thr		448.2221944	1	2.0302	2.22E-16	1.43E-16	Infinity		x	x	x	x
2.03_448.2222m/z	160199		M+ACN+H	C16H30N4O6S	37.9	0	-0.583089636			90.2594267	100 - 20.1 - 7.68 - 1.24 - 0.192		Ile Cys Thr Ala		448.2221944	1	2.0302	2.22E-16	1.43E-16	Infinity		x	x	x	x
2.03_448.2222m/z	161694		M+ACN+H	C16H30N4O6S	37.9	0	-0.583089636			90.2594267	100 - 20.1 - 7.68 - 1.24 - 0.192		Ile Gly Met Ser		448.2221944	1	2.0302	2.22E-16	1.43E-16	Infinity		x	x	x	x
2.03_448.2222m/z	161789		M+ACN+H	C16H30N4O6S	37.9	0	-0.583089636			90.2594267	100 - 20.1 - 7.68 - 1.24 - 0.192		Ile Gly Ser Met		448.2221944	1	2.0302	2.22E-16	1.43E-16	Infinity		x	x	x	x
2.03_448.2222m/z	163594		M+ACN+H	C16H30N4O6S	37.9	0	-0.583089636			90.2594267	100 - 20.1 - 7.68 - 1.24 - 0.192		Ile Met Gly Ser		448.2221944	1	2.0302	2.22E-16	1.43E-16	Infinity		x	x	x	x
2.03_448.2222m/z	163784		M+ACN+H	C16H30N4O6S	37.9	0	-0.583089636			90.2594267	100 - 20.1 - 7.68 - 1.24 - 0.192		Ile Met Ser Gly		448.2221944	1	2.0302	2.22E-16	1.43E-16	Infinity		x	x	x	x
2.03_448.2222m/z	165589		M+ACN+H	C16H30N4O6S	37.9	0	-0.583089636			90.2594267	100 - 20.1 - 7.68 - 1.24 - 0.192		Ile Ser Gly Met		448.2221944	1	2.0302	2.22E-16	1.43E-16	Infinity		x	x	x	x
2.03_448.2222m/z	165684		M+ACN+H	C16H30N4O6S	37.9	0	-0.583089636			90.2594267	100 - 20.1 - 7.68 - 1.24 - 0.192		Ile Ser Met Gly		448.2221944	1	2.0302	2.22E-16	1.43E-16	Infinity		x	x	x	x
2.03_448.2222m/z	165880		M+ACN+H	C16H30N4O6S	37.9	0	-0.583089636			90.2594267	100 - 20.1 - 7.68 - 1.24 - 0.192		Ile Thr Ala Cys		448.2221944	1	2.0302	2.22E-16	1.43E-16	Infinity		x	x	x	x
2.03_448.2222m/z	165899		M+ACN+H	C16H30N4O6S	37.9	0	-0.583089636			90.2594267	100 - 20.1 - 7.68 - 1.24 - 0.192		Ile Thr Cys Ala		448.2221944	1	2.0302	2.22E-16	1.43E-16	Infinity		x	x	x	x
2.03_448.2222m/z	16723		M+ACN+H	C16H30N4O6S	37.9	0	-0.583089636			90.2594267	100 - 20.1 - 7.68 - 1.24 - 0.192		Met Glu Lys		448.2221944	1	2.0302	2.22E-16	1.43E-16	Infinity		x	x	x	x
2.03_448.2222m/z	171795		M+H-H2O	C18H35N5O7S	37.4	0	-0.509105723			87.75810865	100 - 22.8 - 8.44 - 1.49 - 0.243		Lys Met Ser Thr		448.2221944	1	2.0302	2.22E-16	1.43E-16	Infinity		x	x	x	x
2.03_448.2222m/z	171814		M+H-H2O	C18H35N5O7S	37.4	0	-0.509105723			87.75810865	100 - 22.8 - 8.44 - 1.49 - 0.243		Lys Met Thr Ser		448.2221944	1	2.0302	2.22E-16	1.43E-16	Infinity		x	x	x	x
2.03_448.2222m/z	173695		M+H-H2O	C18H35N5O7S	37.4	0	-0.509105722			87.75810865	100 - 22.8 - 8.44 - 1.49 - 0.243		Lys Ser Met Thr		448.2221944	1	2.0302	2.22E-16	1.43E-16	Infinity		x	x	x	x
2.03_448.2222m/z	173809		M+H-H2O	C18H35N5O7S	37.4	0	-0.509105723			87.75810865	100 - 22.8 - 8.44 - 1.49 - 0.243		Lys Ser Thr Met		448.2221944	1	2.0302	2.22E-16	1.43E-16	Infinity		x	x	x	x
2.03_448.2222m/z	174094		M+H-H2O	C18H35N5O7S	37.4	0	-0.509105723			87.75810865	100 - 22.8 - 8.44 - 1.49 - 0.243		Lys Thr Met Ser		448.2221944	1	2.0302	2.22E-16	1.43E-16	Infinity		x	x	x	x
2.03_448.2222m/z	174189		M+H-H2O	C18H35N5O7S	37.4	0	-0.509105723			87.75810865	100 - 22.8 - 8.44 - 1.49 - 0.243		Lys Thr Ser Met		448.2221944	1	2.0302	2.22E-16	1.43E-16	Infinity		x	x	x	x
2.03_448.2222m/z	175515		M+ACN+H	C16H30N4O6S	37.9	0	-0.583089636			90.2594267	100 - 20.1 - 7.68 - 1.24 - 0.192		Leu Ala Cys Thr		448.2221944	1	2.0302	2.22E-16	1.43E-16	Infinity		x	x	x	x
2.03_448.2222m/z	175800		M+ACN+H	C16H30N4O6S	37.9	0	-0.583089636			90.2594267	100 - 20.1 - 7.68 - 1.24 - 0.192		Leu Ala Thr Cys		448.2221944	1	2.0302	2.22E-16	1.43E-16	Infinity		x	x	x	x
2.03_448.2222m/z	175895		M+ACN+H	C16H30N4O6S	37.9	0	-0.583089636			90.2594267	100 - 20.1 - 7.68 - 1.24 - 0.192		Leu Cys Ala Thr		448.2221944	1	2.0302	2.22E-16	1.43E-16	Infinity		x	x	x	x
2.03_448.2222m/z	17612		M+ACN+H	C16H30N4O6S	37.9	0	-0.583089636			90.2594267	100 - 20.1 - 7.68 - 1.24 - 0.192		Lys Met Glu		448.2221944	1	2.0302	2.22E-16	1.43E-16	Infinity		x	x	x	x
2.03_448.2222m/z	176199		M+ACN+H	C16H30N4O6S	37.9	0	-0.583089636			90.2594267	100 - 20.1 - 7.68 - 1.24 - 0.192		Leu Cys Thr Ala		448.2221944	1	2.0302	2.22E-16	1.43E-16	Infinity		x	x	x	x
2.03_448.2222m/z	177694		M+ACN+H	C16H30N4O6S	37.9	0	-0.583089636			90.2594267	100 - 20.1 - 7.68 - 1.24 - 0.192		Leu Gly Met Ser		448.2221944	1	2.0302	2.22E-16	1.43E-16	Infinity		x	x	x	x
2.03_448.2222m/z	177789		M+ACN+H	C16H30N4O6S	37.9	0	-0.583089636			90.2594267	100 - 20.1 - 7.68 - 1.24 - 0.192		Leu Gly Ser Met		448.2221944	1	2.0302	2.22E-16	1.43E-16	Infinity		x	x	x	x
2.03_448.2222m/z	179594		M+ACN+H	C16H30N4O6S	37.9	0	-0.583089636			90.2594267	100 - 20.1 - 7.68 - 1.24 - 0.192		Leu Met Gly Ser		448.2221944	1	2.0302	2.22E-16	1.43E-16	Infinity		x	x	x	x
2.03_448.2222m/z	179784		M+ACN+H	C16H30N4O6S	37.9	0	-0.583089636			90.2594267	100 - 20.1 - 7.68 - 1.24 - 0.192		Leu Met Ser Gly		448.2221944	1	2.0302	2.22E-16	1.43E-16	Infinity		x	x	x	x
2.03_448.2222m/z	181589		M+ACN+H	C16H30N4O6S	37.9	0	-0.583089636			90.2594267	100 - 20.1 - 7.68 - 1.24 - 0.192		Leu Ser Gly Met		448.2221944	1	2.0302	2.22E-16	1.43E-16	Infinity		x	x	x	x
2.03_448.2222m/z	181684		M+ACN+H	C16H30N4O6S	37.9	0	-0.583089636			90.2594267	100 - 20.1 - 7.68 - 1.24 - 0.192		Leu Ser Met Gly		448.2221944	1	2.0302	2.22E-16	1.43E-16	Infinity		x	x	x	x
2.03_448.2222m/z	181880		M+ACN+H	C16H30N4O6S	37.9	0	-0.583089636			90.2594267	100 - 20.1 - 7.68 - 1.24 - 0.192		Leu Thr Ala Cys		448.2221944	1	2.0302	2.22E-16	1.43E-16	Infinity		x	x	x	x
2.03_448.2222m/z	181899		M+ACN+H	C16H30N4O6S	37.9	0	-0.583089636			90.2594267	100 - 20.1 - 7.68 - 1.24 - 0.192		Leu Thr Cys Ala		448.2221944	1	2.0302	2.22E-16	1.43E-16	Infinity		x	x	x	x
2.03_448.2222m/z	183796		M+ACN+H	C16H30N4O6S	37.9	0	-0.583089636			90.2594267	100 - 20.1 - 7.68 - 1.24 - 0.192		Met Ala Ser Val		448.2221944	1	2.0302	2.22E-16	1.43E-16	Infinity		x	x	x	x
2.03_448.2222m/z	183834		M+ACN+H	C16H30N4O6S	37.9	0	-0.583089636			90.2594267	100 - 20.1 - 7.68 - 1.24 - 0.192		Met Ala Val Ser		448.2221944	1	2.0302	2.22E-16	1.43E-16	Infinity		x	x	x	x
2.03_448.2222m/z	18462		M+ACN+H	C16H30N4O6S	37.9	0	-0.583089636			90.2594267	100 - 20.1 - 7.68 - 1.24 - 0.192		Met Lys Glu		448.2221944	1	2.0302	2.22E-16	1.43E-16	Infinity		x	x	x	x
2.03_448.2222m/z	185634		M+ACN+H	C16H30N4O6S	37.9	0	-0.583089636			90.2594267	100 - 20.1 - 7.68 - 1.24 - 0.192		Met Gly Ile Ser		448.2221944	1	2.0302	2.22E-16	1.43E-16	Infinity		x	x	x	x
2.03_448.2222m/z	185674		M+ACN+H	C16H30N4O6S	37.9	0	-0.583089636			90.2594267	100 - 20.1 - 7.68 - 1.24 - 0.192		Met Gly Leu Ser		448.2221944	1	2.0302	2.22E-16	1.43E-16	Infinity		x	x	x	x
2.03_448.2222m/z	185786		M+ACN+H	C16H30N4O6S	37.9	0	-0.583089636			90.2594267	100 - 20.1 - 7.68 - 1.24 - 0.192		Met Gly Ser Ile		448.2221944	1	2.0302	2.22E-16	1.43E-16	Infinity		x	x	x	x
2.03_448.2222m/z	185788		M+ACN+H	C16H30N4O6S	37.9	0	-0.583089636			90.2594267	100 - 20.1 - 7.68 - 1.24 - 0.192		Met Gly Ser Leu		448.2221944	1	2.0302	2.22E-16	1.43E-16	Infinity		x	x	x	x
2.03_448.2222m/z	185816		M+ACN+H	C16H30N4O6S	37.9	0	-0.583089636			90.2594267	100 - 20.1 - 7.68 - 1.24 - 0.192		Met Gly Thr Val		448.2221944	1	2.0302	2.22E-16	1.43E-16	Infinity		x	x	x	x
2.03_448.2222m/z	185835		M+ACN+H	C16H30N4O6S	37.9	0	-0.583089636			90.2594267	100 - 20.1 - 7.68 - 1.24 - 0.192		Met Gly Val Thr		448.2221944	1	2.0302	2.22E-16	1.43E-16	Infinity		x	x	x	x
2.03_448.2222m/z	186394		M+ACN+H	C16H30N4O6S	37.9	0	-0.583089636			90.2594267	100 - 20.1 - 7.68 - 1.24 - 0.192		Met Ile Gly Ser		448.2221944	1	2.0302	2.22E-16	1.43E-16	Infinity		x	x	x	x
2.03_448.2222m/z	186584		M+ACN+H	C16H30N4O6S	37.9	0	-0.583089636			90.2594267	100 - 20.1 - 7.68 - 1.24 - 0.192		Met Ile Ser Gly		448.2221944	1	2.0302	2.22E-16	1.43E-16	Infinity		x	x	x	x
2.03_448.2222m/z	186995		M+H-H2O	C18H35N5O7S	37.4	0	-0.509105723			87.75810865	100 - 22.8 - 8.44 - 1.49 - 0.243		Met Lys Ser Thr		448.2221944	1	2.0302	2.22E-16	1.43E-16	Infinity		x	x	x	x
2.03_448.2222m/z	187014		M+H-H2O	C18H35N5O7S	37.4	0	-0.509105723			87.75810865	100 - 22.8 - 8.44 - 1.49 - 0.243		Met Lys Thr Ser		448.2221944	1	2.0302	2.22E-16	1.43E-16	Infinity		x	x	x	x
2.03_448.2222m/z	187194		M+ACN+H	C16H30N4O6S	37.9	0	-0.583089636			90.2594267	100 - 20.1 - 7.68 - 1.24 - 0.192		Met Leu Gly Ser		448.2221944	1	2.0302	2.22E-16	1.43E-16	Infinity		x	x	x	x
2.03_448.2222m/z	187384		M+ACN+H	C16H30N4O6S	37.9	0	-0.583089636			90.2594267	100 - 20.1 - 7.68 - 1.24 - 0.192		Met Leu Ser Gly		448.2221944	1	2.0302	2.22E-16	1.43E-16	Infinity		x	x	x	x
2.03_448.2222m/z	189496		M+ACN+H	C16H30N4O6S	37.9	0	-0.583089636			90.2594267	100 - 20.1 - 7.68 - 1.24 - 0.192		Met Ser Ala Val		448.2221944	1	2.0302	2.22E-16	1.43E-16	Infinity		x	x	x	x
2.03_448.2222m/z	189586		M+ACN+H	C16H30N4O6S	37.9	0	-0.583089636			90.2594267	100 - 20.1 - 7.68 - 1.24 - 0.192		Met Ser Gly Ile		448.2221944	1	2.0302	2.22E-16	1.43E-16	Infinity		x	x	x	x
2.03_448.2222m/z	189588		M+ACN+H	C16H30N4O6S	37.9	0	-0.583089636			90.2594267	100 - 20.1 - 7.68 - 1.24 - 0.192		Met Ser Gly Leu		448.2221944	1	2.0302	2.22E-16	1.43E-16	Infinity		x	x	x	x
2.03_448.2222m/z	189624		M+ACN+H	C16H30N4O6S	37.9	0	-0.583089636			90.2594267	100 - 20.1 - 7.68 - 1.24 - 0.192		Met Ser Ile Gly		448.2221944	1	2.0302	2.22E-16	1.43E-16	Infinity		x	x	x	x
2.03_448.2222m/z	189655		M+H-H2O	C18H35N5O7S	37.4	0	-0.509105723			87.75810865	100 - 22.8 - 8.44 - 1.49 - 0.243		Met Ser Lys Thr		448.2221944	1	2.0302	2.22E-16	1.43E-16	Infinity		x	x	x	x
2.03_448.2222m/z	189664		M+ACN+H	C16H30N4O6S	37.9	0	-0.583089636			90.2594267	100 - 20.1 - 7.68 - 1.24 - 0.192		Met Ser Leu Gly		448.2221944	1	2.0302	2.22E-16	1.43E-16	Infinity		x	x	x	x
2.03_448.2222m/z	189807		M+H-H2O	C18H35N5O7S	37.4	0	-0.509105723			87.75810865	100 - 22.8 - 8.44 - 1.49 - 0.243		Met Ser Thr Lys		448.2221944	1	2.0302	2.22E-16	1.43E-16	Infinity		x	x	x	x
2.03_448.2222m/z	189819		M+ACN+H	C16H30N4O6S	37.9	0	-0.583089636			90.2594267	100 - 20.1 - 7.68 - 1.24 - 0.192		Met Ser Val Ala		448.2221944	1	2.0302	2.22E-16	1.43E-16	Infinity		x	x	x	x
2.03_448.2222m/z	189996		M+ACN+H	C16H30N4O6S	37.9	0	-0.583089636			90.2594267	100 - 20.1 - 7.68 - 1.24 - 0.192		Met Thr Gly Val		448.2221944	1	2.0302	2.22E-16	1.43E-16	Infinity		x	x	x	x
2.03_448.2222m/z	190054		M+H-H2O	C18H35N5O7S	37.4	0	-0.509105723			87.75810865	100 - 22.8 - 8.44 - 1.49 - 0.243		Met Thr Lys Ser		448.2221944	1	2.0302	2.22E-16	1.43E-16	Infinity		x	x	x	x
2.03_448.2222m/z	190187		M+H-H2O	C18H35N5O7S	37.4	0	-0.509105723			87.75810865	100 - 22.8 - 8.44 - 1.49 - 0.243		Met Thr Ser Lys		448.2221944	1	2.0302	2.22E-16	1.43E-16	Infinity		x	x	x	x
2.03_448.2222m/z	190224		M+ACN+H	C16H30N4O6S	37.9	0	-0.583089636			90.2594267	100 - 20.1 - 7.68 - 1.24 - 0.192		Met Thr Val Gly		448.2221944	1	2.0302	2.22E-16	1.43E-16	Infinity		x	x	x	x
2.03_448.2222m/z	190294		M+ACN+H	C16H30N4O6S	37.9	0	-0.583089636			90.2594267	100 - 20.1 - 7.68 - 1.24 - 0.192		Met Val Ala Ser		448.2221944	1	2.0302	2.22E-16	1.43E-16	Infinity		x	x	x	x
2.03_448.2222m/z	190395		M+ACN+H	C16H30N4O6S	37.9	0	-0.583089636			90.2594267	100 - 20.1 - 7.68 - 1.24 - 0.192		Met Val Gly Thr		448.2221944	1	2.0302	2.22E-16	1.43E-16	Infinity		x	x	x	x
2.03_448.2222m/z	190579		M+ACN+H	C16H30N4O6S	37.9	0	-0.583089636			90.2594267	100 - 20.1 - 7.68 - 1.24 - 0.192		Met Val Ser Ala		448.2221944	1	2.0302	2.22E-16	1.43E-16	Infinity		x	x	x	x
2.03_448.2222m/z	190604		M+ACN+H	C16H30N4O6S	37.9	0	-0.583089636			90.2594267	100 - 20.1 - 7.68 - 1.24 - 0.192		Met Val Thr Gly		448.2221944	1	2.0302	2.22E-16	1.43E-16	Infinity		x	x	x	x
2.03_448.2222m/z	19083		M+ACN+H	C16H30N4O6S	37.9	0	-0.583089636			90.2594267	100 - 20.1 - 7.68 - 1.24 - 0.192		Glu Met Lys		448.2221944	1	2.0302	2.22E-16	1.43E-16	Infinity		x	x	x	x
2.03_448.2222m/z	22004		M+ACN+H	C16H30N4O6S	37.9	0	-0.583089636			90.2594267	100 - 20.1 - 7.68 - 1.24 - 0.192		Lys Glu Met		448.2221944	1	2.0302	2.22E-16	1.43E-16	Infinity		x	x	x	x
2.03_448.2222m/z	223696		M+ACN+H	C16H30N4O6S	37.9	0	-0.583089636			90.2594267	100 - 20.1 - 7.68 - 1.24 - 0.192		Ser Ala Met Val		448.2221944	1	2.0302	2.22E-16	1.43E-16	Infinity		x	x	x	x
2.03_448.2222m/z	223829		M+ACN+H	C16H30N4O6S	37.9	0	-0.583089636			90.2594267	100 - 20.1 - 7.68 - 1.24 - 0.192		Ser Ala Val Met		448.2221944	1	2.0302	2.22E-16	1.43E-16	Infinity		x	x	x	x
2.03_448.2222m/z	224236		M+ACN+H	C16H30N4O6S	37.9	0	-0.583089636			90.2594267	100 - 20.1 - 7.68 - 1.24 - 0.192		Ser Cys Val Val		448.2221944	1	2.0302	2.22E-16	1.43E-16	Infinity		x	x	x	x
2.03_448.2222m/z	225629		M+ACN+H	C16H30N4O6S	37.9	0	-0.583089636			90.2594267	100 - 20.1 - 7.68 - 1.24 - 0.192		Ser Gly Ile Met		448.2221944	1	2.0302	2.22E-16	1.43E-16	Infinity		x	x	x	x
2.03_448.2222m/z	225669		M+ACN+H	C16H30N4O6S	37.9	0	-0.583089636			90.2594267	100 - 20.1 - 7.68 - 1.24 - 0.192		Ser Gly Leu Met		448.2221944	1	2.0302	2.22E-16	1.43E-16	Infinity		x	x	x	x
2.03_448.2222m/z	225686		M+ACN+H	C16H30N4O6S	37.9	0	-0.583089636			90.2594267	100 - 20.1 - 7.68 - 1.24 - 0.192		Ser Gly Met Ile		448.2221944	1	2.0302	2.22E-16	1.43E-16	Infinity		x	x	x	x
2.03_448.2222m/z	225688		M+ACN+H	C16H30N4O6S	37.9	0	-0.583089636			90.2594267	100 - 20.1 - 7.68 - 1.24 - 0.192		Ser Gly Met Leu		448.2221944	1	2.0302	2.22E-16	1.43E-16	Infinity		x	x	x	x
2.03_448.2222m/z	226389		M+ACN+H	C16H30N4O6S	37.9	0	-0.583089636			90.2594267	100 - 20.1 - 7.68 - 1.24 - 0.192		Ser Ile Gly Met		448.2221944	1	2.0302	2.22E-16	1.43E-16	Infinity		x	x	x	x
2.03_448.2222m/z	226484		M+ACN+H	C16H30N4O6S	37.9	0	-0.583089636			90.2594267	100 - 20.1 - 7.68 - 1.24 - 0.192		Ser Ile Met Gly		448.2221944	1	2.0302	2.22E-16	1.43E-16	Infinity		x	x	x	x
2.03_448.2222m/z	226895		M+H-H2O	C18H35N5O7S	37.4	0	-0.509105722			87.75810865	100 - 22.8 - 8.44 - 1.49 - 0.243		Ser Lys Met Thr		448.2221944	1	2.0302	2.22E-16	1.43E-16	Infinity		x	x	x	x
2.03_448.2222m/z	227009		M+H-H2O	C18H35N5O7S	37.4	0	-0.509105723			87.75810865	100 - 22.8 - 8.44 - 1.49 - 0.243		Ser Lys Thr Met		448.2221944	1	2.0302	2.22E-16	1.43E-16	Infinity		x	x	x	x
2.03_448.2222m/z	227189		M+ACN+H	C16H30N4O6S	37.9	0	-0.583089636			90.2594267	100 - 20.1 - 7.68 - 1.24 - 0.192		Ser Leu Gly Met		448.2221944	1	2.0302	2.22E-16	1.43E-16	Infinity		x	x	x	x
2.03_448.2222m/z	227284		M+ACN+H	C16H30N4O6S	37.9	0	-0.583089636			90.2594267	100 - 20.1 - 7.68 - 1.24 - 0.192		Ser Leu Met Gly		448.2221944	1	2.0302	2.22E-16	1.43E-16	Infinity		x	x	x	x
2.03_448.2222m/z	227496		M+ACN+H	C16H30N4O6S	37.9	0	-0.583089636			90.2594267	100 - 20.1 - 7.68 - 1.24 - 0.192		Ser Met Ala Val		448.2221944	1	2.0302	2.22E-16	1.43E-16	Infinity		x	x	x	x
2.03_448.2222m/z	227586		M+ACN+H	C16H30N4O6S	37.9	0	-0.583089636			90.2594267	100 - 20.1 - 7.68 - 1.24 - 0.192		Ser Met Gly Ile		448.2221944	1	2.0302	2.22E-16	1.43E-16	Infinity		x	x	x	x
2.03_448.2222m/z	227588		M+ACN+H	C16H30N4O6S	37.9	0	-0.583089636			90.2594267	100 - 20.1 - 7.68 - 1.24 - 0.192		Ser Met Gly Leu		448.2221944	1	2.0302	2.22E-16	1.43E-16	Infinity		x	x	x	x
2.03_448.2222m/z	227624		M+ACN+H	C16H30N4O6S	37.9	0	-0.583089636			90.2594267	100 - 20.1 - 7.68 - 1.24 - 0.192		Ser Met Ile Gly		448.2221944	1	2.0302	2.22E-16	1.43E-16	Infinity		x	x	x	x
2.03_448.2222m/z	227655		M+H-H2O	C18H35N5O7S	37.4	0	-0.509105722			87.75810865	100 - 22.8 - 8.44 - 1.49 - 0.243		Ser Met Lys Thr		448.2221944	1	2.0302	2.22E-16	1.43E-16	Infinity		x	x	x	x
2.03_448.2222m/z	227664		M+ACN+H	C16H30N4O6S	37.9	0	-0.583089636			90.2594267	100 - 20.1 - 7.68 - 1.24 - 0.192		Ser Met Leu Gly		448.2221944	1	2.0302	2.22E-16	1.43E-16	Infinity		x	x	x	x
2.03_448.2222m/z	227807		M+H-H2O	C18H35N5O7S	37.4	0	-0.509105722			87.75810865	100 - 22.8 - 8.44 - 1.49 - 0.243		Ser Met Thr Lys		448.2221944	1	2.0302	2.22E-16	1.43E-16	Infinity		x	x	x	x
2.03_448.2222m/z	227819		M+ACN+H	C16H30N4O6S	37.9	0	-0.583089636			90.2594267	100 - 20.1 - 7.68 - 1.24 - 0.192		Ser Met Val Ala		448.2221944	1	2.0302	2.22E-16	1.43E-16	Infinity		x	x	x	x
2.03_448.2222m/z	230049		M+H-H2O	C18H35N5O7S	37.4	0	-0.509105723			87.75810865	100 - 22.8 - 8.44 - 1.49 - 0.243		Ser Thr Lys Met		448.2221944	1	2.0302	2.22E-16	1.43E-16	Infinity		x	x	x	x
2.03_448.2222m/z	230087		M+H-H2O	C18H35N5O7S	37.4	0	-0.509105723			87.75810865	100 - 22.8 - 8.44 - 1.49 - 0.243		Ser Thr Met Lys		448.2221944	1	2.0302	2.22E-16	1.43E-16	Infinity		x	x	x	x
2.03_448.2222m/z	230289		M+ACN+H	C16H30N4O6S	37.9	0	-0.583089636			90.2594267	100 - 20.1 - 7.68 - 1.24 - 0.192		Ser Val Ala Met		448.2221944	1	2.0302	2.22E-16	1.43E-16	Infinity		x	x	x	x
2.03_448.2222m/z	230316		M+ACN+H	C16H30N4O6S	37.9	0	-0.583089636			90.2594267	100 - 20.1 - 7.68 - 1.24 - 0.192		Ser Val Cys Val		448.2221944	1	2.0302	2.22E-16	1.43E-16	Infinity		x	x	x	x
2.03_448.2222m/z	230479		M+ACN+H	C16H30N4O6S	37.9	0	-0.583089636			90.2594267	100 - 20.1 - 7.68 - 1.24 - 0.192		Ser Val Met Ala		448.2221944	1	2.0302	2.22E-16	1.43E-16	Infinity		x	x	x	x
2.03_448.2222m/z	230620		M+ACN+H	C16H30N4O6S	37.9	0	-0.583089636			90.2594267	100 - 20.1 - 7.68 - 1.24 - 0.192		Ser Val Val Cys		448.2221944	1	2.0302	2.22E-16	1.43E-16	Infinity		x	x	x	x
2.03_448.2222m/z	231506		M+ACN+H	C16H30N4O6S	37.9	0	-0.583089636			90.2594267	100 - 20.1 - 7.68 - 1.24 - 0.192		Thr Ala Cys Ile		448.2221944	1	2.0302	2.22E-16	1.43E-16	Infinity		x	x	x	x
2.03_448.2222m/z	231508		M+ACN+H	C16H30N4O6S	37.9	0	-0.583089636			90.2594267	100 - 20.1 - 7.68 - 1.24 - 0.192		Thr Ala Cys Leu		448.2221944	1	2.0302	2.22E-16	1.43E-16	Infinity		x	x	x	x
2.03_448.2222m/z	231620		M+ACN+H	C16H30N4O6S	37.9	0	-0.583089636			90.2594267	100 - 20.1 - 7.68 - 1.24 - 0.192		Thr Ala Ile Cys		448.2221944	1	2.0302	2.22E-16	1.43E-16	Infinity		x	x	x	x
2.03_448.2222m/z	231660		M+ACN+H	C16H30N4O6S	37.9	0	-0.583089636			90.2594267	100 - 20.1 - 7.68 - 1.24 - 0.192		Thr Ala Leu Cys		448.2221944	1	2.0302	2.22E-16	1.43E-16	Infinity		x	x	x	x
2.03_448.2222m/z	231886		M+ACN+H	C16H30N4O6S	37.9	0	-0.583089636			90.2594267	100 - 20.1 - 7.68 - 1.24 - 0.192		Thr Cys Ala Ile		448.2221944	1	2.0302	2.22E-16	1.43E-16	Infinity		x	x	x	x
2.03_448.2222m/z	231888		M+ACN+H	C16H30N4O6S	37.9	0	-0.583089636			90.2594267	100 - 20.1 - 7.68 - 1.24 - 0.192		Thr Cys Ala Leu		448.2221944	1	2.0302	2.22E-16	1.43E-16	Infinity		x	x	x	x
2.03_448.2222m/z	232019		M+ACN+H	C16H30N4O6S	37.9	0	-0.583089636			90.2594267	100 - 20.1 - 7.68 - 1.24 - 0.192		Thr Cys Ile Ala		448.2221944	1	2.0302	2.22E-16	1.43E-16	Infinity		x	x	x	x
2.03_448.2222m/z	232059		M+ACN+H	C16H30N4O6S	37.9	0	-0.583089636			90.2594267	100 - 20.1 - 7.68 - 1.24 - 0.192		Thr Cys Leu Ala		448.2221944	1	2.0302	2.22E-16	1.43E-16	Infinity		x	x	x	x
2.03_448.2222m/z	233696		M+ACN+H	C16H30N4O6S	37.9	0	-0.583089636			90.2594267	100 - 20.1 - 7.68 - 1.24 - 0.192		Thr Gly Met Val		448.2221944	1	2.0302	2.22E-16	1.43E-16	Infinity		x	x	x	x
2.03_448.2222m/z	233829		M+ACN+H	C16H30N4O6S	37.9	0	-0.583089636			90.2594267	100 - 20.1 - 7.68 - 1.24 - 0.192		Thr Gly Val Met		448.2221944	1	2.0302	2.22E-16	1.43E-16	Infinity		x	x	x	x
2.03_448.2222m/z	234280		M+ACN+H	C16H30N4O6S	37.9	0	-0.583089636			90.2594267	100 - 20.1 - 7.68 - 1.24 - 0.192		Thr Ile Ala Cys		448.2221944	1	2.0302	2.22E-16	1.43E-16	Infinity		x	x	x	x
2.03_448.2222m/z	234299		M+ACN+H	C16H30N4O6S	37.9	0	-0.583089636			90.2594267	100 - 20.1 - 7.68 - 1.24 - 0.192		Thr Ile Cys Ala		448.2221944	1	2.0302	2.22E-16	1.43E-16	Infinity		x	x	x	x
2.03_448.2222m/z	234894		M+H-H2O	C18H35N5O7S	37.4	0	-0.509105723			87.75810865	100 - 22.8 - 8.44 - 1.49 - 0.243		Thr Lys Met Ser		448.2221944	1	2.0302	2.22E-16	1.43E-16	Infinity		x	x	x	x
2.03_448.2222m/z	234989		M+H-H2O	C18H35N5O7S	37.4	0	-0.509105723			87.75810865	100 - 22.8 - 8.44 - 1.49 - 0.243		Thr Lys Ser Met		448.2221944	1	2.0302	2.22E-16	1.43E-16	Infinity		x	x	x	x
2.03_448.2222m/z	235080		M+ACN+H	C16H30N4O6S	37.9	0	-0.583089636			90.2594267	100 - 20.1 - 7.68 - 1.24 - 0.192		Thr Leu Ala Cys		448.2221944	1	2.0302	2.22E-16	1.43E-16	Infinity		x	x	x	x
2.03_448.2222m/z	235099		M+ACN+H	C16H30N4O6S	37.9	0	-0.583089636			90.2594267	100 - 20.1 - 7.68 - 1.24 - 0.192		Thr Leu Cys Ala		448.2221944	1	2.0302	2.22E-16	1.43E-16	Infinity		x	x	x	x
2.03_448.2222m/z	235596		M+ACN+H	C16H30N4O6S	37.9	0	-0.583089636			90.2594267	100 - 20.1 - 7.68 - 1.24 - 0.192		Thr Met Gly Val		448.2221944	1	2.0302	2.22E-16	1.43E-16	Infinity		x	x	x	x
2.03_448.2222m/z	235654		M+H-H2O	C18H35N5O7S	37.4	0	-0.509105722			87.75810865	100 - 22.8 - 8.44 - 1.49 - 0.243		Thr Met Lys Ser		448.2221944	1	2.0302	2.22E-16	1.43E-16	Infinity		x	x	x	x
2.03_448.2222m/z	235787		M+H-H2O	C18H35N5O7S	37.4	0	-0.509105722			87.75810865	100 - 22.8 - 8.44 - 1.49 - 0.243		Thr Met Ser Lys		448.2221944	1	2.0302	2.22E-16	1.43E-16	Infinity		x	x	x	x
2.03_448.2222m/z	235824		M+ACN+H	C16H30N4O6S	37.9	0	-0.583089636			90.2594267	100 - 20.1 - 7.68 - 1.24 - 0.192		Thr Met Val Gly		448.2221944	1	2.0302	2.22E-16	1.43E-16	Infinity		x	x	x	x
2.03_448.2222m/z	23610		M+ACN+H	C16H30N4O6S	37.9	0	-0.583089636			90.2594267	100 - 20.1 - 7.68 - 1.24 - 0.192		Glu Lys Met		448.2221944	1	2.0302	2.22E-16	1.43E-16	Infinity		x	x	x	x
2.03_448.2222m/z	237649		M+H-H2O	C18H35N5O7S	37.4	0	-0.509105723			87.75810865	100 - 22.8 - 8.44 - 1.49 - 0.243		Thr Ser Lys Met		448.2221944	1	2.0302	2.22E-16	1.43E-16	Infinity		x	x	x	x
2.03_448.2222m/z	237687		M+H-H2O	C18H35N5O7S	37.4	0	-0.509105723			87.75810865	100 - 22.8 - 8.44 - 1.49 - 0.243		Thr Ser Met Lys		448.2221944	1	2.0302	2.22E-16	1.43E-16	Infinity		x	x	x	x
2.03_448.2222m/z	238389		M+ACN+H	C16H30N4O6S	37.9	0	-0.583089636			90.2594267	100 - 20.1 - 7.68 - 1.24 - 0.192		Thr Val Gly Met		448.2221944	1	2.0302	2.22E-16	1.43E-16	Infinity		x	x	x	x
2.03_448.2222m/z	238484		M+ACN+H	C16H30N4O6S	37.9	0	-0.583089636			90.2594267	100 - 20.1 - 7.68 - 1.24 - 0.192		Thr Val Met Gly		448.2221944	1	2.0302	2.22E-16	1.43E-16	Infinity		x	x	x	x
2.03_448.2222m/z	239694		M+ACN+H	C16H30N4O6S	37.9	0	-0.583089636			90.2594267	100 - 20.1 - 7.68 - 1.24 - 0.192		Val Ala Met Ser		448.2221944	1	2.0302	2.22E-16	1.43E-16	Infinity		x	x	x	x
2.03_448.2222m/z	239789		M+ACN+H	C16H30N4O6S	37.9	0	-0.583089636			90.2594267	100 - 20.1 - 7.68 - 1.24 - 0.192		Val Ala Ser Met		448.2221944	1	2.0302	2.22E-16	1.43E-16	Infinity		x	x	x	x
2.03_448.2222m/z	240196		M+ACN+H	C16H30N4O6S	37.9	0	-0.583089636			90.2594267	100 - 20.1 - 7.68 - 1.24 - 0.192		Val Cys Ser Val		448.2221944	1	2.0302	2.22E-16	1.43E-16	Infinity		x	x	x	x
2.03_448.2222m/z	240234		M+ACN+H	C16H30N4O6S	37.9	0	-0.583089636			90.2594267	100 - 20.1 - 7.68 - 1.24 - 0.192		Val Cys Val Ser		448.2221944	1	2.0302	2.22E-16	1.43E-16	Infinity		x	x	x	x
2.03_448.2222m/z	241695		M+ACN+H	C16H30N4O6S	37.9	0	-0.583089636			90.2594267	100 - 20.1 - 7.68 - 1.24 - 0.192		Val Gly Met Thr		448.2221944	1	2.0302	2.22E-16	1.43E-16	Infinity		x	x	x	x
2.03_448.2222m/z	241809		M+ACN+H	C16H30N4O6S	37.9	0	-0.583089636			90.2594267	100 - 20.1 - 7.68 - 1.24 - 0.192		Val Gly Thr Met		448.2221944	1	2.0302	2.22E-16	1.43E-16	Infinity		x	x	x	x
2.03_448.2222m/z	243494		M+ACN+H	C16H30N4O6S	37.9	0	-0.583089636			90.2594267	100 - 20.1 - 7.68 - 1.24 - 0.192		Val Met Ala Ser		448.2221944	1	2.0302	2.22E-16	1.43E-16	Infinity		x	x	x	x
2.03_448.2222m/z	243595		M+ACN+H	C16H30N4O6S	37.9	0	-0.583089636			90.2594267	100 - 20.1 - 7.68 - 1.24 - 0.192		Val Met Gly Thr		448.2221944	1	2.0302	2.22E-16	1.43E-16	Infinity		x	x	x	x
2.03_448.2222m/z	243779		M+ACN+H	C16H30N4O6S	37.9	0	-0.583089636			90.2594267	100 - 20.1 - 7.68 - 1.24 - 0.192		Val Met Ser Ala		448.2221944	1	2.0302	2.22E-16	1.43E-16	Infinity		x	x	x	x
2.03_448.2222m/z	243804		M+ACN+H	C16H30N4O6S	37.9	0	-0.583089636			90.2594267	100 - 20.1 - 7.68 - 1.24 - 0.192		Val Met Thr Gly		448.2221944	1	2.0302	2.22E-16	1.43E-16	Infinity		x	x	x	x
2.03_448.2222m/z	245489		M+ACN+H	C16H30N4O6S	37.9	0	-0.583089636			90.2594267	100 - 20.1 - 7.68 - 1.24 - 0.192		Val Ser Ala Met		448.2221944	1	2.0302	2.22E-16	1.43E-16	Infinity		x	x	x	x
2.03_448.2222m/z	245516		M+ACN+H	C16H30N4O6S	37.9	0	-0.583089636			90.2594267	100 - 20.1 - 7.68 - 1.24 - 0.192		Val Ser Cys Val		448.2221944	1	2.0302	2.22E-16	1.43E-16	Infinity		x	x	x	x
2.03_448.2222m/z	245679		M+ACN+H	C16H30N4O6S	37.9	0	-0.583089636			90.2594267	100 - 20.1 - 7.68 - 1.24 - 0.192		Val Ser Met Ala		448.2221944	1	2.0302	2.22E-16	1.43E-16	Infinity		x	x	x	x
2.03_448.2222m/z	245820		M+ACN+H	C16H30N4O6S	37.9	0	-0.583089636			90.2594267	100 - 20.1 - 7.68 - 1.24 - 0.192		Val Ser Val Cys		448.2221944	1	2.0302	2.22E-16	1.43E-16	Infinity		x	x	x	x
2.03_448.2222m/z	245989		M+ACN+H	C16H30N4O6S	37.9	0	-0.583089636			90.2594267	100 - 20.1 - 7.68 - 1.24 - 0.192		Val Thr Gly Met		448.2221944	1	2.0302	2.22E-16	1.43E-16	Infinity		x	x	x	x
2.03_448.2222m/z	246084		M+ACN+H	C16H30N4O6S	37.9	0	-0.583089636			90.2594267	100 - 20.1 - 7.68 - 1.24 - 0.192		Val Thr Met Gly		448.2221944	1	2.0302	2.22E-16	1.43E-16	Infinity		x	x	x	x
2.03_448.2222m/z	246314		M+ACN+H	C16H30N4O6S	37.9	0	-0.583089636			90.2594267	100 - 20.1 - 7.68 - 1.24 - 0.192		Val Val Cys Ser		448.2221944	1	2.0302	2.22E-16	1.43E-16	Infinity		x	x	x	x
2.03_448.2222m/z	246580		M+ACN+H	C16H30N4O6S	37.9	0	-0.583089636			90.2594267	100 - 20.1 - 7.68 - 1.24 - 0.192		Val Val Ser Cys		448.2221944	1	2.0302	2.22E-16	1.43E-16	Infinity		x	x	x	x
2.03_448.2222m/z	43255		2M+ACN+H	C12H13NO2	38.7	0	-2.187323643			96.30844623	100 - 13.6 - 1.26		Methsuximide		448.2221944	1	2.0302	2.22E-16	1.43E-16	Infinity		x	x	x	x
2.03_448.2222m/z	6485		2M+ACN+H	C12H13NO2	38.7	0	-2.187323643			96.30844623	100 - 13.6 - 1.26	http://nonlinear.com/redirect/outbound?p=hmdb&param=HMDB02096	3-Indolebutyric acid		448.2221944	1	2.0302	2.22E-16	1.43E-16	Infinity		x	x	x	x
2.03_448.2222m/z	68403		M+H-H2O	C26H31N3O5	36.7	0	-1.909762927			85.92841488	100 - 29.8 - 5.3 - 0.7		Codonocarpine		448.2221944	1	2.0302	2.22E-16	1.43E-16	Infinity		x	x	x	x
2.03_448.2222m/z	68430		2M+ACN+H	C12H13NO2	38.7	0	-2.187323643			96.30844623	100 - 13.6 - 1.26		Shihunine		448.2221944	1	2.0302	2.22E-16	1.43E-16	Infinity		x	x	x	x
2.03_448.2222m/z	93478		M+H-2H2O	C26H33N3O6	36.7	0	-1.838571745			85.70794163	100 - 29.8 - 5.53 - 0.765	http://nonlinear.com/redirect/outbound?p=hmdb&param=HMDB38843	N1-Caffeoyl-N10-feruloylspermidine		448.2221944	1	2.0302	2.22E-16	1.43E-16	Infinity		x	x	x	x
2.03_448.2222m/z	94211		2M+ACN+H	C12H13NO2	38.7	0	-2.187323643			96.30844623	100 - 13.6 - 1.26	http://nonlinear.com/redirect/outbound?p=hmdb&param=HMDB39656	5-(2-Furanyl)-1,2,3,4,5,6-hexahydro-7H-cyclopenta[b]pyridin-7-one		448.2221944	1	2.0302	2.22E-16	1.43E-16	Infinity		x	x	x	x
2.03_448.2222m/z	95910		2M+ACN+H	C12H13NO2	38.7	0	-2.187323643			96.30844623	100 - 13.6 - 1.26	http://nonlinear.com/redirect/outbound?p=hmdb&param=HMDB41526	Isosalsolidine		448.2221944	1	2.0302	2.22E-16	1.43E-16	Infinity		x	x	x	x
1.31_435.2386m/z	1438		M+H-H2O	C24H36O8	36.7	0	1.916649814			85.63368777	100 - 26.7 - 5.06 - 0.718		19-Norandrosterone glucuronide		435.2385966	1	1.308633333	2.22E-16	1.43E-16	Infinity		x	x	x	x
1.31_435.2386m/z	1440		M+H-H2O	C24H36O8	36.7	0	1.916649814			85.63368777	100 - 26.7 - 5.06 - 0.718		b-D-Glucopyranosiduronic acid, (3a,5b)-17-oxoestran-3-yl		435.2385966	1	1.308633333	2.22E-16	1.43E-16	Infinity		x	x	x	x
1.31_435.2386m/z	1443		M+H-H2O	C24H36O8	36.7	0	1.916649814			85.63368777	100 - 26.7 - 5.06 - 0.718		b-D-Glucopyranosiduronic acid, (3b,5a)-17-oxoestran-3-yl		435.2385966	1	1.308633333	2.22E-16	1.43E-16	Infinity		x	x	x	x
1.31_435.2386m/z	1444		M+H-H2O	C24H36O8	36.7	0	1.916649814			85.63368777	100 - 26.7 - 5.06 - 0.718		b-D-Glucopyranosiduronic acid, (3b,5b)-17-oxoestran-3-yl		435.2385966	1	1.308633333	2.22E-16	1.43E-16	Infinity		x	x	x	x
1.31_435.2386m/z	20097		M+CH3OH+H	C16H30N6O4S	37.4	0	0.450018168			87.54064131	100 - 20.8 - 7.4 - 1.2 - 0.169		Met Arg Pro		435.2385966	1	1.308633333	2.22E-16	1.43E-16	Infinity		x	x	x	x
1.31_435.2386m/z	20415		M+CH3OH+H	C16H30N6O4S	37.4	0	0.450018168			87.54064131	100 - 20.8 - 7.4 - 1.2 - 0.169		Met Pro Arg		435.2385966	1	1.308633333	2.22E-16	1.43E-16	Infinity		x	x	x	x
1.31_435.2386m/z	21078		M+CH3OH+H	C16H30N6O4S	37.4	0	0.450018168			87.54064131	100 - 20.8 - 7.4 - 1.2 - 0.169		Arg Pro Met		435.2385966	1	1.308633333	2.22E-16	1.43E-16	Infinity		x	x	x	x
1.31_435.2386m/z	21199		M+CH3OH+H	C16H30N6O4S	37.4	0	0.450018168			87.54064131	100 - 20.8 - 7.4 - 1.2 - 0.169		Pro Met Arg		435.2385966	1	1.308633333	2.22E-16	1.43E-16	Infinity		x	x	x	x
1.31_435.2386m/z	22860		M+CH3OH+H	C16H30N6O4S	37.4	0	0.450018168			87.54064131	100 - 20.8 - 7.4 - 1.2 - 0.169		Pro Arg Met		435.2385966	1	1.308633333	2.22E-16	1.43E-16	Infinity		x	x	x	x
1.31_435.2386m/z	23353		M+CH3OH+H	C16H30N6O4S	37.4	0	0.450018168			87.54064131	100 - 20.8 - 7.4 - 1.2 - 0.169		Arg Met Pro		435.2385966	1	1.308633333	2.22E-16	1.43E-16	Infinity		x	x	x	x
1.31_435.2386m/z	3968		M+CH3OH+H	C23H30O6	36.9	0	2.155097137			87.0230624	100 - 25.4 - 4.34 - 0.555		Cortisone acetate		435.2385966	1	1.308633333	2.22E-16	1.43E-16	Infinity		x	x	x	x
1.31_435.2386m/z	44258		M+CH3OH+H	C23H30O6	36.9	0	2.155097137			87.0230624	100 - 25.4 - 4.34 - 0.555		PREDNISOLONE ACETATE		435.2385966	1	1.308633333	2.22E-16	1.43E-16	Infinity		x	x	x	x
1.31_435.2386m/z	71326		M+CH3OH+H	C23H30O6	36.9	0	2.155097137			87.0230624	100 - 25.4 - 4.34 - 0.555		Citreoviridin		435.2385966	1	1.308633333	2.22E-16	1.43E-16	Infinity		x	x	x	x
1.31_435.2386m/z	73477		M+H-H2O	C24H36O8	36.7	0	1.916649814			85.63368777	100 - 26.7 - 5.06 - 0.718		Rhodojaponin I		435.2385966	1	1.308633333	2.22E-16	1.43E-16	Infinity		x	x	x	x
1.31_435.2386m/z	85064		M+2Na-H	C26H34N2O	36.7	0	0.814824288			84.61284029	100 - 29.3 - 4.34 - 0.435		AM1248		435.2385966	1	1.308633333	2.22E-16	1.43E-16	Infinity		x	x	x	x
1.31_435.2386m/z	87038		M+CH3OH+H	C23H30O6	36.9	0	2.155097137			87.0230624	100 - 25.4 - 4.34 - 0.555	http://nonlinear.com/redirect/outbound?p=hmdb&param=HMDB30523	Citreoviridin C		435.2385966	1	1.308633333	2.22E-16	1.43E-16	Infinity		x	x	x	x
1.31_435.2386m/z	90385		M+CH3OH+H	C23H30O6	36.9	0	2.155097137			87.0230624	100 - 25.4 - 4.34 - 0.555	http://nonlinear.com/redirect/outbound?p=hmdb&param=HMDB35027	Melleolide F		435.2385966	1	1.308633333	2.22E-16	1.43E-16	Infinity		x	x	x	x
1.31_435.2386m/z	91014		M+CH3OH+H	C23H30O6	36.9	0	2.155097137			87.0230624	100 - 25.4 - 4.34 - 0.555	http://nonlinear.com/redirect/outbound?p=hmdb&param=HMDB35774	Armillyl orsellinate		435.2385966	1	1.308633333	2.22E-16	1.43E-16	Infinity		x	x	x	x
1.31_435.2386m/z	91591		M+CH3OH+H	C23H30O6	36.9	0	2.155097137			87.0230624	100 - 25.4 - 4.34 - 0.555	http://nonlinear.com/redirect/outbound?p=hmdb&param=HMDB36462	Virolongin B		435.2385966	1	1.308633333	2.22E-16	1.43E-16	Infinity		x	x	x	x
1.54_236.1244m/z	15860		M+CH3OH+H	C7H13N3O4	37.7	0	1.733706854			90.78520529	100 - 8.97 - 1.18		Gly Ala Gly		236.1244492	1	1.53985	3.33E-16	2.08E-16	Infinity		x	x	x	x
1.54_236.1244m/z	16283		M+CH3OH+H	C7H13N3O4	37.7	0	1.733706854			90.78520529	100 - 8.97 - 1.18		Gly Gly Ala		236.1244492	1	1.53985	3.33E-16	2.08E-16	Infinity		x	x	x	x
1.54_236.1244m/z	20172		M+CH3OH+H	C7H13N3O4	37.7	0	1.733706854			90.78520529	100 - 8.97 - 1.18		Ala Gly Gly		236.1244492	1	1.53985	3.33E-16	2.08E-16	Infinity		x	x	x	x
1.54_236.1244m/z	23728		M+CH3OH+H	C7H13N3O4	37.7	0	1.733706854			90.78520529	100 - 8.97 - 1.18		Ala Asn		236.1244492	1	1.53985	3.33E-16	2.08E-16	Infinity		x	x	x	x
1.54_236.1244m/z	23789		M+CH3OH+H	C7H13N3O4	37.7	0	1.733706854			90.78520529	100 - 8.97 - 1.18		Asn Ala		236.1244492	1	1.53985	3.33E-16	2.08E-16	Infinity		x	x	x	x
1.54_236.1244m/z	23884		M+CH3OH+H	C7H13N3O4	37.7	0	1.733706854			90.78520529	100 - 8.97 - 1.18		Gly Gln		236.1244492	1	1.53985	3.33E-16	2.08E-16	Infinity		x	x	x	x
1.54_236.1244m/z	24027		M+CH3OH+H	C7H13N3O4	37.7	0	1.733706854			90.78520529	100 - 8.97 - 1.18		Gln Gly		236.1244492	1	1.53985	3.33E-16	2.08E-16	Infinity		x	x	x	x
1.54_236.1244m/z	85598		M+CH3OH+H	C7H13N3O4	37.7	0	1.733706854			90.78520529	100 - 8.97 - 1.18	http://nonlinear.com/redirect/outbound?p=hmdb&param=HMDB28682	Alanyl-Asparagine		236.1244492	1	1.53985	3.33E-16	2.08E-16	Infinity		x	x	x	x
1.54_236.1244m/z	85639		M+CH3OH+H	C7H13N3O4	37.7	0	1.733706854			90.78520529	100 - 8.97 - 1.18	http://nonlinear.com/redirect/outbound?p=hmdb&param=HMDB28724	Asparaginyl-Alanine		236.1244492	1	1.53985	3.33E-16	2.08E-16	Infinity		x	x	x	x
1.54_236.1244m/z	85711		M+CH3OH+H	C7H13N3O4	37.7	0	1.733706854			90.78520529	100 - 8.97 - 1.18	http://nonlinear.com/redirect/outbound?p=hmdb&param=HMDB28797	Glutaminyl-Glycine		236.1244492	1	1.53985	3.33E-16	2.08E-16	Infinity		x	x	x	x
1.54_236.1244m/z	85752		M+CH3OH+H	C7H13N3O4	37.7	0	1.733706854			90.78520529	100 - 8.97 - 1.18	http://nonlinear.com/redirect/outbound?p=hmdb&param=HMDB28839	Glycyl-Glutamine		236.1244492	1	1.53985	3.33E-16	2.08E-16	Infinity		x	x	x	x
1.54_236.1244m/z	85764		M+CH3OH+H	C7H13N3O4	37.7	0	1.733706854			90.78520529	100 - 8.97 - 1.18	http://nonlinear.com/redirect/outbound?p=hmdb&param=HMDB28855	Glycyl-Gamma-glutamate		236.1244492	1	1.53985	3.33E-16	2.08E-16	Infinity		x	x	x	x
1.54_236.1244m/z	86041		M+CH3OH+H	C7H13N3O4	37.7	0	1.733706854			90.78520529	100 - 8.97 - 1.18	http://nonlinear.com/redirect/outbound?p=hmdb&param=HMDB29149	Gamma-glutamyl-Glycine		236.1244492	1	1.53985	3.33E-16	2.08E-16	Infinity		x	x	x	x
3.35_516.2876n	GPA(18:3/5:0)		M+H-2H2O, M+ACN+H	C26H45O8P	37.7	0	4.544184782			93.95755396	100 - 28.9 - 5.68 - 0.836 - 0.101	http://nonlinear.com/redirect/outbound?p=lipidblast&param=GPA%2818%3A3%2F5%3A0%29	GPA(18:3/5:0)	516.2875511	558.3213767	1	3.3488	6.66E-16	4.01E-16	Infinity		x	x	x	x
3.35_516.2876n	GPA(20:3/3:0)		M+H-2H2O, M+ACN+H	C26H45O8P	37.7	0	4.544184782			93.95755396	100 - 28.9 - 5.68 - 0.836 - 0.101	http://nonlinear.com/redirect/outbound?p=lipidblast&param=GPA%2820%3A3%2F3%3A0%29	GPA(20:3/3:0)	516.2875511	558.3213767	1	3.3488	6.66E-16	4.01E-16	Infinity		x	x	x	x
3.35_516.2876n	GPA(3:0/20:3)		M+H-2H2O, M+ACN+H	C26H45O8P	37.7	0	4.544184782			93.95755396	100 - 28.9 - 5.68 - 0.836 - 0.101	http://nonlinear.com/redirect/outbound?p=lipidblast&param=GPA%283%3A0%2F20%3A3%29	GPA(3:0/20:3)	516.2875511	558.3213767	1	3.3488	6.66E-16	4.01E-16	Infinity		x	x	x	x
3.35_516.2876n	GPA(5:0/18:3)		M+H-2H2O, M+ACN+H	C26H45O8P	37.7	0	4.544184782			93.95755396	100 - 28.9 - 5.68 - 0.836 - 0.101	http://nonlinear.com/redirect/outbound?p=lipidblast&param=GPA%285%3A0%2F18%3A3%29	GPA(5:0/18:3)	516.2875511	558.3213767	1	3.3488	6.66E-16	4.01E-16	Infinity		x	x	x	x
1.00_249.0534m/z	64503		M+2Na-H	C9H16O3S	35.7	0	0.948523857			79.48262002	100 - 10.8 - 5.67 - 0.535		2-Oxo-8-methylthiooctanoic acid		249.0533739	1	0.998683333	8.88E-16	5.26E-16	Infinity		x	x	x	x
1.00_249.0534m/z	GPA(2:0/4:0)		M+H-2H2O	C9H17O8P	35.3	0	3.952202583			81.33183151	100 - 10.2 - 2.12 - 0.18	http://nonlinear.com/redirect/outbound?p=lipidblast&param=GPA%282%3A0%2F4%3A0%29	GPA(2:0/4:0)		249.0533739	1	0.998683333	8.88E-16	5.26E-16	Infinity		x	x	x	x
1.00_249.0534m/z	GPA(3:0/3:0)		M+H-2H2O	C9H17O8P	35.3	0	3.952202583			81.33183151	100 - 10.2 - 2.12 - 0.18	http://nonlinear.com/redirect/outbound?p=lipidblast&param=GPA%283%3A0%2F3%3A0%29	GPA(3:0/3:0)		249.0533739	1	0.998683333	8.88E-16	5.26E-16	Infinity		x	x	x	x
1.00_249.0534m/z	GPA(4:0/2:0)		M+H-2H2O	C9H17O8P	35.3	0	3.952202583			81.33183151	100 - 10.2 - 2.12 - 0.18	http://nonlinear.com/redirect/outbound?p=lipidblast&param=GPA%284%3A0%2F2%3A0%29	GPA(4:0/2:0)		249.0533739	1	0.998683333	8.88E-16	5.26E-16	Infinity		x	x	x	x
1.31_378.2114m/z	15644		M+ACN+Na	C14H26N4O4	38.3	0	0.806354377			92.71544238	100 - 17.1 - 2.19 - 0.209		Pro Lys Ala		378.2114285	1	1.308633333	9.99E-16	5.86E-16	Infinity		x	x	x	x
1.31_378.2114m/z	16757		M+ACN+Na	C14H26N4O4	38.3	0	0.806354377			92.71544238	100 - 17.1 - 2.19 - 0.209		Lys Ala Pro		378.2114285	1	1.308633333	9.99E-16	5.86E-16	Infinity		x	x	x	x
1.31_378.2114m/z	17933		M+ACN+Na	C14H26N4O4	38.3	0	0.806354377			92.71544238	100 - 17.1 - 2.19 - 0.209		Pro Ala Lys		378.2114285	1	1.308633333	9.99E-16	5.86E-16	Infinity		x	x	x	x
1.31_378.2114m/z	19675		M+ACN+Na	C14H26N4O4	38.3	0	0.806354377			92.71544238	100 - 17.1 - 2.19 - 0.209		Lys Pro Ala		378.2114285	1	1.308633333	9.99E-16	5.86E-16	Infinity		x	x	x	x
1.31_378.2114m/z	21059		M+ACN+Na	C14H26N4O4	38.3	0	0.806354377			92.71544238	100 - 17.1 - 2.19 - 0.209		Ala Lys Pro		378.2114285	1	1.308633333	9.99E-16	5.86E-16	Infinity		x	x	x	x
1.31_378.2114m/z	21690		M+ACN+Na	C14H26N4O4	38.3	0	0.806354377			92.71544238	100 - 17.1 - 2.19 - 0.209		Ala Pro Lys		378.2114285	1	1.308633333	9.99E-16	5.86E-16	Infinity		x	x	x	x
0.74_161.0456m/z	2822		M+H-2H2O	C7H8N4O3	38.6	0	-1.089867311			94.23471211	100 - 9.24 - 1	http://nonlinear.com/redirect/outbound?p=hmdb&param=HMDB01857	1,3-Dimethyluric acid		161.0455735	1	0.739533333	1.89E-15	1.07E-15	Infinity		x	x	x	x
0.74_161.0456m/z	58072		M+H-2H2O	C7H8N4O3	38.6	0	-1.089867311			94.23471211	100 - 9.24 - 1	http://nonlinear.com/redirect/outbound?p=hmdb&param=HMDB01982	3,7-Dimethyluric acid		161.0455735	1	0.739533333	1.89E-15	1.07E-15	Infinity		x	x	x	x
0.74_161.0456m/z	58078		M+H-2H2O	C7H8N4O3	38.6	0	-1.089867311			94.23471211	100 - 9.24 - 1	http://nonlinear.com/redirect/outbound?p=hmdb&param=HMDB02026	1,9-Dimethyluric acid		161.0455735	1	0.739533333	1.89E-15	1.07E-15	Infinity		x	x	x	x
0.74_161.0456m/z	58234		M+H-2H2O	C7H8N4O3	38.6	0	-1.089867311			94.23471211	100 - 9.24 - 1	http://nonlinear.com/redirect/outbound?p=hmdb&param=HMDB04308	7,9-Dimethyluric acid		161.0455735	1	0.739533333	1.89E-15	1.07E-15	Infinity		x	x	x	x
0.74_161.0456m/z	61971		M+H-2H2O	C7H8N4O3	38.6	0	-1.089867311			94.23471211	100 - 9.24 - 1	http://nonlinear.com/redirect/outbound?p=hmdb&param=HMDB11103	1,7-Dimethyluric acid		161.0455735	1	0.739533333	1.89E-15	1.07E-15	Infinity		x	x	x	x
0.74_161.0456m/z	86423		M+H-H2O	C7H6N4O2	38.5	0	-1.200148286			94.00201799	100 - 9.18 - 0.789	http://nonlinear.com/redirect/outbound?p=hmdb&param=HMDB29684	Melizame		161.0455735	1	0.739533333	1.89E-15	1.07E-15	Infinity		x	x	x	x
0.74_161.0456m/z	87888		M+H-H2O	C7H14OS2	39	0	1.430490872			96.82756789	100 - 9.37 - 9.64 - 0.803 - 0.295	http://nonlinear.com/redirect/outbound?p=hmdb&param=HMDB31714	Methylthiomethyl 2-methylbutanethiolate		161.0455735	1	0.739533333	1.89E-15	1.07E-15	Infinity		x	x	x	x
0.74_161.0456m/z	96275		M+H-2H2O	C7H8N4O3	38.6	0	-1.089867311			94.23471211	100 - 9.24 - 1	http://nonlinear.com/redirect/outbound?p=hmdb&param=HMDB59704	3,9-Dimethyluric acid		161.0455735	1	0.739533333	1.89E-15	1.07E-15	Infinity		x	x	x	x
3.40_489.2894m/z	210		M+CH3OH+H	C24H40O6S	37.5	0	2.971354474			91.09091817	100 - 27.4 - 9.38 - 1.85 - 0.3		lithocholic acid sulfate		489.2894069	1	3.399616667	2.03E-14	1.03E-14	Infinity		x	x	x	x
0.87_271.9734m/z	1578		M+2Na-H	C3H5N3O9	37.2	0	-1.388992614			87.54472642	100 - 4.74 - 1.94		Nitroglycerine		271.9734284	1	0.8691	3.24E-14	1.61E-14	Infinity		x	x	x	x
0.87_271.9734m/z	1891		M+2Na-H	C9H7Cl2N3	31.8	0	2.470496865			61.98653188	100 - 10.9 - 64.5 - 6.99 - 10.6 - 1.12		Clonidine Metabolite 3		271.9734284	1	0.8691	3.24E-14	1.61E-14	Infinity		x	x	x	x
7.12_365.1415m/z	1021		M+H-H2O	C22H23ClN2O2	33	0	-0.151626122			64.99461764	100 - 24.9 - 35.3 - 8.27 - 1.1 - 0.106		Loratadine		365.1414595	1	7.119166667	3.33E-14	1.64E-14	Infinity		x	x	x	x
7.12_365.1415m/z	15729		M+2Na-H	C12H24N4O6	38.3	0	2.217752683			93.89853114	100 - 14.9 - 2.28 - 0.229		Ser Ser Lys		365.1414595	1	7.119166667	3.33E-14	1.64E-14	Infinity		x	x	x	x
7.12_365.1415m/z	18804		M+2Na-H	C12H24N4O6	38.3	0	2.217752683			93.89853114	100 - 14.9 - 2.28 - 0.229		Lys Ser Ser		365.1414595	1	7.119166667	3.33E-14	1.64E-14	Infinity		x	x	x	x
7.12_365.1415m/z	23587		M+2Na-H	C12H24N4O6	38.3	0	2.217752683			93.89853114	100 - 14.9 - 2.28 - 0.229		Ser Lys Ser		365.1414595	1	7.119166667	3.33E-14	1.64E-14	Infinity		x	x	x	x
7.12_365.1415m/z	43187		M+H-H2O	C19H26O6S	36.6	0	-0.685101148			83.86987959	100 - 21.9 - 8.03 - 1.37 - 0.214		2-Methoxyestradiol-17β 3-sulfate		365.1414595	1	7.119166667	3.33E-14	1.64E-14	Infinity		x	x	x	x
7.12_365.1415m/z	65713		M+CH3OH+H	C13H21ClN4O2S	33.1	0	1.787618856			67.50489156	100 - 16.6 - 38.2 - 6.17 - 2.09 - 0.28		Tos-Arg-CH2Cl		365.1414595	1	7.119166667	3.33E-14	1.64E-14	Infinity		x	x	x	x
7.25_322.1569m/z	85457		M+H-2H2O	C22H22F3N	35.5	0	0.928704322			78.44650034	100 - 24.4 - 2.85 - 0.212	http://nonlinear.com/redirect/outbound?p=hmdb&param=HMDB15147	Cinacalcet		322.1569131	1	7.24875	4.46E-14	2.15E-14	Infinity		x	x	x	x
7.25_322.1569m/z	85538		M+CH3OH+H	C17H20ClNO	32.5	0	0.276664989			62.60609689	100 - 19 - 33.9 - 6.21 - 0.619	http://nonlinear.com/redirect/outbound?p=hmdb&param=HMDB15585	Chlophedianol		322.1569131	1	7.24875	4.46E-14	2.15E-14	Infinity		x	x	x	x
0.69_238.1044m/z	35859		M+Na	C10H17NO4	37.8	0	-2.862035586			92.28786835	100 - 11.5 - 1.43 - 0.114		2-amino-8-oxo-9,10-epoxy-decanoic acid		238.104363	1	0.688716667	9.85E-14	4.57E-14	Infinity		x	x	x	x
2.47_357.7217m/z	77745		M+2H	C37H64NO10P	37.4	0	2.925723043			90.40604082	100 - 41.5 - 10.4 - 1.95 - 0.297		PS(13:0/18:4(6Z,9Z,12Z,15Z))		357.721712	2	2.469733333	1.06E-13	4.89E-14	Infinity		x	x	x	x
2.47_357.7217m/z	78090		M+2H	C37H64NO10P	37.4	0	2.925723044			90.40604082	100 - 41.5 - 10.4 - 1.95 - 0.297		PS(18:4(6Z,9Z,12Z,15Z)/13:0)		357.721712	2	2.469733333	1.06E-13	4.89E-14	Infinity		x	x	x	x
2.47_357.7217m/z	GPSer(11:0/20:4)		M+2H	C37H64NO10P	37.4	0	2.925723044			90.40604082	100 - 41.5 - 10.4 - 1.95 - 0.297	http://nonlinear.com/redirect/outbound?p=lipidblast&param=GPSer%2811%3A0%2F20%3A4%29	GPSer(11:0/20:4)		357.721712	2	2.469733333	1.06E-13	4.89E-14	Infinity		x	x	x	x
2.47_357.7217m/z	GPSer(13:0/18:4)		M+2H	C37H64NO10P	37.4	0	2.925723044			90.40604082	100 - 41.5 - 10.4 - 1.95 - 0.297	http://nonlinear.com/redirect/outbound?p=lipidblast&param=GPSer%2813%3A0%2F18%3A4%29	GPSer(13:0/18:4)		357.721712	2	2.469733333	1.06E-13	4.89E-14	Infinity		x	x	x	x
2.47_357.7217m/z	GPSer(18:4/13:0)		M+2H	C37H64NO10P	37.4	0	2.925723044			90.40604082	100 - 41.5 - 10.4 - 1.95 - 0.297	http://nonlinear.com/redirect/outbound?p=lipidblast&param=GPSer%2818%3A4%2F13%3A0%29	GPSer(18:4/13:0)		357.721712	2	2.469733333	1.06E-13	4.89E-14	Infinity		x	x	x	x
2.47_357.7217m/z	GPSer(20:4/11:0)		M+2H	C37H64NO10P	37.4	0	2.925723044			90.40604082	100 - 41.5 - 10.4 - 1.95 - 0.297	http://nonlinear.com/redirect/outbound?p=lipidblast&param=GPSer%2820%3A4%2F11%3A0%29	GPSer(20:4/11:0)		357.721712	2	2.469733333	1.06E-13	4.89E-14	Infinity		x	x	x	x
2.47_357.7217m/z	GPSer(22:4/9:0)		M+2H	C37H64NO10P	37.4	0	2.925723044			90.40604082	100 - 41.5 - 10.4 - 1.95 - 0.297	http://nonlinear.com/redirect/outbound?p=lipidblast&param=GPSer%2822%3A4%2F9%3A0%29	GPSer(22:4/9:0)		357.721712	2	2.469733333	1.06E-13	4.89E-14	Infinity		x	x	x	x
2.47_357.7217m/z	GPSer(24:4/7:0)		M+2H	C37H64NO10P	37.4	0	2.925723044			90.40604082	100 - 41.5 - 10.4 - 1.95 - 0.297	http://nonlinear.com/redirect/outbound?p=lipidblast&param=GPSer%2824%3A4%2F7%3A0%29	GPSer(24:4/7:0)		357.721712	2	2.469733333	1.06E-13	4.89E-14	Infinity		x	x	x	x
2.47_357.7217m/z	GPSer(7:0/24:4)		M+2H	C37H64NO10P	37.4	0	2.925723044			90.40604082	100 - 41.5 - 10.4 - 1.95 - 0.297	http://nonlinear.com/redirect/outbound?p=lipidblast&param=GPSer%287%3A0%2F24%3A4%29	GPSer(7:0/24:4)		357.721712	2	2.469733333	1.06E-13	4.89E-14	Infinity		x	x	x	x
2.47_357.7217m/z	GPSer(9:0/22:4)		M+2H	C37H64NO10P	37.4	0	2.925723044			90.40604082	100 - 41.5 - 10.4 - 1.95 - 0.297	http://nonlinear.com/redirect/outbound?p=lipidblast&param=GPSer%289%3A0%2F22%3A4%29	GPSer(9:0/22:4)		357.721712	2	2.469733333	1.06E-13	4.89E-14	Infinity		x	x	x	x
0.74_291.0508m/z	65825		M+H-2H2O	C14H14O9	37.4	0	2.710385765			90.41926009	100 - 15.6 - 2.99 - 0.34		Sinapoyltartronate		291.0508128	1	0.739533333	1.31E-13	6.01E-14	Infinity		x	x	x	x
0.74_291.0508m/z	818		M+ACN+H	C4H13NO7P2	39	0	1.053322918			96.32001163	100 - 5.11 - 1.54	http://nonlinear.com/redirect/outbound?p=hmdb&param=HMDB01915	Alendronic acid		291.0508128	1	0.739533333	1.31E-13	6.01E-14	Infinity		x	x	x	x
0.74_291.0508m/z	86082		M+H-2H2O	C14H14O9	37.4	0	2.710385765			90.41926009	100 - 15.6 - 2.99 - 0.34	http://nonlinear.com/redirect/outbound?p=hmdb&param=HMDB29199	Fertaric acid		291.0508128	1	0.739533333	1.31E-13	6.01E-14	Infinity		x	x	x	x
3.17_501.2920m/z	106979		M+H-2H2O	C24H40N8O6	37.6	0	-2.263766193			90.64595277	100 - 29.6 - 5.46 - 0.753		Ala Lys Arg Tyr		501.292014	1	3.168416667	1.34E-13	6.08E-14	Infinity		x	x	x	x
3.17_501.2920m/z	107074		M+H-2H2O	C24H40N8O6	37.6	0	-2.263766193			90.64595277	100 - 29.6 - 5.46 - 0.753		Ala Lys Tyr Arg		501.292014	1	3.168416667	1.34E-13	6.08E-14	Infinity		x	x	x	x
3.17_501.2920m/z	109259		M+H-2H2O	C24H40N8O6	37.6	0	-2.263766193			90.64595277	100 - 29.6 - 5.46 - 0.753		Ala Arg Lys Tyr		501.292014	1	3.168416667	1.34E-13	6.08E-14	Infinity		x	x	x	x
3.17_501.2920m/z	109468		M+H-2H2O	C24H40N8O6	37.6	0	-2.263766193			90.64595277	100 - 29.6 - 5.46 - 0.753		Ala Arg Tyr Lys		501.292014	1	3.168416667	1.34E-13	6.08E-14	Infinity		x	x	x	x
3.17_501.2920m/z	111254		M+H-2H2O	C24H40N8O6	37.6	0	-2.263766193			90.64595277	100 - 29.6 - 5.46 - 0.753		Ala Tyr Lys Arg		501.292014	1	3.168416667	1.34E-13	6.08E-14	Infinity		x	x	x	x
3.17_501.2920m/z	111368		M+H-2H2O	C24H40N8O6	37.6	0	-2.263766193			90.64595277	100 - 29.6 - 5.46 - 0.753		Ala Tyr Arg Lys		501.292014	1	3.168416667	1.34E-13	6.08E-14	Infinity		x	x	x	x
3.17_501.2920m/z	138974		M+H-2H2O	C24H40N8O6	37.6	0	-2.263766193			90.64595277	100 - 29.6 - 5.46 - 0.753		Phe Lys Arg Ser		501.292014	1	3.168416667	1.34E-13	6.08E-14	Infinity		x	x	x	x
3.17_501.2920m/z	138993		M+H-2H2O	C24H40N8O6	37.6	0	-2.263766193			90.64595277	100 - 29.6 - 5.46 - 0.753		Phe Lys Ser Arg		501.292014	1	3.168416667	1.34E-13	6.08E-14	Infinity		x	x	x	x
3.17_501.2920m/z	141254		M+H-2H2O	C24H40N8O6	37.6	0	-2.263766193			90.64595277	100 - 29.6 - 5.46 - 0.753		Phe Arg Lys Ser		501.292014	1	3.168416667	1.34E-13	6.08E-14	Infinity		x	x	x	x
3.17_501.2920m/z	141387		M+H-2H2O	C24H40N8O6	37.6	0	-2.263766193			90.64595277	100 - 29.6 - 5.46 - 0.753		Phe Arg Ser Lys		501.292014	1	3.168416667	1.34E-13	6.08E-14	Infinity		x	x	x	x
3.17_501.2920m/z	141653		M+H-2H2O	C24H40N8O6	37.6	0	-2.263766193			90.64595277	100 - 29.6 - 5.46 - 0.753		Phe Ser Lys Arg		501.292014	1	3.168416667	1.34E-13	6.08E-14	Infinity		x	x	x	x
3.17_501.2920m/z	141767		M+H-2H2O	C24H40N8O6	37.6	0	-2.263766193			90.64595277	100 - 29.6 - 5.46 - 0.753		Phe Ser Arg Lys		501.292014	1	3.168416667	1.34E-13	6.08E-14	Infinity		x	x	x	x
3.17_501.2920m/z	154026		M+H-H2O	C24H38N8O5	37.6	0	-2.342443178			90.56635838	100 - 29.5 - 5.24 - 0.689		His His Ile Ile		501.292014	1	3.168416667	1.34E-13	6.08E-14	Infinity		x	x	x	x
3.17_501.2920m/z	154028		M+H-H2O	C24H38N8O5	37.6	0	-2.342443178			90.56635838	100 - 29.5 - 5.24 - 0.689		His His Ile Leu		501.292014	1	3.168416667	1.34E-13	6.08E-14	Infinity		x	x	x	x
3.17_501.2920m/z	154066		M+H-H2O	C24H38N8O5	37.6	0	-2.342443178			90.56635838	100 - 29.5 - 5.24 - 0.689		His His Leu Ile		501.292014	1	3.168416667	1.34E-13	6.08E-14	Infinity		x	x	x	x
3.17_501.2920m/z	154068		M+H-H2O	C24H38N8O5	37.6	0	-2.342443178			90.56635838	100 - 29.5 - 5.24 - 0.689		His His Leu Leu		501.292014	1	3.168416667	1.34E-13	6.08E-14	Infinity		x	x	x	x
3.17_501.2920m/z	154406		M+H-H2O	C24H38N8O5	37.6	0	-2.342443178			90.56635838	100 - 29.5 - 5.24 - 0.689		His Ile His Ile		501.292014	1	3.168416667	1.34E-13	6.08E-14	Infinity		x	x	x	x
3.17_501.2920m/z	154408		M+H-H2O	C24H38N8O5	37.6	0	-2.342443178			90.56635838	100 - 29.5 - 5.24 - 0.689		His Ile His Leu		501.292014	1	3.168416667	1.34E-13	6.08E-14	Infinity		x	x	x	x
3.17_501.2920m/z	154425		M+H-H2O	C24H38N8O5	37.6	0	-2.342443178			90.56635838	100 - 29.5 - 5.24 - 0.689		His Ile Ile His		501.292014	1	3.168416667	1.34E-13	6.08E-14	Infinity		x	x	x	x
3.17_501.2920m/z	154465		M+H-H2O	C24H38N8O5	37.6	0	-2.342443178			90.56635838	100 - 29.5 - 5.24 - 0.689		His Ile Leu His		501.292014	1	3.168416667	1.34E-13	6.08E-14	Infinity		x	x	x	x
3.17_501.2920m/z	155206		M+H-H2O	C24H38N8O5	37.6	0	-2.342443178			90.56635838	100 - 29.5 - 5.24 - 0.689		His Leu His Ile		501.292014	1	3.168416667	1.34E-13	6.08E-14	Infinity		x	x	x	x
3.17_501.2920m/z	155208		M+H-H2O	C24H38N8O5	37.6	0	-2.342443178			90.56635838	100 - 29.5 - 5.24 - 0.689		His Leu His Leu		501.292014	1	3.168416667	1.34E-13	6.08E-14	Infinity		x	x	x	x
3.17_501.2920m/z	155225		M+H-H2O	C24H38N8O5	37.6	0	-2.342443178			90.56635838	100 - 29.5 - 5.24 - 0.689		His Leu Ile His		501.292014	1	3.168416667	1.34E-13	6.08E-14	Infinity		x	x	x	x
3.17_501.2920m/z	155265		M+H-H2O	C24H38N8O5	37.6	0	-2.342443178			90.56635838	100 - 29.5 - 5.24 - 0.689		His Leu Leu His		501.292014	1	3.168416667	1.34E-13	6.08E-14	Infinity		x	x	x	x
3.17_501.2920m/z	15690		M+ACN+H	C22H33N7O4	37.7	0	-2.643550512			91.74983153	100 - 26.9 - 4.3 - 0.51		Arg Trp Val		501.292014	1	3.168416667	1.34E-13	6.08E-14	Infinity		x	x	x	x
3.17_501.2920m/z	162006		M+H-H2O	C24H38N8O5	37.6	0	-2.342443178			90.56635838	100 - 29.5 - 5.24 - 0.689		Ile His His Ile		501.292014	1	3.168416667	1.34E-13	6.08E-14	Infinity		x	x	x	x
3.17_501.2920m/z	162008		M+H-H2O	C24H38N8O5	37.6	0	-2.342443178			90.56635838	100 - 29.5 - 5.24 - 0.689		Ile His His Leu		501.292014	1	3.168416667	1.34E-13	6.08E-14	Infinity		x	x	x	x
3.17_501.2920m/z	162025		M+H-H2O	C24H38N8O5	37.6	0	-2.342443178			90.56635838	100 - 29.5 - 5.24 - 0.689		Ile His Ile His		501.292014	1	3.168416667	1.34E-13	6.08E-14	Infinity		x	x	x	x
3.17_501.2920m/z	162065		M+H-H2O	C24H38N8O5	37.6	0	-2.342443178			90.56635838	100 - 29.5 - 5.24 - 0.689		Ile His Leu His		501.292014	1	3.168416667	1.34E-13	6.08E-14	Infinity		x	x	x	x
3.17_501.2920m/z	162405		M+H-H2O	C24H38N8O5	37.6	0	-2.342443178			90.56635838	100 - 29.5 - 5.24 - 0.689		Ile Ile His His		501.292014	1	3.168416667	1.34E-13	6.08E-14	Infinity		x	x	x	x
3.17_501.2920m/z	163205		M+H-H2O	C24H38N8O5	37.6	0	-2.342443178			90.56635838	100 - 29.5 - 5.24 - 0.689		Ile Leu His His		501.292014	1	3.168416667	1.34E-13	6.08E-14	Infinity		x	x	x	x
3.17_501.2920m/z	16357		M+ACN+H	C22H33N7O4	37.7	0	-2.643550512			91.74983153	100 - 26.9 - 4.3 - 0.51		Trp Arg Val		501.292014	1	3.168416667	1.34E-13	6.08E-14	Infinity		x	x	x	x
3.17_501.2920m/z	167778		M+H-2H2O	C24H40N8O6	37.6	0	-2.263766193			90.64595277	100 - 29.6 - 5.46 - 0.753		Lys Ala Arg Tyr		501.292014	1	3.168416667	1.34E-13	6.08E-14	Infinity		x	x	x	x
3.17_501.2920m/z	167873		M+H-2H2O	C24H40N8O6	37.6	0	-2.263766193			90.64595277	100 - 29.6 - 5.46 - 0.753		Lys Ala Tyr Arg		501.292014	1	3.168416667	1.34E-13	6.08E-14	Infinity		x	x	x	x
3.17_501.2920m/z	169374		M+H-2H2O	C24H40N8O6	37.6	0	-2.263766193			90.64595277	100 - 29.6 - 5.46 - 0.753		Lys Phe Arg Ser		501.292014	1	3.168416667	1.34E-13	6.08E-14	Infinity		x	x	x	x
3.17_501.2920m/z	169393		M+H-2H2O	C24H40N8O6	37.6	0	-2.263766193			90.64595277	100 - 29.6 - 5.46 - 0.753		Lys Phe Ser Arg		501.292014	1	3.168416667	1.34E-13	6.08E-14	Infinity		x	x	x	x
3.17_501.2920m/z	173098		M+H-2H2O	C24H40N8O6	37.6	0	-2.263766193			90.64595277	100 - 29.6 - 5.46 - 0.753		Lys Arg Ala Tyr		501.292014	1	3.168416667	1.34E-13	6.08E-14	Infinity		x	x	x	x
3.17_501.2920m/z	173174		M+H-2H2O	C24H40N8O6	37.6	0	-2.263766193			90.64595277	100 - 29.6 - 5.46 - 0.753		Lys Arg Phe Ser		501.292014	1	3.168416667	1.34E-13	6.08E-14	Infinity		x	x	x	x
3.17_501.2920m/z	173383		M+H-2H2O	C24H40N8O6	37.6	0	-2.263766193			90.64595277	100 - 29.6 - 5.46 - 0.753		Lys Arg Ser Phe		501.292014	1	3.168416667	1.34E-13	6.08E-14	Infinity		x	x	x	x
3.17_501.2920m/z	173459		M+H-2H2O	C24H40N8O6	37.6	0	-2.263766193			90.64595277	100 - 29.6 - 5.46 - 0.753		Lys Arg Tyr Ala		501.292014	1	3.168416667	1.34E-13	6.08E-14	Infinity		x	x	x	x
3.17_501.2920m/z	173573		M+H-2H2O	C24H40N8O6	37.6	0	-2.263766193			90.64595277	100 - 29.6 - 5.46 - 0.753		Lys Ser Phe Arg		501.292014	1	3.168416667	1.34E-13	6.08E-14	Infinity		x	x	x	x
3.17_501.2920m/z	173763		M+H-2H2O	C24H40N8O6	37.6	0	-2.263766193			90.64595277	100 - 29.6 - 5.46 - 0.753		Lys Ser Arg Phe		501.292014	1	3.168416667	1.34E-13	6.08E-14	Infinity		x	x	x	x
3.17_501.2920m/z	17397		M+ACN+H	C22H33N7O4	37.7	0	-2.643550512			91.74983153	100 - 26.9 - 4.3 - 0.51		Arg Val Trp		501.292014	1	3.168416667	1.34E-13	6.08E-14	Infinity		x	x	x	x
3.17_501.2920m/z	175093		M+H-2H2O	C24H40N8O6	37.6	0	-2.263766193			90.64595277	100 - 29.6 - 5.46 - 0.753		Lys Tyr Ala Arg		501.292014	1	3.168416667	1.34E-13	6.08E-14	Infinity		x	x	x	x
3.17_501.2920m/z	175359		M+H-2H2O	C24H40N8O6	37.6	0	-2.263766193			90.64595277	100 - 29.6 - 5.46 - 0.753		Lys Tyr Arg Ala		501.292014	1	3.168416667	1.34E-13	6.08E-14	Infinity		x	x	x	x
3.17_501.2920m/z	178006		M+H-H2O	C24H38N8O5	37.6	0	-2.342443178			90.56635838	100 - 29.5 - 5.24 - 0.689		Leu His His Ile		501.292014	1	3.168416667	1.34E-13	6.08E-14	Infinity		x	x	x	x
3.17_501.2920m/z	178008		M+H-H2O	C24H38N8O5	37.6	0	-2.342443178			90.56635838	100 - 29.5 - 5.24 - 0.689		Leu His His Leu		501.292014	1	3.168416667	1.34E-13	6.08E-14	Infinity		x	x	x	x
3.17_501.2920m/z	178025		M+H-H2O	C24H38N8O5	37.6	0	-2.342443178			90.56635838	100 - 29.5 - 5.24 - 0.689		Leu His Ile His		501.292014	1	3.168416667	1.34E-13	6.08E-14	Infinity		x	x	x	x
3.17_501.2920m/z	178065		M+H-H2O	C24H38N8O5	37.6	0	-2.342443178			90.56635838	100 - 29.5 - 5.24 - 0.689		Leu His Leu His		501.292014	1	3.168416667	1.34E-13	6.08E-14	Infinity		x	x	x	x
3.17_501.2920m/z	178405		M+H-H2O	C24H38N8O5	37.6	0	-2.342443178			90.56635838	100 - 29.5 - 5.24 - 0.689		Leu Ile His His		501.292014	1	3.168416667	1.34E-13	6.08E-14	Infinity		x	x	x	x
3.17_501.2920m/z	179205		M+H-H2O	C24H38N8O5	37.6	0	-2.342443178			90.56635838	100 - 29.5 - 5.24 - 0.689		Leu Leu His His		501.292014	1	3.168416667	1.34E-13	6.08E-14	Infinity		x	x	x	x
3.17_501.2920m/z	19291		M+ACN+H	C22H33N7O4	37.7	0	-2.643550512			91.74983153	100 - 26.9 - 4.3 - 0.51		Val Arg Trp		501.292014	1	3.168416667	1.34E-13	6.08E-14	Infinity		x	x	x	x
3.17_501.2920m/z	21041		M+ACN+H	C22H33N7O4	37.7	0	-2.643550512			91.74983153	100 - 26.9 - 4.3 - 0.51		Val Trp Arg		501.292014	1	3.168416667	1.34E-13	6.08E-14	Infinity		x	x	x	x
3.17_501.2920m/z	215658		M+H-2H2O	C24H40N8O6	37.6	0	-2.263766193			90.64595277	100 - 29.6 - 5.46 - 0.753		Arg Ala Lys Tyr		501.292014	1	3.168416667	1.34E-13	6.08E-14	Infinity		x	x	x	x
3.17_501.2920m/z	215867		M+H-2H2O	C24H40N8O6	37.6	0	-2.263766193			90.64595277	100 - 29.6 - 5.46 - 0.753		Arg Ala Tyr Lys		501.292014	1	3.168416667	1.34E-13	6.08E-14	Infinity		x	x	x	x
3.17_501.2920m/z	217254		M+H-2H2O	C24H40N8O6	37.6	0	-2.263766193			90.64595277	100 - 29.6 - 5.46 - 0.753		Arg Phe Lys Ser		501.292014	1	3.168416667	1.34E-13	6.08E-14	Infinity		x	x	x	x
3.17_501.2920m/z	217387		M+H-2H2O	C24H40N8O6	37.6	0	-2.263766193			90.64595277	100 - 29.6 - 5.46 - 0.753		Arg Phe Ser Lys		501.292014	1	3.168416667	1.34E-13	6.08E-14	Infinity		x	x	x	x
3.17_501.2920m/z	218698		M+H-2H2O	C24H40N8O6	37.6	0	-2.263766193			90.64595277	100 - 29.6 - 5.46 - 0.753		Arg Lys Ala Tyr		501.292014	1	3.168416667	1.34E-13	6.08E-14	Infinity		x	x	x	x
3.17_501.2920m/z	218774		M+H-2H2O	C24H40N8O6	37.6	0	-2.263766193			90.64595277	100 - 29.6 - 5.46 - 0.753		Arg Lys Phe Ser		501.292014	1	3.168416667	1.34E-13	6.08E-14	Infinity		x	x	x	x
3.17_501.2920m/z	218983		M+H-2H2O	C24H40N8O6	37.6	0	-2.263766193			90.64595277	100 - 29.6 - 5.46 - 0.753		Arg Lys Ser Phe		501.292014	1	3.168416667	1.34E-13	6.08E-14	Infinity		x	x	x	x
3.17_501.2920m/z	219059		M+H-2H2O	C24H40N8O6	37.6	0	-2.263766193			90.64595277	100 - 29.6 - 5.46 - 0.753		Arg Lys Tyr Ala		501.292014	1	3.168416667	1.34E-13	6.08E-14	Infinity		x	x	x	x
3.17_501.2920m/z	221567		M+H-2H2O	C24H40N8O6	37.6	0	-2.263766193			90.64595277	100 - 29.6 - 5.46 - 0.753		Arg Ser Phe Lys		501.292014	1	3.168416667	1.34E-13	6.08E-14	Infinity		x	x	x	x
3.17_501.2920m/z	221643		M+H-2H2O	C24H40N8O6	37.6	0	-2.263766193			90.64595277	100 - 29.6 - 5.46 - 0.753		Arg Ser Lys Phe		501.292014	1	3.168416667	1.34E-13	6.08E-14	Infinity		x	x	x	x
3.17_501.2920m/z	223087		M+H-2H2O	C24H40N8O6	37.6	0	-2.263766193			90.64595277	100 - 29.6 - 5.46 - 0.753		Arg Tyr Ala Lys		501.292014	1	3.168416667	1.34E-13	6.08E-14	Infinity		x	x	x	x
3.17_501.2920m/z	223239		M+H-2H2O	C24H40N8O6	37.6	0	-2.263766193			90.64595277	100 - 29.6 - 5.46 - 0.753		Arg Tyr Lys Ala		501.292014	1	3.168416667	1.34E-13	6.08E-14	Infinity		x	x	x	x
3.17_501.2920m/z	22500		M+ACN+H	C22H33N7O4	37.7	0	-2.643550512			91.74983153	100 - 26.9 - 4.3 - 0.51		Trp Val Arg		501.292014	1	3.168416667	1.34E-13	6.08E-14	Infinity		x	x	x	x
3.17_501.2920m/z	225253		M+H-2H2O	C24H40N8O6	37.6	0	-2.263766193			90.64595277	100 - 29.6 - 5.46 - 0.753		Ser Phe Lys Arg		501.292014	1	3.168416667	1.34E-13	6.08E-14	Infinity		x	x	x	x
3.17_501.2920m/z	225367		M+H-2H2O	C24H40N8O6	37.6	0	-2.263766193			90.64595277	100 - 29.6 - 5.46 - 0.753		Ser Phe Arg Lys		501.292014	1	3.168416667	1.34E-13	6.08E-14	Infinity		x	x	x	x
3.17_501.2920m/z	226773		M+H-2H2O	C24H40N8O6	37.6	0	-2.263766193			90.64595277	100 - 29.6 - 5.46 - 0.753		Ser Lys Phe Arg		501.292014	1	3.168416667	1.34E-13	6.08E-14	Infinity		x	x	x	x
3.17_501.2920m/z	226963		M+H-2H2O	C24H40N8O6	37.6	0	-2.263766193			90.64595277	100 - 29.6 - 5.46 - 0.753		Ser Lys Arg Phe		501.292014	1	3.168416667	1.34E-13	6.08E-14	Infinity		x	x	x	x
3.17_501.2920m/z	229167		M+H-2H2O	C24H40N8O6	37.6	0	-2.263766193			90.64595277	100 - 29.6 - 5.46 - 0.753		Ser Arg Phe Lys		501.292014	1	3.168416667	1.34E-13	6.08E-14	Infinity		x	x	x	x
3.17_501.2920m/z	229243		M+H-2H2O	C24H40N8O6	37.6	0	-2.263766193			90.64595277	100 - 29.6 - 5.46 - 0.753		Ser Arg Lys Phe		501.292014	1	3.168416667	1.34E-13	6.08E-14	Infinity		x	x	x	x
3.17_501.2920m/z	255653		M+H-2H2O	C24H40N8O6	37.6	0	-2.263766193			90.64595277	100 - 29.6 - 5.46 - 0.753		Tyr Ala Lys Arg		501.292014	1	3.168416667	1.34E-13	6.08E-14	Infinity		x	x	x	x
3.17_501.2920m/z	255767		M+H-2H2O	C24H40N8O6	37.6	0	-2.263766193			90.64595277	100 - 29.6 - 5.46 - 0.753		Tyr Ala Arg Lys		501.292014	1	3.168416667	1.34E-13	6.08E-14	Infinity		x	x	x	x
3.17_501.2920m/z	258693		M+H-2H2O	C24H40N8O6	37.6	0	-2.263766193			90.64595277	100 - 29.6 - 5.46 - 0.753		Tyr Lys Ala Arg		501.292014	1	3.168416667	1.34E-13	6.08E-14	Infinity		x	x	x	x
3.17_501.2920m/z	258959		M+H-2H2O	C24H40N8O6	37.6	0	-2.263766193			90.64595277	100 - 29.6 - 5.46 - 0.753		Tyr Lys Arg Ala		501.292014	1	3.168416667	1.34E-13	6.08E-14	Infinity		x	x	x	x
3.17_501.2920m/z	261087		M+H-2H2O	C24H40N8O6	37.6	0	-2.263766193			90.64595277	100 - 29.6 - 5.46 - 0.753		Tyr Arg Ala Lys		501.292014	1	3.168416667	1.34E-13	6.08E-14	Infinity		x	x	x	x
3.17_501.2920m/z	261239		M+H-2H2O	C24H40N8O6	37.6	0	-2.263766193			90.64595277	100 - 29.6 - 5.46 - 0.753		Tyr Arg Lys Ala		501.292014	1	3.168416667	1.34E-13	6.08E-14	Infinity		x	x	x	x
3.17_501.2920m/z	90176		2M+H	C11H22O6	37.1	0	2.919839596			88.82424343	100 - 12.4 - 1.93 - 0.176	http://nonlinear.com/redirect/outbound?p=hmdb&param=HMDB34750	Isopentyl beta-D-glucoside		501.292014	1	3.168416667	1.34E-13	6.08E-14	Infinity		x	x	x	x
3.66_351.1957m/z	36138		M+H-2H2O	C23H30O5	36.6	0	0.715245903			84.11102668	100 - 25.4 - 4.12 - 0.501		17-phenyl-trinor-PGE2		351.1957474	1	3.658766667	2.11E-13	9.26E-14	Infinity		x	x	x	x
3.66_351.1957m/z	44977		M+H-2H2O	C23H30O5	36.6	0	0.715245903			84.11102668	100 - 25.4 - 4.12 - 0.501		17-phenyl trinor 8-iso Prostaglandin E2		351.1957474	1	3.658766667	2.11E-13	9.26E-14	Infinity		x	x	x	x
3.66_351.1957m/z	45408		M+H-H2O	C23H28O4	36.7	0	0.750215284			84.32933067	100 - 25.4 - 3.9 - 0.446		17-phenyl trinor Prostaglandin A2		351.1957474	1	3.658766667	2.11E-13	9.26E-14	Infinity		x	x	x	x
3.66_351.1957m/z	45421		M+H-2H2O	C23H30O5	36.6	0	0.715245903			84.11102668	100 - 25.4 - 4.12 - 0.501		17-phenyl trinor Prostaglandin D2		351.1957474	1	3.658766667	2.11E-13	9.26E-14	Infinity		x	x	x	x
3.66_351.1957m/z	45713		M+H-2H2O	C23H30O5	36.6	0	0.715245903			84.11102668	100 - 25.4 - 4.12 - 0.501		15-keto-17-phenyl trinor PGF2α		351.1957474	1	3.658766667	2.11E-13	9.26E-14	Infinity		x	x	x	x
3.66_351.1957m/z	47377		M+H-H2O	C23H28O4	36.7	0	0.750215284			84.32933067	100 - 25.4 - 3.9 - 0.446		Quercetol B		351.1957474	1	3.658766667	2.11E-13	9.26E-14	Infinity		x	x	x	x
3.66_351.1957m/z	47496		M+H-H2O	C23H28O4	36.7	0	0.750215284			84.32933067	100 - 25.4 - 3.9 - 0.446		Tephrowatsin D		351.1957474	1	3.658766667	2.11E-13	9.26E-14	Infinity		x	x	x	x
3.66_351.1957m/z	68017		M+H-2H2O	C23H30O5	36.6	0	0.715245903			84.11102668	100 - 25.4 - 4.12 - 0.501		Euglobal-Ia1		351.1957474	1	3.658766667	2.11E-13	9.26E-14	Infinity		x	x	x	x
3.66_351.1957m/z	68052		M+H-2H2O	C23H30O5	36.6	0	0.715245903			84.11102668	100 - 25.4 - 4.12 - 0.501		Robustadial A		351.1957474	1	3.658766667	2.11E-13	9.26E-14	Infinity		x	x	x	x
3.66_351.1957m/z	70234		M+H-2H2O	C23H30O5	36.6	0	0.715245903			84.11102668	100 - 25.4 - 4.12 - 0.501		16alpha,17alpha-Epoxy-3,20-dioxopregn-4-en-21-yl acetate		351.1957474	1	3.658766667	2.11E-13	9.26E-14	Infinity		x	x	x	x
3.66_351.1957m/z	70674		M+H-2H2O	C23H30O5	36.6	0	0.715245903			84.11102668	100 - 25.4 - 4.12 - 0.501		21-Acetyloxy-17-hydroxypregna-1,4-diene-3,20-dione		351.1957474	1	3.658766667	2.11E-13	9.26E-14	Infinity		x	x	x	x
3.66_351.1957m/z	86675		M+H-2H2O	C23H30O5	36.6	0	0.715245903			84.11102668	100 - 25.4 - 4.12 - 0.501	http://nonlinear.com/redirect/outbound?p=hmdb&param=HMDB30033	Euglobal Ib		351.1957474	1	3.658766667	2.11E-13	9.26E-14	Infinity		x	x	x	x
3.66_351.1957m/z	86676		M+H-2H2O	C23H30O5	36.6	0	0.715245903			84.11102668	100 - 25.4 - 4.12 - 0.501	http://nonlinear.com/redirect/outbound?p=hmdb&param=HMDB30034	Euglobal IIb		351.1957474	1	3.658766667	2.11E-13	9.26E-14	Infinity		x	x	x	x
3.66_351.1957m/z	86678		M+H-2H2O	C23H30O5	36.6	0	0.715245903			84.11102668	100 - 25.4 - 4.12 - 0.501	http://nonlinear.com/redirect/outbound?p=hmdb&param=HMDB30036	Euglobal IIc		351.1957474	1	3.658766667	2.11E-13	9.26E-14	Infinity		x	x	x	x
2.42_475.2710m/z	104028		M+ACN+H	C18H35N5O5S	36.8	0	2.943113682			87.7206074	100 - 22.7 - 8.01 - 1.39 - 0.209		Ala Cys Ile Lys		475.2709908	1	2.418916667	4.36E-13	1.86E-13	Infinity		x	x	x	x
2.42_475.2710m/z	104047		M+ACN+H	C18H35N5O5S	36.8	0	2.943113682			87.7206074	100 - 22.7 - 8.01 - 1.39 - 0.209		Ala Cys Lys Ile		475.2709908	1	2.418916667	4.36E-13	1.86E-13	Infinity		x	x	x	x
2.42_475.2710m/z	104049		M+ACN+H	C18H35N5O5S	36.8	0	2.943113682			87.7206074	100 - 22.7 - 8.01 - 1.39 - 0.209		Ala Cys Lys Leu		475.2709908	1	2.418916667	4.36E-13	1.86E-13	Infinity		x	x	x	x
2.42_475.2710m/z	104068		M+ACN+H	C18H35N5O5S	36.8	0	2.943113682			87.7206074	100 - 22.7 - 8.01 - 1.39 - 0.209		Ala Cys Leu Lys		475.2709908	1	2.418916667	4.36E-13	1.86E-13	Infinity		x	x	x	x
2.42_475.2710m/z	106308		M+ACN+H	C18H35N5O5S	36.8	0	2.943113683			87.7206074	100 - 22.7 - 8.01 - 1.39 - 0.209		Ala Ile Cys Lys		475.2709908	1	2.418916667	4.36E-13	1.86E-13	Infinity		x	x	x	x
2.42_475.2710m/z	106441		M+ACN+H	C18H35N5O5S	36.8	0	2.943113683			87.7206074	100 - 22.7 - 8.01 - 1.39 - 0.209		Ala Ile Lys Cys		475.2709908	1	2.418916667	4.36E-13	1.86E-13	Infinity		x	x	x	x
2.42_475.2710m/z	106707		M+ACN+H	C18H35N5O5S	36.8	0	2.943113683			87.7206074	100 - 22.7 - 8.01 - 1.39 - 0.209		Ala Lys Cys Ile		475.2709908	1	2.418916667	4.36E-13	1.86E-13	Infinity		x	x	x	x
2.42_475.2710m/z	106709		M+ACN+H	C18H35N5O5S	36.8	0	2.943113683			87.7206074	100 - 22.7 - 8.01 - 1.39 - 0.209		Ala Lys Cys Leu		475.2709908	1	2.418916667	4.36E-13	1.86E-13	Infinity		x	x	x	x
2.42_475.2710m/z	106821		M+ACN+H	C18H35N5O5S	36.8	0	2.943113683			87.7206074	100 - 22.7 - 8.01 - 1.39 - 0.209		Ala Lys Ile Cys		475.2709908	1	2.418916667	4.36E-13	1.86E-13	Infinity		x	x	x	x
2.42_475.2710m/z	106861		M+ACN+H	C18H35N5O5S	36.8	0	2.943113683			87.7206074	100 - 22.7 - 8.01 - 1.39 - 0.209		Ala Lys Leu Cys		475.2709908	1	2.418916667	4.36E-13	1.86E-13	Infinity		x	x	x	x
2.42_475.2710m/z	107108		M+ACN+H	C18H35N5O5S	36.8	0	2.943113683			87.7206074	100 - 22.7 - 8.01 - 1.39 - 0.209		Ala Leu Cys Lys		475.2709908	1	2.418916667	4.36E-13	1.86E-13	Infinity		x	x	x	x
2.42_475.2710m/z	107241		M+ACN+H	C18H35N5O5S	36.8	0	2.943113683			87.7206074	100 - 22.7 - 8.01 - 1.39 - 0.209		Ala Leu Lys Cys		475.2709908	1	2.418916667	4.36E-13	1.86E-13	Infinity		x	x	x	x
2.42_475.2710m/z	111628		M+ACN+H	C18H35N5O5S	36.8	0	2.943113682			87.7206074	100 - 22.7 - 8.01 - 1.39 - 0.209		Cys Ala Ile Lys		475.2709908	1	2.418916667	4.36E-13	1.86E-13	Infinity		x	x	x	x
2.42_475.2710m/z	111647		M+ACN+H	C18H35N5O5S	36.8	0	2.943113682			87.7206074	100 - 22.7 - 8.01 - 1.39 - 0.209		Cys Ala Lys Ile		475.2709908	1	2.418916667	4.36E-13	1.86E-13	Infinity		x	x	x	x
2.42_475.2710m/z	111649		M+ACN+H	C18H35N5O5S	36.8	0	2.943113682			87.7206074	100 - 22.7 - 8.01 - 1.39 - 0.209		Cys Ala Lys Leu		475.2709908	1	2.418916667	4.36E-13	1.86E-13	Infinity		x	x	x	x
2.42_475.2710m/z	111668		M+ACN+H	C18H35N5O5S	36.8	0	2.943113682			87.7206074	100 - 22.7 - 8.01 - 1.39 - 0.209		Cys Ala Leu Lys		475.2709908	1	2.418916667	4.36E-13	1.86E-13	Infinity		x	x	x	x
2.42_475.2710m/z	114288		M+ACN+H	C18H35N5O5S	36.8	0	2.943113682			87.7206074	100 - 22.7 - 8.01 - 1.39 - 0.209		Cys Ile Ala Lys		475.2709908	1	2.418916667	4.36E-13	1.86E-13	Infinity		x	x	x	x
2.42_475.2710m/z	114440		M+ACN+H	C18H35N5O5S	36.8	0	2.943113682			87.7206074	100 - 22.7 - 8.01 - 1.39 - 0.209		Cys Ile Lys Ala		475.2709908	1	2.418916667	4.36E-13	1.86E-13	Infinity		x	x	x	x
2.42_475.2710m/z	114687		M+ACN+H	C18H35N5O5S	36.8	0	2.943113682			87.7206074	100 - 22.7 - 8.01 - 1.39 - 0.209		Cys Lys Ala Ile		475.2709908	1	2.418916667	4.36E-13	1.86E-13	Infinity		x	x	x	x
2.42_475.2710m/z	114689		M+ACN+H	C18H35N5O5S	36.8	0	2.943113682			87.7206074	100 - 22.7 - 8.01 - 1.39 - 0.209		Cys Lys Ala Leu		475.2709908	1	2.418916667	4.36E-13	1.86E-13	Infinity		x	x	x	x
2.42_475.2710m/z	114820		M+ACN+H	C18H35N5O5S	36.8	0	2.943113682			87.7206074	100 - 22.7 - 8.01 - 1.39 - 0.209		Cys Lys Ile Ala		475.2709908	1	2.418916667	4.36E-13	1.86E-13	Infinity		x	x	x	x
2.42_475.2710m/z	114852		M+H	C20H38N6O5S	36.5	0	2.688510328			85.51499413	100 - 25.3 - 8.61 - 1.6 - 0.246		Cys Lys Lys Pro		475.2709908	1	2.418916667	4.36E-13	1.86E-13	Infinity		x	x	x	x
2.42_475.2710m/z	114860		M+ACN+H	C18H35N5O5S	36.8	0	2.943113682			87.7206074	100 - 22.7 - 8.01 - 1.39 - 0.209		Cys Lys Leu Ala		475.2709908	1	2.418916667	4.36E-13	1.86E-13	Infinity		x	x	x	x
2.42_475.2710m/z	114928		M+H	C20H38N6O5S	36.5	0	2.688510328			85.51499413	100 - 25.3 - 8.61 - 1.6 - 0.246		Cys Lys Pro Lys		475.2709908	1	2.418916667	4.36E-13	1.86E-13	Infinity		x	x	x	x
2.42_475.2710m/z	115088		M+ACN+H	C18H35N5O5S	36.8	0	2.943113682			87.7206074	100 - 22.7 - 8.01 - 1.39 - 0.209		Cys Leu Ala Lys		475.2709908	1	2.418916667	4.36E-13	1.86E-13	Infinity		x	x	x	x
2.42_475.2710m/z	115240		M+ACN+H	C18H35N5O5S	36.8	0	2.943113682			87.7206074	100 - 22.7 - 8.01 - 1.39 - 0.209		Cys Leu Lys Ala		475.2709908	1	2.418916667	4.36E-13	1.86E-13	Infinity		x	x	x	x
2.42_475.2710m/z	116448		M+H	C20H38N6O5S	36.5	0	2.688510328			85.51499413	100 - 25.3 - 8.61 - 1.6 - 0.246		Cys Pro Lys Lys		475.2709908	1	2.418916667	4.36E-13	1.86E-13	Infinity		x	x	x	x
2.42_475.2710m/z	137437		M+H-2H2O	C28H38N4O5	36.4	0	1.221752587			83.29984094	100 - 32.4 - 6.1 - 0.845		Phe Phe Val Val		475.2709908	1	2.418916667	4.36E-13	1.86E-13	Infinity		x	x	x	x
2.42_475.2710m/z	142376		M+H-2H2O	C28H38N4O5	36.4	0	1.221752587			83.29984094	100 - 32.4 - 6.1 - 0.845		Phe Val Phe Val		475.2709908	1	2.418916667	4.36E-13	1.86E-13	Infinity		x	x	x	x
2.42_475.2710m/z	142623		M+H-2H2O	C28H38N4O5	36.4	0	1.221752587			83.29984094	100 - 32.4 - 6.1 - 0.845		Phe Val Val Phe		475.2709908	1	2.418916667	4.36E-13	1.86E-13	Infinity		x	x	x	x
2.42_475.2710m/z	146896		M+ACN+H	C18H35N5O5S	36.8	0	2.943113682			87.7206074	100 - 22.7 - 8.01 - 1.39 - 0.209		Gly Lys Met Val		475.2709908	1	2.418916667	4.36E-13	1.86E-13	Infinity		x	x	x	x
2.42_475.2710m/z	147029		M+ACN+H	C18H35N5O5S	36.8	0	2.943113682			87.7206074	100 - 22.7 - 8.01 - 1.39 - 0.209		Gly Lys Val Met		475.2709908	1	2.418916667	4.36E-13	1.86E-13	Infinity		x	x	x	x
2.42_475.2710m/z	147656		M+ACN+H	C18H35N5O5S	36.8	0	2.943113682			87.7206074	100 - 22.7 - 8.01 - 1.39 - 0.209		Gly Met Lys Val		475.2709908	1	2.418916667	4.36E-13	1.86E-13	Infinity		x	x	x	x
2.42_475.2710m/z	147827		M+ACN+H	C18H35N5O5S	36.8	0	2.943113682			87.7206074	100 - 22.7 - 8.01 - 1.39 - 0.209		Gly Met Val Lys		475.2709908	1	2.418916667	4.36E-13	1.86E-13	Infinity		x	x	x	x
2.42_475.2710m/z	150449		M+ACN+H	C18H35N5O5S	36.8	0	2.943113682			87.7206074	100 - 22.7 - 8.01 - 1.39 - 0.209		Gly Val Lys Met		475.2709908	1	2.418916667	4.36E-13	1.86E-13	Infinity		x	x	x	x
2.42_475.2710m/z	150487		M+ACN+H	C18H35N5O5S	36.8	0	2.943113682			87.7206074	100 - 22.7 - 8.01 - 1.39 - 0.209		Gly Val Met Lys		475.2709908	1	2.418916667	4.36E-13	1.86E-13	Infinity		x	x	x	x
2.42_475.2710m/z	159507		M+ACN+H	C18H35N5O5S	36.8	0	2.943113683			87.7206074	100 - 22.7 - 8.01 - 1.39 - 0.209		Ile Ala Cys Lys		475.2709908	1	2.418916667	4.36E-13	1.86E-13	Infinity		x	x	x	x
2.42_475.2710m/z	159640		M+ACN+H	C18H35N5O5S	36.8	0	2.943113683			87.7206074	100 - 22.7 - 8.01 - 1.39 - 0.209		Ile Ala Lys Cys		475.2709908	1	2.418916667	4.36E-13	1.86E-13	Infinity		x	x	x	x
2.42_475.2710m/z	159887		M+ACN+H	C18H35N5O5S	36.8	0	2.943113682			87.7206074	100 - 22.7 - 8.01 - 1.39 - 0.209		Ile Cys Ala Lys		475.2709908	1	2.418916667	4.36E-13	1.86E-13	Infinity		x	x	x	x
2.42_475.2710m/z	160039		M+ACN+H	C18H35N5O5S	36.8	0	2.943113682			87.7206074	100 - 22.7 - 8.01 - 1.39 - 0.209		Ile Cys Lys Ala		475.2709908	1	2.418916667	4.36E-13	1.86E-13	Infinity		x	x	x	x
2.42_475.2710m/z	162680		M+ACN+H	C18H35N5O5S	36.8	0	2.943113683			87.7206074	100 - 22.7 - 8.01 - 1.39 - 0.209		Ile Lys Ala Cys		475.2709908	1	2.418916667	4.36E-13	1.86E-13	Infinity		x	x	x	x
2.42_475.2710m/z	162699		M+ACN+H	C18H35N5O5S	36.8	0	2.943113683			87.7206074	100 - 22.7 - 8.01 - 1.39 - 0.209		Ile Lys Cys Ala		475.2709908	1	2.418916667	4.36E-13	1.86E-13	Infinity		x	x	x	x
2.42_475.2710m/z	167506		M+ACN+H	C18H35N5O5S	36.8	0	2.943113683			87.7206074	100 - 22.7 - 8.01 - 1.39 - 0.209		Lys Ala Cys Ile		475.2709908	1	2.418916667	4.36E-13	1.86E-13	Infinity		x	x	x	x
2.42_475.2710m/z	167508		M+ACN+H	C18H35N5O5S	36.8	0	2.943113683			87.7206074	100 - 22.7 - 8.01 - 1.39 - 0.209		Lys Ala Cys Leu		475.2709908	1	2.418916667	4.36E-13	1.86E-13	Infinity		x	x	x	x
2.42_475.2710m/z	167620		M+ACN+H	C18H35N5O5S	36.8	0	2.943113683			87.7206074	100 - 22.7 - 8.01 - 1.39 - 0.209		Lys Ala Ile Cys		475.2709908	1	2.418916667	4.36E-13	1.86E-13	Infinity		x	x	x	x
2.42_475.2710m/z	167660		M+ACN+H	C18H35N5O5S	36.8	0	2.943113683			87.7206074	100 - 22.7 - 8.01 - 1.39 - 0.209		Lys Ala Leu Cys		475.2709908	1	2.418916667	4.36E-13	1.86E-13	Infinity		x	x	x	x
2.42_475.2710m/z	167886		M+ACN+H	C18H35N5O5S	36.8	0	2.943113682			87.7206074	100 - 22.7 - 8.01 - 1.39 - 0.209		Lys Cys Ala Ile		475.2709908	1	2.418916667	4.36E-13	1.86E-13	Infinity		x	x	x	x
2.42_475.2710m/z	167888		M+ACN+H	C18H35N5O5S	36.8	0	2.943113682			87.7206074	100 - 22.7 - 8.01 - 1.39 - 0.209		Lys Cys Ala Leu		475.2709908	1	2.418916667	4.36E-13	1.86E-13	Infinity		x	x	x	x
2.42_475.2710m/z	168019		M+ACN+H	C18H35N5O5S	36.8	0	2.943113682			87.7206074	100 - 22.7 - 8.01 - 1.39 - 0.209		Lys Cys Ile Ala		475.2709908	1	2.418916667	4.36E-13	1.86E-13	Infinity		x	x	x	x
2.42_475.2710m/z	168051		M+H	C20H38N6O5S	36.5	0	2.688510328			85.51499413	100 - 25.3 - 8.61 - 1.6 - 0.246		Lys Cys Lys Pro		475.2709908	1	2.418916667	4.36E-13	1.86E-13	Infinity		x	x	x	x
2.42_475.2710m/z	168059		M+ACN+H	C18H35N5O5S	36.8	0	2.943113682			87.7206074	100 - 22.7 - 8.01 - 1.39 - 0.209		Lys Cys Leu Ala		475.2709908	1	2.418916667	4.36E-13	1.86E-13	Infinity		x	x	x	x
2.42_475.2710m/z	168127		M+H	C20H38N6O5S	36.5	0	2.688510328			85.51499413	100 - 25.3 - 8.61 - 1.6 - 0.246		Lys Cys Pro Lys		475.2709908	1	2.418916667	4.36E-13	1.86E-13	Infinity		x	x	x	x
2.42_475.2710m/z	169696		M+ACN+H	C18H35N5O5S	36.8	0	2.943113682			87.7206074	100 - 22.7 - 8.01 - 1.39 - 0.209		Lys Gly Met Val		475.2709908	1	2.418916667	4.36E-13	1.86E-13	Infinity		x	x	x	x
2.42_475.2710m/z	169829		M+ACN+H	C18H35N5O5S	36.8	0	2.943113682			87.7206074	100 - 22.7 - 8.01 - 1.39 - 0.209		Lys Gly Val Met		475.2709908	1	2.418916667	4.36E-13	1.86E-13	Infinity		x	x	x	x
2.42_475.2710m/z	170280		M+ACN+H	C18H35N5O5S	36.8	0	2.943113683			87.7206074	100 - 22.7 - 8.01 - 1.39 - 0.209		Lys Ile Ala Cys		475.2709908	1	2.418916667	4.36E-13	1.86E-13	Infinity		x	x	x	x
2.42_475.2710m/z	170299		M+ACN+H	C18H35N5O5S	36.8	0	2.943113683			87.7206074	100 - 22.7 - 8.01 - 1.39 - 0.209		Lys Ile Cys Ala		475.2709908	1	2.418916667	4.36E-13	1.86E-13	Infinity		x	x	x	x
2.42_475.2710m/z	170711		M+H	C20H38N6O5S	36.5	0	2.688510328			85.51499413	100 - 25.3 - 8.61 - 1.6 - 0.246		Lys Lys Cys Pro		475.2709908	1	2.418916667	4.36E-13	1.86E-13	Infinity		x	x	x	x
2.42_475.2710m/z	170894		M+H-H2O	C20H40N6O6S	36.4	0	2.590143591			85.29005078	100 - 25.3 - 8.83 - 1.66 - 0.265		Lys Lys Met Ser		475.2709908	1	2.418916667	4.36E-13	1.86E-13	Infinity		x	x	x	x
2.42_475.2710m/z	170920		M+H	C20H38N6O5S	36.5	0	2.688510328			85.51499413	100 - 25.3 - 8.61 - 1.6 - 0.246		Lys Lys Pro Cys		475.2709908	1	2.418916667	4.36E-13	1.86E-13	Infinity		x	x	x	x
2.42_475.2710m/z	170989		M+H-H2O	C20H40N6O6S	36.4	0	2.590143591			85.29005078	100 - 25.3 - 8.83 - 1.66 - 0.265		Lys Lys Ser Met		475.2709908	1	2.418916667	4.36E-13	1.86E-13	Infinity		x	x	x	x
2.42_475.2710m/z	171080		M+ACN+H	C18H35N5O5S	36.8	0	2.943113683			87.7206074	100 - 22.7 - 8.01 - 1.39 - 0.209		Lys Leu Ala Cys		475.2709908	1	2.418916667	4.36E-13	1.86E-13	Infinity		x	x	x	x
2.42_475.2710m/z	171099		M+ACN+H	C18H35N5O5S	36.8	0	2.943113683			87.7206074	100 - 22.7 - 8.01 - 1.39 - 0.209		Lys Leu Cys Ala		475.2709908	1	2.418916667	4.36E-13	1.86E-13	Infinity		x	x	x	x
2.42_475.2710m/z	171596		M+ACN+H	C18H35N5O5S	36.8	0	2.943113682			87.7206074	100 - 22.7 - 8.01 - 1.39 - 0.209		Lys Met Gly Val		475.2709908	1	2.418916667	4.36E-13	1.86E-13	Infinity		x	x	x	x
2.42_475.2710m/z	171654		M+H-H2O	C20H40N6O6S	36.4	0	2.590143591			85.29005078	100 - 25.3 - 8.83 - 1.66 - 0.265		Lys Met Lys Ser		475.2709908	1	2.418916667	4.36E-13	1.86E-13	Infinity		x	x	x	x
2.42_475.2710m/z	171787		M+H-H2O	C20H40N6O6S	36.4	0	2.590143591			85.29005078	100 - 25.3 - 8.83 - 1.66 - 0.265		Lys Met Ser Lys		475.2709908	1	2.418916667	4.36E-13	1.86E-13	Infinity		x	x	x	x
2.42_475.2710m/z	171824		M+ACN+H	C18H35N5O5S	36.8	0	2.943113682			87.7206074	100 - 22.7 - 8.01 - 1.39 - 0.209		Lys Met Val Gly		475.2709908	1	2.418916667	4.36E-13	1.86E-13	Infinity		x	x	x	x
2.42_475.2710m/z	172307		M+H	C20H38N6O5S	36.5	0	2.688510328			85.51499413	100 - 25.3 - 8.61 - 1.6 - 0.246		Lys Pro Cys Lys		475.2709908	1	2.418916667	4.36E-13	1.86E-13	Infinity		x	x	x	x
2.42_475.2710m/z	172440		M+H	C20H38N6O5S	36.5	0	2.688510328			85.51499413	100 - 25.3 - 8.61 - 1.6 - 0.246		Lys Pro Lys Cys		475.2709908	1	2.418916667	4.36E-13	1.86E-13	Infinity		x	x	x	x
2.42_475.2710m/z	173649		M+H-H2O	C20H40N6O6S	36.4	0	2.590143591			85.29005078	100 - 25.3 - 8.83 - 1.66 - 0.265		Lys Ser Lys Met		475.2709908	1	2.418916667	4.36E-13	1.86E-13	Infinity		x	x	x	x
2.42_475.2710m/z	173687		M+H-H2O	C20H40N6O6S	36.4	0	2.590143591			85.29005078	100 - 25.3 - 8.83 - 1.66 - 0.265		Lys Ser Met Lys		475.2709908	1	2.418916667	4.36E-13	1.86E-13	Infinity		x	x	x	x
2.42_475.2710m/z	174389		M+ACN+H	C18H35N5O5S	36.8	0	2.943113682			87.7206074	100 - 22.7 - 8.01 - 1.39 - 0.209		Lys Val Gly Met		475.2709908	1	2.418916667	4.36E-13	1.86E-13	Infinity		x	x	x	x
2.42_475.2710m/z	174484		M+ACN+H	C18H35N5O5S	36.8	0	2.943113683			87.7206074	100 - 22.7 - 8.01 - 1.39 - 0.209		Lys Val Met Gly		475.2709908	1	2.418916667	4.36E-13	1.86E-13	Infinity		x	x	x	x
2.42_475.2710m/z	175507		M+ACN+H	C18H35N5O5S	36.8	0	2.943113683			87.7206074	100 - 22.7 - 8.01 - 1.39 - 0.209		Leu Ala Cys Lys		475.2709908	1	2.418916667	4.36E-13	1.86E-13	Infinity		x	x	x	x
2.42_475.2710m/z	175640		M+ACN+H	C18H35N5O5S	36.8	0	2.943113683			87.7206074	100 - 22.7 - 8.01 - 1.39 - 0.209		Leu Ala Lys Cys		475.2709908	1	2.418916667	4.36E-13	1.86E-13	Infinity		x	x	x	x
2.42_475.2710m/z	175887		M+ACN+H	C18H35N5O5S	36.8	0	2.943113682			87.7206074	100 - 22.7 - 8.01 - 1.39 - 0.209		Leu Cys Ala Lys		475.2709908	1	2.418916667	4.36E-13	1.86E-13	Infinity		x	x	x	x
2.42_475.2710m/z	176039		M+ACN+H	C18H35N5O5S	36.8	0	2.943113682			87.7206074	100 - 22.7 - 8.01 - 1.39 - 0.209		Leu Cys Lys Ala		475.2709908	1	2.418916667	4.36E-13	1.86E-13	Infinity		x	x	x	x
2.42_475.2710m/z	178680		M+ACN+H	C18H35N5O5S	36.8	0	2.943113683			87.7206074	100 - 22.7 - 8.01 - 1.39 - 0.209		Leu Lys Ala Cys		475.2709908	1	2.418916667	4.36E-13	1.86E-13	Infinity		x	x	x	x
2.42_475.2710m/z	178699		M+ACN+H	C18H35N5O5S	36.8	0	2.943113683			87.7206074	100 - 22.7 - 8.01 - 1.39 - 0.209		Leu Lys Cys Ala		475.2709908	1	2.418916667	4.36E-13	1.86E-13	Infinity		x	x	x	x
2.42_475.2710m/z	185656		M+ACN+H	C18H35N5O5S	36.8	0	2.943113682			87.7206074	100 - 22.7 - 8.01 - 1.39 - 0.209		Met Gly Lys Val		475.2709908	1	2.418916667	4.36E-13	1.86E-13	Infinity		x	x	x	x
2.42_475.2710m/z	185827		M+ACN+H	C18H35N5O5S	36.8	0	2.943113682			87.7206074	100 - 22.7 - 8.01 - 1.39 - 0.209		Met Gly Val Lys		475.2709908	1	2.418916667	4.36E-13	1.86E-13	Infinity		x	x	x	x
2.42_475.2710m/z	186796		M+ACN+H	C18H35N5O5S	36.8	0	2.943113682			87.7206074	100 - 22.7 - 8.01 - 1.39 - 0.209		Met Lys Gly Val		475.2709908	1	2.418916667	4.36E-13	1.86E-13	Infinity		x	x	x	x
2.42_475.2710m/z	186854		M+H-H2O	C20H40N6O6S	36.4	0	2.590143591			85.29005078	100 - 25.3 - 8.83 - 1.66 - 0.265		Met Lys Lys Ser		475.2709908	1	2.418916667	4.36E-13	1.86E-13	Infinity		x	x	x	x
2.42_475.2710m/z	186987		M+H-H2O	C20H40N6O6S	36.4	0	2.590143591			85.29005078	100 - 25.3 - 8.83 - 1.66 - 0.265		Met Lys Ser Lys		475.2709908	1	2.418916667	4.36E-13	1.86E-13	Infinity		x	x	x	x
2.42_475.2710m/z	187024		M+ACN+H	C18H35N5O5S	36.8	0	2.943113682			87.7206074	100 - 22.7 - 8.01 - 1.39 - 0.209		Met Lys Val Gly		475.2709908	1	2.418916667	4.36E-13	1.86E-13	Infinity		x	x	x	x
2.42_475.2710m/z	189647		M+H-H2O	C20H40N6O6S	36.4	0	2.590143591			85.29005078	100 - 25.3 - 8.83 - 1.66 - 0.265		Met Ser Lys Lys		475.2709908	1	2.418916667	4.36E-13	1.86E-13	Infinity		x	x	x	x
2.42_475.2710m/z	190387		M+ACN+H	C18H35N5O5S	36.8	0	2.943113682			87.7206074	100 - 22.7 - 8.01 - 1.39 - 0.209		Met Val Gly Lys		475.2709908	1	2.418916667	4.36E-13	1.86E-13	Infinity		x	x	x	x
2.42_475.2710m/z	190444		M+ACN+H	C18H35N5O5S	36.8	0	2.943113682			87.7206074	100 - 22.7 - 8.01 - 1.39 - 0.209		Met Val Lys Gly		475.2709908	1	2.418916667	4.36E-13	1.86E-13	Infinity		x	x	x	x
2.42_475.2710m/z	200047		M+H	C20H38N6O5S	36.5	0	2.688510328			85.51499413	100 - 25.3 - 8.61 - 1.6 - 0.246		Pro Cys Lys Lys		475.2709908	1	2.418916667	4.36E-13	1.86E-13	Infinity		x	x	x	x
2.42_475.2710m/z	202707		M+H	C20H38N6O5S	36.5	0	2.688510328			85.51499413	100 - 25.3 - 8.61 - 1.6 - 0.246		Pro Lys Cys Lys		475.2709908	1	2.418916667	4.36E-13	1.86E-13	Infinity		x	x	x	x
2.42_475.2710m/z	202840		M+H	C20H38N6O5S	36.5	0	2.688510328			85.51499413	100 - 25.3 - 8.61 - 1.6 - 0.246		Pro Lys Lys Cys		475.2709908	1	2.418916667	4.36E-13	1.86E-13	Infinity		x	x	x	x
2.42_475.2710m/z	226849		M+H-H2O	C20H40N6O6S	36.4	0	2.590143591			85.29005078	100 - 25.3 - 8.83 - 1.66 - 0.265		Ser Lys Lys Met		475.2709908	1	2.418916667	4.36E-13	1.86E-13	Infinity		x	x	x	x
2.42_475.2710m/z	226887		M+H-H2O	C20H40N6O6S	36.4	0	2.590143591			85.29005078	100 - 25.3 - 8.83 - 1.66 - 0.265		Ser Lys Met Lys		475.2709908	1	2.418916667	4.36E-13	1.86E-13	Infinity		x	x	x	x
2.42_475.2710m/z	227647		M+H-H2O	C20H40N6O6S	36.4	0	2.590143591			85.29005078	100 - 25.3 - 8.83 - 1.66 - 0.265		Ser Met Lys Lys		475.2709908	1	2.418916667	4.36E-13	1.86E-13	Infinity		x	x	x	x
2.42_475.2710m/z	241176		M+H-2H2O	C28H38N4O5	36.4	0	1.221752587			83.29984094	100 - 32.4 - 6.1 - 0.845		Val Phe Phe Val		475.2709908	1	2.418916667	4.36E-13	1.86E-13	Infinity		x	x	x	x
2.42_475.2710m/z	241423		M+H-2H2O	C28H38N4O5	36.4	0	1.221752587			83.29984094	100 - 32.4 - 6.1 - 0.845		Val Phe Val Phe		475.2709908	1	2.418916667	4.36E-13	1.86E-13	Infinity		x	x	x	x
2.42_475.2710m/z	241649		M+ACN+H	C18H35N5O5S	36.8	0	2.943113682			87.7206074	100 - 22.7 - 8.01 - 1.39 - 0.209		Val Gly Lys Met		475.2709908	1	2.418916667	4.36E-13	1.86E-13	Infinity		x	x	x	x
2.42_475.2710m/z	241687		M+ACN+H	C18H35N5O5S	36.8	0	2.943113682			87.7206074	100 - 22.7 - 8.01 - 1.39 - 0.209		Val Gly Met Lys		475.2709908	1	2.418916667	4.36E-13	1.86E-13	Infinity		x	x	x	x
2.42_475.2710m/z	242789		M+ACN+H	C18H35N5O5S	36.8	0	2.943113682			87.7206074	100 - 22.7 - 8.01 - 1.39 - 0.209		Val Lys Gly Met		475.2709908	1	2.418916667	4.36E-13	1.86E-13	Infinity		x	x	x	x
2.42_475.2710m/z	242884		M+ACN+H	C18H35N5O5S	36.8	0	2.943113683			87.7206074	100 - 22.7 - 8.01 - 1.39 - 0.209		Val Lys Met Gly		475.2709908	1	2.418916667	4.36E-13	1.86E-13	Infinity		x	x	x	x
2.42_475.2710m/z	243587		M+ACN+H	C18H35N5O5S	36.8	0	2.943113682			87.7206074	100 - 22.7 - 8.01 - 1.39 - 0.209		Val Met Gly Lys		475.2709908	1	2.418916667	4.36E-13	1.86E-13	Infinity		x	x	x	x
2.42_475.2710m/z	243644		M+ACN+H	C18H35N5O5S	36.8	0	2.943113682			87.7206074	100 - 22.7 - 8.01 - 1.39 - 0.209		Val Met Lys Gly		475.2709908	1	2.418916667	4.36E-13	1.86E-13	Infinity		x	x	x	x
2.42_475.2710m/z	246363		M+H-2H2O	C28H38N4O5	36.4	0	1.221752587			83.29984094	100 - 32.4 - 6.1 - 0.845		Val Val Phe Phe		475.2709908	1	2.418916667	4.36E-13	1.86E-13	Infinity		x	x	x	x
2.42_475.2710m/z	57971		M+H	C24H42O7S	36	0	-2.973609191			83.28913852	100 - 27.5 - 9.6 - 1.91 - 0.321		3alpha,7alpha,12alpha-trihydroxy-5alpha-cholan-24-yl sulfate		475.2709908	1	2.418916667	4.36E-13	1.86E-13	Infinity		x	x	x	x
2.42_475.2710m/z	68089		M+H-H2O	C28H36N4O4	36.4	0	1.266439427			83.51347369	100 - 32.3 - 5.88 - 0.775		Mucronine B		475.2709908	1	2.418916667	4.36E-13	1.86E-13	Infinity		x	x	x	x
2.29_461.2557m/z	105167		M+H-2H2O	C27H36N4O5	35.7	0	1.963061363			80.65351133	100 - 31.3 - 5.76 - 0.781		Ala Phe Phe Ile		461.2556915	1	2.289333333	4.37E-13	1.86E-13	Infinity		x	x	x	x
2.29_461.2557m/z	105169		M+H-2H2O	C27H36N4O5	35.7	0	1.963061363			80.65351133	100 - 31.3 - 5.76 - 0.781		Ala Phe Phe Leu		461.2556915	1	2.289333333	4.37E-13	1.86E-13	Infinity		x	x	x	x
2.29_461.2557m/z	105224		M+H-2H2O	C27H36N4O5	35.7	0	1.963061363			80.65351133	100 - 31.3 - 5.76 - 0.781		Ala Phe Ile Phe		461.2556915	1	2.289333333	4.37E-13	1.86E-13	Infinity		x	x	x	x
2.29_461.2557m/z	105264		M+H-2H2O	C27H36N4O5	35.7	0	1.963061363			80.65351133	100 - 31.3 - 5.76 - 0.781		Ala Phe Leu Phe		461.2556915	1	2.289333333	4.37E-13	1.86E-13	Infinity		x	x	x	x
2.29_461.2557m/z	106364		M+H-2H2O	C27H36N4O5	35.7	0	1.963061363			80.65351133	100 - 31.3 - 5.76 - 0.781		Ala Ile Phe Phe		461.2556915	1	2.289333333	4.37E-13	1.86E-13	Infinity		x	x	x	x
2.29_461.2557m/z	107164		M+H-2H2O	C27H36N4O5	35.7	0	1.963061363			80.65351133	100 - 31.3 - 5.76 - 0.781		Ala Leu Phe Phe		461.2556915	1	2.289333333	4.37E-13	1.86E-13	Infinity		x	x	x	x
2.29_461.2557m/z	135567		M+H-2H2O	C27H36N4O5	35.7	0	1.963061363			80.65351133	100 - 31.3 - 5.76 - 0.781		Phe Ala Phe Ile		461.2556915	1	2.289333333	4.37E-13	1.86E-13	Infinity		x	x	x	x
2.29_461.2557m/z	135569		M+H-2H2O	C27H36N4O5	35.7	0	1.963061363			80.65351133	100 - 31.3 - 5.76 - 0.781		Phe Ala Phe Leu		461.2556915	1	2.289333333	4.37E-13	1.86E-13	Infinity		x	x	x	x
2.29_461.2557m/z	135624		M+H-2H2O	C27H36N4O5	35.7	0	1.963061363			80.65351133	100 - 31.3 - 5.76 - 0.781		Phe Ala Ile Phe		461.2556915	1	2.289333333	4.37E-13	1.86E-13	Infinity		x	x	x	x
2.29_461.2557m/z	135664		M+H-2H2O	C27H36N4O5	35.7	0	1.963061363			80.65351133	100 - 31.3 - 5.76 - 0.781		Phe Ala Leu Phe		461.2556915	1	2.289333333	4.37E-13	1.86E-13	Infinity		x	x	x	x
2.29_461.2557m/z	137087		M+H-2H2O	C27H36N4O5	35.7	0	1.963061363			80.65351133	100 - 31.3 - 5.76 - 0.781		Phe Phe Ala Ile		461.2556915	1	2.289333333	4.37E-13	1.86E-13	Infinity		x	x	x	x
2.29_461.2557m/z	137089		M+H-2H2O	C27H36N4O5	35.7	0	1.963061363			80.65351133	100 - 31.3 - 5.76 - 0.781		Phe Phe Ala Leu		461.2556915	1	2.289333333	4.37E-13	1.86E-13	Infinity		x	x	x	x
2.29_461.2557m/z	137220		M+H-2H2O	C27H36N4O5	35.7	0	1.963061363			80.65351133	100 - 31.3 - 5.76 - 0.781		Phe Phe Ile Ala		461.2556915	1	2.289333333	4.37E-13	1.86E-13	Infinity		x	x	x	x
2.29_461.2557m/z	137260		M+H-2H2O	C27H36N4O5	35.7	0	1.963061363			80.65351133	100 - 31.3 - 5.76 - 0.781		Phe Phe Leu Ala		461.2556915	1	2.289333333	4.37E-13	1.86E-13	Infinity		x	x	x	x
2.29_461.2557m/z	138283		M+H-2H2O	C27H36N4O5	35.7	0	1.963061363			80.65351133	100 - 31.3 - 5.76 - 0.781		Phe Ile Ala Phe		461.2556915	1	2.289333333	4.37E-13	1.86E-13	Infinity		x	x	x	x
2.29_461.2557m/z	138359		M+H-2H2O	C27H36N4O5	35.7	0	1.963061363			80.65351133	100 - 31.3 - 5.76 - 0.781		Phe Ile Phe Ala		461.2556915	1	2.289333333	4.37E-13	1.86E-13	Infinity		x	x	x	x
2.29_461.2557m/z	139083		M+H-2H2O	C27H36N4O5	35.7	0	1.963061363			80.65351133	100 - 31.3 - 5.76 - 0.781		Phe Leu Ala Phe		461.2556915	1	2.289333333	4.37E-13	1.86E-13	Infinity		x	x	x	x
2.29_461.2557m/z	139159		M+H-2H2O	C27H36N4O5	35.7	0	1.963061363			80.65351133	100 - 31.3 - 5.76 - 0.781		Phe Leu Phe Ala		461.2556915	1	2.289333333	4.37E-13	1.86E-13	Infinity		x	x	x	x
2.29_461.2557m/z	159563		M+H-2H2O	C27H36N4O5	35.7	0	1.963061363			80.65351133	100 - 31.3 - 5.76 - 0.781		Ile Ala Phe Phe		461.2556915	1	2.289333333	4.37E-13	1.86E-13	Infinity		x	x	x	x
2.29_461.2557m/z	161083		M+H-2H2O	C27H36N4O5	35.7	0	1.963061363			80.65351133	100 - 31.3 - 5.76 - 0.781		Ile Phe Ala Phe		461.2556915	1	2.289333333	4.37E-13	1.86E-13	Infinity		x	x	x	x
2.29_461.2557m/z	161159		M+H-2H2O	C27H36N4O5	35.7	0	1.963061363			80.65351133	100 - 31.3 - 5.76 - 0.781		Ile Phe Phe Ala		461.2556915	1	2.289333333	4.37E-13	1.86E-13	Infinity		x	x	x	x
2.29_461.2557m/z	175563		M+H-2H2O	C27H36N4O5	35.7	0	1.963061363			80.65351133	100 - 31.3 - 5.76 - 0.781		Leu Ala Phe Phe		461.2556915	1	2.289333333	4.37E-13	1.86E-13	Infinity		x	x	x	x
2.29_461.2557m/z	177083		M+H-2H2O	C27H36N4O5	35.7	0	1.963061363			80.65351133	100 - 31.3 - 5.76 - 0.781		Leu Phe Ala Phe		461.2556915	1	2.289333333	4.37E-13	1.86E-13	Infinity		x	x	x	x
2.29_461.2557m/z	177159		M+H-2H2O	C27H36N4O5	35.7	0	1.963061363			80.65351133	100 - 31.3 - 5.76 - 0.781		Leu Phe Phe Ala		461.2556915	1	2.289333333	4.37E-13	1.86E-13	Infinity		x	x	x	x
2.29_461.2557m/z	45492		M+CH3OH+H	C26H28N4O2	35.9	0	2.274994411			82.17246664	100 - 30 - 4.75 - 0.527		CAY10594		461.2556915	1	2.289333333	4.37E-13	1.86E-13	Infinity		x	x	x	x
2.29_461.2557m/z	64702		M+ACN+H	C25H29N3O3	36.1	0	2.323844267			83.15457389	100 - 28.6 - 4.55 - 0.524		MRE-269		461.2556915	1	2.289333333	4.37E-13	1.86E-13	Infinity		x	x	x	x
0.74_277.9773m/z	72814		M+H-2H2O	C13H9Cl2NO4	29.8	0	0.890896108			50.21928767	100 - 14.7 - 65.7 - 9.55 - 11.4 - 1.6 - 0.194		Chlomethoxyfen		277.9772891	1	0.739533333	4.75E-13	2.01E-13	Infinity		x	x	x	x
3.35_378.2359m/z	2893		2M+ACN+Na	C8H15NO2	38.6	0	-1.481542319			94.97748011	100 - 9.27 - 0.793		Tranexamic acid		378.2358617	1	3.3488	9.64E-13	4.00E-13	Infinity		x	x	x	x
3.35_378.2359m/z	66883		2M+ACN+Na	C8H15NO2	38.6	0	-1.481542319			94.97748011	100 - 9.27 - 0.793		Homostachydrine		378.2358617	1	3.3488	9.64E-13	4.00E-13	Infinity		x	x	x	x
3.35_378.2359m/z	68160		2M+ACN+Na	C8H15NO2	38.6	0	-1.481542319			94.97748011	100 - 9.27 - 0.793		Lentiginosine		378.2358617	1	3.3488	9.64E-13	4.00E-13	Infinity		x	x	x	x
8.13_417.2488m/z	105437		M+H-H2O	C22H34N4O5	36.8	0	-1.986002053			86.31649938	100 - 25.8 - 4.23 - 0.52		Ala Phe Val Val		417.2487695	1	8.127916667	1.27E-12	5.21E-13	Infinity		x	x	x	x
8.13_417.2488m/z	110377		M+H-H2O	C22H34N4O5	36.8	0	-1.986002053			86.31649938	100 - 25.8 - 4.23 - 0.52		Ala Val Phe Val		417.2487695	1	8.127916667	1.27E-12	5.21E-13	Infinity		x	x	x	x
8.13_417.2488m/z	110624		M+H-H2O	C22H34N4O5	36.8	0	-1.986002053			86.31649938	100 - 25.8 - 4.23 - 0.52		Ala Val Val Phe		417.2487695	1	8.127916667	1.27E-12	5.21E-13	Infinity		x	x	x	x
8.13_417.2488m/z	135837		M+H-H2O	C22H34N4O5	36.8	0	-1.986002053			86.31649938	100 - 25.8 - 4.23 - 0.52		Phe Ala Val Val		417.2487695	1	8.127916667	1.27E-12	5.21E-13	Infinity		x	x	x	x
8.13_417.2488m/z	137636		M+H-H2O	C22H34N4O5	36.8	0	-1.986002053			86.31649938	100 - 25.8 - 4.23 - 0.52		Phe Gly Ile Val		417.2487695	1	8.127916667	1.27E-12	5.21E-13	Infinity		x	x	x	x
8.13_417.2488m/z	137676		M+H-H2O	C22H34N4O5	36.8	0	-1.986002053			86.31649938	100 - 25.8 - 4.23 - 0.52		Phe Gly Leu Val		417.2487695	1	8.127916667	1.27E-12	5.21E-13	Infinity		x	x	x	x
8.13_417.2488m/z	137826		M+H-H2O	C22H34N4O5	36.8	0	-1.986002053			86.31649938	100 - 25.8 - 4.23 - 0.52		Phe Gly Val Ile		417.2487695	1	8.127916667	1.27E-12	5.21E-13	Infinity		x	x	x	x
8.13_417.2488m/z	137828		M+H-H2O	C22H34N4O5	36.8	0	-1.986002053			86.31649938	100 - 25.8 - 4.23 - 0.52		Phe Gly Val Leu		417.2487695	1	8.127916667	1.27E-12	5.21E-13	Infinity		x	x	x	x
8.13_417.2488m/z	138396		M+H-H2O	C22H34N4O5	36.8	0	-1.986002053			86.31649938	100 - 25.8 - 4.23 - 0.52		Phe Ile Gly Val		417.2487695	1	8.127916667	1.27E-12	5.21E-13	Infinity		x	x	x	x
8.13_417.2488m/z	138624		M+H-H2O	C22H34N4O5	36.8	0	-1.986002053			86.31649938	100 - 25.8 - 4.23 - 0.52		Phe Ile Val Gly		417.2487695	1	8.127916667	1.27E-12	5.21E-13	Infinity		x	x	x	x
8.13_417.2488m/z	139196		M+H-H2O	C22H34N4O5	36.8	0	-1.986002053			86.31649938	100 - 25.8 - 4.23 - 0.52		Phe Leu Gly Val		417.2487695	1	8.127916667	1.27E-12	5.21E-13	Infinity		x	x	x	x
8.13_417.2488m/z	139424		M+H-H2O	C22H34N4O5	36.8	0	-1.986002053			86.31649938	100 - 25.8 - 4.23 - 0.52		Phe Leu Val Gly		417.2487695	1	8.127916667	1.27E-12	5.21E-13	Infinity		x	x	x	x
8.13_417.2488m/z	142296		M+H-H2O	C22H34N4O5	36.8	0	-1.986002053			86.31649938	100 - 25.8 - 4.23 - 0.52		Phe Val Ala Val		417.2487695	1	8.127916667	1.27E-12	5.21E-13	Infinity		x	x	x	x
8.13_417.2488m/z	142386		M+H-H2O	C22H34N4O5	36.8	0	-1.986002053			86.31649938	100 - 25.8 - 4.23 - 0.52		Phe Val Gly Ile		417.2487695	1	8.127916667	1.27E-12	5.21E-13	Infinity		x	x	x	x
8.13_417.2488m/z	142388		M+H-H2O	C22H34N4O5	36.8	0	-1.986002053			86.31649938	100 - 25.8 - 4.23 - 0.52		Phe Val Gly Leu		417.2487695	1	8.127916667	1.27E-12	5.21E-13	Infinity		x	x	x	x
8.13_417.2488m/z	142424		M+H-H2O	C22H34N4O5	36.8	0	-1.986002053			86.31649938	100 - 25.8 - 4.23 - 0.52		Phe Val Ile Gly		417.2487695	1	8.127916667	1.27E-12	5.21E-13	Infinity		x	x	x	x
8.13_417.2488m/z	142464		M+H-H2O	C22H34N4O5	36.8	0	-1.986002053			86.31649938	100 - 25.8 - 4.23 - 0.52		Phe Val Leu Gly		417.2487695	1	8.127916667	1.27E-12	5.21E-13	Infinity		x	x	x	x
8.13_417.2488m/z	142619		M+H-H2O	C22H34N4O5	36.8	0	-1.986002053			86.31649938	100 - 25.8 - 4.23 - 0.52		Phe Val Val Ala		417.2487695	1	8.127916667	1.27E-12	5.21E-13	Infinity		x	x	x	x
8.13_417.2488m/z	145236		M+H-H2O	C22H34N4O5	36.8	0	-1.986002053			86.31649938	100 - 25.8 - 4.23 - 0.52		Gly Phe Ile Val		417.2487695	1	8.127916667	1.27E-12	5.21E-13	Infinity		x	x	x	x
8.13_417.2488m/z	145276		M+H-H2O	C22H34N4O5	36.8	0	-1.986002053			86.31649938	100 - 25.8 - 4.23 - 0.52		Gly Phe Leu Val		417.2487695	1	8.127916667	1.27E-12	5.21E-13	Infinity		x	x	x	x
8.13_417.2488m/z	145426		M+H-H2O	C22H34N4O5	36.8	0	-1.986002053			86.31649938	100 - 25.8 - 4.23 - 0.52		Gly Phe Val Ile		417.2487695	1	8.127916667	1.27E-12	5.21E-13	Infinity		x	x	x	x
8.13_417.2488m/z	145428		M+H-H2O	C22H34N4O5	36.8	0	-1.986002053			86.31649938	100 - 25.8 - 4.23 - 0.52		Gly Phe Val Leu		417.2487695	1	8.127916667	1.27E-12	5.21E-13	Infinity		x	x	x	x
8.13_417.2488m/z	146376		M+H-H2O	C22H34N4O5	36.8	0	-1.986002053			86.31649938	100 - 25.8 - 4.23 - 0.52		Gly Ile Phe Val		417.2487695	1	8.127916667	1.27E-12	5.21E-13	Infinity		x	x	x	x
8.13_417.2488m/z	146623		M+H-H2O	C22H34N4O5	36.8	0	-1.986002053			86.31649938	100 - 25.8 - 4.23 - 0.52		Gly Ile Val Phe		417.2487695	1	8.127916667	1.27E-12	5.21E-13	Infinity		x	x	x	x
8.13_417.2488m/z	147176		M+H-H2O	C22H34N4O5	36.8	0	-1.986002053			86.31649938	100 - 25.8 - 4.23 - 0.52		Gly Leu Phe Val		417.2487695	1	8.127916667	1.27E-12	5.21E-13	Infinity		x	x	x	x
8.13_417.2488m/z	147423		M+H-H2O	C22H34N4O5	36.8	0	-1.986002053			86.31649938	100 - 25.8 - 4.23 - 0.52		Gly Leu Val Phe		417.2487695	1	8.127916667	1.27E-12	5.21E-13	Infinity		x	x	x	x
8.13_417.2488m/z	150366		M+H-H2O	C22H34N4O5	36.8	0	-1.986002053			86.31649938	100 - 25.8 - 4.23 - 0.52		Gly Val Phe Ile		417.2487695	1	8.127916667	1.27E-12	5.21E-13	Infinity		x	x	x	x
8.13_417.2488m/z	150368		M+H-H2O	C22H34N4O5	36.8	0	-1.986002053			86.31649938	100 - 25.8 - 4.23 - 0.52		Gly Val Phe Leu		417.2487695	1	8.127916667	1.27E-12	5.21E-13	Infinity		x	x	x	x
8.13_417.2488m/z	150423		M+H-H2O	C22H34N4O5	36.8	0	-1.986002053			86.31649938	100 - 25.8 - 4.23 - 0.52		Gly Val Ile Phe		417.2487695	1	8.127916667	1.27E-12	5.21E-13	Infinity		x	x	x	x
8.13_417.2488m/z	150463		M+H-H2O	C22H34N4O5	36.8	0	-1.986002053			86.31649938	100 - 25.8 - 4.23 - 0.52		Gly Val Leu Phe		417.2487695	1	8.127916667	1.27E-12	5.21E-13	Infinity		x	x	x	x
8.13_417.2488m/z	15721		M+ACN+H	C20H29N3O4	37.2	0	-2.29847055			88.76910917	100 - 23.2 - 3.4 - 0.372		Leu Phe Pro		417.2487695	1	8.127916667	1.27E-12	5.21E-13	Infinity		x	x	x	x
8.13_417.2488m/z	161196		M+H-H2O	C22H34N4O5	36.8	0	-1.986002053			86.31649938	100 - 25.8 - 4.23 - 0.52		Ile Phe Gly Val		417.2487695	1	8.127916667	1.27E-12	5.21E-13	Infinity		x	x	x	x
8.13_417.2488m/z	161424		M+H-H2O	C22H34N4O5	36.8	0	-1.986002053			86.31649938	100 - 25.8 - 4.23 - 0.52		Ile Phe Val Gly		417.2487695	1	8.127916667	1.27E-12	5.21E-13	Infinity		x	x	x	x
8.13_417.2488m/z	161576		M+H-H2O	C22H34N4O5	36.8	0	-1.986002053			86.31649938	100 - 25.8 - 4.23 - 0.52		Ile Gly Phe Val		417.2487695	1	8.127916667	1.27E-12	5.21E-13	Infinity		x	x	x	x
8.13_417.2488m/z	161823		M+H-H2O	C22H34N4O5	36.8	0	-1.986002053			86.31649938	100 - 25.8 - 4.23 - 0.52		Ile Gly Val Phe		417.2487695	1	8.127916667	1.27E-12	5.21E-13	Infinity		x	x	x	x
8.13_417.2488m/z	16288		M+ACN+H	C20H29N3O4	37.2	0	-2.29847055			88.76910917	100 - 23.2 - 3.4 - 0.372		Ile Pro Phe		417.2487695	1	8.127916667	1.27E-12	5.21E-13	Infinity		x	x	x	x
8.13_417.2488m/z	16388		M+ACN+H	C20H29N3O4	37.2	0	-2.29847055			88.76910917	100 - 23.2 - 3.4 - 0.372		Ile Phe Pro		417.2487695	1	8.127916667	1.27E-12	5.21E-13	Infinity		x	x	x	x
8.13_417.2488m/z	16477		M+ACN+H	C20H29N3O4	37.2	0	-2.29847055			88.76910917	100 - 23.2 - 3.4 - 0.372		Pro Phe Leu		417.2487695	1	8.127916667	1.27E-12	5.21E-13	Infinity		x	x	x	x
8.13_417.2488m/z	16486		M+ACN+H	C20H29N3O4	37.2	0	-2.29847055			88.76910917	100 - 23.2 - 3.4 - 0.372		Pro Leu Phe		417.2487695	1	8.127916667	1.27E-12	5.21E-13	Infinity		x	x	x	x
8.13_417.2488m/z	16551		M+ACN+H	C20H29N3O4	37.2	0	-2.29847055			88.76910917	100 - 23.2 - 3.4 - 0.372		Pro Phe Ile		417.2487695	1	8.127916667	1.27E-12	5.21E-13	Infinity		x	x	x	x
8.13_417.2488m/z	166364		M+H-H2O	C22H34N4O5	36.8	0	-1.986002053			86.31649938	100 - 25.8 - 4.23 - 0.52		Ile Val Phe Gly		417.2487695	1	8.127916667	1.27E-12	5.21E-13	Infinity		x	x	x	x
8.13_417.2488m/z	166383		M+H-H2O	C22H34N4O5	36.8	0	-1.986002053			86.31649938	100 - 25.8 - 4.23 - 0.52		Ile Val Gly Phe		417.2487695	1	8.127916667	1.27E-12	5.21E-13	Infinity		x	x	x	x
8.13_417.2488m/z	17226		M+ACN+H	C20H29N3O4	37.2	0	-2.29847055			88.76910917	100 - 23.2 - 3.4 - 0.372		Pro Ile Phe		417.2487695	1	8.127916667	1.27E-12	5.21E-13	Infinity		x	x	x	x
8.13_417.2488m/z	17506		M+ACN+H	C20H29N3O4	37.2	0	-2.29847055			88.76910917	100 - 23.2 - 3.4 - 0.372		Phe Pro Leu		417.2487695	1	8.127916667	1.27E-12	5.21E-13	Infinity		x	x	x	x
8.13_417.2488m/z	177196		M+H-H2O	C22H34N4O5	36.8	0	-1.986002053			86.31649938	100 - 25.8 - 4.23 - 0.52		Leu Phe Gly Val		417.2487695	1	8.127916667	1.27E-12	5.21E-13	Infinity		x	x	x	x
8.13_417.2488m/z	177424		M+H-H2O	C22H34N4O5	36.8	0	-1.986002053			86.31649938	100 - 25.8 - 4.23 - 0.52		Leu Phe Val Gly		417.2487695	1	8.127916667	1.27E-12	5.21E-13	Infinity		x	x	x	x
8.13_417.2488m/z	177576		M+H-H2O	C22H34N4O5	36.8	0	-1.986002053			86.31649938	100 - 25.8 - 4.23 - 0.52		Leu Gly Phe Val		417.2487695	1	8.127916667	1.27E-12	5.21E-13	Infinity		x	x	x	x
8.13_417.2488m/z	177823		M+H-H2O	C22H34N4O5	36.8	0	-1.986002053			86.31649938	100 - 25.8 - 4.23 - 0.52		Leu Gly Val Phe		417.2487695	1	8.127916667	1.27E-12	5.21E-13	Infinity		x	x	x	x
8.13_417.2488m/z	182364		M+H-H2O	C22H34N4O5	36.8	0	-1.986002053			86.31649938	100 - 25.8 - 4.23 - 0.52		Leu Val Phe Gly		417.2487695	1	8.127916667	1.27E-12	5.21E-13	Infinity		x	x	x	x
8.13_417.2488m/z	182383		M+H-H2O	C22H34N4O5	36.8	0	-1.986002053			86.31649938	100 - 25.8 - 4.23 - 0.52		Leu Val Gly Phe		417.2487695	1	8.127916667	1.27E-12	5.21E-13	Infinity		x	x	x	x
8.13_417.2488m/z	1936		2M+H	C11H16N2O2	39.3	0	-2.071931123			98.82305082	100 - 12.9 - 1.18		Pilocarpine		417.2487695	1	8.127916667	1.27E-12	5.21E-13	Infinity		x	x	x	x
8.13_417.2488m/z	20555		M+ACN+H	C20H29N3O4	37.2	0	-2.29847055			88.76910917	100 - 23.2 - 3.4 - 0.372		Leu Pro Phe		417.2487695	1	8.127916667	1.27E-12	5.21E-13	Infinity		x	x	x	x
8.13_417.2488m/z	22192		M+ACN+H	C20H29N3O4	37.2	0	-2.29847055			88.76910917	100 - 23.2 - 3.4 - 0.372		Phe Pro Ile		417.2487695	1	8.127916667	1.27E-12	5.21E-13	Infinity		x	x	x	x
8.13_417.2488m/z	23085		M+ACN+H	C20H29N3O4	37.2	0	-2.29847055			88.76910917	100 - 23.2 - 3.4 - 0.372		Phe Ile Pro		417.2487695	1	8.127916667	1.27E-12	5.21E-13	Infinity		x	x	x	x
8.13_417.2488m/z	23235		M+ACN+H	C20H29N3O4	37.2	0	-2.29847055			88.76910917	100 - 23.2 - 3.4 - 0.372		Phe Leu Pro		417.2487695	1	8.127916667	1.27E-12	5.21E-13	Infinity		x	x	x	x
8.13_417.2488m/z	239576		M+H-H2O	C22H34N4O5	36.8	0	-1.986002053			86.31649938	100 - 25.8 - 4.23 - 0.52		Val Ala Phe Val		417.2487695	1	8.127916667	1.27E-12	5.21E-13	Infinity		x	x	x	x
8.13_417.2488m/z	239823		M+H-H2O	C22H34N4O5	36.8	0	-1.986002053			86.31649938	100 - 25.8 - 4.23 - 0.52		Val Ala Val Phe		417.2487695	1	8.127916667	1.27E-12	5.21E-13	Infinity		x	x	x	x
8.13_417.2488m/z	241096		M+H-H2O	C22H34N4O5	36.8	0	-1.986002053			86.31649938	100 - 25.8 - 4.23 - 0.52		Val Phe Ala Val		417.2487695	1	8.127916667	1.27E-12	5.21E-13	Infinity		x	x	x	x
8.13_417.2488m/z	241186		M+H-H2O	C22H34N4O5	36.8	0	-1.986002053			86.31649938	100 - 25.8 - 4.23 - 0.52		Val Phe Gly Ile		417.2487695	1	8.127916667	1.27E-12	5.21E-13	Infinity		x	x	x	x
8.13_417.2488m/z	241188		M+H-H2O	C22H34N4O5	36.8	0	-1.986002053			86.31649938	100 - 25.8 - 4.23 - 0.52		Val Phe Gly Leu		417.2487695	1	8.127916667	1.27E-12	5.21E-13	Infinity		x	x	x	x
8.13_417.2488m/z	241224		M+H-H2O	C22H34N4O5	36.8	0	-1.986002053			86.31649938	100 - 25.8 - 4.23 - 0.52		Val Phe Ile Gly		417.2487695	1	8.127916667	1.27E-12	5.21E-13	Infinity		x	x	x	x
8.13_417.2488m/z	241264		M+H-H2O	C22H34N4O5	36.8	0	-1.986002053			86.31649938	100 - 25.8 - 4.23 - 0.52		Val Phe Leu Gly		417.2487695	1	8.127916667	1.27E-12	5.21E-13	Infinity		x	x	x	x
8.13_417.2488m/z	241419		M+H-H2O	C22H34N4O5	36.8	0	-1.986002053			86.31649938	100 - 25.8 - 4.23 - 0.52		Val Phe Val Ala		417.2487695	1	8.127916667	1.27E-12	5.21E-13	Infinity		x	x	x	x
8.13_417.2488m/z	241566		M+H-H2O	C22H34N4O5	36.8	0	-1.986002053			86.31649938	100 - 25.8 - 4.23 - 0.52		Val Gly Phe Ile		417.2487695	1	8.127916667	1.27E-12	5.21E-13	Infinity		x	x	x	x
8.13_417.2488m/z	241568		M+H-H2O	C22H34N4O5	36.8	0	-1.986002053			86.31649938	100 - 25.8 - 4.23 - 0.52		Val Gly Phe Leu		417.2487695	1	8.127916667	1.27E-12	5.21E-13	Infinity		x	x	x	x
8.13_417.2488m/z	241623		M+H-H2O	C22H34N4O5	36.8	0	-1.986002053			86.31649938	100 - 25.8 - 4.23 - 0.52		Val Gly Ile Phe		417.2487695	1	8.127916667	1.27E-12	5.21E-13	Infinity		x	x	x	x
8.13_417.2488m/z	241663		M+H-H2O	C22H34N4O5	36.8	0	-1.986002053			86.31649938	100 - 25.8 - 4.23 - 0.52		Val Gly Leu Phe		417.2487695	1	8.127916667	1.27E-12	5.21E-13	Infinity		x	x	x	x
8.13_417.2488m/z	242364		M+H-H2O	C22H34N4O5	36.8	0	-1.986002053			86.31649938	100 - 25.8 - 4.23 - 0.52		Val Ile Phe Gly		417.2487695	1	8.127916667	1.27E-12	5.21E-13	Infinity		x	x	x	x
8.13_417.2488m/z	242383		M+H-H2O	C22H34N4O5	36.8	0	-1.986002053			86.31649938	100 - 25.8 - 4.23 - 0.52		Val Ile Gly Phe		417.2487695	1	8.127916667	1.27E-12	5.21E-13	Infinity		x	x	x	x
8.13_417.2488m/z	243164		M+H-H2O	C22H34N4O5	36.8	0	-1.986002053			86.31649938	100 - 25.8 - 4.23 - 0.52		Val Leu Phe Gly		417.2487695	1	8.127916667	1.27E-12	5.21E-13	Infinity		x	x	x	x
8.13_417.2488m/z	243183		M+H-H2O	C22H34N4O5	36.8	0	-1.986002053			86.31649938	100 - 25.8 - 4.23 - 0.52		Val Leu Gly Phe		417.2487695	1	8.127916667	1.27E-12	5.21E-13	Infinity		x	x	x	x
8.13_417.2488m/z	246283		M+H-H2O	C22H34N4O5	36.8	0	-1.986002053			86.31649938	100 - 25.8 - 4.23 - 0.52		Val Val Ala Phe		417.2487695	1	8.127916667	1.27E-12	5.21E-13	Infinity		x	x	x	x
8.13_417.2488m/z	246359		M+H-H2O	C22H34N4O5	36.8	0	-1.986002053			86.31649938	100 - 25.8 - 4.23 - 0.52		Val Val Phe Ala		417.2487695	1	8.127916667	1.27E-12	5.21E-13	Infinity		x	x	x	x
8.13_417.2488m/z	2698		M+2Na-H	C23H36N2O2	37.3	0	-0.198247318			86.6113962	100 - 26.1 - 3.68 - 0.369	http://nonlinear.com/redirect/outbound?p=hmdb&param=HMDB01984	Finasteride		417.2487695	1	8.127916667	1.27E-12	5.21E-13	Infinity		x	x	x	x
8.13_417.2488m/z	68814		2M+H	C11H16N2O2	39.3	0	-2.071931123			98.82305082	100 - 12.9 - 1.18		Aminocarb		417.2487695	1	8.127916667	1.27E-12	5.21E-13	Infinity		x	x	x	x
8.13_417.2488m/z	72414		2M+H	C11H16N2O2	39.3	0	-2.071931123			98.82305082	100 - 12.9 - 1.18		4-Dimethylamino-L-phenylalanine		417.2487695	1	8.127916667	1.27E-12	5.21E-13	Infinity		x	x	x	x
8.13_417.2488m/z	83703		M+ACN+Na	C16H36NO5P	38.5	0	-0.311796737			93.04246041	100 - 18.3 - 2.6 - 0.273		C16 Sphinganine-1-phosphate		417.2487695	1	8.127916667	1.27E-12	5.21E-13	Infinity		x	x	x	x
8.13_417.2488m/z	91189		M+CH3OH+H	C20H32O7	37.5	0	1.236253847			89.07622166	100 - 22.3 - 3.8 - 0.479	http://nonlinear.com/redirect/outbound?p=hmdb&param=HMDB36010	Cinnzeylanol		417.2487695	1	8.127916667	1.27E-12	5.21E-13	Infinity		x	x	x	x
4.77_776.4564m/z	65442		M+2Na-H	C39H65N5O8	32.9	0	2.606060863			67.75395002	100 - 45.1 - 11.6 - 2.16 - 0.324		Microcolin B		776.4563853	1	4.769033333	1.45E-12	5.92E-13	Infinity		x	x	x	x
4.77_776.4564m/z	74465		2M+ACN+Na	C19H32O6	37	0	1.176264847			86.3128098	100 - 21.1 - 3.36 - 0.395		methyl 9-hydroperoxy-10,12-epidioxy-13,15-octadecadienoate		776.4563853	1	4.769033333	1.45E-12	5.92E-13	Infinity		x	x	x	x
4.77_776.4564m/z	74466		2M+ACN+Na	C19H32O6	37	0	1.176264847			86.3128098	100 - 21.1 - 3.36 - 0.395		methyl 13,15-epidioxy-16-hydroperoxy-9,11-octadecadienoate		776.4563853	1	4.769033333	1.45E-12	5.92E-13	Infinity		x	x	x	x
4.77_776.4564m/z	74467		2M+ACN+Na	C19H32O6	37	0	1.176264847			86.3128098	100 - 21.1 - 3.36 - 0.395		methyl 10,12-epidioxy-13-hydroperoxy-8E,15Z-octadecadienoate		776.4563853	1	4.769033333	1.45E-12	5.92E-13	Infinity		x	x	x	x
4.77_776.4564m/z	74468		2M+ACN+Na	C19H32O6	37	0	1.176264847			86.3128098	100 - 21.1 - 3.36 - 0.395		methyl 13,15-epidioxy-12-hydroperoxy-9Z,16E-octadecadienoate		776.4563853	1	4.769033333	1.45E-12	5.92E-13	Infinity		x	x	x	x
4.77_776.4564m/z	74469		2M+ACN+Na	C19H32O6	37	0	1.176264847			86.3128098	100 - 21.1 - 3.36 - 0.395		methyl 9,12-dihydroperoxy-10E,13E,15Z-octadecatrienoate		776.4563853	1	4.769033333	1.45E-12	5.92E-13	Infinity		x	x	x	x
4.77_776.4564m/z	74470		2M+ACN+Na	C19H32O6	37	0	1.176264847			86.3128098	100 - 21.1 - 3.36 - 0.395		methyl 9,16-dihydroperoxy-10E,12,14E-octadecatrienoate		776.4563853	1	4.769033333	1.45E-12	5.92E-13	Infinity		x	x	x	x
4.77_776.4564m/z	74471		2M+ACN+Na	C19H32O6	37	0	1.176264847			86.3128098	100 - 21.1 - 3.36 - 0.395		methyl 13,16-dihydroperoxy-9Z,11E,14E-octadecatrienoate		776.4563853	1	4.769033333	1.45E-12	5.92E-13	Infinity		x	x	x	x
4.77_776.4564m/z	74472		2M+ACN+Na	C19H32O6	37	0	1.176264847			86.3128098	100 - 21.1 - 3.36 - 0.395		methyl 10,12-dihydroperoxy-8E,13E,15Z-octadecatrienoate		776.4563853	1	4.769033333	1.45E-12	5.92E-13	Infinity		x	x	x	x
4.77_776.4564m/z	74473		2M+ACN+Na	C19H32O6	37	0	1.176264847			86.3128098	100 - 21.1 - 3.36 - 0.395		methyl 13,15-dihydroperoxy-9Z,11E,16E-octadecatrienoate		776.4563853	1	4.769033333	1.45E-12	5.92E-13	Infinity		x	x	x	x
4.77_776.4564m/z	74474		2M+ACN+Na	C19H32O6	37	0	1.176264847			86.3128098	100 - 21.1 - 3.36 - 0.395		methyl 10,16-dihydroperoxy-8E,12Z,14E-octadecatrienoate		776.4563853	1	4.769033333	1.45E-12	5.92E-13	Infinity		x	x	x	x
4.77_776.4564m/z	74475		2M+ACN+Na	C19H32O6	37	0	1.176264847			86.3128098	100 - 21.1 - 3.36 - 0.395		methyl 9,15-dihydroperoxy-10E,12Z,16E-octadecatrienoate		776.4563853	1	4.769033333	1.45E-12	5.92E-13	Infinity		x	x	x	x
4.77_776.4564m/z	74478		2M+ACN+Na	C19H32O6	37	0	1.176264847			86.3128098	100 - 21.1 - 3.36 - 0.395		methyl 11-(3,5-epidioxy-2-ethyl-cyclopentyl)-9-hydroperoxy-10-undecenoate		776.4563853	1	4.769033333	1.45E-12	5.92E-13	Infinity		x	x	x	x
4.77_776.4564m/z	74480		2M+ACN+Na	C19H32O6	37	0	1.176264847			86.3128098	100 - 21.1 - 3.36 - 0.395		methyl 9-hydroperoxy-10,13-epdioxy-11,15-octadecadienoate		776.4563853	1	4.769033333	1.45E-12	5.92E-13	Infinity		x	x	x	x
4.77_776.4564m/z	74481		2M+ACN+Na	C19H32O6	37	0	1.176264847			86.3128098	100 - 21.1 - 3.36 - 0.395		methyl 12,15-epdioxy-16-hydroperoxy-9,13-octadecadienoate		776.4563853	1	4.769033333	1.45E-12	5.92E-13	Infinity		x	x	x	x
4.77_776.4564m/z	85510		2M+ACN+H	C18H29N3O5	36.9	0	1.521838201			86.5321143	100 - 21.1 - 3.14 - 0.351	http://nonlinear.com/redirect/outbound?p=hmdb&param=HMDB15478	Bambuterol		776.4563853	1	4.769033333	1.45E-12	5.92E-13	Infinity		x	x	x	x
4.77_776.4564m/z	95477		2M+ACN+Na	C19H32O6	37	0	1.176264847			86.3128098	100 - 21.1 - 3.36 - 0.395	http://nonlinear.com/redirect/outbound?p=hmdb&param=HMDB41044	5,7-Megastigmadien-9-ol glucoside		776.4563853	1	4.769033333	1.45E-12	5.92E-13	Infinity		x	x	x	x
4.77_776.4564m/z	CerP(d14:0/2:0)		2M+ACN+H	C16H34NO6P	37.1	0	-2.980741073			88.79206709	100 - 18.3 - 2.81 - 0.31	http://nonlinear.com/redirect/outbound?p=lipidblast&param=CerP%28d14%3A0%2F2%3A0%29	CerP(d14:0/2:0)		776.4563853	1	4.769033333	1.45E-12	5.92E-13	Infinity		x	x	x	x
2.16_254.1880m/z	263779		M+Na	C16H25N	38.2	0	0.435461816			91.43146018	100 - 18 - 1.52		(E)-2-(hex-3-en-5-yn-1-yl)-5-methyldecahydroquinoline		254.1880212	1	2.159766667	2.15E-12	8.70E-13	Infinity		x	x	x	x
2.16_254.1880m/z	263865		M+Na	C16H25N	38.2	0	0.435461816			91.43146018	100 - 18 - 1.52		(5R,8R)-5-((E)-hept-4-en-6-yn-1-yl)-8-methyloctahydroindolizine		254.1880212	1	2.159766667	2.15E-12	8.70E-13	Infinity		x	x	x	x
2.16_254.1880m/z	263915		M+Na	C16H25N	38.2	0	0.435461816			91.43146018	100 - 18 - 1.52		(5R,6R,8R)-5-((E)-hex-3-en-5-yn-1-yl)-6,8-dimethyloctahydroindolizine		254.1880212	1	2.159766667	2.15E-12	8.70E-13	Infinity		x	x	x	x
2.16_254.1880m/z	263916		M+Na	C16H25N	38.2	0	0.435461816			91.43146018	100 - 18 - 1.52		(E)-8-ethyl-6-methyl-5-(pent-2-en-4-yn-1-yl)octahydroindolizine		254.1880212	1	2.159766667	2.15E-12	8.70E-13	Infinity		x	x	x	x
2.16_254.1880m/z	263943		M+Na	C16H25N	38.2	0	0.435461816			91.43146018	100 - 18 - 1.52		(1R,4S)-1-ethyl-4-((E)-pent-2-en-4-yn-1-yl)octahydro-2H-quinolizine		254.1880212	1	2.159766667	2.15E-12	8.70E-13	Infinity		x	x	x	x
2.16_254.1880m/z	263965		M+Na	C16H25N	38.2	0	0.435461816			91.43146018	100 - 18 - 1.52		6-(hex-5-yn-1-yl)-9-methyl-1,3,4,6,9,9a-hexahydro-2H-quinolizine		254.1880212	1	2.159766667	2.15E-12	8.70E-13	Infinity		x	x	x	x
2.16_254.1880m/z	44280		M+ACN+Na	C14H22	38.6	0	0.529410932			93.76871101	100 - 15.4 - 1.1		cis-Caryophyllene		254.1880212	1	2.159766667	2.15E-12	8.70E-13	Infinity		x	x	x	x
2.16_254.1880m/z	85274		M+ACN+Na	C14H22	38.6	0	0.529410932			93.76871101	100 - 15.4 - 1.1	http://nonlinear.com/redirect/outbound?p=hmdb&param=HMDB13820	2-Methyl-2-phenyl-undecane		254.1880212	1	2.159766667	2.15E-12	8.70E-13	Infinity		x	x	x	x
2.16_254.1880m/z	97470		M+ACN+Na	C14H22	38.6	0	0.529410932			93.76871101	100 - 15.4 - 1.1		3,5,7-Trimethyl-2E,4E,6E,8E-undecatetraene		254.1880212	1	2.159766667	2.15E-12	8.70E-13	Infinity		x	x	x	x
2.16_254.1880m/z	97471		M+ACN+Na	C14H22	38.6	0	0.529410932			93.76871101	100 - 15.4 - 1.1		4,6,8-Trimethyl-2E,4E,6E,8E-undecatetraene		254.1880212	1	2.159766667	2.15E-12	8.70E-13	Infinity		x	x	x	x
2.16_254.1880m/z	97474		M+ACN+Na	C14H22	38.6	0	0.529410932			93.76871101	100 - 15.4 - 1.1		7-Ethyl-3,5-dimethyl-2E,4E,6E,8E-decatetraene		254.1880212	1	2.159766667	2.15E-12	8.70E-13	Infinity		x	x	x	x
1.85_350.1749m/z	16418		M+CH3OH+H	C13H23N3O4S	37.3	0	1.374799884			87.95926505	100 - 16.4 - 6.6 - 0.898 - 0.124		Pro Val Cys		350.1748544	1	1.8498	2.18E-12	8.78E-13	Infinity		x	x	x	x
1.85_350.1749m/z	18285		M+CH3OH+H	C13H23N3O4S	37.3	0	1.374799884			87.95926505	100 - 16.4 - 6.6 - 0.898 - 0.124		Val Cys Pro		350.1748544	1	1.8498	2.18E-12	8.78E-13	Infinity		x	x	x	x
1.85_350.1749m/z	19301		M+CH3OH+H	C13H23N3O4S	37.3	0	1.374799884			87.95926505	100 - 16.4 - 6.6 - 0.898 - 0.124		Cys Pro Val		350.1748544	1	1.8498	2.18E-12	8.78E-13	Infinity		x	x	x	x
1.85_350.1749m/z	21422		M+CH3OH+H	C13H23N3O4S	37.3	0	1.374799884			87.95926505	100 - 16.4 - 6.6 - 0.898 - 0.124		Pro Cys Val		350.1748544	1	1.8498	2.18E-12	8.78E-13	Infinity		x	x	x	x
1.85_350.1749m/z	21637		M+CH3OH+H	C13H23N3O4S	37.3	0	1.374799885			87.95926505	100 - 16.4 - 6.6 - 0.898 - 0.124		Ala Met Pro		350.1748544	1	1.8498	2.18E-12	8.78E-13	Infinity		x	x	x	x
1.85_350.1749m/z	21683		M+CH3OH+H	C13H23N3O4S	37.3	0	1.374799884			87.95926505	100 - 16.4 - 6.6 - 0.898 - 0.124		Pro Met Ala		350.1748544	1	1.8498	2.18E-12	8.78E-13	Infinity		x	x	x	x
1.85_350.1749m/z	21884		M+CH3OH+H	C13H23N3O4S	37.3	0	1.374799884			87.95926505	100 - 16.4 - 6.6 - 0.898 - 0.124		Val Pro Cys		350.1748544	1	1.8498	2.18E-12	8.78E-13	Infinity		x	x	x	x
1.85_350.1749m/z	22221		M+CH3OH+H	C13H23N3O4S	37.3	0	1.374799884			87.95926505	100 - 16.4 - 6.6 - 0.898 - 0.124		Pro Ala Met		350.1748544	1	1.8498	2.18E-12	8.78E-13	Infinity		x	x	x	x
1.85_350.1749m/z	22321		M+CH3OH+H	C13H23N3O4S	37.3	0	1.374799884			87.95926505	100 - 16.4 - 6.6 - 0.898 - 0.124		Cys Val Pro		350.1748544	1	1.8498	2.18E-12	8.78E-13	Infinity		x	x	x	x
1.85_350.1749m/z	22664		M+CH3OH+H	C13H23N3O4S	37.3	0	1.374799884			87.95926505	100 - 16.4 - 6.6 - 0.898 - 0.124		Ala Pro Met		350.1748544	1	1.8498	2.18E-12	8.78E-13	Infinity		x	x	x	x
1.85_350.1749m/z	22866		M+CH3OH+H	C13H23N3O4S	37.3	0	1.374799885			87.95926505	100 - 16.4 - 6.6 - 0.898 - 0.124		Met Ala Pro		350.1748544	1	1.8498	2.18E-12	8.78E-13	Infinity		x	x	x	x
1.85_350.1749m/z	23017		M+CH3OH+H	C13H23N3O4S	37.3	0	1.374799884			87.95926505	100 - 16.4 - 6.6 - 0.898 - 0.124		Met Pro Ala		350.1748544	1	1.8498	2.18E-12	8.78E-13	Infinity		x	x	x	x
1.85_350.1749m/z	51813		M+ACN+H	C20H20O3	37.3	0	-0.699726258			87.13006213	100 - 22 - 2.91 - 0.287		Isocordoin		350.1748544	1	1.8498	2.18E-12	8.78E-13	Infinity		x	x	x	x
1.85_350.1749m/z	51814		M+ACN+H	C20H20O3	37.3	0	-0.699726258			87.13006213	100 - 22 - 2.91 - 0.287		2',4'-Dihydroxy-3'-(1,1-dimethyl-2-propenyl)chalcone		350.1748544	1	1.8498	2.18E-12	8.78E-13	Infinity		x	x	x	x
1.85_350.1749m/z	51846		M+ACN+H	C20H20O3	37.3	0	-0.699726258			87.13006213	100 - 22 - 2.91 - 0.287		Derricidin		350.1748544	1	1.8498	2.18E-12	8.78E-13	Infinity		x	x	x	x
1.85_350.1749m/z	52500		M+ACN+H	C20H20O3	37.3	0	-0.699726258			87.13006213	100 - 22 - 2.91 - 0.287		Isoderricidin		350.1748544	1	1.8498	2.18E-12	8.78E-13	Infinity		x	x	x	x
1.85_350.1749m/z	52502		M+ACN+H	C20H20O3	37.3	0	-0.699726258			87.13006213	100 - 22 - 2.91 - 0.287		Ovaliflavanone B		350.1748544	1	1.8498	2.18E-12	8.78E-13	Infinity		x	x	x	x
1.85_350.1749m/z	64398		M+H-2H2O	C22H27NO5	36.8	0	-0.559758906			84.50097617	100 - 24.7 - 3.94 - 0.472		O-Methylandrocymbine		350.1748544	1	1.8498	2.18E-12	8.78E-13	Infinity		x	x	x	x
1.85_350.1749m/z	64402		M+H-2H2O	C22H27NO5	36.8	0	-0.559758906			84.50097617	100 - 24.7 - 3.94 - 0.472		Kreysigine		350.1748544	1	1.8498	2.18E-12	8.78E-13	Infinity		x	x	x	x
1.85_350.1749m/z	88924		M+H-2H2O	C22H27NO5	36.8	0	-0.559758906			84.50097617	100 - 24.7 - 3.94 - 0.472	http://nonlinear.com/redirect/outbound?p=hmdb&param=HMDB33032	Thalicpureine		350.1748544	1	1.8498	2.18E-12	8.78E-13	Infinity		x	x	x	x
7.92_341.0389m/z	397		M+CH3OH+H	C6H14O10P2	38.3	0	-2.61429229			94.74428359	100 - 7.03 - 2.27 - 0.147		(±)-Mevalonic acid 5-pyrophosphate tetralithium salt		341.0389059	1	7.919583333	2.57E-12	1.03E-12	Infinity		x	x	x	x
7.92_341.0389m/z	47578		M+2Na-H	C17H12O5	37	0	-2.47424637			88.09611944	100 - 18.7 - 2.68 - 0.283		Pseudobaptigenin methyl ether		341.0389059	1	7.919583333	2.57E-12	1.03E-12	Infinity		x	x	x	x
7.92_341.0389m/z	47650		M+2Na-H	C17H12O5	37	0	-2.47424637			88.09611944	100 - 18.7 - 2.68 - 0.283		Maximaisoflavone H		341.0389059	1	7.919583333	2.57E-12	1.03E-12	Infinity		x	x	x	x
7.92_341.0389m/z	48238		M+2Na-H	C17H12O5	37	0	-2.47424637			88.09611944	100 - 18.7 - 2.68 - 0.283		Anhydropisatin		341.0389059	1	7.919583333	2.57E-12	1.03E-12	Infinity		x	x	x	x
7.92_341.0389m/z	48334		M+2Na-H	C17H12O5	37	0	-2.47424637			88.09611944	100 - 18.7 - 2.68 - 0.283		Coumestrol dimethyl ether		341.0389059	1	7.919583333	2.57E-12	1.03E-12	Infinity		x	x	x	x
7.92_341.0389m/z	48482		M+2Na-H	C17H12O5	37	0	-2.47424637			88.09611944	100 - 18.7 - 2.68 - 0.283		Milleyanaflavone		341.0389059	1	7.919583333	2.57E-12	1.03E-12	Infinity		x	x	x	x
7.92_341.0389m/z	48528		M+2Na-H	C17H12O5	37	0	-2.47424637			88.09611944	100 - 18.7 - 2.68 - 0.283		2',5'-Dihydroxyflavone 5'-acetate		341.0389059	1	7.919583333	2.57E-12	1.03E-12	Infinity		x	x	x	x
7.92_341.0389m/z	48609		M+2Na-H	C17H12O5	37	0	-2.47424637			88.09611944	100 - 18.7 - 2.68 - 0.283		Unonal		341.0389059	1	7.919583333	2.57E-12	1.03E-12	Infinity		x	x	x	x
7.92_341.0389m/z	48610		M+2Na-H	C17H12O5	37	0	-2.47424637			88.09611944	100 - 18.7 - 2.68 - 0.283		Isounonal		341.0389059	1	7.919583333	2.57E-12	1.03E-12	Infinity		x	x	x	x
7.92_341.0389m/z	49526		M+2Na-H	C17H12O5	37	0	-2.47424637			88.09611944	100 - 18.7 - 2.68 - 0.283		5-Methoxy-6,7-methylenedioxyflavone		341.0389059	1	7.919583333	2.57E-12	1.03E-12	Infinity		x	x	x	x
7.92_341.0389m/z	49758		M+2Na-H	C17H12O5	37	0	-2.47424637			88.09611944	100 - 18.7 - 2.68 - 0.283		5-Methoxy-7,8-methylenedioxyflavone		341.0389059	1	7.919583333	2.57E-12	1.03E-12	Infinity		x	x	x	x
7.92_341.0389m/z	65696		M+2Na-H	C17H12O5	37	0	-2.47424637			88.09611944	100 - 18.7 - 2.68 - 0.283		Aspulvinone E		341.0389059	1	7.919583333	2.57E-12	1.03E-12	Infinity		x	x	x	x
7.92_341.0389m/z	66196		M+ACN+Na	C4H13N3O7P2	38.4	0	0.94958969			93.23671323	100 - 5.84 - 1.58		N'-Phosphoguanidinoethyl methyl phosphate		341.0389059	1	7.919583333	2.57E-12	1.03E-12	Infinity		x	x	x	x
7.92_341.0389m/z	74705		M+CH3OH+H	C6H14O10P2	38.3	0	-2.61429229			94.74428359	100 - 7.03 - 2.27 - 0.147		Mevalonate-PP		341.0389059	1	7.919583333	2.57E-12	1.03E-12	Infinity		x	x	x	x
7.92_341.0389m/z	89728		M+2Na-H	C17H12O5	37	0	-2.47424637			88.09611944	100 - 18.7 - 2.68 - 0.283	http://nonlinear.com/redirect/outbound?p=hmdb&param=HMDB34126	Gyrocyanin		341.0389059	1	7.919583333	2.57E-12	1.03E-12	Infinity		x	x	x	x
2.11_419.2422m/z	36138		M+CH3OH+H	C23H30O5	37.2	0	-1.622314355			87.84048902	100 - 25.4 - 4.12 - 0.501		17-phenyl-trinor-PGE2		419.2421887	1	2.10895	2.77E-12	1.11E-12	Infinity		x	x	x	x
2.11_419.2422m/z	36162		M+H-2H2O	C24H38O8	36.9	0	-1.379282275			86.21470464	100 - 26.7 - 5.07 - 0.719		18-acetoxy-PGF2α-11-acetate		419.2421887	1	2.10895	2.77E-12	1.11E-12	Infinity		x	x	x	x
2.11_419.2422m/z	44977		M+CH3OH+H	C23H30O5	37.2	0	-1.622314355			87.84048902	100 - 25.4 - 4.12 - 0.501		17-phenyl trinor 8-iso Prostaglandin E2		419.2421887	1	2.10895	2.77E-12	1.11E-12	Infinity		x	x	x	x
2.11_419.2422m/z	45421		M+CH3OH+H	C23H30O5	37.2	0	-1.622314355			87.84048902	100 - 25.4 - 4.12 - 0.501		17-phenyl trinor Prostaglandin D2		419.2421887	1	2.10895	2.77E-12	1.11E-12	Infinity		x	x	x	x
2.11_419.2422m/z	45713		M+CH3OH+H	C23H30O5	37.2	0	-1.622314355			87.84048902	100 - 25.4 - 4.12 - 0.501		15-keto-17-phenyl trinor PGF2α		419.2421887	1	2.10895	2.77E-12	1.11E-12	Infinity		x	x	x	x
2.11_419.2422m/z	67493		M+H-2H2O	C24H38O8	36.9	0	-1.379282275			86.21470464	100 - 26.7 - 5.07 - 0.719		Rhodojaponin IV		419.2421887	1	2.10895	2.77E-12	1.11E-12	Infinity		x	x	x	x
2.11_419.2422m/z	68017		M+CH3OH+H	C23H30O5	37.2	0	-1.622314355			87.84048902	100 - 25.4 - 4.12 - 0.501		Euglobal-Ia1		419.2421887	1	2.10895	2.77E-12	1.11E-12	Infinity		x	x	x	x
2.11_419.2422m/z	68052		M+CH3OH+H	C23H30O5	37.2	0	-1.622314355			87.84048902	100 - 25.4 - 4.12 - 0.501		Robustadial A		419.2421887	1	2.10895	2.77E-12	1.11E-12	Infinity		x	x	x	x
2.11_419.2422m/z	70234		M+CH3OH+H	C23H30O5	37.2	0	-1.622314355			87.84048902	100 - 25.4 - 4.12 - 0.501		16alpha,17alpha-Epoxy-3,20-dioxopregn-4-en-21-yl acetate		419.2421887	1	2.10895	2.77E-12	1.11E-12	Infinity		x	x	x	x
2.11_419.2422m/z	70674		M+CH3OH+H	C23H30O5	37.2	0	-1.622314355			87.84048902	100 - 25.4 - 4.12 - 0.501		21-Acetyloxy-17-hydroxypregna-1,4-diene-3,20-dione		419.2421887	1	2.10895	2.77E-12	1.11E-12	Infinity		x	x	x	x
2.11_419.2422m/z	86675		M+CH3OH+H	C23H30O5	37.2	0	-1.622314355			87.84048902	100 - 25.4 - 4.12 - 0.501	http://nonlinear.com/redirect/outbound?p=hmdb&param=HMDB30033	Euglobal Ib		419.2421887	1	2.10895	2.77E-12	1.11E-12	Infinity		x	x	x	x
2.11_419.2422m/z	86676		M+CH3OH+H	C23H30O5	37.2	0	-1.622314355			87.84048902	100 - 25.4 - 4.12 - 0.501	http://nonlinear.com/redirect/outbound?p=hmdb&param=HMDB30034	Euglobal IIb		419.2421887	1	2.10895	2.77E-12	1.11E-12	Infinity		x	x	x	x
2.11_419.2422m/z	86678		M+CH3OH+H	C23H30O5	37.2	0	-1.622314355			87.84048902	100 - 25.4 - 4.12 - 0.501	http://nonlinear.com/redirect/outbound?p=hmdb&param=HMDB30036	Euglobal IIc		419.2421887	1	2.10895	2.77E-12	1.11E-12	Infinity		x	x	x	x
2.47_436.2161m/z	106512		M+Na	C18H31N5O6	38.6	0	-1.373534199			94.58601044	100 - 21.9 - 3.52 - 0.421		Ala Ile Asn Pro		436.2160868	1	2.469733333	3.00E-12	1.19E-12	Infinity		x	x	x	x
2.47_436.2161m/z	106531		M+Na	C18H31N5O6	38.6	0	-1.373534199			94.58601044	100 - 21.9 - 3.52 - 0.421		Ala Ile Pro Asn		436.2160868	1	2.469733333	3.00E-12	1.19E-12	Infinity		x	x	x	x
2.47_436.2161m/z	107312		M+Na	C18H31N5O6	38.6	0	-1.373534199			94.58601044	100 - 21.9 - 3.52 - 0.421		Ala Leu Asn Pro		436.2160868	1	2.469733333	3.00E-12	1.19E-12	Infinity		x	x	x	x
2.47_436.2161m/z	107331		M+Na	C18H31N5O6	38.6	0	-1.373534199			94.58601044	100 - 21.9 - 3.52 - 0.421		Ala Leu Pro Asn		436.2160868	1	2.469733333	3.00E-12	1.19E-12	Infinity		x	x	x	x
2.47_436.2161m/z	108032		M+Na	C18H31N5O6	38.6	0	-1.373534199			94.58601044	100 - 21.9 - 3.52 - 0.421		Ala Asn Ile Pro		436.2160868	1	2.469733333	3.00E-12	1.19E-12	Infinity		x	x	x	x
2.47_436.2161m/z	108072		M+Na	C18H31N5O6	38.6	0	-1.373534199			94.58601044	100 - 21.9 - 3.52 - 0.421		Ala Asn Leu Pro		436.2160868	1	2.469733333	3.00E-12	1.19E-12	Infinity		x	x	x	x
2.47_436.2161m/z	108127		M+Na	C18H31N5O6	38.6	0	-1.373534199			94.58601044	100 - 21.9 - 3.52 - 0.421		Ala Asn Pro Ile		436.2160868	1	2.469733333	3.00E-12	1.19E-12	Infinity		x	x	x	x
2.47_436.2161m/z	108129		M+Na	C18H31N5O6	38.6	0	-1.373534199			94.58601044	100 - 21.9 - 3.52 - 0.421		Ala Asn Pro Leu		436.2160868	1	2.469733333	3.00E-12	1.19E-12	Infinity		x	x	x	x
2.47_436.2161m/z	108431		M+Na	C18H31N5O6	38.6	0	-1.373534199			94.58601044	100 - 21.9 - 3.52 - 0.421		Ala Pro Ile Asn		436.2160868	1	2.469733333	3.00E-12	1.19E-12	Infinity		x	x	x	x
2.47_436.2161m/z	108471		M+Na	C18H31N5O6	38.6	0	-1.373534199			94.58601044	100 - 21.9 - 3.52 - 0.421		Ala Pro Leu Asn		436.2160868	1	2.469733333	3.00E-12	1.19E-12	Infinity		x	x	x	x
2.47_436.2161m/z	108507		M+Na	C18H31N5O6	38.6	0	-1.373534199			94.58601044	100 - 21.9 - 3.52 - 0.421		Ala Pro Asn Ile		436.2160868	1	2.469733333	3.00E-12	1.19E-12	Infinity		x	x	x	x
2.47_436.2161m/z	108509		M+Na	C18H31N5O6	38.6	0	-1.373534199			94.58601044	100 - 21.9 - 3.52 - 0.421		Ala Pro Asn Leu		436.2160868	1	2.469733333	3.00E-12	1.19E-12	Infinity		x	x	x	x
2.47_436.2161m/z	108557		M+Na	C18H31N5O6	38.6	0	-1.373534199			94.58601044	100 - 21.9 - 3.52 - 0.421		Ala Pro Gln Val		436.2160868	1	2.469733333	3.00E-12	1.19E-12	Infinity		x	x	x	x
2.47_436.2161m/z	108597		M+ACN+Na	C16H28N4O6	38.2	0	-1.5249319			93.02765088	100 - 19.3 - 3 - 0.34		Ala Pro Ser Val		436.2160868	1	2.469733333	3.00E-12	1.19E-12	Infinity		x	x	x	x
2.47_436.2161m/z	108633		M+Na	C18H31N5O6	38.6	0	-1.373534199			94.58601044	100 - 21.9 - 3.52 - 0.421		Ala Pro Val Gln		436.2160868	1	2.469733333	3.00E-12	1.19E-12	Infinity		x	x	x	x
2.47_436.2161m/z	108635		M+ACN+Na	C16H28N4O6	38.2	0	-1.5249319			93.02765088	100 - 19.3 - 3 - 0.34		Ala Pro Val Ser		436.2160868	1	2.469733333	3.00E-12	1.19E-12	Infinity		x	x	x	x
2.47_436.2161m/z	108937		M+Na	C18H31N5O6	38.6	0	-1.373534199			94.58601044	100 - 21.9 - 3.52 - 0.421		Ala Gln Pro Val		436.2160868	1	2.469733333	3.00E-12	1.19E-12	Infinity		x	x	x	x
2.47_436.2161m/z	109032		M+Na	C18H31N5O6	38.6	0	-1.373534199			94.58601044	100 - 21.9 - 3.52 - 0.421		Ala Gln Val Pro		436.2160868	1	2.469733333	3.00E-12	1.19E-12	Infinity		x	x	x	x
2.47_436.2161m/z	109737		M+ACN+Na	C16H28N4O6	38.2	0	-1.5249319			93.02765088	100 - 19.3 - 3 - 0.34		Ala Ser Pro Val		436.2160868	1	2.469733333	3.00E-12	1.19E-12	Infinity		x	x	x	x
2.47_436.2161m/z	109832		M+ACN+Na	C16H28N4O6	38.2	0	-1.5249319			93.02765088	100 - 19.3 - 3 - 0.34		Ala Ser Val Pro		436.2160868	1	2.469733333	3.00E-12	1.19E-12	Infinity		x	x	x	x
2.47_436.2161m/z	110533		M+Na	C18H31N5O6	38.6	0	-1.373534199			94.58601044	100 - 21.9 - 3.52 - 0.421		Ala Val Pro Gln		436.2160868	1	2.469733333	3.00E-12	1.19E-12	Infinity		x	x	x	x
2.47_436.2161m/z	110535		M+ACN+Na	C16H28N4O6	38.2	0	-1.5249319			93.02765088	100 - 19.3 - 3 - 0.34		Ala Val Pro Ser		436.2160868	1	2.469733333	3.00E-12	1.19E-12	Infinity		x	x	x	x
2.47_436.2161m/z	110552		M+Na	C18H31N5O6	38.6	0	-1.373534199			94.58601044	100 - 21.9 - 3.52 - 0.421		Ala Val Gln Pro		436.2160868	1	2.469733333	3.00E-12	1.19E-12	Infinity		x	x	x	x
2.47_436.2161m/z	110592		M+ACN+Na	C16H28N4O6	38.2	0	-1.5249319			93.02765088	100 - 19.3 - 3 - 0.34		Ala Val Ser Pro		436.2160868	1	2.469733333	3.00E-12	1.19E-12	Infinity		x	x	x	x
2.47_436.2161m/z	121594		M+CH3OH+H	C14H25N7O7	37.8	0	2.602999214			92.18141891	100 - 18.3 - 3.02 - 0.348		Asp Gly Gly Arg		436.2160868	1	2.469733333	3.00E-12	1.19E-12	Infinity		x	x	x	x
2.47_436.2161m/z	121765		M+CH3OH+H	C14H25N7O7	37.8	0	2.602999214			92.18141891	100 - 18.3 - 3.02 - 0.348		Asp Gly Arg Gly		436.2160868	1	2.469733333	3.00E-12	1.19E-12	Infinity		x	x	x	x
2.47_436.2161m/z	125185		M+CH3OH+H	C14H25N7O7	37.8	0	2.602999214			92.18141891	100 - 18.3 - 3.02 - 0.348		Asp Arg Gly Gly		436.2160868	1	2.469733333	3.00E-12	1.19E-12	Infinity		x	x	x	x
2.47_436.2161m/z	144393		M+CH3OH+H	C14H25N7O7	37.8	0	2.602999214			92.18141891	100 - 18.3 - 3.02 - 0.348		Gly Asp Gly Arg		436.2160868	1	2.469733333	3.00E-12	1.19E-12	Infinity		x	x	x	x
2.47_436.2161m/z	144564		M+CH3OH+H	C14H25N7O7	37.8	0	2.602999214			92.18141891	100 - 18.3 - 3.02 - 0.348		Gly Asp Arg Gly		436.2160868	1	2.469733333	3.00E-12	1.19E-12	Infinity		x	x	x	x
2.47_436.2161m/z	145533		M+CH3OH+H	C14H25N7O7	37.8	0	2.602999214			92.18141891	100 - 18.3 - 3.02 - 0.348		Gly Gly Asp Arg		436.2160868	1	2.469733333	3.00E-12	1.19E-12	Infinity		x	x	x	x
2.47_436.2161m/z	145761		M+CH3OH+H	C14H25N7O7	37.8	0	2.602999214			92.18141891	100 - 18.3 - 3.02 - 0.348		Gly Gly Arg Asp		436.2160868	1	2.469733333	3.00E-12	1.19E-12	Infinity		x	x	x	x
2.47_436.2161m/z	146532		M+Na	C18H31N5O6	38.6	0	-1.373534199			94.58601044	100 - 21.9 - 3.52 - 0.421		Gly Ile Pro Gln		436.2160868	1	2.469733333	3.00E-12	1.19E-12	Infinity		x	x	x	x
2.47_436.2161m/z	146534		M+ACN+Na	C16H28N4O6	38.2	0	-1.5249319			93.02765088	100 - 19.3 - 3 - 0.34		Gly Ile Pro Ser		436.2160868	1	2.469733333	3.00E-12	1.19E-12	Infinity		x	x	x	x
2.47_436.2161m/z	146551		M+Na	C18H31N5O6	38.6	0	-1.373534199			94.58601044	100 - 21.9 - 3.52 - 0.421		Gly Ile Gln Pro		436.2160868	1	2.469733333	3.00E-12	1.19E-12	Infinity		x	x	x	x
2.47_436.2161m/z	146591		M+ACN+Na	C16H28N4O6	38.2	0	-1.5249319			93.02765088	100 - 19.3 - 3 - 0.34		Gly Ile Ser Pro		436.2160868	1	2.469733333	3.00E-12	1.19E-12	Infinity		x	x	x	x
2.47_436.2161m/z	147332		M+Na	C18H31N5O6	38.6	0	-1.373534199			94.58601044	100 - 21.9 - 3.52 - 0.421		Gly Leu Pro Gln		436.2160868	1	2.469733333	3.00E-12	1.19E-12	Infinity		x	x	x	x
2.47_436.2161m/z	147334		M+ACN+Na	C16H28N4O6	38.2	0	-1.5249319			93.02765088	100 - 19.3 - 3 - 0.34		Gly Leu Pro Ser		436.2160868	1	2.469733333	3.00E-12	1.19E-12	Infinity		x	x	x	x
2.47_436.2161m/z	147351		M+Na	C18H31N5O6	38.6	0	-1.373534199			94.58601044	100 - 21.9 - 3.52 - 0.421		Gly Leu Gln Pro		436.2160868	1	2.469733333	3.00E-12	1.19E-12	Infinity		x	x	x	x
2.47_436.2161m/z	147391		M+ACN+Na	C16H28N4O6	38.2	0	-1.5249319			93.02765088	100 - 19.3 - 3 - 0.34		Gly Leu Ser Pro		436.2160868	1	2.469733333	3.00E-12	1.19E-12	Infinity		x	x	x	x
2.47_436.2161m/z	148432		M+Na	C18H31N5O6	38.6	0	-1.373534199			94.58601044	100 - 21.9 - 3.52 - 0.421		Gly Pro Ile Gln		436.2160868	1	2.469733333	3.00E-12	1.19E-12	Infinity		x	x	x	x
2.47_436.2161m/z	148434		M+ACN+Na	C16H28N4O6	38.2	0	-1.5249319			93.02765088	100 - 19.3 - 3 - 0.34		Gly Pro Ile Ser		436.2160868	1	2.469733333	3.00E-12	1.19E-12	Infinity		x	x	x	x
2.47_436.2161m/z	148472		M+Na	C18H31N5O6	38.6	0	-1.373534199			94.58601044	100 - 21.9 - 3.52 - 0.421		Gly Pro Leu Gln		436.2160868	1	2.469733333	3.00E-12	1.19E-12	Infinity		x	x	x	x
2.47_436.2161m/z	148474		M+ACN+Na	C16H28N4O6	38.2	0	-1.5249319			93.02765088	100 - 19.3 - 3 - 0.34		Gly Pro Leu Ser		436.2160868	1	2.469733333	3.00E-12	1.19E-12	Infinity		x	x	x	x
2.47_436.2161m/z	148546		M+Na	C18H31N5O6	38.6	0	-1.373534199			94.58601044	100 - 21.9 - 3.52 - 0.421		Gly Pro Gln Ile		436.2160868	1	2.469733333	3.00E-12	1.19E-12	Infinity		x	x	x	x
2.47_436.2161m/z	148548		M+Na	C18H31N5O6	38.6	0	-1.373534199			94.58601044	100 - 21.9 - 3.52 - 0.421		Gly Pro Gln Leu		436.2160868	1	2.469733333	3.00E-12	1.19E-12	Infinity		x	x	x	x
2.47_436.2161m/z	148586		M+ACN+Na	C16H28N4O6	38.2	0	-1.5249319			93.02765088	100 - 19.3 - 3 - 0.34		Gly Pro Ser Ile		436.2160868	1	2.469733333	3.00E-12	1.19E-12	Infinity		x	x	x	x
2.47_436.2161m/z	148588		M+ACN+Na	C16H28N4O6	38.2	0	-1.5249319			93.02765088	100 - 19.3 - 3 - 0.34		Gly Pro Ser Leu		436.2160868	1	2.469733333	3.00E-12	1.19E-12	Infinity		x	x	x	x
2.47_436.2161m/z	148616		M+ACN+Na	C16H28N4O6	38.2	0	-1.5249319			93.02765088	100 - 19.3 - 3 - 0.34		Gly Pro Thr Val		436.2160868	1	2.469733333	3.00E-12	1.19E-12	Infinity		x	x	x	x
2.47_436.2161m/z	148635		M+ACN+Na	C16H28N4O6	38.2	0	-1.5249319			93.02765088	100 - 19.3 - 3 - 0.34		Gly Pro Val Thr		436.2160868	1	2.469733333	3.00E-12	1.19E-12	Infinity		x	x	x	x
2.47_436.2161m/z	148831		M+Na	C18H31N5O6	38.6	0	-1.373534199			94.58601044	100 - 21.9 - 3.52 - 0.421		Gly Gln Ile Pro		436.2160868	1	2.469733333	3.00E-12	1.19E-12	Infinity		x	x	x	x
2.47_436.2161m/z	148871		M+Na	C18H31N5O6	38.6	0	-1.373534199			94.58601044	100 - 21.9 - 3.52 - 0.421		Gly Gln Leu Pro		436.2160868	1	2.469733333	3.00E-12	1.19E-12	Infinity		x	x	x	x
2.47_436.2161m/z	148926		M+Na	C18H31N5O6	38.6	0	-1.373534199			94.58601044	100 - 21.9 - 3.52 - 0.421		Gly Gln Pro Ile		436.2160868	1	2.469733333	3.00E-12	1.19E-12	Infinity		x	x	x	x
2.47_436.2161m/z	148928		M+Na	C18H31N5O6	38.6	0	-1.373534199			94.58601044	100 - 21.9 - 3.52 - 0.421		Gly Gln Pro Leu		436.2160868	1	2.469733333	3.00E-12	1.19E-12	Infinity		x	x	x	x
2.47_436.2161m/z	149124		M+CH3OH+H	C14H25N7O7	37.8	0	2.602999214			92.18141891	100 - 18.3 - 3.02 - 0.348		Gly Arg Asp Gly		436.2160868	1	2.469733333	3.00E-12	1.19E-12	Infinity		x	x	x	x
2.47_436.2161m/z	149181		M+CH3OH+H	C14H25N7O7	37.8	0	2.602999214			92.18141891	100 - 18.3 - 3.02 - 0.348		Gly Arg Gly Asp		436.2160868	1	2.469733333	3.00E-12	1.19E-12	Infinity		x	x	x	x
2.47_436.2161m/z	149631		M+ACN+Na	C16H28N4O6	38.2	0	-1.5249319			93.02765088	100 - 19.3 - 3 - 0.34		Gly Ser Ile Pro		436.2160868	1	2.469733333	3.00E-12	1.19E-12	Infinity		x	x	x	x
2.47_436.2161m/z	149671		M+ACN+Na	C16H28N4O6	38.2	0	-1.5249319			93.02765088	100 - 19.3 - 3 - 0.34		Gly Ser Leu Pro		436.2160868	1	2.469733333	3.00E-12	1.19E-12	Infinity		x	x	x	x
2.47_436.2161m/z	149726		M+ACN+Na	C16H28N4O6	38.2	0	-1.5249319			93.02765088	100 - 19.3 - 3 - 0.34		Gly Ser Pro Ile		436.2160868	1	2.469733333	3.00E-12	1.19E-12	Infinity		x	x	x	x
2.47_436.2161m/z	149728		M+ACN+Na	C16H28N4O6	38.2	0	-1.5249319			93.02765088	100 - 19.3 - 3 - 0.34		Gly Ser Pro Leu		436.2160868	1	2.469733333	3.00E-12	1.19E-12	Infinity		x	x	x	x
2.47_436.2161m/z	150136		M+ACN+Na	C16H28N4O6	38.2	0	-1.5249319			93.02765088	100 - 19.3 - 3 - 0.34		Gly Thr Pro Val		436.2160868	1	2.469733333	3.00E-12	1.19E-12	Infinity		x	x	x	x
2.47_436.2161m/z	150231		M+ACN+Na	C16H28N4O6	38.2	0	-1.5249319			93.02765088	100 - 19.3 - 3 - 0.34		Gly Thr Val Pro		436.2160868	1	2.469733333	3.00E-12	1.19E-12	Infinity		x	x	x	x
2.47_436.2161m/z	150535		M+ACN+Na	C16H28N4O6	38.2	0	-1.5249319			93.02765088	100 - 19.3 - 3 - 0.34		Gly Val Pro Thr		436.2160868	1	2.469733333	3.00E-12	1.19E-12	Infinity		x	x	x	x
2.47_436.2161m/z	150611		M+ACN+Na	C16H28N4O6	38.2	0	-1.5249319			93.02765088	100 - 19.3 - 3 - 0.34		Gly Val Thr Pro		436.2160868	1	2.469733333	3.00E-12	1.19E-12	Infinity		x	x	x	x
2.47_436.2161m/z	15716		M+ACN+Na	C16H28N4O6	38.2	0	-1.5249319			93.02765088	100 - 19.3 - 3 - 0.34		Glu Pro Lys		436.2160868	1	2.469733333	3.00E-12	1.19E-12	Infinity		x	x	x	x
2.47_436.2161m/z	159711		M+Na	C18H31N5O6	38.6	0	-1.373534199			94.58601044	100 - 21.9 - 3.52 - 0.421		Ile Ala Asn Pro		436.2160868	1	2.469733333	3.00E-12	1.19E-12	Infinity		x	x	x	x
2.47_436.2161m/z	159730		M+Na	C18H31N5O6	38.6	0	-1.373534199			94.58601044	100 - 21.9 - 3.52 - 0.421		Ile Ala Pro Asn		436.2160868	1	2.469733333	3.00E-12	1.19E-12	Infinity		x	x	x	x
2.47_436.2161m/z	16164		M+ACN+Na	C16H28N4O6	38.2	0	-1.5249319			93.02765088	100 - 19.3 - 3 - 0.34		Glu Lys Pro		436.2160868	1	2.469733333	3.00E-12	1.19E-12	Infinity		x	x	x	x
2.47_436.2161m/z	161732		M+Na	C18H31N5O6	38.6	0	-1.373534199			94.58601044	100 - 21.9 - 3.52 - 0.421		Ile Gly Pro Gln		436.2160868	1	2.469733333	3.00E-12	1.19E-12	Infinity		x	x	x	x
2.47_436.2161m/z	161734		M+ACN+Na	C16H28N4O6	38.2	0	-1.5249319			93.02765088	100 - 19.3 - 3 - 0.34		Ile Gly Pro Ser		436.2160868	1	2.469733333	3.00E-12	1.19E-12	Infinity		x	x	x	x
2.47_436.2161m/z	161751		M+Na	C18H31N5O6	38.6	0	-1.373534199			94.58601044	100 - 21.9 - 3.52 - 0.421		Ile Gly Gln Pro		436.2160868	1	2.469733333	3.00E-12	1.19E-12	Infinity		x	x	x	x
2.47_436.2161m/z	161791		M+ACN+Na	C16H28N4O6	38.2	0	-1.5249319			93.02765088	100 - 19.3 - 3 - 0.34		Ile Gly Ser Pro		436.2160868	1	2.469733333	3.00E-12	1.19E-12	Infinity		x	x	x	x
2.47_436.2161m/z	16248		M+ACN+Na	C16H28N4O6	38.2	0	-1.5249319			93.02765088	100 - 19.3 - 3 - 0.34		Pro Lys Glu		436.2160868	1	2.469733333	3.00E-12	1.19E-12	Infinity		x	x	x	x
2.47_436.2161m/z	163891		M+Na	C18H31N5O6	38.6	0	-1.373534199			94.58601044	100 - 21.9 - 3.52 - 0.421		Ile Asn Ala Pro		436.2160868	1	2.469733333	3.00E-12	1.19E-12	Infinity		x	x	x	x
2.47_436.2161m/z	164119		M+Na	C18H31N5O6	38.6	0	-1.373534199			94.58601044	100 - 21.9 - 3.52 - 0.421		Ile Asn Pro Ala		436.2160868	1	2.469733333	3.00E-12	1.19E-12	Infinity		x	x	x	x
2.47_436.2161m/z	164290		M+Na	C18H31N5O6	38.6	0	-1.373534199			94.58601044	100 - 21.9 - 3.52 - 0.421		Ile Pro Ala Asn		436.2160868	1	2.469733333	3.00E-12	1.19E-12	Infinity		x	x	x	x
2.47_436.2161m/z	164392		M+Na	C18H31N5O6	38.6	0	-1.373534199			94.58601044	100 - 21.9 - 3.52 - 0.421		Ile Pro Gly Gln		436.2160868	1	2.469733333	3.00E-12	1.19E-12	Infinity		x	x	x	x
2.47_436.2161m/z	164394		M+ACN+Na	C16H28N4O6	38.2	0	-1.5249319			93.02765088	100 - 19.3 - 3 - 0.34		Ile Pro Gly Ser		436.2160868	1	2.469733333	3.00E-12	1.19E-12	Infinity		x	x	x	x
2.47_436.2161m/z	164499		M+Na	C18H31N5O6	38.6	0	-1.373534199			94.58601044	100 - 21.9 - 3.52 - 0.421		Ile Pro Asn Ala		436.2160868	1	2.469733333	3.00E-12	1.19E-12	Infinity		x	x	x	x
2.47_436.2161m/z	164544		M+Na	C18H31N5O6	38.6	0	-1.373534199			94.58601044	100 - 21.9 - 3.52 - 0.421		Ile Pro Gln Gly		436.2160868	1	2.469733333	3.00E-12	1.19E-12	Infinity		x	x	x	x
2.47_436.2161m/z	164584		M+ACN+Na	C16H28N4O6	38.2	0	-1.5249319			93.02765088	100 - 19.3 - 3 - 0.34		Ile Pro Ser Gly		436.2160868	1	2.469733333	3.00E-12	1.19E-12	Infinity		x	x	x	x
2.47_436.2161m/z	164791		M+Na	C18H31N5O6	38.6	0	-1.373534199			94.58601044	100 - 21.9 - 3.52 - 0.421		Ile Gln Gly Pro		436.2160868	1	2.469733333	3.00E-12	1.19E-12	Infinity		x	x	x	x
2.47_436.2161m/z	164924		M+Na	C18H31N5O6	38.6	0	-1.373534199			94.58601044	100 - 21.9 - 3.52 - 0.421		Ile Gln Pro Gly		436.2160868	1	2.469733333	3.00E-12	1.19E-12	Infinity		x	x	x	x
2.47_436.2161m/z	165591		M+ACN+Na	C16H28N4O6	38.2	0	-1.5249319			93.02765088	100 - 19.3 - 3 - 0.34		Ile Ser Gly Pro		436.2160868	1	2.469733333	3.00E-12	1.19E-12	Infinity		x	x	x	x
2.47_436.2161m/z	165724		M+ACN+Na	C16H28N4O6	38.2	0	-1.5249319			93.02765088	100 - 19.3 - 3 - 0.34		Ile Ser Pro Gly		436.2160868	1	2.469733333	3.00E-12	1.19E-12	Infinity		x	x	x	x
2.47_436.2161m/z	17484		M+ACN+Na	C16H28N4O6	38.2	0	-1.5249319			93.02765088	100 - 19.3 - 3 - 0.34		Lys Pro Glu		436.2160868	1	2.469733333	3.00E-12	1.19E-12	Infinity		x	x	x	x
2.47_436.2161m/z	175711		M+Na	C18H31N5O6	38.6	0	-1.373534199			94.58601044	100 - 21.9 - 3.52 - 0.421		Leu Ala Asn Pro		436.2160868	1	2.469733333	3.00E-12	1.19E-12	Infinity		x	x	x	x
2.47_436.2161m/z	175730		M+Na	C18H31N5O6	38.6	0	-1.373534199			94.58601044	100 - 21.9 - 3.52 - 0.421		Leu Ala Pro Asn		436.2160868	1	2.469733333	3.00E-12	1.19E-12	Infinity		x	x	x	x
2.47_436.2161m/z	177732		M+Na	C18H31N5O6	38.6	0	-1.373534199			94.58601044	100 - 21.9 - 3.52 - 0.421		Leu Gly Pro Gln		436.2160868	1	2.469733333	3.00E-12	1.19E-12	Infinity		x	x	x	x
2.47_436.2161m/z	177734		M+ACN+Na	C16H28N4O6	38.2	0	-1.5249319			93.02765088	100 - 19.3 - 3 - 0.34		Leu Gly Pro Ser		436.2160868	1	2.469733333	3.00E-12	1.19E-12	Infinity		x	x	x	x
2.47_436.2161m/z	177751		M+Na	C18H31N5O6	38.6	0	-1.373534199			94.58601044	100 - 21.9 - 3.52 - 0.421		Leu Gly Gln Pro		436.2160868	1	2.469733333	3.00E-12	1.19E-12	Infinity		x	x	x	x
2.47_436.2161m/z	177791		M+ACN+Na	C16H28N4O6	38.2	0	-1.5249319			93.02765088	100 - 19.3 - 3 - 0.34		Leu Gly Ser Pro		436.2160868	1	2.469733333	3.00E-12	1.19E-12	Infinity		x	x	x	x
2.47_436.2161m/z	179891		M+Na	C18H31N5O6	38.6	0	-1.373534199			94.58601044	100 - 21.9 - 3.52 - 0.421		Leu Asn Ala Pro		436.2160868	1	2.469733333	3.00E-12	1.19E-12	Infinity		x	x	x	x
2.47_436.2161m/z	180119		M+Na	C18H31N5O6	38.6	0	-1.373534199			94.58601044	100 - 21.9 - 3.52 - 0.421		Leu Asn Pro Ala		436.2160868	1	2.469733333	3.00E-12	1.19E-12	Infinity		x	x	x	x
2.47_436.2161m/z	180290		M+Na	C18H31N5O6	38.6	0	-1.373534199			94.58601044	100 - 21.9 - 3.52 - 0.421		Leu Pro Ala Asn		436.2160868	1	2.469733333	3.00E-12	1.19E-12	Infinity		x	x	x	x
2.47_436.2161m/z	180392		M+Na	C18H31N5O6	38.6	0	-1.373534199			94.58601044	100 - 21.9 - 3.52 - 0.421		Leu Pro Gly Gln		436.2160868	1	2.469733333	3.00E-12	1.19E-12	Infinity		x	x	x	x
2.47_436.2161m/z	180394		M+ACN+Na	C16H28N4O6	38.2	0	-1.5249319			93.02765088	100 - 19.3 - 3 - 0.34		Leu Pro Gly Ser		436.2160868	1	2.469733333	3.00E-12	1.19E-12	Infinity		x	x	x	x
2.47_436.2161m/z	180499		M+Na	C18H31N5O6	38.6	0	-1.373534199			94.58601044	100 - 21.9 - 3.52 - 0.421		Leu Pro Asn Ala		436.2160868	1	2.469733333	3.00E-12	1.19E-12	Infinity		x	x	x	x
2.47_436.2161m/z	180544		M+Na	C18H31N5O6	38.6	0	-1.373534199			94.58601044	100 - 21.9 - 3.52 - 0.421		Leu Pro Gln Gly		436.2160868	1	2.469733333	3.00E-12	1.19E-12	Infinity		x	x	x	x
2.47_436.2161m/z	180584		M+ACN+Na	C16H28N4O6	38.2	0	-1.5249319			93.02765088	100 - 19.3 - 3 - 0.34		Leu Pro Ser Gly		436.2160868	1	2.469733333	3.00E-12	1.19E-12	Infinity		x	x	x	x
2.47_436.2161m/z	18076		M+CH3OH+H	C14H25N7O7	37.8	0	2.602999214			92.18141891	100 - 18.3 - 3.02 - 0.348		Asp Arg Asn		436.2160868	1	2.469733333	3.00E-12	1.19E-12	Infinity		x	x	x	x
2.47_436.2161m/z	180791		M+Na	C18H31N5O6	38.6	0	-1.373534199			94.58601044	100 - 21.9 - 3.52 - 0.421		Leu Gln Gly Pro		436.2160868	1	2.469733333	3.00E-12	1.19E-12	Infinity		x	x	x	x
2.47_436.2161m/z	180924		M+Na	C18H31N5O6	38.6	0	-1.373534199			94.58601044	100 - 21.9 - 3.52 - 0.421		Leu Gln Pro Gly		436.2160868	1	2.469733333	3.00E-12	1.19E-12	Infinity		x	x	x	x
2.47_436.2161m/z	181591		M+ACN+Na	C16H28N4O6	38.2	0	-1.5249319			93.02765088	100 - 19.3 - 3 - 0.34		Leu Ser Gly Pro		436.2160868	1	2.469733333	3.00E-12	1.19E-12	Infinity		x	x	x	x
2.47_436.2161m/z	181724		M+ACN+Na	C16H28N4O6	38.2	0	-1.5249319			93.02765088	100 - 19.3 - 3 - 0.34		Leu Ser Pro Gly		436.2160868	1	2.469733333	3.00E-12	1.19E-12	Infinity		x	x	x	x
2.47_436.2161m/z	191631		M+Na	C18H31N5O6	38.6	0	-1.373534199			94.58601044	100 - 21.9 - 3.52 - 0.421		Asn Ala Ile Pro		436.2160868	1	2.469733333	3.00E-12	1.19E-12	Infinity		x	x	x	x
2.47_436.2161m/z	191671		M+Na	C18H31N5O6	38.6	0	-1.373534199			94.58601044	100 - 21.9 - 3.52 - 0.421		Asn Ala Leu Pro		436.2160868	1	2.469733333	3.00E-12	1.19E-12	Infinity		x	x	x	x
2.47_436.2161m/z	191726		M+Na	C18H31N5O6	38.6	0	-1.373534199			94.58601044	100 - 21.9 - 3.52 - 0.421		Asn Ala Pro Ile		436.2160868	1	2.469733333	3.00E-12	1.19E-12	Infinity		x	x	x	x
2.47_436.2161m/z	191728		M+Na	C18H31N5O6	38.6	0	-1.373534199			94.58601044	100 - 21.9 - 3.52 - 0.421		Asn Ala Pro Leu		436.2160868	1	2.469733333	3.00E-12	1.19E-12	Infinity		x	x	x	x
2.47_436.2161m/z	194291		M+Na	C18H31N5O6	38.6	0	-1.373534199			94.58601044	100 - 21.9 - 3.52 - 0.421		Asn Ile Ala Pro		436.2160868	1	2.469733333	3.00E-12	1.19E-12	Infinity		x	x	x	x
2.47_436.2161m/z	194519		M+Na	C18H31N5O6	38.6	0	-1.373534199			94.58601044	100 - 21.9 - 3.52 - 0.421		Asn Ile Pro Ala		436.2160868	1	2.469733333	3.00E-12	1.19E-12	Infinity		x	x	x	x
2.47_436.2161m/z	195091		M+Na	C18H31N5O6	38.6	0	-1.373534199			94.58601044	100 - 21.9 - 3.52 - 0.421		Asn Leu Ala Pro		436.2160868	1	2.469733333	3.00E-12	1.19E-12	Infinity		x	x	x	x
2.47_436.2161m/z	195319		M+Na	C18H31N5O6	38.6	0	-1.373534199			94.58601044	100 - 21.9 - 3.52 - 0.421		Asn Leu Pro Ala		436.2160868	1	2.469733333	3.00E-12	1.19E-12	Infinity		x	x	x	x
2.47_436.2161m/z	19567		M+CH3OH+H	C14H25N7O7	37.8	0	2.602999214			92.18141891	100 - 18.3 - 3.02 - 0.348		Asn Asp Arg		436.2160868	1	2.469733333	3.00E-12	1.19E-12	Infinity		x	x	x	x
2.47_436.2161m/z	196286		M+Na	C18H31N5O6	38.6	0	-1.373534199			94.58601044	100 - 21.9 - 3.52 - 0.421		Asn Pro Ala Ile		436.2160868	1	2.469733333	3.00E-12	1.19E-12	Infinity		x	x	x	x
2.47_436.2161m/z	196288		M+Na	C18H31N5O6	38.6	0	-1.373534199			94.58601044	100 - 21.9 - 3.52 - 0.421		Asn Pro Ala Leu		436.2160868	1	2.469733333	3.00E-12	1.19E-12	Infinity		x	x	x	x
2.47_436.2161m/z	196419		M+Na	C18H31N5O6	38.6	0	-1.373534199			94.58601044	100 - 21.9 - 3.52 - 0.421		Asn Pro Ile Ala		436.2160868	1	2.469733333	3.00E-12	1.19E-12	Infinity		x	x	x	x
2.47_436.2161m/z	196459		M+Na	C18H31N5O6	38.6	0	-1.373534199			94.58601044	100 - 21.9 - 3.52 - 0.421		Asn Pro Leu Ala		436.2160868	1	2.469733333	3.00E-12	1.19E-12	Infinity		x	x	x	x
2.47_436.2161m/z	199630		M+Na	C18H31N5O6	38.6	0	-1.373534199			94.58601044	100 - 21.9 - 3.52 - 0.421		Pro Ala Ile Asn		436.2160868	1	2.469733333	3.00E-12	1.19E-12	Infinity		x	x	x	x
2.47_436.2161m/z	199670		M+Na	C18H31N5O6	38.6	0	-1.373534199			94.58601044	100 - 21.9 - 3.52 - 0.421		Pro Ala Leu Asn		436.2160868	1	2.469733333	3.00E-12	1.19E-12	Infinity		x	x	x	x
2.47_436.2161m/z	199706		M+Na	C18H31N5O6	38.6	0	-1.373534199			94.58601044	100 - 21.9 - 3.52 - 0.421		Pro Ala Asn Ile		436.2160868	1	2.469733333	3.00E-12	1.19E-12	Infinity		x	x	x	x
2.47_436.2161m/z	199708		M+Na	C18H31N5O6	38.6	0	-1.373534199			94.58601044	100 - 21.9 - 3.52 - 0.421		Pro Ala Asn Leu		436.2160868	1	2.469733333	3.00E-12	1.19E-12	Infinity		x	x	x	x
2.47_436.2161m/z	199756		M+Na	C18H31N5O6	38.6	0	-1.373534199			94.58601044	100 - 21.9 - 3.52 - 0.421		Pro Ala Gln Val		436.2160868	1	2.469733333	3.00E-12	1.19E-12	Infinity		x	x	x	x
2.47_436.2161m/z	199796		M+ACN+Na	C16H28N4O6	38.2	0	-1.5249319			93.02765088	100 - 19.3 - 3 - 0.34		Pro Ala Ser Val		436.2160868	1	2.469733333	3.00E-12	1.19E-12	Infinity		x	x	x	x
2.47_436.2161m/z	199832		M+Na	C18H31N5O6	38.6	0	-1.373534199			94.58601044	100 - 21.9 - 3.52 - 0.421		Pro Ala Val Gln		436.2160868	1	2.469733333	3.00E-12	1.19E-12	Infinity		x	x	x	x
2.47_436.2161m/z	199834		M+ACN+Na	C16H28N4O6	38.2	0	-1.5249319			93.02765088	100 - 19.3 - 3 - 0.34		Pro Ala Val Ser		436.2160868	1	2.469733333	3.00E-12	1.19E-12	Infinity		x	x	x	x
2.47_436.2161m/z	20143		M+CH3OH+H	C14H25N7O7	37.8	0	2.602999214			92.18141891	100 - 18.3 - 3.02 - 0.348		Arg Asp Asn		436.2160868	1	2.469733333	3.00E-12	1.19E-12	Infinity		x	x	x	x
2.47_436.2161m/z	20145		M+CH3OH+H	C14H25N7O7	37.8	0	2.602999214			92.18141891	100 - 18.3 - 3.02 - 0.348		Asp Asn Arg		436.2160868	1	2.469733333	3.00E-12	1.19E-12	Infinity		x	x	x	x
2.47_436.2161m/z	201632		M+Na	C18H31N5O6	38.6	0	-1.373534199			94.58601044	100 - 21.9 - 3.52 - 0.421		Pro Gly Ile Gln		436.2160868	1	2.469733333	3.00E-12	1.19E-12	Infinity		x	x	x	x
2.47_436.2161m/z	201634		M+ACN+Na	C16H28N4O6	38.2	0	-1.5249319			93.02765088	100 - 19.3 - 3 - 0.34		Pro Gly Ile Ser		436.2160868	1	2.469733333	3.00E-12	1.19E-12	Infinity		x	x	x	x
2.47_436.2161m/z	201672		M+Na	C18H31N5O6	38.6	0	-1.373534199			94.58601044	100 - 21.9 - 3.52 - 0.421		Pro Gly Leu Gln		436.2160868	1	2.469733333	3.00E-12	1.19E-12	Infinity		x	x	x	x
2.47_436.2161m/z	201674		M+ACN+Na	C16H28N4O6	38.2	0	-1.5249319			93.02765088	100 - 19.3 - 3 - 0.34		Pro Gly Leu Ser		436.2160868	1	2.469733333	3.00E-12	1.19E-12	Infinity		x	x	x	x
2.47_436.2161m/z	201746		M+Na	C18H31N5O6	38.6	0	-1.373534199			94.58601044	100 - 21.9 - 3.52 - 0.421		Pro Gly Gln Ile		436.2160868	1	2.469733333	3.00E-12	1.19E-12	Infinity		x	x	x	x
2.47_436.2161m/z	201748		M+Na	C18H31N5O6	38.6	0	-1.373534199			94.58601044	100 - 21.9 - 3.52 - 0.421		Pro Gly Gln Leu		436.2160868	1	2.469733333	3.00E-12	1.19E-12	Infinity		x	x	x	x
2.47_436.2161m/z	201786		M+ACN+Na	C16H28N4O6	38.2	0	-1.5249319			93.02765088	100 - 19.3 - 3 - 0.34		Pro Gly Ser Ile		436.2160868	1	2.469733333	3.00E-12	1.19E-12	Infinity		x	x	x	x
2.47_436.2161m/z	201788		M+ACN+Na	C16H28N4O6	38.2	0	-1.5249319			93.02765088	100 - 19.3 - 3 - 0.34		Pro Gly Ser Leu		436.2160868	1	2.469733333	3.00E-12	1.19E-12	Infinity		x	x	x	x
2.47_436.2161m/z	201816		M+ACN+Na	C16H28N4O6	38.2	0	-1.5249319			93.02765088	100 - 19.3 - 3 - 0.34		Pro Gly Thr Val		436.2160868	1	2.469733333	3.00E-12	1.19E-12	Infinity		x	x	x	x
2.47_436.2161m/z	201835		M+ACN+Na	C16H28N4O6	38.2	0	-1.5249319			93.02765088	100 - 19.3 - 3 - 0.34		Pro Gly Val Thr		436.2160868	1	2.469733333	3.00E-12	1.19E-12	Infinity		x	x	x	x
2.47_436.2161m/z	202290		M+Na	C18H31N5O6	38.6	0	-1.373534199			94.58601044	100 - 21.9 - 3.52 - 0.421		Pro Ile Ala Asn		436.2160868	1	2.469733333	3.00E-12	1.19E-12	Infinity		x	x	x	x
2.47_436.2161m/z	202392		M+Na	C18H31N5O6	38.6	0	-1.373534199			94.58601044	100 - 21.9 - 3.52 - 0.421		Pro Ile Gly Gln		436.2160868	1	2.469733333	3.00E-12	1.19E-12	Infinity		x	x	x	x
2.47_436.2161m/z	202394		M+ACN+Na	C16H28N4O6	38.2	0	-1.5249319			93.02765088	100 - 19.3 - 3 - 0.34		Pro Ile Gly Ser		436.2160868	1	2.469733333	3.00E-12	1.19E-12	Infinity		x	x	x	x
2.47_436.2161m/z	202499		M+Na	C18H31N5O6	38.6	0	-1.373534199			94.58601044	100 - 21.9 - 3.52 - 0.421		Pro Ile Asn Ala		436.2160868	1	2.469733333	3.00E-12	1.19E-12	Infinity		x	x	x	x
2.47_436.2161m/z	202544		M+Na	C18H31N5O6	38.6	0	-1.373534199			94.58601044	100 - 21.9 - 3.52 - 0.421		Pro Ile Gln Gly		436.2160868	1	2.469733333	3.00E-12	1.19E-12	Infinity		x	x	x	x
2.47_436.2161m/z	202584		M+ACN+Na	C16H28N4O6	38.2	0	-1.5249319			93.02765088	100 - 19.3 - 3 - 0.34		Pro Ile Ser Gly		436.2160868	1	2.469733333	3.00E-12	1.19E-12	Infinity		x	x	x	x
2.47_436.2161m/z	203090		M+Na	C18H31N5O6	38.6	0	-1.373534199			94.58601044	100 - 21.9 - 3.52 - 0.421		Pro Leu Ala Asn		436.2160868	1	2.469733333	3.00E-12	1.19E-12	Infinity		x	x	x	x
2.47_436.2161m/z	203192		M+Na	C18H31N5O6	38.6	0	-1.373534199			94.58601044	100 - 21.9 - 3.52 - 0.421		Pro Leu Gly Gln		436.2160868	1	2.469733333	3.00E-12	1.19E-12	Infinity		x	x	x	x
2.47_436.2161m/z	203194		M+ACN+Na	C16H28N4O6	38.2	0	-1.5249319			93.02765088	100 - 19.3 - 3 - 0.34		Pro Leu Gly Ser		436.2160868	1	2.469733333	3.00E-12	1.19E-12	Infinity		x	x	x	x
2.47_436.2161m/z	203299		M+Na	C18H31N5O6	38.6	0	-1.373534199			94.58601044	100 - 21.9 - 3.52 - 0.421		Pro Leu Asn Ala		436.2160868	1	2.469733333	3.00E-12	1.19E-12	Infinity		x	x	x	x
2.47_436.2161m/z	203344		M+Na	C18H31N5O6	38.6	0	-1.373534199			94.58601044	100 - 21.9 - 3.52 - 0.421		Pro Leu Gln Gly		436.2160868	1	2.469733333	3.00E-12	1.19E-12	Infinity		x	x	x	x
2.47_436.2161m/z	203384		M+ACN+Na	C16H28N4O6	38.2	0	-1.5249319			93.02765088	100 - 19.3 - 3 - 0.34		Pro Leu Ser Gly		436.2160868	1	2.469733333	3.00E-12	1.19E-12	Infinity		x	x	x	x
2.47_436.2161m/z	203886		M+Na	C18H31N5O6	38.6	0	-1.373534199			94.58601044	100 - 21.9 - 3.52 - 0.421		Pro Asn Ala Ile		436.2160868	1	2.469733333	3.00E-12	1.19E-12	Infinity		x	x	x	x
2.47_436.2161m/z	203888		M+Na	C18H31N5O6	38.6	0	-1.373534199			94.58601044	100 - 21.9 - 3.52 - 0.421		Pro Asn Ala Leu		436.2160868	1	2.469733333	3.00E-12	1.19E-12	Infinity		x	x	x	x
2.47_436.2161m/z	204019		M+Na	C18H31N5O6	38.6	0	-1.373534199			94.58601044	100 - 21.9 - 3.52 - 0.421		Pro Asn Ile Ala		436.2160868	1	2.469733333	3.00E-12	1.19E-12	Infinity		x	x	x	x
2.47_436.2161m/z	204059		M+Na	C18H31N5O6	38.6	0	-1.373534199			94.58601044	100 - 21.9 - 3.52 - 0.421		Pro Asn Leu Ala		436.2160868	1	2.469733333	3.00E-12	1.19E-12	Infinity		x	x	x	x
2.47_436.2161m/z	204696		M+Na	C18H31N5O6	38.6	0	-1.373534199			94.58601044	100 - 21.9 - 3.52 - 0.421		Pro Gln Ala Val		436.2160868	1	2.469733333	3.00E-12	1.19E-12	Infinity		x	x	x	x
2.47_436.2161m/z	204786		M+Na	C18H31N5O6	38.6	0	-1.373534199			94.58601044	100 - 21.9 - 3.52 - 0.421		Pro Gln Gly Ile		436.2160868	1	2.469733333	3.00E-12	1.19E-12	Infinity		x	x	x	x
2.47_436.2161m/z	204788		M+Na	C18H31N5O6	38.6	0	-1.373534199			94.58601044	100 - 21.9 - 3.52 - 0.421		Pro Gln Gly Leu		436.2160868	1	2.469733333	3.00E-12	1.19E-12	Infinity		x	x	x	x
2.47_436.2161m/z	204824		M+Na	C18H31N5O6	38.6	0	-1.373534199			94.58601044	100 - 21.9 - 3.52 - 0.421		Pro Gln Ile Gly		436.2160868	1	2.469733333	3.00E-12	1.19E-12	Infinity		x	x	x	x
2.47_436.2161m/z	204864		M+Na	C18H31N5O6	38.6	0	-1.373534199			94.58601044	100 - 21.9 - 3.52 - 0.421		Pro Gln Leu Gly		436.2160868	1	2.469733333	3.00E-12	1.19E-12	Infinity		x	x	x	x
2.47_436.2161m/z	205019		M+Na	C18H31N5O6	38.6	0	-1.373534199			94.58601044	100 - 21.9 - 3.52 - 0.421		Pro Gln Val Ala		436.2160868	1	2.469733333	3.00E-12	1.19E-12	Infinity		x	x	x	x
2.47_436.2161m/z	205496		M+ACN+Na	C16H28N4O6	38.2	0	-1.5249319			93.02765088	100 - 19.3 - 3 - 0.34		Pro Ser Ala Val		436.2160868	1	2.469733333	3.00E-12	1.19E-12	Infinity		x	x	x	x
2.47_436.2161m/z	205586		M+ACN+Na	C16H28N4O6	38.2	0	-1.5249319			93.02765088	100 - 19.3 - 3 - 0.34		Pro Ser Gly Ile		436.2160868	1	2.469733333	3.00E-12	1.19E-12	Infinity		x	x	x	x
2.47_436.2161m/z	205588		M+ACN+Na	C16H28N4O6	38.2	0	-1.5249319			93.02765088	100 - 19.3 - 3 - 0.34		Pro Ser Gly Leu		436.2160868	1	2.469733333	3.00E-12	1.19E-12	Infinity		x	x	x	x
2.47_436.2161m/z	205624		M+ACN+Na	C16H28N4O6	38.2	0	-1.5249319			93.02765088	100 - 19.3 - 3 - 0.34		Pro Ser Ile Gly		436.2160868	1	2.469733333	3.00E-12	1.19E-12	Infinity		x	x	x	x
2.47_436.2161m/z	205664		M+ACN+Na	C16H28N4O6	38.2	0	-1.5249319			93.02765088	100 - 19.3 - 3 - 0.34		Pro Ser Leu Gly		436.2160868	1	2.469733333	3.00E-12	1.19E-12	Infinity		x	x	x	x
2.47_436.2161m/z	205819		M+ACN+Na	C16H28N4O6	38.2	0	-1.5249319			93.02765088	100 - 19.3 - 3 - 0.34		Pro Ser Val Ala		436.2160868	1	2.469733333	3.00E-12	1.19E-12	Infinity		x	x	x	x
2.47_436.2161m/z	205996		M+ACN+Na	C16H28N4O6	38.2	0	-1.5249319			93.02765088	100 - 19.3 - 3 - 0.34		Pro Thr Gly Val		436.2160868	1	2.469733333	3.00E-12	1.19E-12	Infinity		x	x	x	x
2.47_436.2161m/z	206224		M+ACN+Na	C16H28N4O6	38.2	0	-1.5249319			93.02765088	100 - 19.3 - 3 - 0.34		Pro Thr Val Gly		436.2160868	1	2.469733333	3.00E-12	1.19E-12	Infinity		x	x	x	x
2.47_436.2161m/z	206292		M+Na	C18H31N5O6	38.6	0	-1.373534199			94.58601044	100 - 21.9 - 3.52 - 0.421		Pro Val Ala Gln		436.2160868	1	2.469733333	3.00E-12	1.19E-12	Infinity		x	x	x	x
2.47_436.2161m/z	206294		M+ACN+Na	C16H28N4O6	38.2	0	-1.5249319			93.02765088	100 - 19.3 - 3 - 0.34		Pro Val Ala Ser		436.2160868	1	2.469733333	3.00E-12	1.19E-12	Infinity		x	x	x	x
2.47_436.2161m/z	206395		M+ACN+Na	C16H28N4O6	38.2	0	-1.5249319			93.02765088	100 - 19.3 - 3 - 0.34		Pro Val Gly Thr		436.2160868	1	2.469733333	3.00E-12	1.19E-12	Infinity		x	x	x	x
2.47_436.2161m/z	206539		M+Na	C18H31N5O6	38.6	0	-1.373534199			94.58601044	100 - 21.9 - 3.52 - 0.421		Pro Val Gln Ala		436.2160868	1	2.469733333	3.00E-12	1.19E-12	Infinity		x	x	x	x
2.47_436.2161m/z	206579		M+ACN+Na	C16H28N4O6	38.2	0	-1.5249319			93.02765088	100 - 19.3 - 3 - 0.34		Pro Val Ser Ala		436.2160868	1	2.469733333	3.00E-12	1.19E-12	Infinity		x	x	x	x
2.47_436.2161m/z	206604		M+ACN+Na	C16H28N4O6	38.2	0	-1.5249319			93.02765088	100 - 19.3 - 3 - 0.34		Pro Val Thr Gly		436.2160868	1	2.469733333	3.00E-12	1.19E-12	Infinity		x	x	x	x
2.47_436.2161m/z	207736		M+Na	C18H31N5O6	38.6	0	-1.373534199			94.58601044	100 - 21.9 - 3.52 - 0.421		Gln Ala Pro Val		436.2160868	1	2.469733333	3.00E-12	1.19E-12	Infinity		x	x	x	x
2.47_436.2161m/z	207831		M+Na	C18H31N5O6	38.6	0	-1.373534199			94.58601044	100 - 21.9 - 3.52 - 0.421		Gln Ala Val Pro		436.2160868	1	2.469733333	3.00E-12	1.19E-12	Infinity		x	x	x	x
2.47_436.2161m/z	209631		M+Na	C18H31N5O6	38.6	0	-1.373534199			94.58601044	100 - 21.9 - 3.52 - 0.421		Gln Gly Ile Pro		436.2160868	1	2.469733333	3.00E-12	1.19E-12	Infinity		x	x	x	x
2.47_436.2161m/z	209671		M+Na	C18H31N5O6	38.6	0	-1.373534199			94.58601044	100 - 21.9 - 3.52 - 0.421		Gln Gly Leu Pro		436.2160868	1	2.469733333	3.00E-12	1.19E-12	Infinity		x	x	x	x
2.47_436.2161m/z	209726		M+Na	C18H31N5O6	38.6	0	-1.373534199			94.58601044	100 - 21.9 - 3.52 - 0.421		Gln Gly Pro Ile		436.2160868	1	2.469733333	3.00E-12	1.19E-12	Infinity		x	x	x	x
2.47_436.2161m/z	209728		M+Na	C18H31N5O6	38.6	0	-1.373534199			94.58601044	100 - 21.9 - 3.52 - 0.421		Gln Gly Pro Leu		436.2160868	1	2.469733333	3.00E-12	1.19E-12	Infinity		x	x	x	x
2.47_436.2161m/z	210391		M+Na	C18H31N5O6	38.6	0	-1.373534199			94.58601044	100 - 21.9 - 3.52 - 0.421		Gln Ile Gly Pro		436.2160868	1	2.469733333	3.00E-12	1.19E-12	Infinity		x	x	x	x
2.47_436.2161m/z	210524		M+Na	C18H31N5O6	38.6	0	-1.373534199			94.58601044	100 - 21.9 - 3.52 - 0.421		Gln Ile Pro Gly		436.2160868	1	2.469733333	3.00E-12	1.19E-12	Infinity		x	x	x	x
2.47_436.2161m/z	211191		M+Na	C18H31N5O6	38.6	0	-1.373534199			94.58601044	100 - 21.9 - 3.52 - 0.421		Gln Leu Gly Pro		436.2160868	1	2.469733333	3.00E-12	1.19E-12	Infinity		x	x	x	x
2.47_436.2161m/z	211324		M+Na	C18H31N5O6	38.6	0	-1.373534199			94.58601044	100 - 21.9 - 3.52 - 0.421		Gln Leu Pro Gly		436.2160868	1	2.469733333	3.00E-12	1.19E-12	Infinity		x	x	x	x
2.47_436.2161m/z	212296		M+Na	C18H31N5O6	38.6	0	-1.373534199			94.58601044	100 - 21.9 - 3.52 - 0.421		Gln Pro Ala Val		436.2160868	1	2.469733333	3.00E-12	1.19E-12	Infinity		x	x	x	x
2.47_436.2161m/z	212386		M+Na	C18H31N5O6	38.6	0	-1.373534199			94.58601044	100 - 21.9 - 3.52 - 0.421		Gln Pro Gly Ile		436.2160868	1	2.469733333	3.00E-12	1.19E-12	Infinity		x	x	x	x
2.47_436.2161m/z	212388		M+Na	C18H31N5O6	38.6	0	-1.373534199			94.58601044	100 - 21.9 - 3.52 - 0.421		Gln Pro Gly Leu		436.2160868	1	2.469733333	3.00E-12	1.19E-12	Infinity		x	x	x	x
2.47_436.2161m/z	212424		M+Na	C18H31N5O6	38.6	0	-1.373534199			94.58601044	100 - 21.9 - 3.52 - 0.421		Gln Pro Ile Gly		436.2160868	1	2.469733333	3.00E-12	1.19E-12	Infinity		x	x	x	x
2.47_436.2161m/z	212464		M+Na	C18H31N5O6	38.6	0	-1.373534199			94.58601044	100 - 21.9 - 3.52 - 0.421		Gln Pro Leu Gly		436.2160868	1	2.469733333	3.00E-12	1.19E-12	Infinity		x	x	x	x
2.47_436.2161m/z	212619		M+Na	C18H31N5O6	38.6	0	-1.373534199			94.58601044	100 - 21.9 - 3.52 - 0.421		Gln Pro Val Ala		436.2160868	1	2.469733333	3.00E-12	1.19E-12	Infinity		x	x	x	x
2.47_436.2161m/z	214291		M+Na	C18H31N5O6	38.6	0	-1.373534199			94.58601044	100 - 21.9 - 3.52 - 0.421		Gln Val Ala Pro		436.2160868	1	2.469733333	3.00E-12	1.19E-12	Infinity		x	x	x	x
2.47_436.2161m/z	214519		M+Na	C18H31N5O6	38.6	0	-1.373534199			94.58601044	100 - 21.9 - 3.52 - 0.421		Gln Val Pro Ala		436.2160868	1	2.469733333	3.00E-12	1.19E-12	Infinity		x	x	x	x
2.47_436.2161m/z	21535		M+CH3OH+H	C14H25N7O7	37.8	0	2.602999214			92.18141891	100 - 18.3 - 3.02 - 0.348		Arg Asn Asp		436.2160868	1	2.469733333	3.00E-12	1.19E-12	Infinity		x	x	x	x
2.47_436.2161m/z	216384		M+CH3OH+H	C14H25N7O7	37.8	0	2.602999214			92.18141891	100 - 18.3 - 3.02 - 0.348		Arg Asp Gly Gly		436.2160868	1	2.469733333	3.00E-12	1.19E-12	Infinity		x	x	x	x
2.47_436.2161m/z	217524		M+CH3OH+H	C14H25N7O7	37.8	0	2.602999214			92.18141891	100 - 18.3 - 3.02 - 0.348		Arg Gly Asp Gly		436.2160868	1	2.469733333	3.00E-12	1.19E-12	Infinity		x	x	x	x
2.47_436.2161m/z	217581		M+CH3OH+H	C14H25N7O7	37.8	0	2.602999214			92.18141891	100 - 18.3 - 3.02 - 0.348		Arg Gly Gly Asp		436.2160868	1	2.469733333	3.00E-12	1.19E-12	Infinity		x	x	x	x
2.47_436.2161m/z	22139		M+CH3OH+H	C14H25N7O7	37.8	0	2.602999214			92.18141891	100 - 18.3 - 3.02 - 0.348		Asn Arg Asp		436.2160868	1	2.469733333	3.00E-12	1.19E-12	Infinity		x	x	x	x
2.47_436.2161m/z	223736		M+ACN+Na	C16H28N4O6	38.2	0	-1.5249319			93.02765088	100 - 19.3 - 3 - 0.34		Ser Ala Pro Val		436.2160868	1	2.469733333	3.00E-12	1.19E-12	Infinity		x	x	x	x
2.47_436.2161m/z	223831		M+ACN+Na	C16H28N4O6	38.2	0	-1.5249319			93.02765088	100 - 19.3 - 3 - 0.34		Ser Ala Val Pro		436.2160868	1	2.469733333	3.00E-12	1.19E-12	Infinity		x	x	x	x
2.47_436.2161m/z	225631		M+ACN+Na	C16H28N4O6	38.2	0	-1.5249319			93.02765088	100 - 19.3 - 3 - 0.34		Ser Gly Ile Pro		436.2160868	1	2.469733333	3.00E-12	1.19E-12	Infinity		x	x	x	x
2.47_436.2161m/z	225671		M+ACN+Na	C16H28N4O6	38.2	0	-1.5249319			93.02765088	100 - 19.3 - 3 - 0.34		Ser Gly Leu Pro		436.2160868	1	2.469733333	3.00E-12	1.19E-12	Infinity		x	x	x	x
2.47_436.2161m/z	225726		M+ACN+Na	C16H28N4O6	38.2	0	-1.5249319			93.02765088	100 - 19.3 - 3 - 0.34		Ser Gly Pro Ile		436.2160868	1	2.469733333	3.00E-12	1.19E-12	Infinity		x	x	x	x
2.47_436.2161m/z	225728		M+ACN+Na	C16H28N4O6	38.2	0	-1.5249319			93.02765088	100 - 19.3 - 3 - 0.34		Ser Gly Pro Leu		436.2160868	1	2.469733333	3.00E-12	1.19E-12	Infinity		x	x	x	x
2.47_436.2161m/z	226391		M+ACN+Na	C16H28N4O6	38.2	0	-1.5249319			93.02765088	100 - 19.3 - 3 - 0.34		Ser Ile Gly Pro		436.2160868	1	2.469733333	3.00E-12	1.19E-12	Infinity		x	x	x	x
2.47_436.2161m/z	226524		M+ACN+Na	C16H28N4O6	38.2	0	-1.5249319			93.02765088	100 - 19.3 - 3 - 0.34		Ser Ile Pro Gly		436.2160868	1	2.469733333	3.00E-12	1.19E-12	Infinity		x	x	x	x
2.47_436.2161m/z	227191		M+ACN+Na	C16H28N4O6	38.2	0	-1.5249319			93.02765088	100 - 19.3 - 3 - 0.34		Ser Leu Gly Pro		436.2160868	1	2.469733333	3.00E-12	1.19E-12	Infinity		x	x	x	x
2.47_436.2161m/z	227324		M+ACN+Na	C16H28N4O6	38.2	0	-1.5249319			93.02765088	100 - 19.3 - 3 - 0.34		Ser Leu Pro Gly		436.2160868	1	2.469733333	3.00E-12	1.19E-12	Infinity		x	x	x	x
2.47_436.2161m/z	22762		M+ACN+Na	C16H28N4O6	38.2	0	-1.5249319			93.02765088	100 - 19.3 - 3 - 0.34		Lys Glu Pro		436.2160868	1	2.469733333	3.00E-12	1.19E-12	Infinity		x	x	x	x
2.47_436.2161m/z	228296		M+ACN+Na	C16H28N4O6	38.2	0	-1.5249319			93.02765088	100 - 19.3 - 3 - 0.34		Ser Pro Ala Val		436.2160868	1	2.469733333	3.00E-12	1.19E-12	Infinity		x	x	x	x
2.47_436.2161m/z	228386		M+ACN+Na	C16H28N4O6	38.2	0	-1.5249319			93.02765088	100 - 19.3 - 3 - 0.34		Ser Pro Gly Ile		436.2160868	1	2.469733333	3.00E-12	1.19E-12	Infinity		x	x	x	x
2.47_436.2161m/z	228388		M+ACN+Na	C16H28N4O6	38.2	0	-1.5249319			93.02765088	100 - 19.3 - 3 - 0.34		Ser Pro Gly Leu		436.2160868	1	2.469733333	3.00E-12	1.19E-12	Infinity		x	x	x	x
2.47_436.2161m/z	228424		M+ACN+Na	C16H28N4O6	38.2	0	-1.5249319			93.02765088	100 - 19.3 - 3 - 0.34		Ser Pro Ile Gly		436.2160868	1	2.469733333	3.00E-12	1.19E-12	Infinity		x	x	x	x
2.47_436.2161m/z	228464		M+ACN+Na	C16H28N4O6	38.2	0	-1.5249319			93.02765088	100 - 19.3 - 3 - 0.34		Ser Pro Leu Gly		436.2160868	1	2.469733333	3.00E-12	1.19E-12	Infinity		x	x	x	x
2.47_436.2161m/z	228619		M+ACN+Na	C16H28N4O6	38.2	0	-1.5249319			93.02765088	100 - 19.3 - 3 - 0.34		Ser Pro Val Ala		436.2160868	1	2.469733333	3.00E-12	1.19E-12	Infinity		x	x	x	x
2.47_436.2161m/z	230291		M+ACN+Na	C16H28N4O6	38.2	0	-1.5249319			93.02765088	100 - 19.3 - 3 - 0.34		Ser Val Ala Pro		436.2160868	1	2.469733333	3.00E-12	1.19E-12	Infinity		x	x	x	x
2.47_436.2161m/z	230519		M+ACN+Na	C16H28N4O6	38.2	0	-1.5249319			93.02765088	100 - 19.3 - 3 - 0.34		Ser Val Pro Ala		436.2160868	1	2.469733333	3.00E-12	1.19E-12	Infinity		x	x	x	x
2.47_436.2161m/z	23134		M+ACN+Na	C16H28N4O6	38.2	0	-1.5249319			93.02765088	100 - 19.3 - 3 - 0.34		Pro Glu Lys		436.2160868	1	2.469733333	3.00E-12	1.19E-12	Infinity		x	x	x	x
2.47_436.2161m/z	233736		M+ACN+Na	C16H28N4O6	38.2	0	-1.5249319			93.02765088	100 - 19.3 - 3 - 0.34		Thr Gly Pro Val		436.2160868	1	2.469733333	3.00E-12	1.19E-12	Infinity		x	x	x	x
2.47_436.2161m/z	233831		M+ACN+Na	C16H28N4O6	38.2	0	-1.5249319			93.02765088	100 - 19.3 - 3 - 0.34		Thr Gly Val Pro		436.2160868	1	2.469733333	3.00E-12	1.19E-12	Infinity		x	x	x	x
2.47_436.2161m/z	236396		M+ACN+Na	C16H28N4O6	38.2	0	-1.5249319			93.02765088	100 - 19.3 - 3 - 0.34		Thr Pro Gly Val		436.2160868	1	2.469733333	3.00E-12	1.19E-12	Infinity		x	x	x	x
2.47_436.2161m/z	236624		M+ACN+Na	C16H28N4O6	38.2	0	-1.5249319			93.02765088	100 - 19.3 - 3 - 0.34		Thr Pro Val Gly		436.2160868	1	2.469733333	3.00E-12	1.19E-12	Infinity		x	x	x	x
2.47_436.2161m/z	238391		M+ACN+Na	C16H28N4O6	38.2	0	-1.5249319			93.02765088	100 - 19.3 - 3 - 0.34		Thr Val Gly Pro		436.2160868	1	2.469733333	3.00E-12	1.19E-12	Infinity		x	x	x	x
2.47_436.2161m/z	238524		M+ACN+Na	C16H28N4O6	38.2	0	-1.5249319			93.02765088	100 - 19.3 - 3 - 0.34		Thr Val Pro Gly		436.2160868	1	2.469733333	3.00E-12	1.19E-12	Infinity		x	x	x	x
2.47_436.2161m/z	23860		2M+ACN+Na	C8H14N2O3	37	0	-1.5249319			87.06359713	100 - 9.66 - 1.03		Ala Pro		436.2160868	1	2.469733333	3.00E-12	1.19E-12	Infinity		x	x	x	x
2.47_436.2161m/z	23941		2M+ACN+Na	C8H14N2O3	37	0	-1.5249319			87.06359713	100 - 9.66 - 1.03		Pro Ala		436.2160868	1	2.469733333	3.00E-12	1.19E-12	Infinity		x	x	x	x
2.47_436.2161m/z	239732		M+Na	C18H31N5O6	38.6	0	-1.373534199			94.58601044	100 - 21.9 - 3.52 - 0.421		Val Ala Pro Gln		436.2160868	1	2.469733333	3.00E-12	1.19E-12	Infinity		x	x	x	x
2.47_436.2161m/z	239734		M+ACN+Na	C16H28N4O6	38.2	0	-1.5249319			93.02765088	100 - 19.3 - 3 - 0.34		Val Ala Pro Ser		436.2160868	1	2.469733333	3.00E-12	1.19E-12	Infinity		x	x	x	x
2.47_436.2161m/z	239751		M+Na	C18H31N5O6	38.6	0	-1.373534199			94.58601044	100 - 21.9 - 3.52 - 0.421		Val Ala Gln Pro		436.2160868	1	2.469733333	3.00E-12	1.19E-12	Infinity		x	x	x	x
2.47_436.2161m/z	239791		M+ACN+Na	C16H28N4O6	38.2	0	-1.5249319			93.02765088	100 - 19.3 - 3 - 0.34		Val Ala Ser Pro		436.2160868	1	2.469733333	3.00E-12	1.19E-12	Infinity		x	x	x	x
2.47_436.2161m/z	241735		M+ACN+Na	C16H28N4O6	38.2	0	-1.5249319			93.02765088	100 - 19.3 - 3 - 0.34		Val Gly Pro Thr		436.2160868	1	2.469733333	3.00E-12	1.19E-12	Infinity		x	x	x	x
2.47_436.2161m/z	241811		M+ACN+Na	C16H28N4O6	38.2	0	-1.5249319			93.02765088	100 - 19.3 - 3 - 0.34		Val Gly Thr Pro		436.2160868	1	2.469733333	3.00E-12	1.19E-12	Infinity		x	x	x	x
2.47_436.2161m/z	244292		M+Na	C18H31N5O6	38.6	0	-1.373534199			94.58601044	100 - 21.9 - 3.52 - 0.421		Val Pro Ala Gln		436.2160868	1	2.469733333	3.00E-12	1.19E-12	Infinity		x	x	x	x
2.47_436.2161m/z	244294		M+ACN+Na	C16H28N4O6	38.2	0	-1.5249319			93.02765088	100 - 19.3 - 3 - 0.34		Val Pro Ala Ser		436.2160868	1	2.469733333	3.00E-12	1.19E-12	Infinity		x	x	x	x
2.47_436.2161m/z	244395		M+ACN+Na	C16H28N4O6	38.2	0	-1.5249319			93.02765088	100 - 19.3 - 3 - 0.34		Val Pro Gly Thr		436.2160868	1	2.469733333	3.00E-12	1.19E-12	Infinity		x	x	x	x
2.47_436.2161m/z	244539		M+Na	C18H31N5O6	38.6	0	-1.373534199			94.58601044	100 - 21.9 - 3.52 - 0.421		Val Pro Gln Ala		436.2160868	1	2.469733333	3.00E-12	1.19E-12	Infinity		x	x	x	x
2.47_436.2161m/z	244579		M+ACN+Na	C16H28N4O6	38.2	0	-1.5249319			93.02765088	100 - 19.3 - 3 - 0.34		Val Pro Ser Ala		436.2160868	1	2.469733333	3.00E-12	1.19E-12	Infinity		x	x	x	x
2.47_436.2161m/z	244604		M+ACN+Na	C16H28N4O6	38.2	0	-1.5249319			93.02765088	100 - 19.3 - 3 - 0.34		Val Pro Thr Gly		436.2160868	1	2.469733333	3.00E-12	1.19E-12	Infinity		x	x	x	x
2.47_436.2161m/z	244691		M+Na	C18H31N5O6	38.6	0	-1.373534199			94.58601044	100 - 21.9 - 3.52 - 0.421		Val Gln Ala Pro		436.2160868	1	2.469733333	3.00E-12	1.19E-12	Infinity		x	x	x	x
2.47_436.2161m/z	244919		M+Na	C18H31N5O6	38.6	0	-1.373534199			94.58601044	100 - 21.9 - 3.52 - 0.421		Val Gln Pro Ala		436.2160868	1	2.469733333	3.00E-12	1.19E-12	Infinity		x	x	x	x
2.47_436.2161m/z	245491		M+ACN+Na	C16H28N4O6	38.2	0	-1.5249319			93.02765088	100 - 19.3 - 3 - 0.34		Val Ser Ala Pro		436.2160868	1	2.469733333	3.00E-12	1.19E-12	Infinity		x	x	x	x
2.47_436.2161m/z	245719		M+ACN+Na	C16H28N4O6	38.2	0	-1.5249319			93.02765088	100 - 19.3 - 3 - 0.34		Val Ser Pro Ala		436.2160868	1	2.469733333	3.00E-12	1.19E-12	Infinity		x	x	x	x
2.47_436.2161m/z	245991		M+ACN+Na	C16H28N4O6	38.2	0	-1.5249319			93.02765088	100 - 19.3 - 3 - 0.34		Val Thr Gly Pro		436.2160868	1	2.469733333	3.00E-12	1.19E-12	Infinity		x	x	x	x
2.47_436.2161m/z	246124		M+ACN+Na	C16H28N4O6	38.2	0	-1.5249319			93.02765088	100 - 19.3 - 3 - 0.34		Val Thr Pro Gly		436.2160868	1	2.469733333	3.00E-12	1.19E-12	Infinity		x	x	x	x
2.47_436.2161m/z	264176		M+Na	C18H31N5O6	38.6	0	-1.373534199			94.58601044	100 - 21.9 - 3.52 - 0.421		Leu Gly Ala Pro Gly		436.2160868	1	2.469733333	3.00E-12	1.19E-12	Infinity		x	x	x	x
2.47_436.2161m/z	264630		M+Na	C18H31N5O6	38.6	0	-1.373534199			94.58601044	100 - 21.9 - 3.52 - 0.421		Pro Ala Val Gly Ala		436.2160868	1	2.469733333	3.00E-12	1.19E-12	Infinity		x	x	x	x
2.47_436.2161m/z	65956		M+ACN+Na	C16H28N4O6	38.2	0	-1.5249319			93.02765088	100 - 19.3 - 3 - 0.34		(Ac)2-L-Lys-D-Ala-D-Ala		436.2160868	1	2.469733333	3.00E-12	1.19E-12	Infinity		x	x	x	x
2.47_436.2161m/z	85610		2M+ACN+Na	C8H14N2O3	37	0	-1.5249319			87.06359713	100 - 9.66 - 1.03	http://nonlinear.com/redirect/outbound?p=hmdb&param=HMDB28695	Alanyl-Proline		436.2160868	1	2.469733333	3.00E-12	1.19E-12	Infinity		x	x	x	x
2.47_436.2161m/z	85908		2M+ACN+Na	C8H14N2O3	37	0	-1.5249319			87.06359713	100 - 9.66 - 1.03	http://nonlinear.com/redirect/outbound?p=hmdb&param=HMDB29010	Prolyl-Alanine		436.2160868	1	2.469733333	3.00E-12	1.19E-12	Infinity		x	x	x	x
2.47_436.2161m/z	MGDG(2:0/6:0)		M+ACN+H	C17H30O10	37.5	0	-4.149977191			92.200035	100 - 19.1 - 3.78 - 0.49	http://nonlinear.com/redirect/outbound?p=lipidblast&param=MGDG%282%3A0%2F6%3A0%29	MGDG(2:0/6:0)		436.2160868	1	2.469733333	3.00E-12	1.19E-12	Infinity		x	x	x	x
2.47_436.2161m/z	MGDG(3:0/5:0)		M+ACN+H	C17H30O10	37.5	0	-4.149977191			92.200035	100 - 19.1 - 3.78 - 0.49	http://nonlinear.com/redirect/outbound?p=lipidblast&param=MGDG%283%3A0%2F5%3A0%29	MGDG(3:0/5:0)		436.2160868	1	2.469733333	3.00E-12	1.19E-12	Infinity		x	x	x	x
2.47_436.2161m/z	MGDG(4:0/4:0)		M+ACN+H	C17H30O10	37.5	0	-4.149977191			92.200035	100 - 19.1 - 3.78 - 0.49	http://nonlinear.com/redirect/outbound?p=lipidblast&param=MGDG%284%3A0%2F4%3A0%29	MGDG(4:0/4:0)		436.2160868	1	2.469733333	3.00E-12	1.19E-12	Infinity		x	x	x	x
2.47_436.2161m/z	MGDG(5:0/3:0)		M+ACN+H	C17H30O10	37.5	0	-4.149977191			92.200035	100 - 19.1 - 3.78 - 0.49	http://nonlinear.com/redirect/outbound?p=lipidblast&param=MGDG%285%3A0%2F3%3A0%29	MGDG(5:0/3:0)		436.2160868	1	2.469733333	3.00E-12	1.19E-12	Infinity		x	x	x	x
2.47_436.2161m/z	MGDG(6:0/2:0)		M+ACN+H	C17H30O10	37.5	0	-4.149977191			92.200035	100 - 19.1 - 3.78 - 0.49	http://nonlinear.com/redirect/outbound?p=lipidblast&param=MGDG%286%3A0%2F2%3A0%29	MGDG(6:0/2:0)		436.2160868	1	2.469733333	3.00E-12	1.19E-12	Infinity		x	x	x	x
7.30_905.3382m/z	GPSer(2:0/9:0)		2M+Na	C17H32NO10P	37.8	0	-4.247634869			93.87648788	100 - 19.5 - 3.86 - 0.505	http://nonlinear.com/redirect/outbound?p=lipidblast&param=GPSer%282%3A0%2F9%3A0%29	GPSer(2:0/9:0)		905.3382385	1	7.299566667	3.48E-12	1.37E-12	Infinity		x	x	x	x
7.30_905.3382m/z	GPSer(3:0/8:0)		2M+Na	C17H32NO10P	37.8	0	-4.247634869			93.87648788	100 - 19.5 - 3.86 - 0.505	http://nonlinear.com/redirect/outbound?p=lipidblast&param=GPSer%283%3A0%2F8%3A0%29	GPSer(3:0/8:0)		905.3382385	1	7.299566667	3.48E-12	1.37E-12	Infinity		x	x	x	x
7.30_905.3382m/z	GPSer(4:0/7:0)		2M+Na	C17H32NO10P	37.8	0	-4.247634869			93.87648788	100 - 19.5 - 3.86 - 0.505	http://nonlinear.com/redirect/outbound?p=lipidblast&param=GPSer%284%3A0%2F7%3A0%29	GPSer(4:0/7:0)		905.3382385	1	7.299566667	3.48E-12	1.37E-12	Infinity		x	x	x	x
7.30_905.3382m/z	GPSer(5:0/6:0)		2M+Na	C17H32NO10P	37.8	0	-4.247634869			93.87648788	100 - 19.5 - 3.86 - 0.505	http://nonlinear.com/redirect/outbound?p=lipidblast&param=GPSer%285%3A0%2F6%3A0%29	GPSer(5:0/6:0)		905.3382385	1	7.299566667	3.48E-12	1.37E-12	Infinity		x	x	x	x
7.30_905.3382m/z	GPSer(6:0/5:0)		2M+Na	C17H32NO10P	37.8	0	-4.247634869			93.87648788	100 - 19.5 - 3.86 - 0.505	http://nonlinear.com/redirect/outbound?p=lipidblast&param=GPSer%286%3A0%2F5%3A0%29	GPSer(6:0/5:0)		905.3382385	1	7.299566667	3.48E-12	1.37E-12	Infinity		x	x	x	x
7.30_905.3382m/z	GPSer(7:0/4:0)		2M+Na	C17H32NO10P	37.8	0	-4.247634869			93.87648788	100 - 19.5 - 3.86 - 0.505	http://nonlinear.com/redirect/outbound?p=lipidblast&param=GPSer%287%3A0%2F4%3A0%29	GPSer(7:0/4:0)		905.3382385	1	7.299566667	3.48E-12	1.37E-12	Infinity		x	x	x	x
7.30_905.3382m/z	GPSer(8:0/3:0)		2M+Na	C17H32NO10P	37.8	0	-4.247634869			93.87648788	100 - 19.5 - 3.86 - 0.505	http://nonlinear.com/redirect/outbound?p=lipidblast&param=GPSer%288%3A0%2F3%3A0%29	GPSer(8:0/3:0)		905.3382385	1	7.299566667	3.48E-12	1.37E-12	Infinity		x	x	x	x
7.30_905.3382m/z	GPSer(9:0/2:0)		2M+Na	C17H32NO10P	37.8	0	-4.247634869			93.87648788	100 - 19.5 - 3.86 - 0.505	http://nonlinear.com/redirect/outbound?p=lipidblast&param=GPSer%289%3A0%2F2%3A0%29	GPSer(9:0/2:0)		905.3382385	1	7.299566667	3.48E-12	1.37E-12	Infinity		x	x	x	x
1.80_404.2275m/z	15675		M+Na	C18H31N5O4	37	0	1.739624516			87.19650387	100 - 21.8 - 3.09 - 0.329		Leu Ile His		404.2274884	1	1.798983333	4.16E-12	1.61E-12	Infinity		x	x	x	x
1.80_404.2275m/z	16081		M+Na	C18H31N5O4	37	0	1.739624516			87.19650387	100 - 21.8 - 3.09 - 0.329		Ile Leu His		404.2274884	1	1.798983333	4.16E-12	1.61E-12	Infinity		x	x	x	x
1.80_404.2275m/z	16479		M+Na	C18H31N5O4	37	0	1.739624516			87.19650387	100 - 21.8 - 3.09 - 0.329		His Leu Ile		404.2274884	1	1.798983333	4.16E-12	1.61E-12	Infinity		x	x	x	x
1.80_404.2275m/z	17904		M+Na	C18H31N5O4	37	0	1.739624516			87.19650387	100 - 21.8 - 3.09 - 0.329		Leu Leu His		404.2274884	1	1.798983333	4.16E-12	1.61E-12	Infinity		x	x	x	x
1.80_404.2275m/z	17909		M+Na	C18H31N5O4	37	0	1.739624516			87.19650387	100 - 21.8 - 3.09 - 0.329		Ile His Leu		404.2274884	1	1.798983333	4.16E-12	1.61E-12	Infinity		x	x	x	x
1.80_404.2275m/z	19795		M+ACN+Na	C16H28N4O4	37.4	0	1.949411351			89.44407195	100 - 19.2 - 2.58 - 0.259		Pro Lys Pro		404.2274884	1	1.798983333	4.16E-12	1.61E-12	Infinity		x	x	x	x
1.80_404.2275m/z	19883		M+Na	C18H31N5O4	37	0	1.739624516			87.19650387	100 - 21.8 - 3.09 - 0.329		His Leu Leu		404.2274884	1	1.798983333	4.16E-12	1.61E-12	Infinity		x	x	x	x
1.80_404.2275m/z	20575		M+ACN+Na	C16H28N4O4	37.4	0	1.949411351			89.44407195	100 - 19.2 - 2.58 - 0.259		Lys Pro Pro		404.2274884	1	1.798983333	4.16E-12	1.61E-12	Infinity		x	x	x	x
1.80_404.2275m/z	20637		M+Na	C18H31N5O4	37	0	1.739624516			87.19650387	100 - 21.8 - 3.09 - 0.329		Ile His Ile		404.2274884	1	1.798983333	4.16E-12	1.61E-12	Infinity		x	x	x	x
1.80_404.2275m/z	21495		M+Na	C18H31N5O4	37	0	1.739624516			87.19650387	100 - 21.8 - 3.09 - 0.329		Leu His Leu		404.2274884	1	1.798983333	4.16E-12	1.61E-12	Infinity		x	x	x	x
1.80_404.2275m/z	22133		M+Na	C18H31N5O4	37	0	1.739624516			87.19650387	100 - 21.8 - 3.09 - 0.329		His Ile Ile		404.2274884	1	1.798983333	4.16E-12	1.61E-12	Infinity		x	x	x	x
1.80_404.2275m/z	22174		M+Na	C18H31N5O4	37	0	1.739624516			87.19650387	100 - 21.8 - 3.09 - 0.329		Ile Ile His		404.2274884	1	1.798983333	4.16E-12	1.61E-12	Infinity		x	x	x	x
1.80_404.2275m/z	22430		M+ACN+Na	C16H28N4O4	37.4	0	1.949411351			89.44407195	100 - 19.2 - 2.58 - 0.259		Pro Pro Lys		404.2274884	1	1.798983333	4.16E-12	1.61E-12	Infinity		x	x	x	x
1.80_404.2275m/z	23161		M+Na	C18H31N5O4	37	0	1.739624516			87.19650387	100 - 21.8 - 3.09 - 0.329		Leu His Ile		404.2274884	1	1.798983333	4.16E-12	1.61E-12	Infinity		x	x	x	x
1.80_404.2275m/z	23392		M+Na	C18H31N5O4	37	0	1.739624516			87.19650387	100 - 21.8 - 3.09 - 0.329		His Ile Leu		404.2274884	1	1.798983333	4.16E-12	1.61E-12	Infinity		x	x	x	x
1.80_404.2275m/z	6572		2M+ACN+H	C7H11N5O	39.2	0	2.603210891			99.10094704	100 - 9.56 - 0.618	http://nonlinear.com/redirect/outbound?p=hmdb&param=HMDB02249	6-methyltetrahydropterin		404.2274884	1	1.798983333	4.16E-12	1.61E-12	Infinity		x	x	x	x
1.80_404.2275m/z	66750		2M+ACN+Na	C8H14N2O2	39.3	0	1.949411351			98.86280617	100 - 9.62 - 0.826		Levetiracetam		404.2274884	1	1.798983333	4.16E-12	1.61E-12	Infinity		x	x	x	x
1.80_404.2275m/z	85076		2M+ACN+Na	C8H14N2O2	39.3	0	1.949411351			98.86280617	100 - 9.62 - 0.826		Etiracetam		404.2274884	1	1.798983333	4.16E-12	1.61E-12	Infinity		x	x	x	x
1.80_404.2275m/z	89623		2M+ACN+Na	C8H14N2O2	39.3	0	1.949411351			98.86280617	100 - 9.62 - 0.826	http://nonlinear.com/redirect/outbound?p=hmdb&param=HMDB33926	(3xi,6xi)-Cyclo(alanylvalyl)		404.2274884	1	1.798983333	4.16E-12	1.61E-12	Infinity		x	x	x	x
2.55_383.2284m/z	106536		M+H-H2O	C18H32N4O6	37.9	0	-1.267873598			91.23191165	100 - 21.5 - 3.44 - 0.409		Ala Ile Pro Thr		383.2283891	1	2.548483333	4.30E-12	1.65E-12	Infinity		x	x	x	x
2.55_383.2284m/z	106612		M+H-H2O	C18H32N4O6	37.9	0	-1.267873598			91.23191165	100 - 21.5 - 3.44 - 0.409		Ala Ile Thr Pro		383.2283891	1	2.548483333	4.30E-12	1.65E-12	Infinity		x	x	x	x
2.55_383.2284m/z	107336		M+H-H2O	C18H32N4O6	37.9	0	-1.267873598			91.23191165	100 - 21.5 - 3.44 - 0.409		Ala Leu Pro Thr		383.2283891	1	2.548483333	4.30E-12	1.65E-12	Infinity		x	x	x	x
2.55_383.2284m/z	107412		M+H-H2O	C18H32N4O6	37.9	0	-1.267873598			91.23191165	100 - 21.5 - 3.44 - 0.409		Ala Leu Thr Pro		383.2283891	1	2.548483333	4.30E-12	1.65E-12	Infinity		x	x	x	x
2.55_383.2284m/z	108436		M+H-H2O	C18H32N4O6	37.9	0	-1.267873598			91.23191165	100 - 21.5 - 3.44 - 0.409		Ala Pro Ile Thr		383.2283891	1	2.548483333	4.30E-12	1.65E-12	Infinity		x	x	x	x
2.55_383.2284m/z	108476		M+H-H2O	C18H32N4O6	37.9	0	-1.267873598			91.23191165	100 - 21.5 - 3.44 - 0.409		Ala Pro Leu Thr		383.2283891	1	2.548483333	4.30E-12	1.65E-12	Infinity		x	x	x	x
2.55_383.2284m/z	108607		M+H-H2O	C18H32N4O6	37.9	0	-1.267873598			91.23191165	100 - 21.5 - 3.44 - 0.409		Ala Pro Thr Ile		383.2283891	1	2.548483333	4.30E-12	1.65E-12	Infinity		x	x	x	x
2.55_383.2284m/z	108609		M+H-H2O	C18H32N4O6	37.9	0	-1.267873598			91.23191165	100 - 21.5 - 3.44 - 0.409		Ala Pro Thr Leu		383.2283891	1	2.548483333	4.30E-12	1.65E-12	Infinity		x	x	x	x
2.55_383.2284m/z	110032		M+H-H2O	C18H32N4O6	37.9	0	-1.267873598			91.23191165	100 - 21.5 - 3.44 - 0.409		Ala Thr Ile Pro		383.2283891	1	2.548483333	4.30E-12	1.65E-12	Infinity		x	x	x	x
2.55_383.2284m/z	110072		M+H-H2O	C18H32N4O6	37.9	0	-1.267873598			91.23191165	100 - 21.5 - 3.44 - 0.409		Ala Thr Leu Pro		383.2283891	1	2.548483333	4.30E-12	1.65E-12	Infinity		x	x	x	x
2.55_383.2284m/z	110127		M+H-H2O	C18H32N4O6	37.9	0	-1.267873598			91.23191165	100 - 21.5 - 3.44 - 0.409		Ala Thr Pro Ile		383.2283891	1	2.548483333	4.30E-12	1.65E-12	Infinity		x	x	x	x
2.55_383.2284m/z	110129		M+H-H2O	C18H32N4O6	37.9	0	-1.267873598			91.23191165	100 - 21.5 - 3.44 - 0.409		Ala Thr Pro Leu		383.2283891	1	2.548483333	4.30E-12	1.65E-12	Infinity		x	x	x	x
2.55_383.2284m/z	159735		M+H-H2O	C18H32N4O6	37.9	0	-1.267873598			91.23191165	100 - 21.5 - 3.44 - 0.409		Ile Ala Pro Thr		383.2283891	1	2.548483333	4.30E-12	1.65E-12	Infinity		x	x	x	x
2.55_383.2284m/z	159811		M+H-H2O	C18H32N4O6	37.9	0	-1.267873598			91.23191165	100 - 21.5 - 3.44 - 0.409		Ile Ala Thr Pro		383.2283891	1	2.548483333	4.30E-12	1.65E-12	Infinity		x	x	x	x
2.55_383.2284m/z	15984		M+CH3OH+H	C17H26N4O4	38.2	0	-1.449026094			92.71925011	100 - 20.3 - 2.78 - 0.286		Phe Gly Lys		383.2283891	1	2.548483333	4.30E-12	1.65E-12	Infinity		x	x	x	x
2.55_383.2284m/z	162594		M+H-2H2O	C18H34N4O7	37.9	0	-1.21326077			90.99520438	100 - 21.6 - 3.66 - 0.455		Ile Ile Ser Ser		383.2283891	1	2.548483333	4.30E-12	1.65E-12	Infinity		x	x	x	x
2.55_383.2284m/z	163394		M+H-2H2O	C18H34N4O7	37.9	0	-1.21326077			90.99520438	100 - 21.6 - 3.66 - 0.455		Ile Leu Ser Ser		383.2283891	1	2.548483333	4.30E-12	1.65E-12	Infinity		x	x	x	x
2.55_383.2284m/z	164295		M+H-H2O	C18H32N4O6	37.9	0	-1.267873598			91.23191165	100 - 21.5 - 3.44 - 0.409		Ile Pro Ala Thr		383.2283891	1	2.548483333	4.30E-12	1.65E-12	Infinity		x	x	x	x
2.55_383.2284m/z	16453		M+CH3OH+H	C17H26N4O4	38.2	0	-1.449026094			92.71925011	100 - 20.3 - 2.78 - 0.286		Lys Gly Phe		383.2283891	1	2.548483333	4.30E-12	1.65E-12	Infinity		x	x	x	x
2.55_383.2284m/z	164599		M+H-H2O	C18H32N4O6	37.9	0	-1.267873598			91.23191165	100 - 21.5 - 3.44 - 0.409		Ile Pro Thr Ala		383.2283891	1	2.548483333	4.30E-12	1.65E-12	Infinity		x	x	x	x
2.55_383.2284m/z	165634		M+H-2H2O	C18H34N4O7	37.9	0	-1.21326077			90.99520438	100 - 21.6 - 3.66 - 0.455		Ile Ser Ile Ser		383.2283891	1	2.548483333	4.30E-12	1.65E-12	Infinity		x	x	x	x
2.55_383.2284m/z	165674		M+H-2H2O	C18H34N4O7	37.9	0	-1.21326077			90.99520438	100 - 21.6 - 3.66 - 0.455		Ile Ser Leu Ser		383.2283891	1	2.548483333	4.30E-12	1.65E-12	Infinity		x	x	x	x
2.55_383.2284m/z	165786		M+H-2H2O	C18H34N4O7	37.9	0	-1.21326077			90.99520438	100 - 21.6 - 3.66 - 0.455		Ile Ser Ser Ile		383.2283891	1	2.548483333	4.30E-12	1.65E-12	Infinity		x	x	x	x
2.55_383.2284m/z	165788		M+H-2H2O	C18H34N4O7	37.9	0	-1.21326077			90.99520438	100 - 21.6 - 3.66 - 0.455		Ile Ser Ser Leu		383.2283891	1	2.548483333	4.30E-12	1.65E-12	Infinity		x	x	x	x
2.55_383.2284m/z	165816		M+H-2H2O	C18H34N4O7	37.9	0	-1.21326077			90.99520438	100 - 21.6 - 3.66 - 0.455		Ile Ser Thr Val		383.2283891	1	2.548483333	4.30E-12	1.65E-12	Infinity		x	x	x	x
2.55_383.2284m/z	165835		M+H-2H2O	C18H34N4O7	37.9	0	-1.21326077			90.99520438	100 - 21.6 - 3.66 - 0.455		Ile Ser Val Thr		383.2283891	1	2.548483333	4.30E-12	1.65E-12	Infinity		x	x	x	x
2.55_383.2284m/z	165891		M+H-H2O	C18H32N4O6	37.9	0	-1.267873598			91.23191165	100 - 21.5 - 3.44 - 0.409		Ile Thr Ala Pro		383.2283891	1	2.548483333	4.30E-12	1.65E-12	Infinity		x	x	x	x
2.55_383.2284m/z	166119		M+H-H2O	C18H32N4O6	37.9	0	-1.267873598			91.23191165	100 - 21.5 - 3.44 - 0.409		Ile Thr Pro Ala		383.2283891	1	2.548483333	4.30E-12	1.65E-12	Infinity		x	x	x	x
2.55_383.2284m/z	166196		M+H-2H2O	C18H34N4O7	37.9	0	-1.21326077			90.99520438	100 - 21.6 - 3.66 - 0.455		Ile Thr Ser Val		383.2283891	1	2.548483333	4.30E-12	1.65E-12	Infinity		x	x	x	x
2.55_383.2284m/z	166234		M+H-2H2O	C18H34N4O7	37.9	0	-1.21326077			90.99520438	100 - 21.6 - 3.66 - 0.455		Ile Thr Val Ser		383.2283891	1	2.548483333	4.30E-12	1.65E-12	Infinity		x	x	x	x
2.55_383.2284m/z	166595		M+H-2H2O	C18H34N4O7	37.9	0	-1.21326077			90.99520438	100 - 21.6 - 3.66 - 0.455		Ile Val Ser Thr		383.2283891	1	2.548483333	4.30E-12	1.65E-12	Infinity		x	x	x	x
2.55_383.2284m/z	166614		M+H-2H2O	C18H34N4O7	37.9	0	-1.21326077			90.99520438	100 - 21.6 - 3.66 - 0.455		Ile Val Thr Ser		383.2283891	1	2.548483333	4.30E-12	1.65E-12	Infinity		x	x	x	x
2.55_383.2284m/z	175735		M+H-H2O	C18H32N4O6	37.9	0	-1.267873598			91.23191165	100 - 21.5 - 3.44 - 0.409		Leu Ala Pro Thr		383.2283891	1	2.548483333	4.30E-12	1.65E-12	Infinity		x	x	x	x
2.55_383.2284m/z	175811		M+H-H2O	C18H32N4O6	37.9	0	-1.267873598			91.23191165	100 - 21.5 - 3.44 - 0.409		Leu Ala Thr Pro		383.2283891	1	2.548483333	4.30E-12	1.65E-12	Infinity		x	x	x	x
2.55_383.2284m/z	178594		M+H-2H2O	C18H34N4O7	37.9	0	-1.21326077			90.99520438	100 - 21.6 - 3.66 - 0.455		Leu Ile Ser Ser		383.2283891	1	2.548483333	4.30E-12	1.65E-12	Infinity		x	x	x	x
2.55_383.2284m/z	179394		M+H-2H2O	C18H34N4O7	37.9	0	-1.21326077			90.99520438	100 - 21.6 - 3.66 - 0.455		Leu Leu Ser Ser		383.2283891	1	2.548483333	4.30E-12	1.65E-12	Infinity		x	x	x	x
2.55_383.2284m/z	180295		M+H-H2O	C18H32N4O6	37.9	0	-1.267873598			91.23191165	100 - 21.5 - 3.44 - 0.409		Leu Pro Ala Thr		383.2283891	1	2.548483333	4.30E-12	1.65E-12	Infinity		x	x	x	x
2.55_383.2284m/z	180599		M+H-H2O	C18H32N4O6	37.9	0	-1.267873598			91.23191165	100 - 21.5 - 3.44 - 0.409		Leu Pro Thr Ala		383.2283891	1	2.548483333	4.30E-12	1.65E-12	Infinity		x	x	x	x
2.55_383.2284m/z	181634		M+H-2H2O	C18H34N4O7	37.9	0	-1.21326077			90.99520438	100 - 21.6 - 3.66 - 0.455		Leu Ser Ile Ser		383.2283891	1	2.548483333	4.30E-12	1.65E-12	Infinity		x	x	x	x
2.55_383.2284m/z	181674		M+H-2H2O	C18H34N4O7	37.9	0	-1.21326077			90.99520438	100 - 21.6 - 3.66 - 0.455		Leu Ser Leu Ser		383.2283891	1	2.548483333	4.30E-12	1.65E-12	Infinity		x	x	x	x
2.55_383.2284m/z	181786		M+H-2H2O	C18H34N4O7	37.9	0	-1.21326077			90.99520438	100 - 21.6 - 3.66 - 0.455		Leu Ser Ser Ile		383.2283891	1	2.548483333	4.30E-12	1.65E-12	Infinity		x	x	x	x
2.55_383.2284m/z	181788		M+H-2H2O	C18H34N4O7	37.9	0	-1.21326077			90.99520438	100 - 21.6 - 3.66 - 0.455		Leu Ser Ser Leu		383.2283891	1	2.548483333	4.30E-12	1.65E-12	Infinity		x	x	x	x
2.55_383.2284m/z	181816		M+H-2H2O	C18H34N4O7	37.9	0	-1.21326077			90.99520438	100 - 21.6 - 3.66 - 0.455		Leu Ser Thr Val		383.2283891	1	2.548483333	4.30E-12	1.65E-12	Infinity		x	x	x	x
2.55_383.2284m/z	181835		M+H-2H2O	C18H34N4O7	37.9	0	-1.21326077			90.99520438	100 - 21.6 - 3.66 - 0.455		Leu Ser Val Thr		383.2283891	1	2.548483333	4.30E-12	1.65E-12	Infinity		x	x	x	x
2.55_383.2284m/z	181891		M+H-H2O	C18H32N4O6	37.9	0	-1.267873598			91.23191165	100 - 21.5 - 3.44 - 0.409		Leu Thr Ala Pro		383.2283891	1	2.548483333	4.30E-12	1.65E-12	Infinity		x	x	x	x
2.55_383.2284m/z	182119		M+H-H2O	C18H32N4O6	37.9	0	-1.267873598			91.23191165	100 - 21.5 - 3.44 - 0.409		Leu Thr Pro Ala		383.2283891	1	2.548483333	4.30E-12	1.65E-12	Infinity		x	x	x	x
2.55_383.2284m/z	182196		M+H-2H2O	C18H34N4O7	37.9	0	-1.21326077			90.99520438	100 - 21.6 - 3.66 - 0.455		Leu Thr Ser Val		383.2283891	1	2.548483333	4.30E-12	1.65E-12	Infinity		x	x	x	x
2.55_383.2284m/z	182234		M+H-2H2O	C18H34N4O7	37.9	0	-1.21326077			90.99520438	100 - 21.6 - 3.66 - 0.455		Leu Thr Val Ser		383.2283891	1	2.548483333	4.30E-12	1.65E-12	Infinity		x	x	x	x
2.55_383.2284m/z	182595		M+H-2H2O	C18H34N4O7	37.9	0	-1.21326077			90.99520438	100 - 21.6 - 3.66 - 0.455		Leu Val Ser Thr		383.2283891	1	2.548483333	4.30E-12	1.65E-12	Infinity		x	x	x	x
2.55_383.2284m/z	182614		M+H-2H2O	C18H34N4O7	37.9	0	-1.21326077			90.99520438	100 - 21.6 - 3.66 - 0.455		Leu Val Thr Ser		383.2283891	1	2.548483333	4.30E-12	1.65E-12	Infinity		x	x	x	x
2.55_383.2284m/z	19249		M+CH3OH+H	C17H26N4O4	38.2	0	-1.449026094			92.71925011	100 - 20.3 - 2.78 - 0.286		Gly Lys Phe		383.2283891	1	2.548483333	4.30E-12	1.65E-12	Infinity		x	x	x	x
2.55_383.2284m/z	19799		M+CH3OH+H	C17H26N4O4	38.2	0	-1.449026094			92.71925011	100 - 20.3 - 2.78 - 0.286		Phe Lys Gly		383.2283891	1	2.548483333	4.30E-12	1.65E-12	Infinity		x	x	x	x
2.55_383.2284m/z	199635		M+H-H2O	C18H32N4O6	37.9	0	-1.267873598			91.23191165	100 - 21.5 - 3.44 - 0.409		Pro Ala Ile Thr		383.2283891	1	2.548483333	4.30E-12	1.65E-12	Infinity		x	x	x	x
2.55_383.2284m/z	199675		M+H-H2O	C18H32N4O6	37.9	0	-1.267873598			91.23191165	100 - 21.5 - 3.44 - 0.409		Pro Ala Leu Thr		383.2283891	1	2.548483333	4.30E-12	1.65E-12	Infinity		x	x	x	x
2.55_383.2284m/z	199806		M+H-H2O	C18H32N4O6	37.9	0	-1.267873598			91.23191165	100 - 21.5 - 3.44 - 0.409		Pro Ala Thr Ile		383.2283891	1	2.548483333	4.30E-12	1.65E-12	Infinity		x	x	x	x
2.55_383.2284m/z	199808		M+H-H2O	C18H32N4O6	37.9	0	-1.267873598			91.23191165	100 - 21.5 - 3.44 - 0.409		Pro Ala Thr Leu		383.2283891	1	2.548483333	4.30E-12	1.65E-12	Infinity		x	x	x	x
2.55_383.2284m/z	20166		M+CH3OH+H	C17H26N4O4	38.2	0	-1.449026094			92.71925011	100 - 20.3 - 2.78 - 0.286		Lys Phe Gly		383.2283891	1	2.548483333	4.30E-12	1.65E-12	Infinity		x	x	x	x
2.55_383.2284m/z	202295		M+H-H2O	C18H32N4O6	37.9	0	-1.267873598			91.23191165	100 - 21.5 - 3.44 - 0.409		Pro Ile Ala Thr		383.2283891	1	2.548483333	4.30E-12	1.65E-12	Infinity		x	x	x	x
2.55_383.2284m/z	202599		M+H-H2O	C18H32N4O6	37.9	0	-1.267873598			91.23191165	100 - 21.5 - 3.44 - 0.409		Pro Ile Thr Ala		383.2283891	1	2.548483333	4.30E-12	1.65E-12	Infinity		x	x	x	x
2.55_383.2284m/z	203095		M+H-H2O	C18H32N4O6	37.9	0	-1.267873598			91.23191165	100 - 21.5 - 3.44 - 0.409		Pro Leu Ala Thr		383.2283891	1	2.548483333	4.30E-12	1.65E-12	Infinity		x	x	x	x
2.55_383.2284m/z	203399		M+H-H2O	C18H32N4O6	37.9	0	-1.267873598			91.23191165	100 - 21.5 - 3.44 - 0.409		Pro Leu Thr Ala		383.2283891	1	2.548483333	4.30E-12	1.65E-12	Infinity		x	x	x	x
2.55_383.2284m/z	205836		M+H-H2O	C18H32N4O6	37.9	0	-1.267873598			91.23191165	100 - 21.5 - 3.44 - 0.409		Pro Ser Val Val		383.2283891	1	2.548483333	4.30E-12	1.65E-12	Infinity		x	x	x	x
2.55_383.2284m/z	205886		M+H-H2O	C18H32N4O6	37.9	0	-1.267873598			91.23191165	100 - 21.5 - 3.44 - 0.409		Pro Thr Ala Ile		383.2283891	1	2.548483333	4.30E-12	1.65E-12	Infinity		x	x	x	x
2.55_383.2284m/z	205888		M+H-H2O	C18H32N4O6	37.9	0	-1.267873598			91.23191165	100 - 21.5 - 3.44 - 0.409		Pro Thr Ala Leu		383.2283891	1	2.548483333	4.30E-12	1.65E-12	Infinity		x	x	x	x
2.55_383.2284m/z	206019		M+H-H2O	C18H32N4O6	37.9	0	-1.267873598			91.23191165	100 - 21.5 - 3.44 - 0.409		Pro Thr Ile Ala		383.2283891	1	2.548483333	4.30E-12	1.65E-12	Infinity		x	x	x	x
2.55_383.2284m/z	206059		M+H-H2O	C18H32N4O6	37.9	0	-1.267873598			91.23191165	100 - 21.5 - 3.44 - 0.409		Pro Thr Leu Ala		383.2283891	1	2.548483333	4.30E-12	1.65E-12	Infinity		x	x	x	x
2.55_383.2284m/z	206596		M+H-H2O	C18H32N4O6	37.9	0	-1.267873598			91.23191165	100 - 21.5 - 3.44 - 0.409		Pro Val Ser Val		383.2283891	1	2.548483333	4.30E-12	1.65E-12	Infinity		x	x	x	x
2.55_383.2284m/z	206634		M+H-H2O	C18H32N4O6	37.9	0	-1.267873598			91.23191165	100 - 21.5 - 3.44 - 0.409		Pro Val Val Ser		383.2283891	1	2.548483333	4.30E-12	1.65E-12	Infinity		x	x	x	x
2.55_383.2284m/z	21951		M+CH3OH+H	C17H26N4O4	38.2	0	-1.449026094			92.71925011	100 - 20.3 - 2.78 - 0.286		Gly Phe Lys		383.2283891	1	2.548483333	4.30E-12	1.65E-12	Infinity		x	x	x	x
2.55_383.2284m/z	226434		M+H-2H2O	C18H34N4O7	37.9	0	-1.21326077			90.99520438	100 - 21.6 - 3.66 - 0.455		Ser Ile Ile Ser		383.2283891	1	2.548483333	4.30E-12	1.65E-12	Infinity		x	x	x	x
2.55_383.2284m/z	226474		M+H-2H2O	C18H34N4O7	37.9	0	-1.21326077			90.99520438	100 - 21.6 - 3.66 - 0.455		Ser Ile Leu Ser		383.2283891	1	2.548483333	4.30E-12	1.65E-12	Infinity		x	x	x	x
2.55_383.2284m/z	226586		M+H-2H2O	C18H34N4O7	37.9	0	-1.21326077			90.99520438	100 - 21.6 - 3.66 - 0.455		Ser Ile Ser Ile		383.2283891	1	2.548483333	4.30E-12	1.65E-12	Infinity		x	x	x	x
2.55_383.2284m/z	226588		M+H-2H2O	C18H34N4O7	37.9	0	-1.21326077			90.99520438	100 - 21.6 - 3.66 - 0.455		Ser Ile Ser Leu		383.2283891	1	2.548483333	4.30E-12	1.65E-12	Infinity		x	x	x	x
2.55_383.2284m/z	226616		M+H-2H2O	C18H34N4O7	37.9	0	-1.21326077			90.99520438	100 - 21.6 - 3.66 - 0.455		Ser Ile Thr Val		383.2283891	1	2.548483333	4.30E-12	1.65E-12	Infinity		x	x	x	x
2.55_383.2284m/z	226635		M+H-2H2O	C18H34N4O7	37.9	0	-1.21326077			90.99520438	100 - 21.6 - 3.66 - 0.455		Ser Ile Val Thr		383.2283891	1	2.548483333	4.30E-12	1.65E-12	Infinity		x	x	x	x
2.55_383.2284m/z	227234		M+H-2H2O	C18H34N4O7	37.9	0	-1.21326077			90.99520438	100 - 21.6 - 3.66 - 0.455		Ser Leu Ile Ser		383.2283891	1	2.548483333	4.30E-12	1.65E-12	Infinity		x	x	x	x
2.55_383.2284m/z	227274		M+H-2H2O	C18H34N4O7	37.9	0	-1.21326077			90.99520438	100 - 21.6 - 3.66 - 0.455		Ser Leu Leu Ser		383.2283891	1	2.548483333	4.30E-12	1.65E-12	Infinity		x	x	x	x
2.55_383.2284m/z	227386		M+H-2H2O	C18H34N4O7	37.9	0	-1.21326077			90.99520438	100 - 21.6 - 3.66 - 0.455		Ser Leu Ser Ile		383.2283891	1	2.548483333	4.30E-12	1.65E-12	Infinity		x	x	x	x
2.55_383.2284m/z	227388		M+H-2H2O	C18H34N4O7	37.9	0	-1.21326077			90.99520438	100 - 21.6 - 3.66 - 0.455		Ser Leu Ser Leu		383.2283891	1	2.548483333	4.30E-12	1.65E-12	Infinity		x	x	x	x
2.55_383.2284m/z	227416		M+H-2H2O	C18H34N4O7	37.9	0	-1.21326077			90.99520438	100 - 21.6 - 3.66 - 0.455		Ser Leu Thr Val		383.2283891	1	2.548483333	4.30E-12	1.65E-12	Infinity		x	x	x	x
2.55_383.2284m/z	227435		M+H-2H2O	C18H34N4O7	37.9	0	-1.21326077			90.99520438	100 - 21.6 - 3.66 - 0.455		Ser Leu Val Thr		383.2283891	1	2.548483333	4.30E-12	1.65E-12	Infinity		x	x	x	x
2.55_383.2284m/z	228636		M+H-H2O	C18H32N4O6	37.9	0	-1.267873598			91.23191165	100 - 21.5 - 3.44 - 0.409		Ser Pro Val Val		383.2283891	1	2.548483333	4.30E-12	1.65E-12	Infinity		x	x	x	x
2.55_383.2284m/z	229626		M+H-2H2O	C18H34N4O7	37.9	0	-1.21326077			90.99520438	100 - 21.6 - 3.66 - 0.455		Ser Ser Ile Ile		383.2283891	1	2.548483333	4.30E-12	1.65E-12	Infinity		x	x	x	x
2.55_383.2284m/z	229628		M+H-2H2O	C18H34N4O7	37.9	0	-1.21326077			90.99520438	100 - 21.6 - 3.66 - 0.455		Ser Ser Ile Leu		383.2283891	1	2.548483333	4.30E-12	1.65E-12	Infinity		x	x	x	x
2.55_383.2284m/z	229666		M+H-2H2O	C18H34N4O7	37.9	0	-1.21326077			90.99520438	100 - 21.6 - 3.66 - 0.455		Ser Ser Leu Ile		383.2283891	1	2.548483333	4.30E-12	1.65E-12	Infinity		x	x	x	x
2.55_383.2284m/z	229668		M+H-2H2O	C18H34N4O7	37.9	0	-1.21326077			90.99520438	100 - 21.6 - 3.66 - 0.455		Ser Ser Leu Leu		383.2283891	1	2.548483333	4.30E-12	1.65E-12	Infinity		x	x	x	x
2.55_383.2284m/z	230036		M+H-2H2O	C18H34N4O7	37.9	0	-1.21326077			90.99520438	100 - 21.6 - 3.66 - 0.455		Ser Thr Ile Val		383.2283891	1	2.548483333	4.30E-12	1.65E-12	Infinity		x	x	x	x
2.55_383.2284m/z	230076		M+H-2H2O	C18H34N4O7	37.9	0	-1.21326077			90.99520438	100 - 21.6 - 3.66 - 0.455		Ser Thr Leu Val		383.2283891	1	2.548483333	4.30E-12	1.65E-12	Infinity		x	x	x	x
2.55_383.2284m/z	230226		M+H-2H2O	C18H34N4O7	37.9	0	-1.21326077			90.99520438	100 - 21.6 - 3.66 - 0.455		Ser Thr Val Ile		383.2283891	1	2.548483333	4.30E-12	1.65E-12	Infinity		x	x	x	x
2.55_383.2284m/z	230228		M+H-2H2O	C18H34N4O7	37.9	0	-1.21326077			90.99520438	100 - 21.6 - 3.66 - 0.455		Ser Thr Val Leu		383.2283891	1	2.548483333	4.30E-12	1.65E-12	Infinity		x	x	x	x
2.55_383.2284m/z	230435		M+H-2H2O	C18H34N4O7	37.9	0	-1.21326077			90.99520438	100 - 21.6 - 3.66 - 0.455		Ser Val Ile Thr		383.2283891	1	2.548483333	4.30E-12	1.65E-12	Infinity		x	x	x	x
2.55_383.2284m/z	230475		M+H-2H2O	C18H34N4O7	37.9	0	-1.21326077			90.99520438	100 - 21.6 - 3.66 - 0.455		Ser Val Leu Thr		383.2283891	1	2.548483333	4.30E-12	1.65E-12	Infinity		x	x	x	x
2.55_383.2284m/z	230536		M+H-H2O	C18H32N4O6	37.9	0	-1.267873598			91.23191165	100 - 21.5 - 3.44 - 0.409		Ser Val Pro Val		383.2283891	1	2.548483333	4.30E-12	1.65E-12	Infinity		x	x	x	x
2.55_383.2284m/z	230606		M+H-2H2O	C18H34N4O7	37.9	0	-1.21326077			90.99520438	100 - 21.6 - 3.66 - 0.455		Ser Val Thr Ile		383.2283891	1	2.548483333	4.30E-12	1.65E-12	Infinity		x	x	x	x
2.55_383.2284m/z	230608		M+H-2H2O	C18H34N4O7	37.9	0	-1.21326077			90.99520438	100 - 21.6 - 3.66 - 0.455		Ser Val Thr Leu		383.2283891	1	2.548483333	4.30E-12	1.65E-12	Infinity		x	x	x	x
2.55_383.2284m/z	230631		M+H-H2O	C18H32N4O6	37.9	0	-1.267873598			91.23191165	100 - 21.5 - 3.44 - 0.409		Ser Val Val Pro		383.2283891	1	2.548483333	4.30E-12	1.65E-12	Infinity		x	x	x	x
2.55_383.2284m/z	231631		M+H-H2O	C18H32N4O6	37.9	0	-1.267873598			91.23191165	100 - 21.5 - 3.44 - 0.409		Thr Ala Ile Pro		383.2283891	1	2.548483333	4.30E-12	1.65E-12	Infinity		x	x	x	x
2.55_383.2284m/z	231671		M+H-H2O	C18H32N4O6	37.9	0	-1.267873598			91.23191165	100 - 21.5 - 3.44 - 0.409		Thr Ala Leu Pro		383.2283891	1	2.548483333	4.30E-12	1.65E-12	Infinity		x	x	x	x
2.55_383.2284m/z	231726		M+H-H2O	C18H32N4O6	37.9	0	-1.267873598			91.23191165	100 - 21.5 - 3.44 - 0.409		Thr Ala Pro Ile		383.2283891	1	2.548483333	4.30E-12	1.65E-12	Infinity		x	x	x	x
2.55_383.2284m/z	231728		M+H-H2O	C18H32N4O6	37.9	0	-1.267873598			91.23191165	100 - 21.5 - 3.44 - 0.409		Thr Ala Pro Leu		383.2283891	1	2.548483333	4.30E-12	1.65E-12	Infinity		x	x	x	x
2.55_383.2284m/z	234291		M+H-H2O	C18H32N4O6	37.9	0	-1.267873598			91.23191165	100 - 21.5 - 3.44 - 0.409		Thr Ile Ala Pro		383.2283891	1	2.548483333	4.30E-12	1.65E-12	Infinity		x	x	x	x
2.55_383.2284m/z	234519		M+H-H2O	C18H32N4O6	37.9	0	-1.267873598			91.23191165	100 - 21.5 - 3.44 - 0.409		Thr Ile Pro Ala		383.2283891	1	2.548483333	4.30E-12	1.65E-12	Infinity		x	x	x	x
2.55_383.2284m/z	234596		M+H-2H2O	C18H34N4O7	37.9	0	-1.21326077			90.99520438	100 - 21.6 - 3.66 - 0.455		Thr Ile Ser Val		383.2283891	1	2.548483333	4.30E-12	1.65E-12	Infinity		x	x	x	x
2.55_383.2284m/z	234634		M+H-2H2O	C18H34N4O7	37.9	0	-1.21326077			90.99520438	100 - 21.6 - 3.66 - 0.455		Thr Ile Val Ser		383.2283891	1	2.548483333	4.30E-12	1.65E-12	Infinity		x	x	x	x
2.55_383.2284m/z	235091		M+H-H2O	C18H32N4O6	37.9	0	-1.267873598			91.23191165	100 - 21.5 - 3.44 - 0.409		Thr Leu Ala Pro		383.2283891	1	2.548483333	4.30E-12	1.65E-12	Infinity		x	x	x	x
2.55_383.2284m/z	235319		M+H-H2O	C18H32N4O6	37.9	0	-1.267873598			91.23191165	100 - 21.5 - 3.44 - 0.409		Thr Leu Pro Ala		383.2283891	1	2.548483333	4.30E-12	1.65E-12	Infinity		x	x	x	x
2.55_383.2284m/z	235396		M+H-2H2O	C18H34N4O7	37.9	0	-1.21326077			90.99520438	100 - 21.6 - 3.66 - 0.455		Thr Leu Ser Val		383.2283891	1	2.548483333	4.30E-12	1.65E-12	Infinity		x	x	x	x
2.55_383.2284m/z	235434		M+H-2H2O	C18H34N4O7	37.9	0	-1.21326077			90.99520438	100 - 21.6 - 3.66 - 0.455		Thr Leu Val Ser		383.2283891	1	2.548483333	4.30E-12	1.65E-12	Infinity		x	x	x	x
2.55_383.2284m/z	236286		M+H-H2O	C18H32N4O6	37.9	0	-1.267873598			91.23191165	100 - 21.5 - 3.44 - 0.409		Thr Pro Ala Ile		383.2283891	1	2.548483333	4.30E-12	1.65E-12	Infinity		x	x	x	x
2.55_383.2284m/z	236288		M+H-H2O	C18H32N4O6	37.9	0	-1.267873598			91.23191165	100 - 21.5 - 3.44 - 0.409		Thr Pro Ala Leu		383.2283891	1	2.548483333	4.30E-12	1.65E-12	Infinity		x	x	x	x
2.55_383.2284m/z	236419		M+H-H2O	C18H32N4O6	37.9	0	-1.267873598			91.23191165	100 - 21.5 - 3.44 - 0.409		Thr Pro Ile Ala		383.2283891	1	2.548483333	4.30E-12	1.65E-12	Infinity		x	x	x	x
2.55_383.2284m/z	236459		M+H-H2O	C18H32N4O6	37.9	0	-1.267873598			91.23191165	100 - 21.5 - 3.44 - 0.409		Thr Pro Leu Ala		383.2283891	1	2.548483333	4.30E-12	1.65E-12	Infinity		x	x	x	x
2.55_383.2284m/z	237636		M+H-2H2O	C18H34N4O7	37.9	0	-1.21326077			90.99520438	100 - 21.6 - 3.66 - 0.455		Thr Ser Ile Val		383.2283891	1	2.548483333	4.30E-12	1.65E-12	Infinity		x	x	x	x
2.55_383.2284m/z	237676		M+H-2H2O	C18H34N4O7	37.9	0	-1.21326077			90.99520438	100 - 21.6 - 3.66 - 0.455		Thr Ser Leu Val		383.2283891	1	2.548483333	4.30E-12	1.65E-12	Infinity		x	x	x	x
2.55_383.2284m/z	237826		M+H-2H2O	C18H34N4O7	37.9	0	-1.21326077			90.99520438	100 - 21.6 - 3.66 - 0.455		Thr Ser Val Ile		383.2283891	1	2.548483333	4.30E-12	1.65E-12	Infinity		x	x	x	x
2.55_383.2284m/z	237828		M+H-2H2O	C18H34N4O7	37.9	0	-1.21326077			90.99520438	100 - 21.6 - 3.66 - 0.455		Thr Ser Val Leu		383.2283891	1	2.548483333	4.30E-12	1.65E-12	Infinity		x	x	x	x
2.55_383.2284m/z	238236		M+H-2H2O	C18H34N4O7	37.9	0	-1.21326077			90.99520438	100 - 21.6 - 3.66 - 0.455		Thr Thr Val Val		383.2283891	1	2.548483333	4.30E-12	1.65E-12	Infinity		x	x	x	x
2.55_383.2284m/z	238434		M+H-2H2O	C18H34N4O7	37.9	0	-1.21326077			90.99520438	100 - 21.6 - 3.66 - 0.455		Thr Val Ile Ser		383.2283891	1	2.548483333	4.30E-12	1.65E-12	Infinity		x	x	x	x
2.55_383.2284m/z	238474		M+H-2H2O	C18H34N4O7	37.9	0	-1.21326077			90.99520438	100 - 21.6 - 3.66 - 0.455		Thr Val Leu Ser		383.2283891	1	2.548483333	4.30E-12	1.65E-12	Infinity		x	x	x	x
2.55_383.2284m/z	238586		M+H-2H2O	C18H34N4O7	37.9	0	-1.21326077			90.99520438	100 - 21.6 - 3.66 - 0.455		Thr Val Ser Ile		383.2283891	1	2.548483333	4.30E-12	1.65E-12	Infinity		x	x	x	x
2.55_383.2284m/z	238588		M+H-2H2O	C18H34N4O7	37.9	0	-1.21326077			90.99520438	100 - 21.6 - 3.66 - 0.455		Thr Val Ser Leu		383.2283891	1	2.548483333	4.30E-12	1.65E-12	Infinity		x	x	x	x
2.55_383.2284m/z	238616		M+H-2H2O	C18H34N4O7	37.9	0	-1.21326077			90.99520438	100 - 21.6 - 3.66 - 0.455		Thr Val Thr Val		383.2283891	1	2.548483333	4.30E-12	1.65E-12	Infinity		x	x	x	x
2.55_383.2284m/z	238635		M+H-2H2O	C18H34N4O7	37.9	0	-1.21326077			90.99520438	100 - 21.6 - 3.66 - 0.455		Thr Val Val Thr		383.2283891	1	2.548483333	4.30E-12	1.65E-12	Infinity		x	x	x	x
2.55_383.2284m/z	242595		M+H-2H2O	C18H34N4O7	37.9	0	-1.21326077			90.99520438	100 - 21.6 - 3.66 - 0.455		Val Ile Ser Thr		383.2283891	1	2.548483333	4.30E-12	1.65E-12	Infinity		x	x	x	x
2.55_383.2284m/z	242614		M+H-2H2O	C18H34N4O7	37.9	0	-1.21326077			90.99520438	100 - 21.6 - 3.66 - 0.455		Val Ile Thr Ser		383.2283891	1	2.548483333	4.30E-12	1.65E-12	Infinity		x	x	x	x
2.55_383.2284m/z	243395		M+H-2H2O	C18H34N4O7	37.9	0	-1.21326077			90.99520438	100 - 21.6 - 3.66 - 0.455		Val Leu Ser Thr		383.2283891	1	2.548483333	4.30E-12	1.65E-12	Infinity		x	x	x	x
2.55_383.2284m/z	243414		M+H-2H2O	C18H34N4O7	37.9	0	-1.21326077			90.99520438	100 - 21.6 - 3.66 - 0.455		Val Leu Thr Ser		383.2283891	1	2.548483333	4.30E-12	1.65E-12	Infinity		x	x	x	x
2.55_383.2284m/z	244596		M+H-H2O	C18H32N4O6	37.9	0	-1.267873598			91.23191165	100 - 21.5 - 3.44 - 0.409		Val Pro Ser Val		383.2283891	1	2.548483333	4.30E-12	1.65E-12	Infinity		x	x	x	x
2.55_383.2284m/z	244634		M+H-H2O	C18H32N4O6	37.9	0	-1.267873598			91.23191165	100 - 21.5 - 3.44 - 0.409		Val Pro Val Ser		383.2283891	1	2.548483333	4.30E-12	1.65E-12	Infinity		x	x	x	x
2.55_383.2284m/z	245635		M+H-2H2O	C18H34N4O7	37.9	0	-1.21326077			90.99520438	100 - 21.6 - 3.66 - 0.455		Val Ser Ile Thr		383.2283891	1	2.548483333	4.30E-12	1.65E-12	Infinity		x	x	x	x
2.55_383.2284m/z	245675		M+H-2H2O	C18H34N4O7	37.9	0	-1.21326077			90.99520438	100 - 21.6 - 3.66 - 0.455		Val Ser Leu Thr		383.2283891	1	2.548483333	4.30E-12	1.65E-12	Infinity		x	x	x	x
2.55_383.2284m/z	245736		M+H-H2O	C18H32N4O6	37.9	0	-1.267873598			91.23191165	100 - 21.5 - 3.44 - 0.409		Val Ser Pro Val		383.2283891	1	2.548483333	4.30E-12	1.65E-12	Infinity		x	x	x	x
2.55_383.2284m/z	245806		M+H-2H2O	C18H34N4O7	37.9	0	-1.21326077			90.99520438	100 - 21.6 - 3.66 - 0.455		Val Ser Thr Ile		383.2283891	1	2.548483333	4.30E-12	1.65E-12	Infinity		x	x	x	x
2.55_383.2284m/z	245808		M+H-2H2O	C18H34N4O7	37.9	0	-1.21326077			90.99520438	100 - 21.6 - 3.66 - 0.455		Val Ser Thr Leu		383.2283891	1	2.548483333	4.30E-12	1.65E-12	Infinity		x	x	x	x
2.55_383.2284m/z	245831		M+H-H2O	C18H32N4O6	37.9	0	-1.267873598			91.23191165	100 - 21.5 - 3.44 - 0.409		Val Ser Val Pro		383.2283891	1	2.548483333	4.30E-12	1.65E-12	Infinity		x	x	x	x
2.55_383.2284m/z	246034		M+H-2H2O	C18H34N4O7	37.9	0	-1.21326077			90.99520438	100 - 21.6 - 3.66 - 0.455		Val Thr Ile Ser		383.2283891	1	2.548483333	4.30E-12	1.65E-12	Infinity		x	x	x	x
2.55_383.2284m/z	246074		M+H-2H2O	C18H34N4O7	37.9	0	-1.21326077			90.99520438	100 - 21.6 - 3.66 - 0.455		Val Thr Leu Ser		383.2283891	1	2.548483333	4.30E-12	1.65E-12	Infinity		x	x	x	x
2.55_383.2284m/z	246186		M+H-2H2O	C18H34N4O7	37.9	0	-1.21326077			90.99520438	100 - 21.6 - 3.66 - 0.455		Val Thr Ser Ile		383.2283891	1	2.548483333	4.30E-12	1.65E-12	Infinity		x	x	x	x
2.55_383.2284m/z	246188		M+H-2H2O	C18H34N4O7	37.9	0	-1.21326077			90.99520438	100 - 21.6 - 3.66 - 0.455		Val Thr Ser Leu		383.2283891	1	2.548483333	4.30E-12	1.65E-12	Infinity		x	x	x	x
2.55_383.2284m/z	246216		M+H-2H2O	C18H34N4O7	37.9	0	-1.21326077			90.99520438	100 - 21.6 - 3.66 - 0.455		Val Thr Thr Val		383.2283891	1	2.548483333	4.30E-12	1.65E-12	Infinity		x	x	x	x
2.55_383.2284m/z	246235		M+H-2H2O	C18H34N4O7	37.9	0	-1.21326077			90.99520438	100 - 21.6 - 3.66 - 0.455		Val Thr Val Thr		383.2283891	1	2.548483333	4.30E-12	1.65E-12	Infinity		x	x	x	x
2.55_383.2284m/z	246534		M+H-H2O	C18H32N4O6	37.9	0	-1.267873598			91.23191165	100 - 21.5 - 3.44 - 0.409		Val Val Pro Ser		383.2283891	1	2.548483333	4.30E-12	1.65E-12	Infinity		x	x	x	x
2.55_383.2284m/z	246591		M+H-H2O	C18H32N4O6	37.9	0	-1.267873598			91.23191165	100 - 21.5 - 3.44 - 0.409		Val Val Ser Pro		383.2283891	1	2.548483333	4.30E-12	1.65E-12	Infinity		x	x	x	x
2.55_383.2284m/z	246615		M+H-2H2O	C18H34N4O7	37.9	0	-1.21326077			90.99520438	100 - 21.6 - 3.66 - 0.455		Val Val Thr Thr		383.2283891	1	2.548483333	4.30E-12	1.65E-12	Infinity		x	x	x	x
2.55_383.2284m/z	90206		M+CH3OH+H	C16H30O8	38.3	0	2.370029866			94.14908153	100 - 18 - 3.16 - 0.375	http://nonlinear.com/redirect/outbound?p=hmdb&param=HMDB34784	trans-p-Menthane-1,7,8-triol 8-glucoside		383.2283891	1	2.548483333	4.30E-12	1.65E-12	Infinity		x	x	x	x
2.55_383.2284m/z	94438		M+CH3OH+H	C16H30O8	38.3	0	2.370029866			94.14908153	100 - 18 - 3.16 - 0.375	http://nonlinear.com/redirect/outbound?p=hmdb&param=HMDB39894	(1R,2R,4S)-p-Menthane-1,2,8-triol 8-glucoside		383.2283891	1	2.548483333	4.30E-12	1.65E-12	Infinity		x	x	x	x
2.55_383.2284m/z	94518		M+CH3OH+H	C16H30O8	38.3	0	2.370029866			94.14908153	100 - 18 - 3.16 - 0.375	http://nonlinear.com/redirect/outbound?p=hmdb&param=HMDB39977	(1S,2R,4R,8S)-p-Menthane-2,8,9-triol 2-glucoside		383.2283891	1	2.548483333	4.30E-12	1.65E-12	Infinity		x	x	x	x
2.55_383.2284m/z	94519		M+CH3OH+H	C16H30O8	38.3	0	2.370029866			94.14908153	100 - 18 - 3.16 - 0.375	http://nonlinear.com/redirect/outbound?p=hmdb&param=HMDB39978	(1S,2R,4R,8S)-p-Menthane-2,8,9-triol 9-glucoside		383.2283891	1	2.548483333	4.30E-12	1.65E-12	Infinity		x	x	x	x
4.82_688.4069m/z	3139		2M+ACN+Na	C18H24N4O	33.4	0	1.834641672			68.99697614	100 - 21.2 - 2.35 - 0.181		Granisetron		688.4069381	1	4.81985	4.81E-12	1.82E-12	Infinity		x	x	x	x
4.82_688.4069m/z	57768		M+ACN+H	C36H54O10	36.4	0	2.188634589			84.63086076	100 - 39.9 - 9.82 - 1.8 - 0.268		abrusoside A		688.4069381	1	4.81985	4.81E-12	1.82E-12	Infinity		x	x	x	x
4.82_688.4069m/z	89991		M+ACN+H	C36H54O10	36.4	0	2.188634589			84.63086076	100 - 39.9 - 9.82 - 1.8 - 0.268	http://nonlinear.com/redirect/outbound?p=hmdb&param=HMDB34520	Gypsogenin 3-O-b-D-glucuronide		688.4069381	1	4.81985	4.81E-12	1.82E-12	Infinity		x	x	x	x
4.82_688.4069m/z	92637		M+ACN+H	C36H54O10	36.4	0	2.188634589			84.63086076	100 - 39.9 - 9.82 - 1.8 - 0.268	http://nonlinear.com/redirect/outbound?p=hmdb&param=HMDB37827	Monoglucuronylglycyrrhetinic acid		688.4069381	1	4.81985	4.81E-12	1.82E-12	Infinity		x	x	x	x
6.76_305.1153m/z	2000		M+Na	C18H18O3	37.7	0	1.830935452			90.94067402	100 - 19.8 - 2.47 - 0.231		E,E-Dienestrol-2',3'-oxide		305.1153317	1	6.7584	6.31E-12	2.34E-12	Infinity		x	x	x	x
6.76_305.1153m/z	2001		M+Na	C18H18O3	37.7	0	1.830935452			90.94067402	100 - 19.8 - 2.47 - 0.231		E,E-Dienestrol-2,3-oxide		305.1153317	1	6.7584	6.31E-12	2.34E-12	Infinity		x	x	x	x
6.76_305.1153m/z	2002		M+Na	C18H18O3	37.7	0	1.830935452			90.94067402	100 - 19.8 - 2.47 - 0.231		3'-Hydroxy-E,E-dienoestrol		305.1153317	1	6.7584	6.31E-12	2.34E-12	Infinity		x	x	x	x
6.76_305.1153m/z	52217		M+Na	C18H18O3	37.7	0	1.830935452			90.94067402	100 - 19.8 - 2.47 - 0.231		Ohobanin		305.1153317	1	6.7584	6.31E-12	2.34E-12	Infinity		x	x	x	x
6.76_305.1153m/z	68649		M+Na	C18H18O3	37.7	0	1.830935452			90.94067402	100 - 19.8 - 2.47 - 0.231		Randainol		305.1153317	1	6.7584	6.31E-12	2.34E-12	Infinity		x	x	x	x
6.76_305.1153m/z	92229		M+Na	C18H18O3	37.7	0	1.830935452			90.94067402	100 - 19.8 - 2.47 - 0.231	http://nonlinear.com/redirect/outbound?p=hmdb&param=HMDB37278	Isoeugenol phenylacetate		305.1153317	1	6.7584	6.31E-12	2.34E-12	Infinity		x	x	x	x
6.76_305.1153m/z	GPA(2:0/8:0)		M+H-2H2O	C13H25O8P	38.6	0	1.41188161			94.74114415	100 - 14.7 - 2.64 - 0.282	http://nonlinear.com/redirect/outbound?p=lipidblast&param=GPA%282%3A0%2F8%3A0%29	GPA(2:0/8:0)		305.1153317	1	6.7584	6.31E-12	2.34E-12	Infinity		x	x	x	x
6.76_305.1153m/z	GPA(3:0/7:0)		M+H-2H2O	C13H25O8P	38.6	0	1.41188161			94.74114415	100 - 14.7 - 2.64 - 0.282	http://nonlinear.com/redirect/outbound?p=lipidblast&param=GPA%283%3A0%2F7%3A0%29	GPA(3:0/7:0)		305.1153317	1	6.7584	6.31E-12	2.34E-12	Infinity		x	x	x	x
6.76_305.1153m/z	GPA(4:0/6:0)		M+H-2H2O	C13H25O8P	38.6	0	1.41188161			94.74114415	100 - 14.7 - 2.64 - 0.282	http://nonlinear.com/redirect/outbound?p=lipidblast&param=GPA%284%3A0%2F6%3A0%29	GPA(4:0/6:0)		305.1153317	1	6.7584	6.31E-12	2.34E-12	Infinity		x	x	x	x
6.76_305.1153m/z	GPA(5:0/5:0)		M+H-2H2O	C13H25O8P	38.6	0	1.41188161			94.74114415	100 - 14.7 - 2.64 - 0.282	http://nonlinear.com/redirect/outbound?p=lipidblast&param=GPA%285%3A0%2F5%3A0%29	GPA(5:0/5:0)		305.1153317	1	6.7584	6.31E-12	2.34E-12	Infinity		x	x	x	x
6.76_305.1153m/z	GPA(6:0/4:0)		M+H-2H2O	C13H25O8P	38.6	0	1.41188161			94.74114415	100 - 14.7 - 2.64 - 0.282	http://nonlinear.com/redirect/outbound?p=lipidblast&param=GPA%286%3A0%2F4%3A0%29	GPA(6:0/4:0)		305.1153317	1	6.7584	6.31E-12	2.34E-12	Infinity		x	x	x	x
6.76_305.1153m/z	GPA(7:0/3:0)		M+H-2H2O	C13H25O8P	38.6	0	1.41188161			94.74114415	100 - 14.7 - 2.64 - 0.282	http://nonlinear.com/redirect/outbound?p=lipidblast&param=GPA%287%3A0%2F3%3A0%29	GPA(7:0/3:0)		305.1153317	1	6.7584	6.31E-12	2.34E-12	Infinity		x	x	x	x
6.76_305.1153m/z	GPA(8:0/2:0)		M+H-2H2O	C13H25O8P	38.6	0	1.41188161			94.74114415	100 - 14.7 - 2.64 - 0.282	http://nonlinear.com/redirect/outbound?p=lipidblast&param=GPA%288%3A0%2F2%3A0%29	GPA(8:0/2:0)		305.1153317	1	6.7584	6.31E-12	2.34E-12	Infinity		x	x	x	x
0.74_261.1784m/z	92812		2M+Na	C5H13NO2	38.7	0	-0.444372239			93.84393777	100 - 6 - 0.561	http://nonlinear.com/redirect/outbound?p=hmdb&param=HMDB38039	Ammonium isovalerate		261.1783722	1	0.739533333	7.32E-12	2.67E-12	Infinity		x	x	x	x
3.22_379.2103m/z	85320		2M+3H2O+2H	C23H27NO3	37	0	-1.079505759			86.18211513	100 - 25.7 - 3.78 - 0.406	http://nonlinear.com/redirect/outbound?p=hmdb&param=HMDB13958	5-O-Desmethyldonepezil		379.2102595	2	3.219233333	7.80E-12	2.82E-12	Infinity		x	x	x	x
3.22_379.2103m/z	85321		2M+3H2O+2H	C23H27NO3	37	0	-1.079505759			86.18211513	100 - 25.7 - 3.78 - 0.406	http://nonlinear.com/redirect/outbound?p=hmdb&param=HMDB13959	6-O-Desmethyldonepezil		379.2102595	2	3.219233333	7.80E-12	2.82E-12	Infinity		x	x	x	x
3.22_379.2103m/z	95240		2M+3H2O+2H	C23H27NO3	37	0	-1.079505759			86.18211513	100 - 25.7 - 3.78 - 0.406	http://nonlinear.com/redirect/outbound?p=hmdb&param=HMDB40775	Aegle marmelos Alkaloid C		379.2102595	2	3.219233333	7.80E-12	2.82E-12	Infinity		x	x	x	x
3.27_434.2347m/z	165815		2M+3H2O+2H	C17H32N4O8	35.2	0	2.676903133			79.25915138	100 - 20.5 - 3.65 - 0.461		Ile Ser Thr Thr		434.2346989	2	3.27005	1.18E-11	4.17E-12	Infinity		x	x	x	x
3.27_434.2347m/z	166195		2M+3H2O+2H	C17H32N4O8	35.2	0	2.676903133			79.25915138	100 - 20.5 - 3.65 - 0.461		Ile Thr Ser Thr		434.2346989	2	3.27005	1.18E-11	4.17E-12	Infinity		x	x	x	x
3.27_434.2347m/z	166214		2M+3H2O+2H	C17H32N4O8	35.2	0	2.676903133			79.25915138	100 - 20.5 - 3.65 - 0.461		Ile Thr Thr Ser		434.2346989	2	3.27005	1.18E-11	4.17E-12	Infinity		x	x	x	x
3.27_434.2347m/z	181815		2M+3H2O+2H	C17H32N4O8	35.2	0	2.676903133			79.25915138	100 - 20.5 - 3.65 - 0.461		Leu Ser Thr Thr		434.2346989	2	3.27005	1.18E-11	4.17E-12	Infinity		x	x	x	x
3.27_434.2347m/z	182195		2M+3H2O+2H	C17H32N4O8	35.2	0	2.676903133			79.25915138	100 - 20.5 - 3.65 - 0.461		Leu Thr Ser Thr		434.2346989	2	3.27005	1.18E-11	4.17E-12	Infinity		x	x	x	x
3.27_434.2347m/z	182214		2M+3H2O+2H	C17H32N4O8	35.2	0	2.676903133			79.25915138	100 - 20.5 - 3.65 - 0.461		Leu Thr Thr Ser		434.2346989	2	3.27005	1.18E-11	4.17E-12	Infinity		x	x	x	x
3.27_434.2347m/z	18791		2M+3H2O+2H	C18H28N8O4	36	0	-0.505728807			80.60074359	100 - 22.9 - 3.33 - 0.362		His His Lys		434.2346989	2	3.27005	1.18E-11	4.17E-12	Infinity		x	x	x	x
3.27_434.2347m/z	226615		2M+3H2O+2H	C17H32N4O8	35.2	0	2.676903133			79.25915138	100 - 20.5 - 3.65 - 0.461		Ser Ile Thr Thr		434.2346989	2	3.27005	1.18E-11	4.17E-12	Infinity		x	x	x	x
3.27_434.2347m/z	227415		2M+3H2O+2H	C17H32N4O8	35.2	0	2.676903133			79.25915138	100 - 20.5 - 3.65 - 0.461		Ser Leu Thr Thr		434.2346989	2	3.27005	1.18E-11	4.17E-12	Infinity		x	x	x	x
3.27_434.2347m/z	22906		2M+3H2O+2H	C18H28N8O4	36	0	-0.505728807			80.60074359	100 - 22.9 - 3.33 - 0.362		Lys His His		434.2346989	2	3.27005	1.18E-11	4.17E-12	Infinity		x	x	x	x
3.27_434.2347m/z	22932		2M+3H2O+2H	C18H28N8O4	36	0	-0.505728807			80.60074359	100 - 22.9 - 3.33 - 0.362		His Lys His		434.2346989	2	3.27005	1.18E-11	4.17E-12	Infinity		x	x	x	x
3.27_434.2347m/z	230035		2M+3H2O+2H	C17H32N4O8	35.2	0	2.676903133			79.25915138	100 - 20.5 - 3.65 - 0.461		Ser Thr Ile Thr		434.2346989	2	3.27005	1.18E-11	4.17E-12	Infinity		x	x	x	x
3.27_434.2347m/z	230075		2M+3H2O+2H	C17H32N4O8	35.2	0	2.676903133			79.25915138	100 - 20.5 - 3.65 - 0.461		Ser Thr Leu Thr		434.2346989	2	3.27005	1.18E-11	4.17E-12	Infinity		x	x	x	x
3.27_434.2347m/z	230206		2M+3H2O+2H	C17H32N4O8	35.2	0	2.676903133			79.25915138	100 - 20.5 - 3.65 - 0.461		Ser Thr Thr Ile		434.2346989	2	3.27005	1.18E-11	4.17E-12	Infinity		x	x	x	x
3.27_434.2347m/z	230208		2M+3H2O+2H	C17H32N4O8	35.2	0	2.676903133			79.25915138	100 - 20.5 - 3.65 - 0.461		Ser Thr Thr Leu		434.2346989	2	3.27005	1.18E-11	4.17E-12	Infinity		x	x	x	x
3.27_434.2347m/z	234595		2M+3H2O+2H	C17H32N4O8	35.2	0	2.676903133			79.25915138	100 - 20.5 - 3.65 - 0.461		Thr Ile Ser Thr		434.2346989	2	3.27005	1.18E-11	4.17E-12	Infinity		x	x	x	x
3.27_434.2347m/z	234614		2M+3H2O+2H	C17H32N4O8	35.2	0	2.676903133			79.25915138	100 - 20.5 - 3.65 - 0.461		Thr Ile Thr Ser		434.2346989	2	3.27005	1.18E-11	4.17E-12	Infinity		x	x	x	x
3.27_434.2347m/z	235395		2M+3H2O+2H	C17H32N4O8	35.2	0	2.676903133			79.25915138	100 - 20.5 - 3.65 - 0.461		Thr Leu Ser Thr		434.2346989	2	3.27005	1.18E-11	4.17E-12	Infinity		x	x	x	x
3.27_434.2347m/z	235414		2M+3H2O+2H	C17H32N4O8	35.2	0	2.676903133			79.25915138	100 - 20.5 - 3.65 - 0.461		Thr Leu Thr Ser		434.2346989	2	3.27005	1.18E-11	4.17E-12	Infinity		x	x	x	x
3.27_434.2347m/z	237635		2M+3H2O+2H	C17H32N4O8	35.2	0	2.676903133			79.25915138	100 - 20.5 - 3.65 - 0.461		Thr Ser Ile Thr		434.2346989	2	3.27005	1.18E-11	4.17E-12	Infinity		x	x	x	x
3.27_434.2347m/z	237675		2M+3H2O+2H	C17H32N4O8	35.2	0	2.676903133			79.25915138	100 - 20.5 - 3.65 - 0.461		Thr Ser Leu Thr		434.2346989	2	3.27005	1.18E-11	4.17E-12	Infinity		x	x	x	x
3.27_434.2347m/z	237806		2M+3H2O+2H	C17H32N4O8	35.2	0	2.676903133			79.25915138	100 - 20.5 - 3.65 - 0.461		Thr Ser Thr Ile		434.2346989	2	3.27005	1.18E-11	4.17E-12	Infinity		x	x	x	x
3.27_434.2347m/z	237808		2M+3H2O+2H	C17H32N4O8	35.2	0	2.676903133			79.25915138	100 - 20.5 - 3.65 - 0.461		Thr Ser Thr Leu		434.2346989	2	3.27005	1.18E-11	4.17E-12	Infinity		x	x	x	x
3.27_434.2347m/z	238034		2M+3H2O+2H	C17H32N4O8	35.2	0	2.676903133			79.25915138	100 - 20.5 - 3.65 - 0.461		Thr Thr Ile Ser		434.2346989	2	3.27005	1.18E-11	4.17E-12	Infinity		x	x	x	x
3.27_434.2347m/z	238074		2M+3H2O+2H	C17H32N4O8	35.2	0	2.676903133			79.25915138	100 - 20.5 - 3.65 - 0.461		Thr Thr Leu Ser		434.2346989	2	3.27005	1.18E-11	4.17E-12	Infinity		x	x	x	x
3.27_434.2347m/z	238186		2M+3H2O+2H	C17H32N4O8	35.2	0	2.676903133			79.25915138	100 - 20.5 - 3.65 - 0.461		Thr Thr Ser Ile		434.2346989	2	3.27005	1.18E-11	4.17E-12	Infinity		x	x	x	x
3.27_434.2347m/z	238188		2M+3H2O+2H	C17H32N4O8	35.2	0	2.676903133			79.25915138	100 - 20.5 - 3.65 - 0.461		Thr Thr Ser Leu		434.2346989	2	3.27005	1.18E-11	4.17E-12	Infinity		x	x	x	x
3.27_434.2347m/z	238216		2M+3H2O+2H	C17H32N4O8	35.2	0	2.676903133			79.25915138	100 - 20.5 - 3.65 - 0.461		Thr Thr Thr Val		434.2346989	2	3.27005	1.18E-11	4.17E-12	Infinity		x	x	x	x
3.27_434.2347m/z	238235		2M+3H2O+2H	C17H32N4O8	35.2	0	2.676903133			79.25915138	100 - 20.5 - 3.65 - 0.461		Thr Thr Val Thr		434.2346989	2	3.27005	1.18E-11	4.17E-12	Infinity		x	x	x	x
3.27_434.2347m/z	238615		2M+3H2O+2H	C17H32N4O8	35.2	0	2.676903133			79.25915138	100 - 20.5 - 3.65 - 0.461		Thr Val Thr Thr		434.2346989	2	3.27005	1.18E-11	4.17E-12	Infinity		x	x	x	x
3.27_434.2347m/z	246215		2M+3H2O+2H	C17H32N4O8	35.2	0	2.676903133			79.25915138	100 - 20.5 - 3.65 - 0.461		Val Thr Thr Thr		434.2346989	2	3.27005	1.18E-11	4.17E-12	Infinity		x	x	x	x
4.72_750.4372m/z	17862		2M+ACN+H	C15H26N6O4	27.2	0	0.389352054			36.54243759	100 - 18.9 - 2.51 - 0.25		Ala His Lys		750.437208	1	4.718216667	1.49E-11	5.24E-12	Infinity		x	x	x	x
4.72_750.4372m/z	18248		2M+ACN+H	C15H26N6O4	27.2	0	0.389352054			36.54243759	100 - 18.9 - 2.51 - 0.25		Lys Ala His		750.437208	1	4.718216667	1.49E-11	5.24E-12	Infinity		x	x	x	x
4.72_750.4372m/z	18454		2M+ACN+H	C15H26N6O4	27.2	0	0.389352054			36.54243759	100 - 18.9 - 2.51 - 0.25		Lys His Ala		750.437208	1	4.718216667	1.49E-11	5.24E-12	Infinity		x	x	x	x
4.72_750.4372m/z	19450		2M+ACN+H	C15H26N6O4	27.2	0	0.389352054			36.54243759	100 - 18.9 - 2.51 - 0.25		His Lys Ala		750.437208	1	4.718216667	1.49E-11	5.24E-12	Infinity		x	x	x	x
4.72_750.4372m/z	19863		2M+ACN+H	C15H26N6O4	27.2	0	0.389352054			36.54243759	100 - 18.9 - 2.51 - 0.25		His Ala Lys		750.437208	1	4.718216667	1.49E-11	5.24E-12	Infinity		x	x	x	x
4.72_750.4372m/z	23243		2M+ACN+H	C15H26N6O4	27.2	0	0.389352054			36.54243759	100 - 18.9 - 2.51 - 0.25		Ala Lys His		750.437208	1	4.718216667	1.49E-11	5.24E-12	Infinity		x	x	x	x
7.20_395.1533m/z	103532		M+Na	C15H24N4O7	38.1	0	-1.020175202			91.62548795	100 - 18.2 - 3.01 - 0.347		Ala Ala Asp Pro		395.1533401	1	7.197933333	2.04E-11	7.06E-12	Infinity		x	x	x	x
7.20_395.1533m/z	103722		M+Na	C15H24N4O7	38.1	0	-1.020175202			91.62548795	100 - 18.2 - 3.01 - 0.347		Ala Ala Pro Asp		395.1533401	1	7.197933333	2.04E-11	7.06E-12	Infinity		x	x	x	x
7.20_395.1533m/z	104292		M+Na	C15H24N4O7	38.1	0	-1.020175202			91.62548795	100 - 18.2 - 3.01 - 0.347		Ala Asp Ala Pro		395.1533401	1	7.197933333	2.04E-11	7.06E-12	Infinity		x	x	x	x
7.20_395.1533m/z	104520		M+Na	C15H24N4O7	38.1	0	-1.020175202			91.62548795	100 - 18.2 - 3.01 - 0.347		Ala Asp Pro Ala		395.1533401	1	7.197933333	2.04E-11	7.06E-12	Infinity		x	x	x	x
7.20_395.1533m/z	104792		M+Na	C15H24N4O7	38.1	0	-1.020175202			91.62548795	100 - 18.2 - 3.01 - 0.347		Ala Glu Gly Pro		395.1533401	1	7.197933333	2.04E-11	7.06E-12	Infinity		x	x	x	x
7.20_395.1533m/z	104925		M+Na	C15H24N4O7	38.1	0	-1.020175202			91.62548795	100 - 18.2 - 3.01 - 0.347		Ala Glu Pro Gly		395.1533401	1	7.197933333	2.04E-11	7.06E-12	Infinity		x	x	x	x
7.20_395.1533m/z	105552		M+Na	C15H24N4O7	38.1	0	-1.020175202			91.62548795	100 - 18.2 - 3.01 - 0.347		Ala Gly Glu Pro		395.1533401	1	7.197933333	2.04E-11	7.06E-12	Infinity		x	x	x	x
7.20_395.1533m/z	105723		M+Na	C15H24N4O7	38.1	0	-1.020175202			91.62548795	100 - 18.2 - 3.01 - 0.347		Ala Gly Pro Glu		395.1533401	1	7.197933333	2.04E-11	7.06E-12	Infinity		x	x	x	x
7.20_395.1533m/z	108282		M+Na	C15H24N4O7	38.1	0	-1.020175202			91.62548795	100 - 18.2 - 3.01 - 0.347		Ala Pro Ala Asp		395.1533401	1	7.197933333	2.04E-11	7.06E-12	Infinity		x	x	x	x
7.20_395.1533m/z	108320		M+Na	C15H24N4O7	38.1	0	-1.020175202			91.62548795	100 - 18.2 - 3.01 - 0.347		Ala Pro Asp Ala		395.1533401	1	7.197933333	2.04E-11	7.06E-12	Infinity		x	x	x	x
7.20_395.1533m/z	108345		M+Na	C15H24N4O7	38.1	0	-1.020175202			91.62548795	100 - 18.2 - 3.01 - 0.347		Ala Pro Glu Gly		395.1533401	1	7.197933333	2.04E-11	7.06E-12	Infinity		x	x	x	x
7.20_395.1533m/z	108383		M+Na	C15H24N4O7	38.1	0	-1.020175202			91.62548795	100 - 18.2 - 3.01 - 0.347		Ala Pro Gly Glu		395.1533401	1	7.197933333	2.04E-11	7.06E-12	Infinity		x	x	x	x
7.20_395.1533m/z	119492		M+Na	C15H24N4O7	38.1	0	-1.020175202			91.62548795	100 - 18.2 - 3.01 - 0.347		Asp Ala Ala Pro		395.1533401	1	7.197933333	2.04E-11	7.06E-12	Infinity		x	x	x	x
7.20_395.1533m/z	119720		M+Na	C15H24N4O7	38.1	0	-1.020175202			91.62548795	100 - 18.2 - 3.01 - 0.347		Asp Ala Pro Ala		395.1533401	1	7.197933333	2.04E-11	7.06E-12	Infinity		x	x	x	x
7.20_395.1533m/z	124280		M+Na	C15H24N4O7	38.1	0	-1.020175202			91.62548795	100 - 18.2 - 3.01 - 0.347		Asp Pro Ala Ala		395.1533401	1	7.197933333	2.04E-11	7.06E-12	Infinity		x	x	x	x
7.20_395.1533m/z	127592		M+Na	C15H24N4O7	38.1	0	-1.020175202			91.62548795	100 - 18.2 - 3.01 - 0.347		Glu Ala Gly Pro		395.1533401	1	7.197933333	2.04E-11	7.06E-12	Infinity		x	x	x	x
7.20_395.1533m/z	127725		M+Na	C15H24N4O7	38.1	0	-1.020175202			91.62548795	100 - 18.2 - 3.01 - 0.347		Glu Ala Pro Gly		395.1533401	1	7.197933333	2.04E-11	7.06E-12	Infinity		x	x	x	x
7.20_395.1533m/z	129492		M+Na	C15H24N4O7	38.1	0	-1.020175202			91.62548795	100 - 18.2 - 3.01 - 0.347		Glu Gly Ala Pro		395.1533401	1	7.197933333	2.04E-11	7.06E-12	Infinity		x	x	x	x
7.20_395.1533m/z	129720		M+Na	C15H24N4O7	38.1	0	-1.020175202			91.62548795	100 - 18.2 - 3.01 - 0.347		Glu Gly Pro Ala		395.1533401	1	7.197933333	2.04E-11	7.06E-12	Infinity		x	x	x	x
7.20_395.1533m/z	132285		M+Na	C15H24N4O7	38.1	0	-1.020175202			91.62548795	100 - 18.2 - 3.01 - 0.347		Glu Pro Ala Gly		395.1533401	1	7.197933333	2.04E-11	7.06E-12	Infinity		x	x	x	x
7.20_395.1533m/z	132380		M+Na	C15H24N4O7	38.1	0	-1.020175202			91.62548795	100 - 18.2 - 3.01 - 0.347		Glu Pro Gly Ala		395.1533401	1	7.197933333	2.04E-11	7.06E-12	Infinity		x	x	x	x
7.20_395.1533m/z	143551		M+Na	C15H24N4O7	38.1	0	-1.020175202			91.62548795	100 - 18.2 - 3.01 - 0.347		Gly Ala Glu Pro		395.1533401	1	7.197933333	2.04E-11	7.06E-12	Infinity		x	x	x	x
7.20_395.1533m/z	143722		M+Na	C15H24N4O7	38.1	0	-1.020175202			91.62548795	100 - 18.2 - 3.01 - 0.347		Gly Ala Pro Glu		395.1533401	1	7.197933333	2.04E-11	7.06E-12	Infinity		x	x	x	x
7.20_395.1533m/z	144691		M+Na	C15H24N4O7	38.1	0	-1.020175202			91.62548795	100 - 18.2 - 3.01 - 0.347		Gly Glu Ala Pro		395.1533401	1	7.197933333	2.04E-11	7.06E-12	Infinity		x	x	x	x
7.20_395.1533m/z	144919		M+Na	C15H24N4O7	38.1	0	-1.020175202			91.62548795	100 - 18.2 - 3.01 - 0.347		Gly Glu Pro Ala		395.1533401	1	7.197933333	2.04E-11	7.06E-12	Infinity		x	x	x	x
7.20_395.1533m/z	148282		M+Na	C15H24N4O7	38.1	0	-1.020175202			91.62548795	100 - 18.2 - 3.01 - 0.347		Gly Pro Ala Glu		395.1533401	1	7.197933333	2.04E-11	7.06E-12	Infinity		x	x	x	x
7.20_395.1533m/z	148339		M+Na	C15H24N4O7	38.1	0	-1.020175202			91.62548795	100 - 18.2 - 3.01 - 0.347		Gly Pro Glu Ala		395.1533401	1	7.197933333	2.04E-11	7.06E-12	Infinity		x	x	x	x
7.20_395.1533m/z	16356		M+ACN+Na	C13H21N3O7	38.5	0	-1.146567414			93.98668607	100 - 15.7 - 2.59 - 0.277		Pro Ser Glu		395.1533401	1	7.197933333	2.04E-11	7.06E-12	Infinity		x	x	x	x
7.20_395.1533m/z	16466		M+Na	C15H24N4O7	38.1	0	-1.020175202			91.62548795	100 - 18.2 - 3.01 - 0.347		Pro Gln Glu		395.1533401	1	7.197933333	2.04E-11	7.06E-12	Infinity		x	x	x	x
7.20_395.1533m/z	17296		M+Na	C15H24N4O7	38.1	0	-1.020175202			91.62548795	100 - 18.2 - 3.01 - 0.347		Pro Glu Gln		395.1533401	1	7.197933333	2.04E-11	7.06E-12	Infinity		x	x	x	x
7.20_395.1533m/z	17976		M+ACN+Na	C13H21N3O7	38.5	0	-1.146567414			93.98668607	100 - 15.7 - 2.59 - 0.277		Ser Pro Glu		395.1533401	1	7.197933333	2.04E-11	7.06E-12	Infinity		x	x	x	x
7.20_395.1533m/z	18364		M+ACN+Na	C13H21N3O7	38.5	0	-1.146567414			93.98668607	100 - 15.7 - 2.59 - 0.277		Thr Asp Pro		395.1533401	1	7.197933333	2.04E-11	7.06E-12	Infinity		x	x	x	x
7.20_395.1533m/z	18729		M+ACN+Na	C13H21N3O7	38.5	0	-1.146567414			93.98668607	100 - 15.7 - 2.59 - 0.277		Thr Pro Asp		395.1533401	1	7.197933333	2.04E-11	7.06E-12	Infinity		x	x	x	x
7.20_395.1533m/z	18847		M+ACN+Na	C13H21N3O7	38.5	0	-1.146567414			93.98668607	100 - 15.7 - 2.59 - 0.277		Pro Glu Ser		395.1533401	1	7.197933333	2.04E-11	7.06E-12	Infinity		x	x	x	x
7.20_395.1533m/z	19294		M+ACN+Na	C13H21N3O7	38.5	0	-1.146567414			93.98668607	100 - 15.7 - 2.59 - 0.277		Pro Thr Asp		395.1533401	1	7.197933333	2.04E-11	7.06E-12	Infinity		x	x	x	x
7.20_395.1533m/z	19487		M+ACN+Na	C13H21N3O7	38.5	0	-1.146567414			93.98668607	100 - 15.7 - 2.59 - 0.277		Glu Ser Pro		395.1533401	1	7.197933333	2.04E-11	7.06E-12	Infinity		x	x	x	x
7.20_395.1533m/z	199481		M+Na	C15H24N4O7	38.1	0	-1.020175202			91.62548795	100 - 18.2 - 3.01 - 0.347		Pro Ala Ala Asp		395.1533401	1	7.197933333	2.04E-11	7.06E-12	Infinity		x	x	x	x
7.20_395.1533m/z	199519		M+Na	C15H24N4O7	38.1	0	-1.020175202			91.62548795	100 - 18.2 - 3.01 - 0.347		Pro Ala Asp Ala		395.1533401	1	7.197933333	2.04E-11	7.06E-12	Infinity		x	x	x	x
7.20_395.1533m/z	199544		M+Na	C15H24N4O7	38.1	0	-1.020175202			91.62548795	100 - 18.2 - 3.01 - 0.347		Pro Ala Glu Gly		395.1533401	1	7.197933333	2.04E-11	7.06E-12	Infinity		x	x	x	x
7.20_395.1533m/z	199582		M+Na	C15H24N4O7	38.1	0	-1.020175202			91.62548795	100 - 18.2 - 3.01 - 0.347		Pro Ala Gly Glu		395.1533401	1	7.197933333	2.04E-11	7.06E-12	Infinity		x	x	x	x
7.20_395.1533m/z	200279		M+Na	C15H24N4O7	38.1	0	-1.020175202			91.62548795	100 - 18.2 - 3.01 - 0.347		Pro Asp Ala Ala		395.1533401	1	7.197933333	2.04E-11	7.06E-12	Infinity		x	x	x	x
7.20_395.1533m/z	200684		M+Na	C15H24N4O7	38.1	0	-1.020175202			91.62548795	100 - 18.2 - 3.01 - 0.347		Pro Glu Ala Gly		395.1533401	1	7.197933333	2.04E-11	7.06E-12	Infinity		x	x	x	x
7.20_395.1533m/z	200779		M+Na	C15H24N4O7	38.1	0	-1.020175202			91.62548795	100 - 18.2 - 3.01 - 0.347		Pro Glu Gly Ala		395.1533401	1	7.197933333	2.04E-11	7.06E-12	Infinity		x	x	x	x
7.20_395.1533m/z	201482		M+Na	C15H24N4O7	38.1	0	-1.020175202			91.62548795	100 - 18.2 - 3.01 - 0.347		Pro Gly Ala Glu		395.1533401	1	7.197933333	2.04E-11	7.06E-12	Infinity		x	x	x	x
7.20_395.1533m/z	201539		M+Na	C15H24N4O7	38.1	0	-1.020175202			91.62548795	100 - 18.2 - 3.01 - 0.347		Pro Gly Glu Ala		395.1533401	1	7.197933333	2.04E-11	7.06E-12	Infinity		x	x	x	x
7.20_395.1533m/z	20210		M+ACN+Na	C13H21N3O7	38.5	0	-1.146567414			93.98668607	100 - 15.7 - 2.59 - 0.277		Pro Asp Thr		395.1533401	1	7.197933333	2.04E-11	7.06E-12	Infinity		x	x	x	x
7.20_395.1533m/z	20454		M+ACN+Na	C13H21N3O7	38.5	0	-1.146567414			93.98668607	100 - 15.7 - 2.59 - 0.277		Asp Pro Thr		395.1533401	1	7.197933333	2.04E-11	7.06E-12	Infinity		x	x	x	x
7.20_395.1533m/z	20549		M+ACN+Na	C13H21N3O7	38.5	0	-1.146567414			93.98668607	100 - 15.7 - 2.59 - 0.277		Asp Thr Pro		395.1533401	1	7.197933333	2.04E-11	7.06E-12	Infinity		x	x	x	x
7.20_395.1533m/z	21778		M+Na	C15H24N4O7	38.1	0	-1.020175202			91.62548795	100 - 18.2 - 3.01 - 0.347		Gln Pro Glu		395.1533401	1	7.197933333	2.04E-11	7.06E-12	Infinity		x	x	x	x
7.20_395.1533m/z	21820		M+Na	C15H24N4O7	38.1	0	-1.020175202			91.62548795	100 - 18.2 - 3.01 - 0.347		Gln Glu Pro		395.1533401	1	7.197933333	2.04E-11	7.06E-12	Infinity		x	x	x	x
7.20_395.1533m/z	22510		M+Na	C15H24N4O7	38.1	0	-1.020175202			91.62548795	100 - 18.2 - 3.01 - 0.347		Glu Gln Pro		395.1533401	1	7.197933333	2.04E-11	7.06E-12	Infinity		x	x	x	x
7.20_395.1533m/z	22775		M+ACN+Na	C13H21N3O7	38.5	0	-1.146567414			93.98668607	100 - 15.7 - 2.59 - 0.277		Glu Pro Ser		395.1533401	1	7.197933333	2.04E-11	7.06E-12	Infinity		x	x	x	x
7.20_395.1533m/z	23147		M+Na	C15H24N4O7	38.1	0	-1.020175202			91.62548795	100 - 18.2 - 3.01 - 0.347		Glu Pro Gln		395.1533401	1	7.197933333	2.04E-11	7.06E-12	Infinity		x	x	x	x
7.20_395.1533m/z	23428		M+ACN+Na	C13H21N3O7	38.5	0	-1.146567414			93.98668607	100 - 15.7 - 2.59 - 0.277		Ser Glu Pro		395.1533401	1	7.197933333	2.04E-11	7.06E-12	Infinity		x	x	x	x
7.20_395.1533m/z	71660		M+Na	C15H24N4O7	38.1	0	-1.020175202			91.62548795	100 - 18.2 - 3.01 - 0.347		Clavamycin F		395.1533401	1	7.197933333	2.04E-11	7.06E-12	Infinity		x	x	x	x
1.05_299.2113m/z	1970		M+ACN+H	C17H23NO	37.8	0	-2.025705889			91.47910669	100 - 19.1 - 1.92 - 0.136		Dextrorphan		299.2112689	1	1.0495	2.19E-11	7.53E-12	Infinity		x	x	x	x
1.05_299.2113m/z	43229		M+ACN+H	C17H23NO	37.8	0	-2.025705889			91.47910669	100 - 19.1 - 1.92 - 0.136		Levorphanol		299.2112689	1	1.0495	2.19E-11	7.53E-12	Infinity		x	x	x	x
1.05_299.2113m/z	44219		M+CH3OH+H	C18H22N2	37.6	0	-1.957222243			90.39917915	100 - 20.5 - 1.98 - 0.122		CYCLIZINE		299.2112689	1	1.0495	2.19E-11	7.53E-12	Infinity		x	x	x	x
1.05_299.2113m/z	501		M+CH3OH+H	C18H22N2	37.6	0	-1.957222244			90.39917915	100 - 20.5 - 1.98 - 0.122		Demethylimipramine		299.2112689	1	1.0495	2.19E-11	7.53E-12	Infinity		x	x	x	x
1.05_299.2113m/z	75292		M+Na	C16H33ClO	34	0	0.198634375			70.26043436	100 - 17.7 - 33.6 - 5.78 - 0.544		2-chlorohexadecanol		299.2112689	1	1.0495	2.19E-11	7.53E-12	Infinity		x	x	x	x
1.05_299.2113m/z	85336		M+ACN+H	C17H23NO	37.8	0	-2.025705889			91.47910669	100 - 19.1 - 1.92 - 0.136	http://nonlinear.com/redirect/outbound?p=hmdb&param=HMDB14045	3-Methoxymorphinan		299.2112689	1	1.0495	2.19E-11	7.53E-12	Infinity		x	x	x	x
1.05_299.2113m/z	86910		M+CH3OH+H	C18H22N2	37.6	0	-1.957222244			90.39917915	100 - 20.5 - 1.98 - 0.122	http://nonlinear.com/redirect/outbound?p=hmdb&param=HMDB30356	14,19-Didehydrocondyfolan		299.2112689	1	1.0495	2.19E-11	7.53E-12	Infinity		x	x	x	x
1.05_299.2113m/z	96617		M+CH3OH+H	C18H22N2	37.6	0	-1.957222244			90.39917915	100 - 20.5 - 1.98 - 0.122		1,4-Dibenzylpiperazine		299.2112689	1	1.0495	2.19E-11	7.53E-12	Infinity		x	x	x	x
6.50_745.4887m/z	103110		M+2Na-H	C38H73N2O7P	34.8	0	2.916701113			77.39774314	100 - 42.9 - 10.4 - 1.84 - 0.26		PE-Cer(d14:2(4E,6E)/22:1(13Z)(2OH))		745.4887474	1	6.49925	2.24E-11	7.65E-12	22.27521777		x	x	x	x
6.50_745.4887m/z	103129		M+2Na-H	C38H73N2O7P	34.8	0	2.916701113			77.39774314	100 - 42.9 - 10.4 - 1.84 - 0.26		PE-Cer(d16:2(4E,6E)/20:1(11Z)(2OH))		745.4887474	1	6.49925	2.24E-11	7.65E-12	22.27521777		x	x	x	x
6.50_745.4887m/z	43271		M+H-H2O	C43H70O11	34.6	0	0.291979559			73.20841469	100 - 47.7 - 13.4 - 2.77 - 0.463		Narasin B		745.4887474	1	6.49925	2.24E-11	7.65E-12	22.27521777		x	x	x	x
6.50_745.4887m/z	71107		M+H-H2O	C43H70O11	34.6	0	0.291979559			73.20841469	100 - 47.7 - 13.4 - 2.77 - 0.463		A28086B		745.4887474	1	6.49925	2.24E-11	7.65E-12	22.27521777		x	x	x	x
5.03_719.4184m/z	16220		2M+H	C16H29N3O6	29.5	0	-0.217209777			47.77107229	100 - 19 - 2.94 - 0.33		Ile Asp Ile		719.4183917	1	5.028183333	2.66E-11	8.98E-12	Infinity		x	x	x	x
5.03_719.4184m/z	16261		2M+H	C16H29N3O6	29.5	0	-0.217209777			47.77107229	100 - 19 - 2.94 - 0.33		Ile Glu Val		719.4183917	1	5.028183333	2.66E-11	8.98E-12	Infinity		x	x	x	x
5.03_719.4184m/z	17155		2M+H	C16H29N3O6	29.5	0	-0.217209777			47.77107229	100 - 19 - 2.94 - 0.33		Asp Ile Leu		719.4183917	1	5.028183333	2.66E-11	8.98E-12	Infinity		x	x	x	x
5.03_719.4184m/z	17156		2M+H	C16H29N3O6	29.5	0	-0.217209777			47.77107229	100 - 19 - 2.94 - 0.33		Glu Val Leu		719.4183917	1	5.028183333	2.66E-11	8.98E-12	Infinity		x	x	x	x
5.03_719.4184m/z	17332		2M+H	C16H29N3O6	29.5	0	-0.217209777			47.77107229	100 - 19 - 2.94 - 0.33		Leu Asp Leu		719.4183917	1	5.028183333	2.66E-11	8.98E-12	Infinity		x	x	x	x
5.03_719.4184m/z	17542		2M+H	C16H29N3O6	29.5	0	-0.217209777			47.77107229	100 - 19 - 2.94 - 0.33		Ile Leu Asp		719.4183917	1	5.028183333	2.66E-11	8.98E-12	Infinity		x	x	x	x
5.03_719.4184m/z	18085		2M+H	C16H29N3O6	29.5	0	-0.217209777			47.77107229	100 - 19 - 2.94 - 0.33		Leu Asp Ile		719.4183917	1	5.028183333	2.66E-11	8.98E-12	Infinity		x	x	x	x
5.03_719.4184m/z	18158		2M+H	C16H29N3O6	29.5	0	-0.217209777			47.77107229	100 - 19 - 2.94 - 0.33		Leu Val Glu		719.4183917	1	5.028183333	2.66E-11	8.98E-12	Infinity		x	x	x	x
5.03_719.4184m/z	18194		2M+H	C16H29N3O6	29.5	0	-0.217209777			47.77107229	100 - 19 - 2.94 - 0.33		Leu Ile Asp		719.4183917	1	5.028183333	2.66E-11	8.98E-12	Infinity		x	x	x	x
5.03_719.4184m/z	18240		2M+H	C16H29N3O6	29.5	0	-0.217209777			47.77107229	100 - 19 - 2.94 - 0.33		Ile Asp Leu		719.4183917	1	5.028183333	2.66E-11	8.98E-12	Infinity		x	x	x	x
5.03_719.4184m/z	19298		2M+H	C16H29N3O6	29.5	0	-0.217209777			47.77107229	100 - 19 - 2.94 - 0.33		Val Leu Glu		719.4183917	1	5.028183333	2.66E-11	8.98E-12	Infinity		x	x	x	x
5.03_719.4184m/z	19672		2M+H	C16H29N3O6	29.5	0	-0.217209777			47.77107229	100 - 19 - 2.94 - 0.33		Glu Leu Val		719.4183917	1	5.028183333	2.66E-11	8.98E-12	Infinity		x	x	x	x
5.03_719.4184m/z	19748		2M+H	C16H29N3O6	29.5	0	-0.217209777			47.77107229	100 - 19 - 2.94 - 0.33		Leu Glu Val		719.4183917	1	5.028183333	2.66E-11	8.98E-12	Infinity		x	x	x	x
5.03_719.4184m/z	20283		2M+H	C16H29N3O6	29.5	0	-0.217209777			47.77107229	100 - 19 - 2.94 - 0.33		Ile Ile Asp		719.4183917	1	5.028183333	2.66E-11	8.98E-12	Infinity		x	x	x	x
5.03_719.4184m/z	20390		2M+H	C16H29N3O6	29.5	0	-0.217209777			47.77107229	100 - 19 - 2.94 - 0.33		Ile Val Glu		719.4183917	1	5.028183333	2.66E-11	8.98E-12	Infinity		x	x	x	x
5.03_719.4184m/z	20666		2M+H	C16H29N3O6	29.5	0	-0.217209777			47.77107229	100 - 19 - 2.94 - 0.33		Val Glu Ile		719.4183917	1	5.028183333	2.66E-11	8.98E-12	Infinity		x	x	x	x
5.03_719.4184m/z	21129		2M+H	C16H29N3O6	29.5	0	-0.217209777			47.77107229	100 - 19 - 2.94 - 0.33		Glu Ile Val		719.4183917	1	5.028183333	2.66E-11	8.98E-12	Infinity		x	x	x	x
5.03_719.4184m/z	21134		2M+H	C16H29N3O6	29.5	0	-0.217209777			47.77107229	100 - 19 - 2.94 - 0.33		Asp Leu Ile		719.4183917	1	5.028183333	2.66E-11	8.98E-12	Infinity		x	x	x	x
5.03_719.4184m/z	21656		2M+H	C16H29N3O6	29.5	0	-0.217209777			47.77107229	100 - 19 - 2.94 - 0.33		Asp Ile Ile		719.4183917	1	5.028183333	2.66E-11	8.98E-12	Infinity		x	x	x	x
5.03_719.4184m/z	22126		2M+H	C16H29N3O6	29.5	0	-0.217209777			47.77107229	100 - 19 - 2.94 - 0.33		Val Glu Leu		719.4183917	1	5.028183333	2.66E-11	8.98E-12	Infinity		x	x	x	x
5.03_719.4184m/z	22134		2M+H	C16H29N3O6	29.5	0	-0.217209777			47.77107229	100 - 19 - 2.94 - 0.33		Leu Leu Asp		719.4183917	1	5.028183333	2.66E-11	8.98E-12	Infinity		x	x	x	x
5.03_719.4184m/z	22182		2M+H	C16H29N3O6	29.5	0	-0.217209777			47.77107229	100 - 19 - 2.94 - 0.33		Glu Val Ile		719.4183917	1	5.028183333	2.66E-11	8.98E-12	Infinity		x	x	x	x
5.03_719.4184m/z	22210		2M+H	C16H29N3O6	29.5	0	-0.217209777			47.77107229	100 - 19 - 2.94 - 0.33		Val Ile Glu		719.4183917	1	5.028183333	2.66E-11	8.98E-12	Infinity		x	x	x	x
5.03_719.4184m/z	23212		2M+H	C16H29N3O6	29.5	0	-0.217209777			47.77107229	100 - 19 - 2.94 - 0.33		Asp Leu Leu		719.4183917	1	5.028183333	2.66E-11	8.98E-12	Infinity		x	x	x	x
5.03_719.4184m/z	264394		M+ACN+H	C31H51N9O8	30.9	0	-2.204733328			57.31890733	100 - 37.7 - 8.57 - 1.44 - 0.197		Ile Lys Arg Asp Phe		719.4183917	1	5.028183333	2.66E-11	8.98E-12	Infinity		x	x	x	x
5.03_719.4184m/z	DGDG(14:1/7:0)		M+H-H2O	C36H64O15	30.9	0	-3.858353666			59.07162406	100 - 40.2 - 11 - 2.24 - 0.38	http://nonlinear.com/redirect/outbound?p=lipidblast&param=DGDG%2814%3A1%2F7%3A0%29	DGDG(14:1/7:0)		719.4183917	1	5.028183333	2.66E-11	8.98E-12	Infinity		x	x	x	x
5.03_719.4184m/z	DGDG(15:1/6:0)		M+H-H2O	C36H64O15	30.9	0	-3.858353666			59.07162406	100 - 40.2 - 11 - 2.24 - 0.38	http://nonlinear.com/redirect/outbound?p=lipidblast&param=DGDG%2815%3A1%2F6%3A0%29	DGDG(15:1/6:0)		719.4183917	1	5.028183333	2.66E-11	8.98E-12	Infinity		x	x	x	x
5.03_719.4184m/z	DGDG(16:1/5:0)		M+H-H2O	C36H64O15	30.9	0	-3.858353666			59.07162406	100 - 40.2 - 11 - 2.24 - 0.38	http://nonlinear.com/redirect/outbound?p=lipidblast&param=DGDG%2816%3A1%2F5%3A0%29	DGDG(16:1/5:0)		719.4183917	1	5.028183333	2.66E-11	8.98E-12	Infinity		x	x	x	x
5.03_719.4184m/z	DGDG(17:1/4:0)		M+H-H2O	C36H64O15	30.9	0	-3.858353666			59.07162406	100 - 40.2 - 11 - 2.24 - 0.38	http://nonlinear.com/redirect/outbound?p=lipidblast&param=DGDG%2817%3A1%2F4%3A0%29	DGDG(17:1/4:0)		719.4183917	1	5.028183333	2.66E-11	8.98E-12	Infinity		x	x	x	x
5.03_719.4184m/z	DGDG(18:1/3:0)		M+H-H2O	C36H64O15	30.9	0	-3.858353666			59.07162406	100 - 40.2 - 11 - 2.24 - 0.38	http://nonlinear.com/redirect/outbound?p=lipidblast&param=DGDG%2818%3A1%2F3%3A0%29	DGDG(18:1/3:0)		719.4183917	1	5.028183333	2.66E-11	8.98E-12	Infinity		x	x	x	x
5.03_719.4184m/z	DGDG(3:0/18:1)		M+H-H2O	C36H64O15	30.9	0	-3.858353666			59.07162406	100 - 40.2 - 11 - 2.24 - 0.38	http://nonlinear.com/redirect/outbound?p=lipidblast&param=DGDG%283%3A0%2F18%3A1%29	DGDG(3:0/18:1)		719.4183917	1	5.028183333	2.66E-11	8.98E-12	Infinity		x	x	x	x
5.03_719.4184m/z	DGDG(4:0/17:1)		M+H-H2O	C36H64O15	30.9	0	-3.858353666			59.07162406	100 - 40.2 - 11 - 2.24 - 0.38	http://nonlinear.com/redirect/outbound?p=lipidblast&param=DGDG%284%3A0%2F17%3A1%29	DGDG(4:0/17:1)		719.4183917	1	5.028183333	2.66E-11	8.98E-12	Infinity		x	x	x	x
5.03_719.4184m/z	DGDG(5:0/16:1)		M+H-H2O	C36H64O15	30.9	0	-3.858353666			59.07162406	100 - 40.2 - 11 - 2.24 - 0.38	http://nonlinear.com/redirect/outbound?p=lipidblast&param=DGDG%285%3A0%2F16%3A1%29	DGDG(5:0/16:1)		719.4183917	1	5.028183333	2.66E-11	8.98E-12	Infinity		x	x	x	x
5.03_719.4184m/z	DGDG(6:0/15:1)		M+H-H2O	C36H64O15	30.9	0	-3.858353666			59.07162406	100 - 40.2 - 11 - 2.24 - 0.38	http://nonlinear.com/redirect/outbound?p=lipidblast&param=DGDG%286%3A0%2F15%3A1%29	DGDG(6:0/15:1)		719.4183917	1	5.028183333	2.66E-11	8.98E-12	Infinity		x	x	x	x
5.03_719.4184m/z	DGDG(7:0/14:1)		M+H-H2O	C36H64O15	30.9	0	-3.858353666			59.07162406	100 - 40.2 - 11 - 2.24 - 0.38	http://nonlinear.com/redirect/outbound?p=lipidblast&param=DGDG%287%3A0%2F14%3A1%29	DGDG(7:0/14:1)		719.4183917	1	5.028183333	2.66E-11	8.98E-12	Infinity		x	x	x	x
2.42_287.1784m/z	165437		M+2H	C28H44N8O5	37	0	-2.300253924			87.95324493	100 - 33.9 - 6.61 - 0.941 - 0.107		Ile Arg Val Trp		287.1783514	2	2.418916667	2.65E-10	8.02E-11	Infinity		x	x	x	x
2.42_287.1784m/z	165456		M+2H	C28H44N8O5	37	0	-2.300253924			87.95324493	100 - 33.9 - 6.61 - 0.941 - 0.107		Ile Arg Trp Val		287.1783514	2	2.418916667	2.65E-10	8.02E-11	Infinity		x	x	x	x
2.42_287.1784m/z	166577		M+2H	C28H44N8O5	37	0	-2.300253924			87.95324493	100 - 33.9 - 6.61 - 0.941 - 0.107		Ile Val Arg Trp		287.1783514	2	2.418916667	2.65E-10	8.02E-11	Infinity		x	x	x	x
2.42_287.1784m/z	166653		M+2H	C28H44N8O5	37	0	-2.300253924			87.95324493	100 - 33.9 - 6.61 - 0.941 - 0.107		Ile Val Trp Arg		287.1783514	2	2.418916667	2.65E-10	8.02E-11	Infinity		x	x	x	x
2.42_287.1784m/z	166976		M+2H	C28H44N8O5	37	0	-2.300253924			87.95324493	100 - 33.9 - 6.61 - 0.941 - 0.107		Ile Trp Arg Val		287.1783514	2	2.418916667	2.65E-10	8.02E-11	Infinity		x	x	x	x
2.42_287.1784m/z	167033		M+2H	C28H44N8O5	37	0	-2.300253924			87.95324493	100 - 33.9 - 6.61 - 0.941 - 0.107		Ile Trp Val Arg		287.1783514	2	2.418916667	2.65E-10	8.02E-11	Infinity		x	x	x	x
2.42_287.1784m/z	181437		M+2H	C28H44N8O5	37	0	-2.300253924			87.95324493	100 - 33.9 - 6.61 - 0.941 - 0.107		Leu Arg Val Trp		287.1783514	2	2.418916667	2.65E-10	8.02E-11	Infinity		x	x	x	x
2.42_287.1784m/z	181456		M+2H	C28H44N8O5	37	0	-2.300253924			87.95324493	100 - 33.9 - 6.61 - 0.941 - 0.107		Leu Arg Trp Val		287.1783514	2	2.418916667	2.65E-10	8.02E-11	Infinity		x	x	x	x
2.42_287.1784m/z	182577		M+2H	C28H44N8O5	37	0	-2.300253924			87.95324493	100 - 33.9 - 6.61 - 0.941 - 0.107		Leu Val Arg Trp		287.1783514	2	2.418916667	2.65E-10	8.02E-11	Infinity		x	x	x	x
2.42_287.1784m/z	182653		M+2H	C28H44N8O5	37	0	-2.300253924			87.95324493	100 - 33.9 - 6.61 - 0.941 - 0.107		Leu Val Trp Arg		287.1783514	2	2.418916667	2.65E-10	8.02E-11	Infinity		x	x	x	x
2.42_287.1784m/z	182976		M+2H	C28H44N8O5	37	0	-2.300253924			87.95324493	100 - 33.9 - 6.61 - 0.941 - 0.107		Leu Trp Arg Val		287.1783514	2	2.418916667	2.65E-10	8.02E-11	Infinity		x	x	x	x
2.42_287.1784m/z	183033		M+2H	C28H44N8O5	37	0	-2.300253924			87.95324493	100 - 33.9 - 6.61 - 0.941 - 0.107		Leu Trp Val Arg		287.1783514	2	2.418916667	2.65E-10	8.02E-11	Infinity		x	x	x	x
2.42_287.1784m/z	218637		M+2H	C28H44N8O5	37	0	-2.300253924			87.95324493	100 - 33.9 - 6.61 - 0.941 - 0.107		Arg Ile Val Trp		287.1783514	2	2.418916667	2.65E-10	8.02E-11	Infinity		x	x	x	x
2.42_287.1784m/z	218656		M+2H	C28H44N8O5	37	0	-2.300253924			87.95324493	100 - 33.9 - 6.61 - 0.941 - 0.107		Arg Ile Trp Val		287.1783514	2	2.418916667	2.65E-10	8.02E-11	Infinity		x	x	x	x
2.42_287.1784m/z	219437		M+2H	C28H44N8O5	37	0	-2.300253924			87.95324493	100 - 33.9 - 6.61 - 0.941 - 0.107		Arg Leu Val Trp		287.1783514	2	2.418916667	2.65E-10	8.02E-11	Infinity		x	x	x	x
2.42_287.1784m/z	219456		M+2H	C28H44N8O5	37	0	-2.300253924			87.95324493	100 - 33.9 - 6.61 - 0.941 - 0.107		Arg Leu Trp Val		287.1783514	2	2.418916667	2.65E-10	8.02E-11	Infinity		x	x	x	x
2.42_287.1784m/z	222437		M+2H	C28H44N8O5	37	0	-2.300253924			87.95324493	100 - 33.9 - 6.61 - 0.941 - 0.107		Arg Val Ile Trp		287.1783514	2	2.418916667	2.65E-10	8.02E-11	Infinity		x	x	x	x
2.42_287.1784m/z	222477		M+2H	C28H44N8O5	37	0	-2.300253924			87.95324493	100 - 33.9 - 6.61 - 0.941 - 0.107		Arg Val Leu Trp		287.1783514	2	2.418916667	2.65E-10	8.02E-11	Infinity		x	x	x	x
2.42_287.1784m/z	222646		M+2H	C28H44N8O5	37	0	-2.300253924			87.95324493	100 - 33.9 - 6.61 - 0.941 - 0.107		Arg Val Trp Ile		287.1783514	2	2.418916667	2.65E-10	8.02E-11	Infinity		x	x	x	x
2.42_287.1784m/z	222648		M+2H	C28H44N8O5	37	0	-2.300253924			87.95324493	100 - 33.9 - 6.61 - 0.941 - 0.107		Arg Val Trp Leu		287.1783514	2	2.418916667	2.65E-10	8.02E-11	Infinity		x	x	x	x
2.42_287.1784m/z	222836		M+2H	C28H44N8O5	37	0	-2.300253924			87.95324493	100 - 33.9 - 6.61 - 0.941 - 0.107		Arg Trp Ile Val		287.1783514	2	2.418916667	2.65E-10	8.02E-11	Infinity		x	x	x	x
2.42_287.1784m/z	222876		M+2H	C28H44N8O5	37	0	-2.300253924			87.95324493	100 - 33.9 - 6.61 - 0.941 - 0.107		Arg Trp Leu Val		287.1783514	2	2.418916667	2.65E-10	8.02E-11	Infinity		x	x	x	x
2.42_287.1784m/z	223026		M+2H	C28H44N8O5	37	0	-2.300253924			87.95324493	100 - 33.9 - 6.61 - 0.941 - 0.107		Arg Trp Val Ile		287.1783514	2	2.418916667	2.65E-10	8.02E-11	Infinity		x	x	x	x
2.42_287.1784m/z	223028		M+2H	C28H44N8O5	37	0	-2.300253924			87.95324493	100 - 33.9 - 6.61 - 0.941 - 0.107		Arg Trp Val Leu		287.1783514	2	2.418916667	2.65E-10	8.02E-11	Infinity		x	x	x	x
2.42_287.1784m/z	242577		M+2H	C28H44N8O5	37	0	-2.300253924			87.95324493	100 - 33.9 - 6.61 - 0.941 - 0.107		Val Ile Arg Trp		287.1783514	2	2.418916667	2.65E-10	8.02E-11	Infinity		x	x	x	x
2.42_287.1784m/z	242653		M+2H	C28H44N8O5	37	0	-2.300253924			87.95324493	100 - 33.9 - 6.61 - 0.941 - 0.107		Val Ile Trp Arg		287.1783514	2	2.418916667	2.65E-10	8.02E-11	Infinity		x	x	x	x
2.42_287.1784m/z	243377		M+2H	C28H44N8O5	37	0	-2.300253924			87.95324493	100 - 33.9 - 6.61 - 0.941 - 0.107		Val Leu Arg Trp		287.1783514	2	2.418916667	2.65E-10	8.02E-11	Infinity		x	x	x	x
2.42_287.1784m/z	243453		M+2H	C28H44N8O5	37	0	-2.300253924			87.95324493	100 - 33.9 - 6.61 - 0.941 - 0.107		Val Leu Trp Arg		287.1783514	2	2.418916667	2.65E-10	8.02E-11	Infinity		x	x	x	x
2.42_287.1784m/z	245237		M+2H	C28H44N8O5	37	0	-2.300253924			87.95324493	100 - 33.9 - 6.61 - 0.941 - 0.107		Val Arg Ile Trp		287.1783514	2	2.418916667	2.65E-10	8.02E-11	Infinity		x	x	x	x
2.42_287.1784m/z	245277		M+2H	C28H44N8O5	37	0	-2.300253924			87.95324493	100 - 33.9 - 6.61 - 0.941 - 0.107		Val Arg Leu Trp		287.1783514	2	2.418916667	2.65E-10	8.02E-11	Infinity		x	x	x	x
2.42_287.1784m/z	245446		M+2H	C28H44N8O5	37	0	-2.300253924			87.95324493	100 - 33.9 - 6.61 - 0.941 - 0.107		Val Arg Trp Ile		287.1783514	2	2.418916667	2.65E-10	8.02E-11	Infinity		x	x	x	x
2.42_287.1784m/z	245448		M+2H	C28H44N8O5	37	0	-2.300253924			87.95324493	100 - 33.9 - 6.61 - 0.941 - 0.107		Val Arg Trp Leu		287.1783514	2	2.418916667	2.65E-10	8.02E-11	Infinity		x	x	x	x
2.42_287.1784m/z	246833		M+2H	C28H44N8O5	37	0	-2.300253924			87.95324493	100 - 33.9 - 6.61 - 0.941 - 0.107		Val Trp Ile Arg		287.1783514	2	2.418916667	2.65E-10	8.02E-11	Infinity		x	x	x	x
2.42_287.1784m/z	246873		M+2H	C28H44N8O5	37	0	-2.300253924			87.95324493	100 - 33.9 - 6.61 - 0.941 - 0.107		Val Trp Leu Arg		287.1783514	2	2.418916667	2.65E-10	8.02E-11	Infinity		x	x	x	x
2.42_287.1784m/z	246966		M+2H	C28H44N8O5	37	0	-2.300253924			87.95324493	100 - 33.9 - 6.61 - 0.941 - 0.107		Val Trp Arg Ile		287.1783514	2	2.418916667	2.65E-10	8.02E-11	Infinity		x	x	x	x
2.42_287.1784m/z	246968		M+2H	C28H44N8O5	37	0	-2.300253924			87.95324493	100 - 33.9 - 6.61 - 0.941 - 0.107		Val Trp Arg Leu		287.1783514	2	2.418916667	2.65E-10	8.02E-11	Infinity		x	x	x	x
2.42_287.1784m/z	250576		M+2H	C28H44N8O5	37	0	-2.300253924			87.95324493	100 - 33.9 - 6.61 - 0.941 - 0.107		Trp Ile Arg Val		287.1783514	2	2.418916667	2.65E-10	8.02E-11	Infinity		x	x	x	x
2.42_287.1784m/z	250633		M+2H	C28H44N8O5	37	0	-2.300253924			87.95324493	100 - 33.9 - 6.61 - 0.941 - 0.107		Trp Ile Val Arg		287.1783514	2	2.418916667	2.65E-10	8.02E-11	Infinity		x	x	x	x
2.42_287.1784m/z	251376		M+2H	C28H44N8O5	37	0	-2.300253924			87.95324493	100 - 33.9 - 6.61 - 0.941 - 0.107		Trp Leu Arg Val		287.1783514	2	2.418916667	2.65E-10	8.02E-11	Infinity		x	x	x	x
2.42_287.1784m/z	251433		M+2H	C28H44N8O5	37	0	-2.300253924			87.95324493	100 - 33.9 - 6.61 - 0.941 - 0.107		Trp Leu Val Arg		287.1783514	2	2.418916667	2.65E-10	8.02E-11	Infinity		x	x	x	x
2.42_287.1784m/z	253236		M+2H	C28H44N8O5	37	0	-2.300253924			87.95324493	100 - 33.9 - 6.61 - 0.941 - 0.107		Trp Arg Ile Val		287.1783514	2	2.418916667	2.65E-10	8.02E-11	Infinity		x	x	x	x
2.42_287.1784m/z	253276		M+2H	C28H44N8O5	37	0	-2.300253924			87.95324493	100 - 33.9 - 6.61 - 0.941 - 0.107		Trp Arg Leu Val		287.1783514	2	2.418916667	2.65E-10	8.02E-11	Infinity		x	x	x	x
2.42_287.1784m/z	253426		M+2H	C28H44N8O5	37	0	-2.300253924			87.95324493	100 - 33.9 - 6.61 - 0.941 - 0.107		Trp Arg Val Ile		287.1783514	2	2.418916667	2.65E-10	8.02E-11	Infinity		x	x	x	x
2.42_287.1784m/z	253428		M+2H	C28H44N8O5	37	0	-2.300253924			87.95324493	100 - 33.9 - 6.61 - 0.941 - 0.107		Trp Arg Val Leu		287.1783514	2	2.418916667	2.65E-10	8.02E-11	Infinity		x	x	x	x
2.42_287.1784m/z	254433		M+2H	C28H44N8O5	37	0	-2.300253924			87.95324493	100 - 33.9 - 6.61 - 0.941 - 0.107		Trp Val Ile Arg		287.1783514	2	2.418916667	2.65E-10	8.02E-11	Infinity		x	x	x	x
2.42_287.1784m/z	254473		M+2H	C28H44N8O5	37	0	-2.300253924			87.95324493	100 - 33.9 - 6.61 - 0.941 - 0.107		Trp Val Leu Arg		287.1783514	2	2.418916667	2.65E-10	8.02E-11	Infinity		x	x	x	x
2.42_287.1784m/z	254566		M+2H	C28H44N8O5	37	0	-2.300253924			87.95324493	100 - 33.9 - 6.61 - 0.941 - 0.107		Trp Val Arg Ile		287.1783514	2	2.418916667	2.65E-10	8.02E-11	Infinity		x	x	x	x
2.42_287.1784m/z	254568		M+2H	C28H44N8O5	37	0	-2.300253924			87.95324493	100 - 33.9 - 6.61 - 0.941 - 0.107		Trp Val Arg Leu		287.1783514	2	2.418916667	2.65E-10	8.02E-11	Infinity		x	x	x	x
1.67_226.5992m/z	105738		M+H+Na	C21H27N5O5	38	0	1.405323213			91.88782864	100 - 25 - 4.04 - 0.488		Ala Gly Pro Trp		226.5991596	2	1.669416667	3.88E-10	1.15E-10	Infinity		x	x	x	x
1.67_226.5992m/z	105852		M+H+Na	C21H27N5O5	38	0	1.405323213			91.88782864	100 - 25 - 4.04 - 0.488		Ala Gly Trp Pro		226.5991596	2	1.669416667	3.88E-10	1.15E-10	Infinity		x	x	x	x
1.67_226.5992m/z	108398		M+H+Na	C21H27N5O5	38	0	1.405323214			91.88782864	100 - 25 - 4.04 - 0.488		Ala Pro Gly Trp		226.5991596	2	1.669416667	3.88E-10	1.15E-10	Infinity		x	x	x	x
1.67_226.5992m/z	108645		M+H+Na	C21H27N5O5	38	0	1.405323214			91.88782864	100 - 25 - 4.04 - 0.488		Ala Pro Trp Gly		226.5991596	2	1.669416667	3.88E-10	1.15E-10	Infinity		x	x	x	x
1.67_226.5992m/z	110792		M+H+Na	C21H27N5O5	38	0	1.405323214			91.88782864	100 - 25 - 4.04 - 0.488		Ala Trp Gly Pro		226.5991596	2	1.669416667	3.88E-10	1.15E-10	Infinity		x	x	x	x
1.67_226.5992m/z	110925		M+H+Na	C21H27N5O5	38	0	1.405323214			91.88782864	100 - 25 - 4.04 - 0.488		Ala Trp Pro Gly		226.5991596	2	1.669416667	3.88E-10	1.15E-10	Infinity		x	x	x	x
1.67_226.5992m/z	117395		M+2H	C15H29N7O7S	36.4	0	-2.550839755			85.26767887	100 - 20.2 - 7.9 - 1.28 - 0.209		Cys Arg Ser Ser		226.5991596	2	1.669416667	3.88E-10	1.15E-10	Infinity		x	x	x	x
1.67_226.5992m/z	117775		M+2H	C15H29N7O7S	36.4	0	-2.550839755			85.26767887	100 - 20.2 - 7.9 - 1.28 - 0.209		Cys Ser Arg Ser		226.5991596	2	1.669416667	3.88E-10	1.15E-10	Infinity		x	x	x	x
1.67_226.5992m/z	117794		M+2H	C15H29N7O7S	36.4	0	-2.550839755			85.26767887	100 - 20.2 - 7.9 - 1.28 - 0.209		Cys Ser Ser Arg		226.5991596	2	1.669416667	3.88E-10	1.15E-10	Infinity		x	x	x	x
1.67_226.5992m/z	143737		M+H+Na	C21H27N5O5	38	0	1.405323213			91.88782864	100 - 25 - 4.04 - 0.488		Gly Ala Pro Trp		226.5991596	2	1.669416667	3.88E-10	1.15E-10	Infinity		x	x	x	x
1.67_226.5992m/z	143851		M+H+Na	C21H27N5O5	38	0	1.405323213			91.88782864	100 - 25 - 4.04 - 0.488		Gly Ala Trp Pro		226.5991596	2	1.669416667	3.88E-10	1.15E-10	Infinity		x	x	x	x
1.67_226.5992m/z	148297		M+H+Na	C21H27N5O5	38	0	1.405323214			91.88782864	100 - 25 - 4.04 - 0.488		Gly Pro Ala Trp		226.5991596	2	1.669416667	3.88E-10	1.15E-10	Infinity		x	x	x	x
1.67_226.5992m/z	148639		M+H+Na	C21H27N5O5	38	0	1.405323213			91.88782864	100 - 25 - 4.04 - 0.488		Gly Pro Trp Ala		226.5991596	2	1.669416667	3.88E-10	1.15E-10	Infinity		x	x	x	x
1.67_226.5992m/z	150691		M+H+Na	C21H27N5O5	38	0	1.405323214			91.88782864	100 - 25 - 4.04 - 0.488		Gly Trp Ala Pro		226.5991596	2	1.669416667	3.88E-10	1.15E-10	Infinity		x	x	x	x
1.67_226.5992m/z	150919		M+H+Na	C21H27N5O5	38	0	1.405323214			91.88782864	100 - 25 - 4.04 - 0.488		Gly Trp Pro Ala		226.5991596	2	1.669416667	3.88E-10	1.15E-10	Infinity		x	x	x	x
1.67_226.5992m/z	16977		M+H+Na	C21H27N5O5	38	0	1.405323214			91.88782864	100 - 25 - 4.04 - 0.488		Trp Pro Gln		226.5991596	2	1.669416667	3.88E-10	1.15E-10	Infinity		x	x	x	x
1.67_226.5992m/z	18245		M+H+Na	C21H27N5O5	38	0	1.405323213			91.88782864	100 - 25 - 4.04 - 0.488		Gln Trp Pro		226.5991596	2	1.669416667	3.88E-10	1.15E-10	Infinity		x	x	x	x
1.67_226.5992m/z	199597		M+H+Na	C21H27N5O5	38	0	1.405323214			91.88782864	100 - 25 - 4.04 - 0.488		Pro Ala Gly Trp		226.5991596	2	1.669416667	3.88E-10	1.15E-10	Infinity		x	x	x	x
1.67_226.5992m/z	199844		M+H+Na	C21H27N5O5	38	0	1.405323214			91.88782864	100 - 25 - 4.04 - 0.488		Pro Ala Trp Gly		226.5991596	2	1.669416667	3.88E-10	1.15E-10	Infinity		x	x	x	x
1.67_226.5992m/z	20095		M+H+Na	C21H27N5O5	38	0	1.405323214			91.88782864	100 - 25 - 4.04 - 0.488		Pro Trp Gln		226.5991596	2	1.669416667	3.88E-10	1.15E-10	Infinity		x	x	x	x
1.67_226.5992m/z	201497		M+H+Na	C21H27N5O5	38	0	1.405323214			91.88782864	100 - 25 - 4.04 - 0.488		Pro Gly Ala Trp		226.5991596	2	1.669416667	3.88E-10	1.15E-10	Infinity		x	x	x	x
1.67_226.5992m/z	201839		M+H+Na	C21H27N5O5	38	0	1.405323213			91.88782864	100 - 25 - 4.04 - 0.488		Pro Gly Trp Ala		226.5991596	2	1.669416667	3.88E-10	1.15E-10	Infinity		x	x	x	x
1.67_226.5992m/z	206684		M+H+Na	C21H27N5O5	38	0	1.405323214			91.88782864	100 - 25 - 4.04 - 0.488		Pro Trp Ala Gly		226.5991596	2	1.669416667	3.88E-10	1.15E-10	Infinity		x	x	x	x
1.67_226.5992m/z	20670		M+H+Na	C21H27N5O5	38	0	1.405323214			91.88782864	100 - 25 - 4.04 - 0.488		Trp Gln Pro		226.5991596	2	1.669416667	3.88E-10	1.15E-10	Infinity		x	x	x	x
1.67_226.5992m/z	206779		M+H+Na	C21H27N5O5	38	0	1.405323214			91.88782864	100 - 25 - 4.04 - 0.488		Pro Trp Gly Ala		226.5991596	2	1.669416667	3.88E-10	1.15E-10	Infinity		x	x	x	x
1.67_226.5992m/z	216194		M+2H	C15H29N7O7S	36.4	0	-2.550839755			85.26767887	100 - 20.2 - 7.9 - 1.28 - 0.209		Arg Cys Ser Ser		226.5991596	2	1.669416667	3.88E-10	1.15E-10	Infinity		x	x	x	x
1.67_226.5992m/z	2172		M+2H	C22H29NO9	38	0	-1.030866575			91.09319934	100 - 24.8 - 4.8 - 0.683		4-Hydroxypropranolol glucuronide		226.5991596	2	1.669416667	3.88E-10	1.15E-10	Infinity		x	x	x	x
1.67_226.5992m/z	21775		M+H+Na	C21H27N5O5	38	0	1.405323214			91.88782864	100 - 25 - 4.04 - 0.488		Pro Gln Trp		226.5991596	2	1.669416667	3.88E-10	1.15E-10	Infinity		x	x	x	x
1.67_226.5992m/z	221514		M+2H	C15H29N7O7S	36.4	0	-2.550839754			85.26767887	100 - 20.2 - 7.9 - 1.28 - 0.209		Arg Ser Cys Ser		226.5991596	2	1.669416667	3.88E-10	1.15E-10	Infinity		x	x	x	x
1.67_226.5992m/z	221780		M+2H	C15H29N7O7S	36.4	0	-2.550839754			85.26767887	100 - 20.2 - 7.9 - 1.28 - 0.209		Arg Ser Ser Cys		226.5991596	2	1.669416667	3.88E-10	1.15E-10	Infinity		x	x	x	x
1.67_226.5992m/z	22225		M+H+Na	C21H27N5O5	38	0	1.405323213			91.88782864	100 - 25 - 4.04 - 0.488		Gln Pro Trp		226.5991596	2	1.669416667	3.88E-10	1.15E-10	Infinity		x	x	x	x
1.67_226.5992m/z	224174		M+2H	C15H29N7O7S	36.4	0	-2.550839755			85.26767887	100 - 20.2 - 7.9 - 1.28 - 0.209		Ser Cys Arg Ser		226.5991596	2	1.669416667	3.88E-10	1.15E-10	Infinity		x	x	x	x
1.67_226.5992m/z	224193		M+2H	C15H29N7O7S	36.4	0	-2.550839755			85.26767887	100 - 20.2 - 7.9 - 1.28 - 0.209		Ser Cys Ser Arg		226.5991596	2	1.669416667	3.88E-10	1.15E-10	Infinity		x	x	x	x
1.67_226.5992m/z	229114		M+2H	C15H29N7O7S	36.4	0	-2.550839754			85.26767887	100 - 20.2 - 7.9 - 1.28 - 0.209		Ser Arg Cys Ser		226.5991596	2	1.669416667	3.88E-10	1.15E-10	Infinity		x	x	x	x
1.67_226.5992m/z	229380		M+2H	C15H29N7O7S	36.4	0	-2.550839754			85.26767887	100 - 20.2 - 7.9 - 1.28 - 0.209		Ser Arg Ser Cys		226.5991596	2	1.669416667	3.88E-10	1.15E-10	Infinity		x	x	x	x
1.67_226.5992m/z	229513		M+2H	C15H29N7O7S	36.4	0	-2.550839755			85.26767887	100 - 20.2 - 7.9 - 1.28 - 0.209		Ser Ser Cys Arg		226.5991596	2	1.669416667	3.88E-10	1.15E-10	Infinity		x	x	x	x
1.67_226.5992m/z	229760		M+2H	C15H29N7O7S	36.4	0	-2.550839754			85.26767887	100 - 20.2 - 7.9 - 1.28 - 0.209		Ser Ser Arg Cys		226.5991596	2	1.669416667	3.88E-10	1.15E-10	Infinity		x	x	x	x
1.67_226.5992m/z	247591		M+H+Na	C21H27N5O5	38	0	1.405323214			91.88782864	100 - 25 - 4.04 - 0.488		Trp Ala Gly Pro		226.5991596	2	1.669416667	3.88E-10	1.15E-10	Infinity		x	x	x	x
1.67_226.5992m/z	247724		M+H+Na	C21H27N5O5	38	0	1.405323214			91.88782864	100 - 25 - 4.04 - 0.488		Trp Ala Pro Gly		226.5991596	2	1.669416667	3.88E-10	1.15E-10	Infinity		x	x	x	x
1.67_226.5992m/z	249491		M+H+Na	C21H27N5O5	38	0	1.405323214			91.88782864	100 - 25 - 4.04 - 0.488		Trp Gly Ala Pro		226.5991596	2	1.669416667	3.88E-10	1.15E-10	Infinity		x	x	x	x
1.67_226.5992m/z	249719		M+H+Na	C21H27N5O5	38	0	1.405323214			91.88782864	100 - 25 - 4.04 - 0.488		Trp Gly Pro Ala		226.5991596	2	1.669416667	3.88E-10	1.15E-10	Infinity		x	x	x	x
1.67_226.5992m/z	252284		M+H+Na	C21H27N5O5	38	0	1.405323213			91.88782864	100 - 25 - 4.04 - 0.488		Trp Pro Ala Gly		226.5991596	2	1.669416667	3.88E-10	1.15E-10	Infinity		x	x	x	x
1.67_226.5992m/z	252379		M+H+Na	C21H27N5O5	38	0	1.405323213			91.88782864	100 - 25 - 4.04 - 0.488		Trp Pro Gly Ala		226.5991596	2	1.669416667	3.88E-10	1.15E-10	Infinity		x	x	x	x
4.95_747.4226m/z	103594		2M+H	C14H27N7O5	32.8	0	0.849094767			64.86461248	100 - 18.2 - 2.6 - 0.272		Ala Ala Gly Arg		747.4226442	1	4.949433333	4.37E-10	1.29E-10	Infinity		x	x	x	x
4.95_747.4226m/z	103765		2M+H	C14H27N7O5	32.8	0	0.849094767			64.86461248	100 - 18.2 - 2.6 - 0.272		Ala Ala Arg Gly		747.4226442	1	4.949433333	4.37E-10	1.29E-10	Infinity		x	x	x	x
4.95_747.4226m/z	105494		2M+H	C14H27N7O5	32.8	0	0.849094767			64.86461248	100 - 18.2 - 2.6 - 0.272		Ala Gly Ala Arg		747.4226442	1	4.949433333	4.37E-10	1.29E-10	Infinity		x	x	x	x
4.95_747.4226m/z	105760		2M+H	C14H27N7O5	32.8	0	0.849094767			64.86461248	100 - 18.2 - 2.6 - 0.272		Ala Gly Arg Ala		747.4226442	1	4.949433333	4.37E-10	1.29E-10	Infinity		x	x	x	x
4.95_747.4226m/z	109085		2M+H	C14H27N7O5	32.8	0	0.849094767			64.86461248	100 - 18.2 - 2.6 - 0.272		Ala Arg Ala Gly		747.4226442	1	4.949433333	4.37E-10	1.29E-10	Infinity		x	x	x	x
4.95_747.4226m/z	109180		2M+H	C14H27N7O5	32.8	0	0.849094767			64.86461248	100 - 18.2 - 2.6 - 0.272		Ala Arg Gly Ala		747.4226442	1	4.949433333	4.37E-10	1.29E-10	Infinity		x	x	x	x
4.95_747.4226m/z	143493		2M+H	C14H27N7O5	32.8	0	0.849094767			64.86461248	100 - 18.2 - 2.6 - 0.272		Gly Ala Ala Arg		747.4226442	1	4.949433333	4.37E-10	1.29E-10	Infinity		x	x	x	x
4.95_747.4226m/z	143759		2M+H	C14H27N7O5	32.8	0	0.849094767			64.86461248	100 - 18.2 - 2.6 - 0.272		Gly Ala Arg Ala		747.4226442	1	4.949433333	4.37E-10	1.29E-10	Infinity		x	x	x	x
4.95_747.4226m/z	149079		2M+H	C14H27N7O5	32.8	0	0.849094767			64.86461248	100 - 18.2 - 2.6 - 0.272		Gly Arg Ala Ala		747.4226442	1	4.949433333	4.37E-10	1.29E-10	Infinity		x	x	x	x
4.95_747.4226m/z	16387		2M+H	C14H27N7O5	32.8	0	0.849094767			64.86461248	100 - 18.2 - 2.6 - 0.272		Gln Ala Arg		747.4226442	1	4.949433333	4.37E-10	1.29E-10	Infinity		x	x	x	x
4.95_747.4226m/z	18049		2M+H	C14H27N7O5	32.8	0	0.849094767			64.86461248	100 - 18.2 - 2.6 - 0.272		Arg Gln Ala		747.4226442	1	4.949433333	4.37E-10	1.29E-10	Infinity		x	x	x	x
4.95_747.4226m/z	215484		2M+H	C14H27N7O5	32.8	0	0.849094767			64.86461248	100 - 18.2 - 2.6 - 0.272		Arg Ala Ala Gly		747.4226442	1	4.949433333	4.37E-10	1.29E-10	Infinity		x	x	x	x
4.95_747.4226m/z	215579		2M+H	C14H27N7O5	32.8	0	0.849094767			64.86461248	100 - 18.2 - 2.6 - 0.272		Arg Ala Gly Ala		747.4226442	1	4.949433333	4.37E-10	1.29E-10	Infinity		x	x	x	x
4.95_747.4226m/z	21643		2M+H	C14H27N7O5	32.8	0	0.849094767			64.86461248	100 - 18.2 - 2.6 - 0.272		Arg Ala Gln		747.4226442	1	4.949433333	4.37E-10	1.29E-10	Infinity		x	x	x	x
4.95_747.4226m/z	217479		2M+H	C14H27N7O5	32.8	0	0.849094767			64.86461248	100 - 18.2 - 2.6 - 0.272		Arg Gly Ala Ala		747.4226442	1	4.949433333	4.37E-10	1.29E-10	Infinity		x	x	x	x
4.95_747.4226m/z	21979		2M+H	C14H27N7O5	32.8	0	0.849094767			64.86461248	100 - 18.2 - 2.6 - 0.272		Gln Arg Ala		747.4226442	1	4.949433333	4.37E-10	1.29E-10	Infinity		x	x	x	x
4.95_747.4226m/z	23364		2M+H	C14H27N7O5	32.8	0	0.849094767			64.86461248	100 - 18.2 - 2.6 - 0.272		Ala Arg Gln		747.4226442	1	4.949433333	4.37E-10	1.29E-10	Infinity		x	x	x	x
4.95_747.4226m/z	23425		2M+H	C14H27N7O5	32.8	0	0.849094767			64.86461248	100 - 18.2 - 2.6 - 0.272		Ala Gln Arg		747.4226442	1	4.949433333	4.37E-10	1.29E-10	Infinity		x	x	x	x
4.95_747.4226m/z	94511		M+Na	C46H60O7	35.2	0	-0.663604633			76.66434192	100 - 50.7 - 14 - 2.77 - 0.432	http://nonlinear.com/redirect/outbound?p=hmdb&param=HMDB39970	Bis(4-methoxybenzoyl)-3a,29-dihydroxy-8-multifloren-7-one		747.4226442	1	4.949433333	4.37E-10	1.29E-10	Infinity		x	x	x	x
7.51_947.3496m/z	69396		2M+Na	C26H26N2O6	37.6	0	2.363009578			90.83835633	100 - 29.4 - 5.4 - 0.74		(+)-Plicamine		947.3495781	1	7.507883333	4.75E-10	1.39E-10	Infinity		x	x	x	x
7.51_947.3496m/z	90952		2M+Na	C25H31ClO6	33.6	0	-1.596165301			70.01406239	100 - 27.6 - 36.9 - 9.48 - 1.64 - 0.215	http://nonlinear.com/redirect/outbound?p=hmdb&param=HMDB35690	6-O-Methylarmillaridin		947.3495781	1	7.507883333	4.75E-10	1.39E-10	Infinity		x	x	x	x
8.13_387.2351m/z	103588		M+ACN+H	C14H27N5O5	36.6	0	0.104941779			83.20055725	100 - 17.5 - 2.47 - 0.254		Ala Ala Gly Lys		387.2350807	1	8.127916667	5.27E-10	1.54E-10	80.51178918		x	x	x	x
8.13_387.2351m/z	103645		M+ACN+H	C14H27N5O5	36.6	0	0.104941779			83.20055725	100 - 17.5 - 2.47 - 0.254		Ala Ala Lys Gly		387.2350807	1	8.127916667	5.27E-10	1.54E-10	80.51178918		x	x	x	x
8.13_387.2351m/z	105488		M+ACN+H	C14H27N5O5	36.6	0	0.104941779			83.20055725	100 - 17.5 - 2.47 - 0.254		Ala Gly Ala Lys		387.2350807	1	8.127916667	5.27E-10	1.54E-10	80.51178918		x	x	x	x
8.13_387.2351m/z	105640		M+ACN+H	C14H27N5O5	36.6	0	0.104941779			83.20055725	100 - 17.5 - 2.47 - 0.254		Ala Gly Lys Ala		387.2350807	1	8.127916667	5.27E-10	1.54E-10	80.51178918		x	x	x	x
8.13_387.2351m/z	106685		M+ACN+H	C14H27N5O5	36.6	0	0.104941779			83.20055725	100 - 17.5 - 2.47 - 0.254		Ala Lys Ala Gly		387.2350807	1	8.127916667	5.27E-10	1.54E-10	80.51178918		x	x	x	x
8.13_387.2351m/z	106780		M+ACN+H	C14H27N5O5	36.6	0	0.104941779			83.20055725	100 - 17.5 - 2.47 - 0.254		Ala Lys Gly Ala		387.2350807	1	8.127916667	5.27E-10	1.54E-10	80.51178918		x	x	x	x
8.13_387.2351m/z	143487		M+ACN+H	C14H27N5O5	36.6	0	0.104941779			83.20055725	100 - 17.5 - 2.47 - 0.254		Gly Ala Ala Lys		387.2350807	1	8.127916667	5.27E-10	1.54E-10	80.51178918		x	x	x	x
8.13_387.2351m/z	143639		M+ACN+H	C14H27N5O5	36.6	0	0.104941779			83.20055725	100 - 17.5 - 2.47 - 0.254		Gly Ala Lys Ala		387.2350807	1	8.127916667	5.27E-10	1.54E-10	80.51178918		x	x	x	x
8.13_387.2351m/z	146679		M+ACN+H	C14H27N5O5	36.6	0	0.104941779			83.20055725	100 - 17.5 - 2.47 - 0.254		Gly Lys Ala Ala		387.2350807	1	8.127916667	5.27E-10	1.54E-10	80.51178918		x	x	x	x
8.13_387.2351m/z	167484		M+ACN+H	C14H27N5O5	36.6	0	0.104941779			83.20055725	100 - 17.5 - 2.47 - 0.254		Lys Ala Ala Gly		387.2350807	1	8.127916667	5.27E-10	1.54E-10	80.51178918		x	x	x	x
8.13_387.2351m/z	167579		M+ACN+H	C14H27N5O5	36.6	0	0.104941779			83.20055725	100 - 17.5 - 2.47 - 0.254		Lys Ala Gly Ala		387.2350807	1	8.127916667	5.27E-10	1.54E-10	80.51178918		x	x	x	x
8.13_387.2351m/z	16807		M+ACN+H	C14H27N5O5	36.6	0	0.104941779			83.20055725	100 - 17.5 - 2.47 - 0.254		Gln Lys Ala		387.2350807	1	8.127916667	5.27E-10	1.54E-10	80.51178918		x	x	x	x
8.13_387.2351m/z	169479		M+ACN+H	C14H27N5O5	36.6	0	0.104941779			83.20055725	100 - 17.5 - 2.47 - 0.254		Lys Gly Ala Ala		387.2350807	1	8.127916667	5.27E-10	1.54E-10	80.51178918		x	x	x	x
8.13_387.2351m/z	17862		M+CH3OH+H	C15H26N6O4	36.4	0	0.102266237			82.21856427	100 - 18.9 - 2.51 - 0.25		Ala His Lys		387.2350807	1	8.127916667	5.27E-10	1.54E-10	80.51178918		x	x	x	x
8.13_387.2351m/z	18248		M+CH3OH+H	C15H26N6O4	36.4	0	0.102266237			82.21856427	100 - 18.9 - 2.51 - 0.25		Lys Ala His		387.2350807	1	8.127916667	5.27E-10	1.54E-10	80.51178918		x	x	x	x
8.13_387.2351m/z	18454		M+CH3OH+H	C15H26N6O4	36.4	0	0.102266237			82.21856427	100 - 18.9 - 2.51 - 0.25		Lys His Ala		387.2350807	1	8.127916667	5.27E-10	1.54E-10	80.51178918		x	x	x	x
8.13_387.2351m/z	19450		M+CH3OH+H	C15H26N6O4	36.4	0	0.102266237			82.21856427	100 - 18.9 - 2.51 - 0.25		His Lys Ala		387.2350807	1	8.127916667	5.27E-10	1.54E-10	80.51178918		x	x	x	x
8.13_387.2351m/z	19863		M+CH3OH+H	C15H26N6O4	36.4	0	0.102266237			82.21856427	100 - 18.9 - 2.51 - 0.25		His Ala Lys		387.2350807	1	8.127916667	5.27E-10	1.54E-10	80.51178918		x	x	x	x
8.13_387.2351m/z	20608		M+ACN+H	C14H27N5O5	36.6	0	0.104941779			83.20055725	100 - 17.5 - 2.47 - 0.254		Gln Ala Lys		387.2350807	1	8.127916667	5.27E-10	1.54E-10	80.51178918		x	x	x	x
8.13_387.2351m/z	21344		M+ACN+H	C14H27N5O5	36.6	0	0.104941779			83.20055725	100 - 17.5 - 2.47 - 0.254		Lys Gln Ala		387.2350807	1	8.127916667	5.27E-10	1.54E-10	80.51178918		x	x	x	x
8.13_387.2351m/z	21524		M+ACN+H	C14H27N5O5	36.6	0	0.104941779			83.20055725	100 - 17.5 - 2.47 - 0.254		Ala Lys Gln		387.2350807	1	8.127916667	5.27E-10	1.54E-10	80.51178918		x	x	x	x
8.13_387.2351m/z	23243		M+CH3OH+H	C15H26N6O4	36.4	0	0.102266237			82.21856427	100 - 18.9 - 2.51 - 0.25		Ala Lys His		387.2350807	1	8.127916667	5.27E-10	1.54E-10	80.51178918		x	x	x	x
8.13_387.2351m/z	23367		M+ACN+H	C14H27N5O5	36.6	0	0.104941779			83.20055725	100 - 17.5 - 2.47 - 0.254		Lys Ala Gln		387.2350807	1	8.127916667	5.27E-10	1.54E-10	80.51178918		x	x	x	x
8.13_387.2351m/z	23630		M+ACN+H	C14H27N5O5	36.6	0	0.104941779			83.20055725	100 - 17.5 - 2.47 - 0.254		Ala Gln Lys		387.2350807	1	8.127916667	5.27E-10	1.54E-10	80.51178918		x	x	x	x
4.72_758.4416m/z	GPSer(18:4/18:4)		M+H-H2O	C42H66NO10P	30.9	0	3.112966615			58.02221764	100 - 46.9 - 12.8 - 2.57 - 0.416	http://nonlinear.com/redirect/outbound?p=lipidblast&param=GPSer%2818%3A4%2F18%3A4%29	GPSer(18:4/18:4)		758.4415596	1	4.718216667	6.03E-10	1.74E-10	Infinity		x	x	x	x
2.55_176.5623m/z	15803		M+2H	C12H21N3O7S	37.8	0	0.134537922			89.28808133	100 - 15.4 - 7.07 - 0.929 - 0.157		Asp Ser Met		176.5623106	2	2.548483333	1.35E-09	3.74E-10	Infinity		x	x	x	x
2.55_176.5623m/z	17449		M+2H	C12H21N3O7S	37.8	0	0.134537922			89.28808133	100 - 15.4 - 7.07 - 0.929 - 0.157		Glu Cys Thr		176.5623106	2	2.548483333	1.35E-09	3.74E-10	Infinity		x	x	x	x
2.55_176.5623m/z	18244		M+2H	C12H21N3O7S	37.8	0	0.134537922			89.28808133	100 - 15.4 - 7.07 - 0.929 - 0.157		Cys Thr Glu		176.5623106	2	2.548483333	1.35E-09	3.74E-10	Infinity		x	x	x	x
2.55_176.5623m/z	18455		M+2H	C12H21N3O7S	37.8	0	0.134537922			89.28808133	100 - 15.4 - 7.07 - 0.929 - 0.157		Ser Asp Met		176.5623106	2	2.548483333	1.35E-09	3.74E-10	Infinity		x	x	x	x
2.55_176.5623m/z	18554		M+2H	C12H21N3O7S	37.8	0	0.134537923			89.28808133	100 - 15.4 - 7.07 - 0.929 - 0.157		Thr Glu Cys		176.5623106	2	2.548483333	1.35E-09	3.74E-10	Infinity		x	x	x	x
2.55_176.5623m/z	19477		M+2H	C12H21N3O7S	37.8	0	0.134537923			89.28808133	100 - 15.4 - 7.07 - 0.929 - 0.157		Asp Met Ser		176.5623106	2	2.548483333	1.35E-09	3.74E-10	Infinity		x	x	x	x
2.55_176.5623m/z	20734		M+2H	C12H21N3O7S	37.8	0	0.134537923			89.28808133	100 - 15.4 - 7.07 - 0.929 - 0.157		Glu Thr Cys		176.5623106	2	2.548483333	1.35E-09	3.74E-10	Infinity		x	x	x	x
2.55_176.5623m/z	21159		M+2H	C12H21N3O7S	37.8	0	0.134537923			89.28808133	100 - 15.4 - 7.07 - 0.929 - 0.157		Thr Cys Glu		176.5623106	2	2.548483333	1.35E-09	3.74E-10	Infinity		x	x	x	x
2.55_176.5623m/z	21489		M+2H	C12H21N3O7S	37.8	0	0.134537923			89.28808133	100 - 15.4 - 7.07 - 0.929 - 0.157		Ser Met Asp		176.5623106	2	2.548483333	1.35E-09	3.74E-10	Infinity		x	x	x	x
2.55_176.5623m/z	21861		M+2H	C12H21N3O7S	37.8	0	0.134537922			89.28808133	100 - 15.4 - 7.07 - 0.929 - 0.157		Cys Glu Thr		176.5623106	2	2.548483333	1.35E-09	3.74E-10	Infinity		x	x	x	x
2.55_176.5623m/z	23406		M+2H	C12H21N3O7S	37.8	0	0.134537922			89.28808133	100 - 15.4 - 7.07 - 0.929 - 0.157		Met Ser Asp		176.5623106	2	2.548483333	1.35E-09	3.74E-10	Infinity		x	x	x	x
2.55_176.5623m/z	23635		M+2H	C12H21N3O7S	37.8	0	0.134537922			89.28808133	100 - 15.4 - 7.07 - 0.929 - 0.157		Met Asp Ser		176.5623106	2	2.548483333	1.35E-09	3.74E-10	Infinity		x	x	x	x
2.55_176.5623m/z	70378		M+2H	C12H21N3O7S	37.8	0	0.134537922			89.28808133	100 - 15.4 - 7.07 - 0.929 - 0.157		S-(2-Hydroxyethyl)glutathione		176.5623106	2	2.548483333	1.35E-09	3.74E-10	Infinity		x	x	x	x
2.55_176.5623m/z	86199		M+2H	C20H17NO5	37.1	0	-1.721352936			87.4109174	100 - 22.4 - 3.41 - 0.391	http://nonlinear.com/redirect/outbound?p=hmdb&param=HMDB29337	Oxoglaucine		176.5623106	2	2.548483333	1.35E-09	3.74E-10	Infinity		x	x	x	x
3.17_490.2926m/z	1420		M+Na	C29H41NO4	31.9	0	-0.391595532			59.99517395	100 - 32.4 - 5.89 - 0.776		Buprenorphine		490.2925965	1	3.168416667	2.35E-09	6.39E-10	Infinity		x	x	x	x
3.17_490.2926m/z	34531		M+H-2H2O	C24H48NO9P	31.4	0	-0.417520448			57.50368479	100 - 27.2 - 5.41 - 0.801		L-a-Lysophosphatidylserine		490.2925965	1	3.168416667	2.35E-09	6.39E-10	Infinity		x	x	x	x
3.17_490.2926m/z	40831		M+H-2H2O	C24H48NO9P	31.4	0	-0.417520448			57.50368479	100 - 27.2 - 5.41 - 0.801		PS(18:0/0:0)[U]		490.2925965	1	3.168416667	2.35E-09	6.39E-10	Infinity		x	x	x	x
3.17_490.2926m/z	42527		M+ACN+Na	C27H38O4	31.6	0	-0.429281833			58.54810618	100 - 29.8 - 5.1 - 0.639		(23S)-1α-hydroxy-25,27-didehydrovitamin D3 26,23-lactone		490.2925965	1	3.168416667	2.35E-09	6.39E-10	Infinity		x	x	x	x
3.17_490.2926m/z	42528		M+ACN+Na	C27H38O4	31.6	0	-0.429281833			58.54810618	100 - 29.8 - 5.1 - 0.639		(23R)-1α-hydroxy-25,27-didehydrovitamin D3 26,23-lactone		490.2925965	1	3.168416667	2.35E-09	6.39E-10	Infinity		x	x	x	x
3.17_490.2926m/z	46557		M+Na	C29H41NO4	31.9	0	-0.391595532			59.99517395	100 - 32.4 - 5.89 - 0.776		N-arachidonoyl tyrosine		490.2925965	1	3.168416667	2.35E-09	6.39E-10	Infinity		x	x	x	x
3.17_490.2926m/z	67076		M+ACN+Na	C27H38O4	31.6	0	-0.429281833			58.54810618	100 - 29.8 - 5.1 - 0.639		Azafrin		490.2925965	1	3.168416667	2.35E-09	6.39E-10	Infinity		x	x	x	x
3.17_490.2926m/z	72229		2M+ACN+H	C9H21ClN2O2	31	0	1.025546058			56.17310588	100 - 10.8 - 32.9 - 3.51 - 0.303		Propamocarb hydrochloride		490.2925965	1	3.168416667	2.35E-09	6.39E-10	Infinity		x	x	x	x
3.17_490.2926m/z	78834		M+H-2H2O	C24H48NO9P	31.4	0	-0.417520448			57.50368479	100 - 27.2 - 5.41 - 0.801		PS(18:0/0:0)		490.2925965	1	3.168416667	2.35E-09	6.39E-10	Infinity		x	x	x	x
3.17_490.2926m/z	GPCho(14:1/2:0)		M+H-H2O	C24H46NO8P	31.4	0	-0.432356121			57.39326072	100 - 27.2 - 5.19 - 0.742	http://nonlinear.com/redirect/outbound?p=lipidblast&param=GPCho%2814%3A1%2F2%3A0%29	GPCho(14:1/2:0)		490.2925965	1	3.168416667	2.35E-09	6.39E-10	Infinity		x	x	x	x
3.17_490.2926m/z	GPCho(2:0/14:1)		M+H-H2O	C24H46NO8P	31.4	0	-0.432356121			57.39326072	100 - 27.2 - 5.19 - 0.742	http://nonlinear.com/redirect/outbound?p=lipidblast&param=GPCho%282%3A0%2F14%3A1%29	GPCho(2:0/14:1)		490.2925965	1	3.168416667	2.35E-09	6.39E-10	Infinity		x	x	x	x
3.17_490.2926m/z	GPEtn(14:1/5:0)		M+H-H2O	C24H46NO8P	31.4	0	-0.432356121			57.39326072	100 - 27.2 - 5.19 - 0.742	http://nonlinear.com/redirect/outbound?p=lipidblast&param=GPEtn%2814%3A1%2F5%3A0%29	GPEtn(14:1/5:0)		490.2925965	1	3.168416667	2.35E-09	6.39E-10	Infinity		x	x	x	x
3.17_490.2926m/z	GPEtn(15:1/4:0)		M+H-H2O	C24H46NO8P	31.4	0	-0.432356121			57.39326072	100 - 27.2 - 5.19 - 0.742	http://nonlinear.com/redirect/outbound?p=lipidblast&param=GPEtn%2815%3A1%2F4%3A0%29	GPEtn(15:1/4:0)		490.2925965	1	3.168416667	2.35E-09	6.39E-10	Infinity		x	x	x	x
3.17_490.2926m/z	GPEtn(16:1/3:0)		M+H-H2O	C24H46NO8P	31.4	0	-0.432356121			57.39326072	100 - 27.2 - 5.19 - 0.742	http://nonlinear.com/redirect/outbound?p=lipidblast&param=GPEtn%2816%3A1%2F3%3A0%29	GPEtn(16:1/3:0)		490.2925965	1	3.168416667	2.35E-09	6.39E-10	Infinity		x	x	x	x
3.17_490.2926m/z	GPEtn(17:1/2:0)		M+H-H2O	C24H46NO8P	31.4	0	-0.432356121			57.39326072	100 - 27.2 - 5.19 - 0.742	http://nonlinear.com/redirect/outbound?p=lipidblast&param=GPEtn%2817%3A1%2F2%3A0%29	GPEtn(17:1/2:0)		490.2925965	1	3.168416667	2.35E-09	6.39E-10	Infinity		x	x	x	x
3.17_490.2926m/z	GPEtn(2:0/17:1)		M+H-H2O	C24H46NO8P	31.4	0	-0.432356121			57.39326072	100 - 27.2 - 5.19 - 0.742	http://nonlinear.com/redirect/outbound?p=lipidblast&param=GPEtn%282%3A0%2F17%3A1%29	GPEtn(2:0/17:1)		490.2925965	1	3.168416667	2.35E-09	6.39E-10	Infinity		x	x	x	x
3.17_490.2926m/z	GPEtn(3:0/16:1)		M+H-H2O	C24H46NO8P	31.4	0	-0.432356121			57.39326072	100 - 27.2 - 5.19 - 0.742	http://nonlinear.com/redirect/outbound?p=lipidblast&param=GPEtn%283%3A0%2F16%3A1%29	GPEtn(3:0/16:1)		490.2925965	1	3.168416667	2.35E-09	6.39E-10	Infinity		x	x	x	x
3.17_490.2926m/z	GPEtn(4:0/15:1)		M+H-H2O	C24H46NO8P	31.4	0	-0.432356121			57.39326072	100 - 27.2 - 5.19 - 0.742	http://nonlinear.com/redirect/outbound?p=lipidblast&param=GPEtn%284%3A0%2F15%3A1%29	GPEtn(4:0/15:1)		490.2925965	1	3.168416667	2.35E-09	6.39E-10	Infinity		x	x	x	x
3.17_490.2926m/z	GPEtn(5:0/14:1)		M+H-H2O	C24H46NO8P	31.4	0	-0.432356121			57.39326072	100 - 27.2 - 5.19 - 0.742	http://nonlinear.com/redirect/outbound?p=lipidblast&param=GPEtn%285%3A0%2F14%3A1%29	GPEtn(5:0/14:1)		490.2925965	1	3.168416667	2.35E-09	6.39E-10	Infinity		x	x	x	x
3.27_479.2747m/z	61204		M+2Na	C49H85O13P	36.6	0	-1.943597157			85.48898016	100 - 54.5 - 17.2 - 3.99 - 0.747 - 0.118	http://nonlinear.com/redirect/outbound?p=hmdb&param=HMDB09819	PI(18:0/22:5(4Z,7Z,10Z,13Z,16Z))		479.2747235	2	3.27005	4.13E-09	1.09E-09	Infinity		x	x	x	x
3.27_479.2747m/z	61205		M+2Na	C49H85O13P	36.6	0	-1.943597157			85.48898016	100 - 54.5 - 17.2 - 3.99 - 0.747 - 0.118	http://nonlinear.com/redirect/outbound?p=hmdb&param=HMDB09820	PI(18:0/22:5(7Z,10Z,13Z,16Z,19Z))		479.2747235	2	3.27005	4.13E-09	1.09E-09	Infinity		x	x	x	x
3.27_479.2747m/z	61242		M+2Na	C49H85O13P	36.6	0	-1.943597157			85.48898016	100 - 54.5 - 17.2 - 3.99 - 0.747 - 0.118	http://nonlinear.com/redirect/outbound?p=hmdb&param=HMDB09857	PI(18:2(9Z,12Z)/22:3(10Z,13Z,16Z))		479.2747235	2	3.27005	4.13E-09	1.09E-09	Infinity		x	x	x	x
3.27_479.2747m/z	61258		M+2Na	C49H85O13P	36.6	0	-1.943597157			85.48898016	100 - 54.5 - 17.2 - 3.99 - 0.747 - 0.118	http://nonlinear.com/redirect/outbound?p=hmdb&param=HMDB09873	PI(20:1(11Z)/20:4(5Z,8Z,11Z,14Z))		479.2747235	2	3.27005	4.13E-09	1.09E-09	Infinity		x	x	x	x
3.27_479.2747m/z	61259		M+2Na	C49H85O13P	36.6	0	-1.943597157			85.48898016	100 - 54.5 - 17.2 - 3.99 - 0.747 - 0.118	http://nonlinear.com/redirect/outbound?p=hmdb&param=HMDB09874	PI(20:1(11Z)/20:4(8Z,11Z,14Z,17Z))		479.2747235	2	3.27005	4.13E-09	1.09E-09	Infinity		x	x	x	x
3.27_479.2747m/z	61283		M+2Na	C49H85O13P	36.6	0	-1.943597157			85.48898016	100 - 54.5 - 17.2 - 3.99 - 0.747 - 0.118	http://nonlinear.com/redirect/outbound?p=hmdb&param=HMDB09898	PI(20:4(5Z,8Z,11Z,14Z)/20:1(11Z))		479.2747235	2	3.27005	4.13E-09	1.09E-09	Infinity		x	x	x	x
3.27_479.2747m/z	61289		M+2Na	C49H85O13P	36.6	0	-1.943597158			85.48898016	100 - 54.5 - 17.2 - 3.99 - 0.747 - 0.118	http://nonlinear.com/redirect/outbound?p=hmdb&param=HMDB09904	PI(20:4(8Z,11Z,14Z,17Z)/20:1(11Z))		479.2747235	2	3.27005	4.13E-09	1.09E-09	Infinity		x	x	x	x
3.27_479.2747m/z	61294		M+2Na	C49H85O13P	36.6	0	-1.943597157			85.48898016	100 - 54.5 - 17.2 - 3.99 - 0.747 - 0.118	http://nonlinear.com/redirect/outbound?p=hmdb&param=HMDB09909	PI(22:3(10Z,13Z,16Z)/18:2(9Z,12Z))		479.2747235	2	3.27005	4.13E-09	1.09E-09	Infinity		x	x	x	x
3.27_479.2747m/z	61302		M+2Na	C49H85O13P	36.6	0	-1.943597157			85.48898016	100 - 54.5 - 17.2 - 3.99 - 0.747 - 0.118	http://nonlinear.com/redirect/outbound?p=hmdb&param=HMDB09917	PI(22:5(4Z,7Z,10Z,13Z,16Z)/18:0)		479.2747235	2	3.27005	4.13E-09	1.09E-09	Infinity		x	x	x	x
3.27_479.2747m/z	61304		M+2Na	C49H85O13P	36.6	0	-1.943597158			85.48898016	100 - 54.5 - 17.2 - 3.99 - 0.747 - 0.118	http://nonlinear.com/redirect/outbound?p=hmdb&param=HMDB09919	PI(22:5(7Z,10Z,13Z,16Z,19Z)/18:0)		479.2747235	2	3.27005	4.13E-09	1.09E-09	Infinity		x	x	x	x
3.27_479.2747m/z	71073		M+2H	C46H72N10O12	36.6	0	1.857165818			85.39078412	100 - 54.7 - 17.1 - 3.93 - 0.722 - 0.112		Cyanopeptolin A		479.2747235	2	3.27005	4.13E-09	1.09E-09	Infinity		x	x	x	x
3.27_479.2747m/z	80329		M+2Na	C49H85O13P	36.6	0	-1.943597157			85.48898016	100 - 54.5 - 17.2 - 3.99 - 0.747 - 0.118		PI(18:1(9Z)/22:4(7Z,10Z,13Z,16Z))		479.2747235	2	3.27005	4.13E-09	1.09E-09	Infinity		x	x	x	x
3.27_479.2747m/z	80384		M+2Na	C49H85O13P	36.6	0	-1.943597157			85.48898016	100 - 54.5 - 17.2 - 3.99 - 0.747 - 0.118		PI(18:3(6Z,9Z,12Z)/22:2(13Z,16Z))		479.2747235	2	3.27005	4.13E-09	1.09E-09	Infinity		x	x	x	x
3.27_479.2747m/z	80412		M+2Na	C49H85O13P	36.6	0	-1.943597157			85.48898016	100 - 54.5 - 17.2 - 3.99 - 0.747 - 0.118		PI(18:3(9Z,12Z,15Z)/22:2(13Z,16Z))		479.2747235	2	3.27005	4.13E-09	1.09E-09	Infinity		x	x	x	x
3.27_479.2747m/z	80442		M+2Na	C49H85O13P	36.6	0	-1.943597157			85.48898016	100 - 54.5 - 17.2 - 3.99 - 0.747 - 0.118		PI(18:4(6Z,9Z,12Z,15Z)/22:1(11Z))		479.2747235	2	3.27005	4.13E-09	1.09E-09	Infinity		x	x	x	x
3.27_479.2747m/z	80513		M+2Na	C49H85O13P	36.6	0	-1.943597157			85.48898016	100 - 54.5 - 17.2 - 3.99 - 0.747 - 0.118		PI(20:0/20:5(5Z,8Z,11Z,14Z,17Z))		479.2747235	2	3.27005	4.13E-09	1.09E-09	Infinity		x	x	x	x
3.27_479.2747m/z	80570		M+2Na	C49H85O13P	36.6	0	-1.943597157			85.48898016	100 - 54.5 - 17.2 - 3.99 - 0.747 - 0.118		PI(20:2(11Z,14Z)/20:3(8Z,11Z,14Z))		479.2747235	2	3.27005	4.13E-09	1.09E-09	Infinity		x	x	x	x
3.27_479.2747m/z	80600		M+2Na	C49H85O13P	36.6	0	-1.943597157			85.48898016	100 - 54.5 - 17.2 - 3.99 - 0.747 - 0.118		PI(20:3(8Z,11Z,14Z)/20:2(11Z,14Z))		479.2747235	2	3.27005	4.13E-09	1.09E-09	Infinity		x	x	x	x
3.27_479.2747m/z	80657		M+2Na	C49H85O13P	36.6	0	-1.943597157			85.48898016	100 - 54.5 - 17.2 - 3.99 - 0.747 - 0.118		PI(20:5(5Z,8Z,11Z,14Z,17Z)/20:0)		479.2747235	2	3.27005	4.13E-09	1.09E-09	Infinity		x	x	x	x
3.27_479.2747m/z	80732		M+2Na	C49H85O13P	36.6	0	-1.943597157			85.48898016	100 - 54.5 - 17.2 - 3.99 - 0.747 - 0.118		PI(22:1(11Z)/18:4(6Z,9Z,12Z,15Z))		479.2747235	2	3.27005	4.13E-09	1.09E-09	Infinity		x	x	x	x
3.27_479.2747m/z	80761		M+2Na	C49H85O13P	36.6	0	-1.943597157			85.48898016	100 - 54.5 - 17.2 - 3.99 - 0.747 - 0.118		PI(22:2(13Z,16Z)/18:3(6Z,9Z,12Z))		479.2747235	2	3.27005	4.13E-09	1.09E-09	Infinity		x	x	x	x
3.27_479.2747m/z	80762		M+2Na	C49H85O13P	36.6	0	-1.943597157			85.48898016	100 - 54.5 - 17.2 - 3.99 - 0.747 - 0.118		PI(22:2(13Z,16Z)/18:3(9Z,12Z,15Z))		479.2747235	2	3.27005	4.13E-09	1.09E-09	Infinity		x	x	x	x
3.27_479.2747m/z	80790		M+2Na	C49H85O13P	36.6	0	-1.943597157			85.48898016	100 - 54.5 - 17.2 - 3.99 - 0.747 - 0.118		PI(22:4(7Z,10Z,13Z,16Z)/18:1(9Z))		479.2747235	2	3.27005	4.13E-09	1.09E-09	Infinity		x	x	x	x
4.15_690.3996m/z	2220		2M+ACN+H	C20H24N2O2	32.9	0	-2.699630573			67.74963781	100 - 22.7 - 2.87 - 0.262		Quinidine		690.3996312	1	4.149116667	5.06E-09	1.32E-09	Infinity		x	x	x	x
4.15_690.3996m/z	2229		2M+ACN+H	C20H24N2O2	32.9	0	-2.699630573			67.74963781	100 - 22.7 - 2.87 - 0.262		Quinine		690.3996312	1	4.149116667	5.06E-09	1.32E-09	Infinity		x	x	x	x
4.15_690.3996m/z	67358		2M+ACN+H	C20H24N2O2	32.9	0	-2.699630573			67.74963781	100 - 22.7 - 2.87 - 0.262		Affinine		690.3996312	1	4.149116667	5.06E-09	1.32E-09	Infinity		x	x	x	x
4.15_690.3996m/z	69401		2M+ACN+H	C20H24N2O2	32.9	0	-2.699630573			67.74963781	100 - 22.7 - 2.87 - 0.262		(+)-Sceletium A4		690.3996312	1	4.149116667	5.06E-09	1.32E-09	Infinity		x	x	x	x
4.15_690.3996m/z	GPSer(18:4/9:0)		M+CH3OH+H	C33H56NO10P	34.8	0	2.976139638			77.57128214	100 - 37.1 - 8.74 - 1.54 - 0.222	http://nonlinear.com/redirect/outbound?p=lipidblast&param=GPSer%2818%3A4%2F9%3A0%29	GPSer(18:4/9:0)		690.3996312	1	4.149116667	5.06E-09	1.32E-09	Infinity		x	x	x	x
4.15_690.3996m/z	GPSer(20:4/7:0)		M+CH3OH+H	C33H56NO10P	34.8	0	2.976139638			77.57128214	100 - 37.1 - 8.74 - 1.54 - 0.222	http://nonlinear.com/redirect/outbound?p=lipidblast&param=GPSer%2820%3A4%2F7%3A0%29	GPSer(20:4/7:0)		690.3996312	1	4.149116667	5.06E-09	1.32E-09	Infinity		x	x	x	x
4.15_690.3996m/z	GPSer(22:4/5:0)		M+CH3OH+H	C33H56NO10P	34.8	0	2.976139638			77.57128214	100 - 37.1 - 8.74 - 1.54 - 0.222	http://nonlinear.com/redirect/outbound?p=lipidblast&param=GPSer%2822%3A4%2F5%3A0%29	GPSer(22:4/5:0)		690.3996312	1	4.149116667	5.06E-09	1.32E-09	Infinity		x	x	x	x
4.15_690.3996m/z	GPSer(24:4/3:0)		M+CH3OH+H	C33H56NO10P	34.8	0	2.976139638			77.57128214	100 - 37.1 - 8.74 - 1.54 - 0.222	http://nonlinear.com/redirect/outbound?p=lipidblast&param=GPSer%2824%3A4%2F3%3A0%29	GPSer(24:4/3:0)		690.3996312	1	4.149116667	5.06E-09	1.32E-09	Infinity		x	x	x	x
4.15_690.3996m/z	GPSer(3:0/24:4)		M+CH3OH+H	C33H56NO10P	34.8	0	2.976139638			77.57128214	100 - 37.1 - 8.74 - 1.54 - 0.222	http://nonlinear.com/redirect/outbound?p=lipidblast&param=GPSer%283%3A0%2F24%3A4%29	GPSer(3:0/24:4)		690.3996312	1	4.149116667	5.06E-09	1.32E-09	Infinity		x	x	x	x
4.15_690.3996m/z	GPSer(5:0/22:4)		M+CH3OH+H	C33H56NO10P	34.8	0	2.976139638			77.57128214	100 - 37.1 - 8.74 - 1.54 - 0.222	http://nonlinear.com/redirect/outbound?p=lipidblast&param=GPSer%285%3A0%2F22%3A4%29	GPSer(5:0/22:4)		690.3996312	1	4.149116667	5.06E-09	1.32E-09	Infinity		x	x	x	x
4.15_690.3996m/z	GPSer(7:0/20:4)		M+CH3OH+H	C33H56NO10P	34.8	0	2.976139638			77.57128214	100 - 37.1 - 8.74 - 1.54 - 0.222	http://nonlinear.com/redirect/outbound?p=lipidblast&param=GPSer%287%3A0%2F20%3A4%29	GPSer(7:0/20:4)		690.3996312	1	4.149116667	5.06E-09	1.32E-09	Infinity		x	x	x	x
4.15_690.3996m/z	GPSer(9:0/18:4)		M+CH3OH+H	C33H56NO10P	34.8	0	2.976139638			77.57128214	100 - 37.1 - 8.74 - 1.54 - 0.222	http://nonlinear.com/redirect/outbound?p=lipidblast&param=GPSer%289%3A0%2F18%3A4%29	GPSer(9:0/18:4)		690.3996312	1	4.149116667	5.06E-09	1.32E-09	Infinity		x	x	x	x
2.29_532.3026m/z	137377		M+H-2H2O	C29H41N7O5	35.8	0	-0.736356728			79.92261818	100 - 34.6 - 6.83 - 0.985 - 0.113		Phe Phe Arg Val		532.3026468	1	2.289333333	7.03E-09	1.80E-09	Infinity		x	x	x	x
2.29_532.3026m/z	137434		M+H-2H2O	C29H41N7O5	35.8	0	-0.736356728			79.92261818	100 - 34.6 - 6.83 - 0.985 - 0.113		Phe Phe Val Arg		532.3026468	1	2.289333333	7.03E-09	1.80E-09	Infinity		x	x	x	x
2.29_532.3026m/z	141176		M+H-2H2O	C29H41N7O5	35.8	0	-0.736356728			79.92261818	100 - 34.6 - 6.83 - 0.985 - 0.113		Phe Arg Phe Val		532.3026468	1	2.289333333	7.03E-09	1.80E-09	Infinity		x	x	x	x
2.29_532.3026m/z	141423		M+H-2H2O	C29H41N7O5	35.8	0	-0.736356728			79.92261818	100 - 34.6 - 6.83 - 0.985 - 0.113		Phe Arg Val Phe		532.3026468	1	2.289333333	7.03E-09	1.80E-09	Infinity		x	x	x	x
2.29_532.3026m/z	142373		M+H-2H2O	C29H41N7O5	35.8	0	-0.736356728			79.92261818	100 - 34.6 - 6.83 - 0.985 - 0.113		Phe Val Phe Arg		532.3026468	1	2.289333333	7.03E-09	1.80E-09	Infinity		x	x	x	x
2.29_532.3026m/z	142563		M+H-2H2O	C29H41N7O5	35.8	0	-0.736356728			79.92261818	100 - 34.6 - 6.83 - 0.985 - 0.113		Phe Val Arg Phe		532.3026468	1	2.289333333	7.03E-09	1.80E-09	Infinity		x	x	x	x
2.29_532.3026m/z	146893		M+ACN+H	C19H38N8O5S	36.7	0	0.477031951			84.22252501	100 - 24.9 - 8.53 - 1.57 - 0.241		Gly Lys Met Arg		532.3026468	1	2.289333333	7.03E-09	1.80E-09	Infinity		x	x	x	x
2.29_532.3026m/z	146969		M+ACN+H	C19H38N8O5S	36.7	0	0.477031951			84.22252501	100 - 24.9 - 8.53 - 1.57 - 0.241		Gly Lys Arg Met		532.3026468	1	2.289333333	7.03E-09	1.80E-09	Infinity		x	x	x	x
2.29_532.3026m/z	147653		M+ACN+H	C19H38N8O5S	36.7	0	0.477031951			84.22252501	100 - 24.9 - 8.53 - 1.57 - 0.241		Gly Met Lys Arg		532.3026468	1	2.289333333	7.03E-09	1.80E-09	Infinity		x	x	x	x
2.29_532.3026m/z	147767		M+ACN+H	C19H38N8O5S	36.7	0	0.477031951			84.22252501	100 - 24.9 - 8.53 - 1.57 - 0.241		Gly Met Arg Lys		532.3026468	1	2.289333333	7.03E-09	1.80E-09	Infinity		x	x	x	x
2.29_532.3026m/z	149249		M+ACN+H	C19H38N8O5S	36.7	0	0.477031951			84.22252501	100 - 24.9 - 8.53 - 1.57 - 0.241		Gly Arg Lys Met		532.3026468	1	2.289333333	7.03E-09	1.80E-09	Infinity		x	x	x	x
2.29_532.3026m/z	149287		M+ACN+H	C19H38N8O5S	36.7	0	0.477031951			84.22252501	100 - 24.9 - 8.53 - 1.57 - 0.241		Gly Arg Met Lys		532.3026468	1	2.289333333	7.03E-09	1.80E-09	Infinity		x	x	x	x
2.29_532.3026m/z	154437		M+H-2H2O	C29H41N7O5	35.8	0	-0.736356728			79.92261818	100 - 34.6 - 6.83 - 0.985 - 0.113		His Ile Ile Trp		532.3026468	1	2.289333333	7.03E-09	1.80E-09	Infinity		x	x	x	x
2.29_532.3026m/z	154477		M+H-2H2O	C29H41N7O5	35.8	0	-0.736356728			79.92261818	100 - 34.6 - 6.83 - 0.985 - 0.113		His Ile Leu Trp		532.3026468	1	2.289333333	7.03E-09	1.80E-09	Infinity		x	x	x	x
2.29_532.3026m/z	154646		M+H-2H2O	C29H41N7O5	35.8	0	-0.736356728			79.92261818	100 - 34.6 - 6.83 - 0.985 - 0.113		His Ile Trp Ile		532.3026468	1	2.289333333	7.03E-09	1.80E-09	Infinity		x	x	x	x
2.29_532.3026m/z	154648		M+H-2H2O	C29H41N7O5	35.8	0	-0.736356728			79.92261818	100 - 34.6 - 6.83 - 0.985 - 0.113		His Ile Trp Leu		532.3026468	1	2.289333333	7.03E-09	1.80E-09	Infinity		x	x	x	x
2.29_532.3026m/z	155237		M+H-2H2O	C29H41N7O5	35.8	0	-0.736356728			79.92261818	100 - 34.6 - 6.83 - 0.985 - 0.113		His Leu Ile Trp		532.3026468	1	2.289333333	7.03E-09	1.80E-09	Infinity		x	x	x	x
2.29_532.3026m/z	155277		M+H-2H2O	C29H41N7O5	35.8	0	-0.736356728			79.92261818	100 - 34.6 - 6.83 - 0.985 - 0.113		His Leu Leu Trp		532.3026468	1	2.289333333	7.03E-09	1.80E-09	Infinity		x	x	x	x
2.29_532.3026m/z	155446		M+H-2H2O	C29H41N7O5	35.8	0	-0.736356728			79.92261818	100 - 34.6 - 6.83 - 0.985 - 0.113		His Leu Trp Ile		532.3026468	1	2.289333333	7.03E-09	1.80E-09	Infinity		x	x	x	x
2.29_532.3026m/z	155448		M+H-2H2O	C29H41N7O5	35.8	0	-0.736356728			79.92261818	100 - 34.6 - 6.83 - 0.985 - 0.113		His Leu Trp Leu		532.3026468	1	2.289333333	7.03E-09	1.80E-09	Infinity		x	x	x	x
2.29_532.3026m/z	158826		M+H-2H2O	C29H41N7O5	35.8	0	-0.736356728			79.92261818	100 - 34.6 - 6.83 - 0.985 - 0.113		His Trp Ile Ile		532.3026468	1	2.289333333	7.03E-09	1.80E-09	Infinity		x	x	x	x
2.29_532.3026m/z	158828		M+H-2H2O	C29H41N7O5	35.8	0	-0.736356728			79.92261818	100 - 34.6 - 6.83 - 0.985 - 0.113		His Trp Ile Leu		532.3026468	1	2.289333333	7.03E-09	1.80E-09	Infinity		x	x	x	x
2.29_532.3026m/z	158866		M+H-2H2O	C29H41N7O5	35.8	0	-0.736356728			79.92261818	100 - 34.6 - 6.83 - 0.985 - 0.113		His Trp Leu Ile		532.3026468	1	2.289333333	7.03E-09	1.80E-09	Infinity		x	x	x	x
2.29_532.3026m/z	158868		M+H-2H2O	C29H41N7O5	35.8	0	-0.736356728			79.92261818	100 - 34.6 - 6.83 - 0.985 - 0.113		His Trp Leu Leu		532.3026468	1	2.289333333	7.03E-09	1.80E-09	Infinity		x	x	x	x
2.29_532.3026m/z	162037		M+H-2H2O	C29H41N7O5	35.8	0	-0.736356728			79.92261818	100 - 34.6 - 6.83 - 0.985 - 0.113		Ile His Ile Trp		532.3026468	1	2.289333333	7.03E-09	1.80E-09	Infinity		x	x	x	x
2.29_532.3026m/z	162077		M+H-2H2O	C29H41N7O5	35.8	0	-0.736356728			79.92261818	100 - 34.6 - 6.83 - 0.985 - 0.113		Ile His Leu Trp		532.3026468	1	2.289333333	7.03E-09	1.80E-09	Infinity		x	x	x	x
2.29_532.3026m/z	162246		M+H-2H2O	C29H41N7O5	35.8	0	-0.736356728			79.92261818	100 - 34.6 - 6.83 - 0.985 - 0.113		Ile His Trp Ile		532.3026468	1	2.289333333	7.03E-09	1.80E-09	Infinity		x	x	x	x
2.29_532.3026m/z	162248		M+H-2H2O	C29H41N7O5	35.8	0	-0.736356728			79.92261818	100 - 34.6 - 6.83 - 0.985 - 0.113		Ile His Trp Leu		532.3026468	1	2.289333333	7.03E-09	1.80E-09	Infinity		x	x	x	x
2.29_532.3026m/z	162417		M+H-2H2O	C29H41N7O5	35.8	0	-0.736356728			79.92261818	100 - 34.6 - 6.83 - 0.985 - 0.113		Ile Ile His Trp		532.3026468	1	2.289333333	7.03E-09	1.80E-09	Infinity		x	x	x	x
2.29_532.3026m/z	162645		M+H-2H2O	C29H41N7O5	35.8	0	-0.736356728			79.92261818	100 - 34.6 - 6.83 - 0.985 - 0.113		Ile Ile Trp His		532.3026468	1	2.289333333	7.03E-09	1.80E-09	Infinity		x	x	x	x
2.29_532.3026m/z	163217		M+H-2H2O	C29H41N7O5	35.8	0	-0.736356728			79.92261818	100 - 34.6 - 6.83 - 0.985 - 0.113		Ile Leu His Trp		532.3026468	1	2.289333333	7.03E-09	1.80E-09	Infinity		x	x	x	x
2.29_532.3026m/z	163445		M+H-2H2O	C29H41N7O5	35.8	0	-0.736356728			79.92261818	100 - 34.6 - 6.83 - 0.985 - 0.113		Ile Leu Trp His		532.3026468	1	2.289333333	7.03E-09	1.80E-09	Infinity		x	x	x	x
2.29_532.3026m/z	166806		M+H-2H2O	C29H41N7O5	35.8	0	-0.736356728			79.92261818	100 - 34.6 - 6.83 - 0.985 - 0.113		Ile Trp His Ile		532.3026468	1	2.289333333	7.03E-09	1.80E-09	Infinity		x	x	x	x
2.29_532.3026m/z	166808		M+H-2H2O	C29H41N7O5	35.8	0	-0.736356728			79.92261818	100 - 34.6 - 6.83 - 0.985 - 0.113		Ile Trp His Leu		532.3026468	1	2.289333333	7.03E-09	1.80E-09	Infinity		x	x	x	x
2.29_532.3026m/z	166825		M+H-2H2O	C29H41N7O5	35.8	0	-0.736356728			79.92261818	100 - 34.6 - 6.83 - 0.985 - 0.113		Ile Trp Ile His		532.3026468	1	2.289333333	7.03E-09	1.80E-09	Infinity		x	x	x	x
2.29_532.3026m/z	166865		M+H-2H2O	C29H41N7O5	35.8	0	-0.736356728			79.92261818	100 - 34.6 - 6.83 - 0.985 - 0.113		Ile Trp Leu His		532.3026468	1	2.289333333	7.03E-09	1.80E-09	Infinity		x	x	x	x
2.29_532.3026m/z	169693		M+ACN+H	C19H38N8O5S	36.7	0	0.477031951			84.22252501	100 - 24.9 - 8.53 - 1.57 - 0.241		Lys Gly Met Arg		532.3026468	1	2.289333333	7.03E-09	1.80E-09	Infinity		x	x	x	x
2.29_532.3026m/z	169769		M+ACN+H	C19H38N8O5S	36.7	0	0.477031951			84.22252501	100 - 24.9 - 8.53 - 1.57 - 0.241		Lys Gly Arg Met		532.3026468	1	2.289333333	7.03E-09	1.80E-09	Infinity		x	x	x	x
2.29_532.3026m/z	171593		M+ACN+H	C19H38N8O5S	36.7	0	0.477031951			84.22252501	100 - 24.9 - 8.53 - 1.57 - 0.241		Lys Met Gly Arg		532.3026468	1	2.289333333	7.03E-09	1.80E-09	Infinity		x	x	x	x
2.29_532.3026m/z	171764		M+ACN+H	C19H38N8O5S	36.7	0	0.477031951			84.22252501	100 - 24.9 - 8.53 - 1.57 - 0.241		Lys Met Arg Gly		532.3026468	1	2.289333333	7.03E-09	1.80E-09	Infinity		x	x	x	x
2.29_532.3026m/z	173189		M+ACN+H	C19H38N8O5S	36.7	0	0.477031951			84.22252501	100 - 24.9 - 8.53 - 1.57 - 0.241		Lys Arg Gly Met		532.3026468	1	2.289333333	7.03E-09	1.80E-09	Infinity		x	x	x	x
2.29_532.3026m/z	173284		M+ACN+H	C19H38N8O5S	36.7	0	0.477031951			84.22252501	100 - 24.9 - 8.53 - 1.57 - 0.241		Lys Arg Met Gly		532.3026468	1	2.289333333	7.03E-09	1.80E-09	Infinity		x	x	x	x
2.29_532.3026m/z	178037		M+H-2H2O	C29H41N7O5	35.8	0	-0.736356728			79.92261818	100 - 34.6 - 6.83 - 0.985 - 0.113		Leu His Ile Trp		532.3026468	1	2.289333333	7.03E-09	1.80E-09	Infinity		x	x	x	x
2.29_532.3026m/z	178077		M+H-2H2O	C29H41N7O5	35.8	0	-0.736356728			79.92261818	100 - 34.6 - 6.83 - 0.985 - 0.113		Leu His Leu Trp		532.3026468	1	2.289333333	7.03E-09	1.80E-09	Infinity		x	x	x	x
2.29_532.3026m/z	178246		M+H-2H2O	C29H41N7O5	35.8	0	-0.736356728			79.92261818	100 - 34.6 - 6.83 - 0.985 - 0.113		Leu His Trp Ile		532.3026468	1	2.289333333	7.03E-09	1.80E-09	Infinity		x	x	x	x
2.29_532.3026m/z	178248		M+H-2H2O	C29H41N7O5	35.8	0	-0.736356728			79.92261818	100 - 34.6 - 6.83 - 0.985 - 0.113		Leu His Trp Leu		532.3026468	1	2.289333333	7.03E-09	1.80E-09	Infinity		x	x	x	x
2.29_532.3026m/z	178417		M+H-2H2O	C29H41N7O5	35.8	0	-0.736356728			79.92261818	100 - 34.6 - 6.83 - 0.985 - 0.113		Leu Ile His Trp		532.3026468	1	2.289333333	7.03E-09	1.80E-09	Infinity		x	x	x	x
2.29_532.3026m/z	178645		M+H-2H2O	C29H41N7O5	35.8	0	-0.736356728			79.92261818	100 - 34.6 - 6.83 - 0.985 - 0.113		Leu Ile Trp His		532.3026468	1	2.289333333	7.03E-09	1.80E-09	Infinity		x	x	x	x
2.29_532.3026m/z	179217		M+H-2H2O	C29H41N7O5	35.8	0	-0.736356728			79.92261818	100 - 34.6 - 6.83 - 0.985 - 0.113		Leu Leu His Trp		532.3026468	1	2.289333333	7.03E-09	1.80E-09	Infinity		x	x	x	x
2.29_532.3026m/z	179445		M+H-2H2O	C29H41N7O5	35.8	0	-0.736356728			79.92261818	100 - 34.6 - 6.83 - 0.985 - 0.113		Leu Leu Trp His		532.3026468	1	2.289333333	7.03E-09	1.80E-09	Infinity		x	x	x	x
2.29_532.3026m/z	182806		M+H-2H2O	C29H41N7O5	35.8	0	-0.736356728			79.92261818	100 - 34.6 - 6.83 - 0.985 - 0.113		Leu Trp His Ile		532.3026468	1	2.289333333	7.03E-09	1.80E-09	Infinity		x	x	x	x
2.29_532.3026m/z	182808		M+H-2H2O	C29H41N7O5	35.8	0	-0.736356728			79.92261818	100 - 34.6 - 6.83 - 0.985 - 0.113		Leu Trp His Leu		532.3026468	1	2.289333333	7.03E-09	1.80E-09	Infinity		x	x	x	x
2.29_532.3026m/z	182825		M+H-2H2O	C29H41N7O5	35.8	0	-0.736356728			79.92261818	100 - 34.6 - 6.83 - 0.985 - 0.113		Leu Trp Ile His		532.3026468	1	2.289333333	7.03E-09	1.80E-09	Infinity		x	x	x	x
2.29_532.3026m/z	182865		M+H-2H2O	C29H41N7O5	35.8	0	-0.736356728			79.92261818	100 - 34.6 - 6.83 - 0.985 - 0.113		Leu Trp Leu His		532.3026468	1	2.289333333	7.03E-09	1.80E-09	Infinity		x	x	x	x
2.29_532.3026m/z	185653		M+ACN+H	C19H38N8O5S	36.7	0	0.477031951			84.22252501	100 - 24.9 - 8.53 - 1.57 - 0.241		Met Gly Lys Arg		532.3026468	1	2.289333333	7.03E-09	1.80E-09	Infinity		x	x	x	x
2.29_532.3026m/z	185767		M+ACN+H	C19H38N8O5S	36.7	0	0.477031951			84.22252501	100 - 24.9 - 8.53 - 1.57 - 0.241		Met Gly Arg Lys		532.3026468	1	2.289333333	7.03E-09	1.80E-09	Infinity		x	x	x	x
2.29_532.3026m/z	186793		M+ACN+H	C19H38N8O5S	36.7	0	0.477031951			84.22252501	100 - 24.9 - 8.53 - 1.57 - 0.241		Met Lys Gly Arg		532.3026468	1	2.289333333	7.03E-09	1.80E-09	Infinity		x	x	x	x
2.29_532.3026m/z	186964		M+ACN+H	C19H38N8O5S	36.7	0	0.477031951			84.22252501	100 - 24.9 - 8.53 - 1.57 - 0.241		Met Lys Arg Gly		532.3026468	1	2.289333333	7.03E-09	1.80E-09	Infinity		x	x	x	x
2.29_532.3026m/z	189187		M+ACN+H	C19H38N8O5S	36.7	0	0.477031951			84.22252501	100 - 24.9 - 8.53 - 1.57 - 0.241		Met Arg Gly Lys		532.3026468	1	2.289333333	7.03E-09	1.80E-09	Infinity		x	x	x	x
2.29_532.3026m/z	189244		M+ACN+H	C19H38N8O5S	36.7	0	0.477031951			84.22252501	100 - 24.9 - 8.53 - 1.57 - 0.241		Met Arg Lys Gly		532.3026468	1	2.289333333	7.03E-09	1.80E-09	Infinity		x	x	x	x
2.29_532.3026m/z	217176		M+H-2H2O	C29H41N7O5	35.8	0	-0.736356728			79.92261818	100 - 34.6 - 6.83 - 0.985 - 0.113		Arg Phe Phe Val		532.3026468	1	2.289333333	7.03E-09	1.80E-09	Infinity		x	x	x	x
2.29_532.3026m/z	217423		M+H-2H2O	C29H41N7O5	35.8	0	-0.736356728			79.92261818	100 - 34.6 - 6.83 - 0.985 - 0.113		Arg Phe Val Phe		532.3026468	1	2.289333333	7.03E-09	1.80E-09	Infinity		x	x	x	x
2.29_532.3026m/z	217649		M+ACN+H	C19H38N8O5S	36.7	0	0.477031951			84.22252501	100 - 24.9 - 8.53 - 1.57 - 0.241		Arg Gly Lys Met		532.3026468	1	2.289333333	7.03E-09	1.80E-09	Infinity		x	x	x	x
2.29_532.3026m/z	217687		M+ACN+H	C19H38N8O5S	36.7	0	0.477031951			84.22252501	100 - 24.9 - 8.53 - 1.57 - 0.241		Arg Gly Met Lys		532.3026468	1	2.289333333	7.03E-09	1.80E-09	Infinity		x	x	x	x
2.29_532.3026m/z	218789		M+ACN+H	C19H38N8O5S	36.7	0	0.477031951			84.22252501	100 - 24.9 - 8.53 - 1.57 - 0.241		Arg Lys Gly Met		532.3026468	1	2.289333333	7.03E-09	1.80E-09	Infinity		x	x	x	x
2.29_532.3026m/z	218884		M+ACN+H	C19H38N8O5S	36.7	0	0.477031951			84.22252501	100 - 24.9 - 8.53 - 1.57 - 0.241		Arg Lys Met Gly		532.3026468	1	2.289333333	7.03E-09	1.80E-09	Infinity		x	x	x	x
2.29_532.3026m/z	219587		M+ACN+H	C19H38N8O5S	36.7	0	0.477031951			84.22252501	100 - 24.9 - 8.53 - 1.57 - 0.241		Arg Met Gly Lys		532.3026468	1	2.289333333	7.03E-09	1.80E-09	Infinity		x	x	x	x
2.29_532.3026m/z	219644		M+ACN+H	C19H38N8O5S	36.7	0	0.477031951			84.22252501	100 - 24.9 - 8.53 - 1.57 - 0.241		Arg Met Lys Gly		532.3026468	1	2.289333333	7.03E-09	1.80E-09	Infinity		x	x	x	x
2.29_532.3026m/z	222363		M+H-2H2O	C29H41N7O5	35.8	0	-0.736356728			79.92261818	100 - 34.6 - 6.83 - 0.985 - 0.113		Arg Val Phe Phe		532.3026468	1	2.289333333	7.03E-09	1.80E-09	Infinity		x	x	x	x
2.29_532.3026m/z	241173		M+H-2H2O	C29H41N7O5	35.8	0	-0.736356728			79.92261818	100 - 34.6 - 6.83 - 0.985 - 0.113		Val Phe Phe Arg		532.3026468	1	2.289333333	7.03E-09	1.80E-09	Infinity		x	x	x	x
2.29_532.3026m/z	241363		M+H-2H2O	C29H41N7O5	35.8	0	-0.736356728			79.92261818	100 - 34.6 - 6.83 - 0.985 - 0.113		Val Phe Arg Phe		532.3026468	1	2.289333333	7.03E-09	1.80E-09	Infinity		x	x	x	x
2.29_532.3026m/z	245163		M+H-2H2O	C29H41N7O5	35.8	0	-0.736356728			79.92261818	100 - 34.6 - 6.83 - 0.985 - 0.113		Val Arg Phe Phe		532.3026468	1	2.289333333	7.03E-09	1.80E-09	Infinity		x	x	x	x
2.29_532.3026m/z	250026		M+H-2H2O	C29H41N7O5	35.8	0	-0.736356728			79.92261818	100 - 34.6 - 6.83 - 0.985 - 0.113		Trp His Ile Ile		532.3026468	1	2.289333333	7.03E-09	1.80E-09	Infinity		x	x	x	x
2.29_532.3026m/z	250028		M+H-2H2O	C29H41N7O5	35.8	0	-0.736356728			79.92261818	100 - 34.6 - 6.83 - 0.985 - 0.113		Trp His Ile Leu		532.3026468	1	2.289333333	7.03E-09	1.80E-09	Infinity		x	x	x	x
2.29_532.3026m/z	250066		M+H-2H2O	C29H41N7O5	35.8	0	-0.736356728			79.92261818	100 - 34.6 - 6.83 - 0.985 - 0.113		Trp His Leu Ile		532.3026468	1	2.289333333	7.03E-09	1.80E-09	Infinity		x	x	x	x
2.29_532.3026m/z	250068		M+H-2H2O	C29H41N7O5	35.8	0	-0.736356728			79.92261818	100 - 34.6 - 6.83 - 0.985 - 0.113		Trp His Leu Leu		532.3026468	1	2.289333333	7.03E-09	1.80E-09	Infinity		x	x	x	x
2.29_532.3026m/z	250406		M+H-2H2O	C29H41N7O5	35.8	0	-0.736356728			79.92261818	100 - 34.6 - 6.83 - 0.985 - 0.113		Trp Ile His Ile		532.3026468	1	2.289333333	7.03E-09	1.80E-09	Infinity		x	x	x	x
2.29_532.3026m/z	250408		M+H-2H2O	C29H41N7O5	35.8	0	-0.736356728			79.92261818	100 - 34.6 - 6.83 - 0.985 - 0.113		Trp Ile His Leu		532.3026468	1	2.289333333	7.03E-09	1.80E-09	Infinity		x	x	x	x
2.29_532.3026m/z	250425		M+H-2H2O	C29H41N7O5	35.8	0	-0.736356728			79.92261818	100 - 34.6 - 6.83 - 0.985 - 0.113		Trp Ile Ile His		532.3026468	1	2.289333333	7.03E-09	1.80E-09	Infinity		x	x	x	x
2.29_532.3026m/z	250465		M+H-2H2O	C29H41N7O5	35.8	0	-0.736356728			79.92261818	100 - 34.6 - 6.83 - 0.985 - 0.113		Trp Ile Leu His		532.3026468	1	2.289333333	7.03E-09	1.80E-09	Infinity		x	x	x	x
2.29_532.3026m/z	251206		M+H-2H2O	C29H41N7O5	35.8	0	-0.736356728			79.92261818	100 - 34.6 - 6.83 - 0.985 - 0.113		Trp Leu His Ile		532.3026468	1	2.289333333	7.03E-09	1.80E-09	Infinity		x	x	x	x
2.29_532.3026m/z	251208		M+H-2H2O	C29H41N7O5	35.8	0	-0.736356728			79.92261818	100 - 34.6 - 6.83 - 0.985 - 0.113		Trp Leu His Leu		532.3026468	1	2.289333333	7.03E-09	1.80E-09	Infinity		x	x	x	x
2.29_532.3026m/z	251225		M+H-2H2O	C29H41N7O5	35.8	0	-0.736356728			79.92261818	100 - 34.6 - 6.83 - 0.985 - 0.113		Trp Leu Ile His		532.3026468	1	2.289333333	7.03E-09	1.80E-09	Infinity		x	x	x	x
2.29_532.3026m/z	251265		M+H-2H2O	C29H41N7O5	35.8	0	-0.736356728			79.92261818	100 - 34.6 - 6.83 - 0.985 - 0.113		Trp Leu Leu His		532.3026468	1	2.289333333	7.03E-09	1.80E-09	Infinity		x	x	x	x
2.29_532.3026m/z	40807		M+H-2H2O	C26H50NO10P	36.3	0	-1.293342095			83.26655436	100 - 29.4 - 6.24 - 0.986 - 0.13		PS(10:0/10:0)		532.3026468	1	2.289333333	7.03E-09	1.80E-09	Infinity		x	x	x	x
2.29_532.3026m/z	62277		M+CH3OH+H	C25H42NO7P	36.6	0	-1.469626018			84.91072012	100 - 28.2 - 5.25 - 0.736	http://nonlinear.com/redirect/outbound?p=hmdb&param=HMDB11489	LysoPE(0:0/20:5(5Z,8Z,11Z,14Z,17Z))		532.3026468	1	2.289333333	7.03E-09	1.80E-09	Infinity		x	x	x	x
2.29_532.3026m/z	62303		M+CH3OH+H	C25H42NO7P	36.6	0	-1.469626018			84.91072012	100 - 28.2 - 5.25 - 0.736	http://nonlinear.com/redirect/outbound?p=hmdb&param=HMDB11519	LysoPE(20:5(5Z,8Z,11Z,14Z,17Z)/0:0)		532.3026468	1	2.289333333	7.03E-09	1.80E-09	Infinity		x	x	x	x
2.29_532.3026m/z	77693		M+CH3OH+H	C25H42NO7P	36.6	0	-1.469626018			84.91072012	100 - 28.2 - 5.25 - 0.736		PE(20:5(5Z,8Z,11Z,14Z,17Z)/0:0)		532.3026468	1	2.289333333	7.03E-09	1.80E-09	Infinity		x	x	x	x
2.29_532.3026m/z	78848		M+H-H2O	C26H48NO9P	36.4	0	-1.335759424			83.4872381	100 - 29.4 - 6.01 - 0.922 - 0.117		PS(20:2(11Z,14Z)/0:0)		532.3026468	1	2.289333333	7.03E-09	1.80E-09	Infinity		x	x	x	x
2.29_532.3026m/z	91157		M+ACN+Na	C29H40O5	36.1	0	-1.489260014			82.05048217	100 - 32 - 5.98 - 0.822	http://nonlinear.com/redirect/outbound?p=hmdb&param=HMDB35971	(17alpha,23S)-17,23-Epoxy-29-hydroxy-27-norlanosta-1,8-diene-3,15,24-trione		532.3026468	1	2.289333333	7.03E-09	1.80E-09	Infinity		x	x	x	x
2.29_532.3026m/z	GPA(17:2/4:0)		M+ACN+H	C24H43O8P	36.8	0	-1.496598844			85.92472541	100 - 26.8 - 5.08 - 0.722	http://nonlinear.com/redirect/outbound?p=lipidblast&param=GPA%2817%3A2%2F4%3A0%29	GPA(17:2/4:0)		532.3026468	1	2.289333333	7.03E-09	1.80E-09	Infinity		x	x	x	x
2.29_532.3026m/z	GPA(18:2/3:0)		M+ACN+H	C24H43O8P	36.8	0	-1.496598844			85.92472541	100 - 26.8 - 5.08 - 0.722	http://nonlinear.com/redirect/outbound?p=lipidblast&param=GPA%2818%3A2%2F3%3A0%29	GPA(18:2/3:0)		532.3026468	1	2.289333333	7.03E-09	1.80E-09	Infinity		x	x	x	x
2.29_532.3026m/z	GPA(3:0/18:2)		M+ACN+H	C24H43O8P	36.8	0	-1.496598844			85.92472541	100 - 26.8 - 5.08 - 0.722	http://nonlinear.com/redirect/outbound?p=lipidblast&param=GPA%283%3A0%2F18%3A2%29	GPA(3:0/18:2)		532.3026468	1	2.289333333	7.03E-09	1.80E-09	Infinity		x	x	x	x
2.29_532.3026m/z	GPA(4:0/17:2)		M+ACN+H	C24H43O8P	36.8	0	-1.496598844			85.92472541	100 - 26.8 - 5.08 - 0.722	http://nonlinear.com/redirect/outbound?p=lipidblast&param=GPA%284%3A0%2F17%3A2%29	GPA(4:0/17:2)		532.3026468	1	2.289333333	7.03E-09	1.80E-09	Infinity		x	x	x	x
2.29_532.3026m/z	GPSer(10:0/10:0)		M+H-2H2O	C26H50NO10P	36.3	0	-1.293342095			83.26655436	100 - 29.4 - 6.24 - 0.986 - 0.13	http://nonlinear.com/redirect/outbound?p=lipidblast&param=GPSer%2810%3A0%2F10%3A0%29	GPSer(10:0/10:0)		532.3026468	1	2.289333333	7.03E-09	1.80E-09	Infinity		x	x	x	x
2.29_532.3026m/z	GPSer(11:0/9:0)		M+H-2H2O	C26H50NO10P	36.3	0	-1.293342095			83.26655436	100 - 29.4 - 6.24 - 0.986 - 0.13	http://nonlinear.com/redirect/outbound?p=lipidblast&param=GPSer%2811%3A0%2F9%3A0%29	GPSer(11:0/9:0)		532.3026468	1	2.289333333	7.03E-09	1.80E-09	Infinity		x	x	x	x
2.29_532.3026m/z	GPSer(12:0/8:0)		M+H-2H2O	C26H50NO10P	36.3	0	-1.293342095			83.26655436	100 - 29.4 - 6.24 - 0.986 - 0.13	http://nonlinear.com/redirect/outbound?p=lipidblast&param=GPSer%2812%3A0%2F8%3A0%29	GPSer(12:0/8:0)		532.3026468	1	2.289333333	7.03E-09	1.80E-09	Infinity		x	x	x	x
2.29_532.3026m/z	GPSer(13:0/7:0)		M+H-2H2O	C26H50NO10P	36.3	0	-1.293342095			83.26655436	100 - 29.4 - 6.24 - 0.986 - 0.13	http://nonlinear.com/redirect/outbound?p=lipidblast&param=GPSer%2813%3A0%2F7%3A0%29	GPSer(13:0/7:0)		532.3026468	1	2.289333333	7.03E-09	1.80E-09	Infinity		x	x	x	x
2.29_532.3026m/z	GPSer(14:0/6:0)		M+H-2H2O	C26H50NO10P	36.3	0	-1.293342095			83.26655436	100 - 29.4 - 6.24 - 0.986 - 0.13	http://nonlinear.com/redirect/outbound?p=lipidblast&param=GPSer%2814%3A0%2F6%3A0%29	GPSer(14:0/6:0)		532.3026468	1	2.289333333	7.03E-09	1.80E-09	Infinity		x	x	x	x
2.29_532.3026m/z	GPSer(15:0/5:0)		M+H-2H2O	C26H50NO10P	36.3	0	-1.293342095			83.26655436	100 - 29.4 - 6.24 - 0.986 - 0.13	http://nonlinear.com/redirect/outbound?p=lipidblast&param=GPSer%2815%3A0%2F5%3A0%29	GPSer(15:0/5:0)		532.3026468	1	2.289333333	7.03E-09	1.80E-09	Infinity		x	x	x	x
2.29_532.3026m/z	GPSer(16:0/4:0)		M+H-2H2O	C26H50NO10P	36.3	0	-1.293342095			83.26655436	100 - 29.4 - 6.24 - 0.986 - 0.13	http://nonlinear.com/redirect/outbound?p=lipidblast&param=GPSer%2816%3A0%2F4%3A0%29	GPSer(16:0/4:0)		532.3026468	1	2.289333333	7.03E-09	1.80E-09	Infinity		x	x	x	x
2.29_532.3026m/z	GPSer(17:0/3:0)		M+H-2H2O	C26H50NO10P	36.3	0	-1.293342095			83.26655436	100 - 29.4 - 6.24 - 0.986 - 0.13	http://nonlinear.com/redirect/outbound?p=lipidblast&param=GPSer%2817%3A0%2F3%3A0%29	GPSer(17:0/3:0)		532.3026468	1	2.289333333	7.03E-09	1.80E-09	Infinity		x	x	x	x
2.29_532.3026m/z	GPSer(18:0/2:0)		M+H-2H2O	C26H50NO10P	36.3	0	-1.293342095			83.26655436	100 - 29.4 - 6.24 - 0.986 - 0.13	http://nonlinear.com/redirect/outbound?p=lipidblast&param=GPSer%2818%3A0%2F2%3A0%29	GPSer(18:0/2:0)		532.3026468	1	2.289333333	7.03E-09	1.80E-09	Infinity		x	x	x	x
2.29_532.3026m/z	GPSer(2:0/18:0)		M+H-2H2O	C26H50NO10P	36.3	0	-1.293342095			83.26655436	100 - 29.4 - 6.24 - 0.986 - 0.13	http://nonlinear.com/redirect/outbound?p=lipidblast&param=GPSer%282%3A0%2F18%3A0%29	GPSer(2:0/18:0)		532.3026468	1	2.289333333	7.03E-09	1.80E-09	Infinity		x	x	x	x
2.29_532.3026m/z	GPSer(3:0/17:0)		M+H-2H2O	C26H50NO10P	36.3	0	-1.293342095			83.26655436	100 - 29.4 - 6.24 - 0.986 - 0.13	http://nonlinear.com/redirect/outbound?p=lipidblast&param=GPSer%283%3A0%2F17%3A0%29	GPSer(3:0/17:0)		532.3026468	1	2.289333333	7.03E-09	1.80E-09	Infinity		x	x	x	x
2.29_532.3026m/z	GPSer(4:0/16:0)		M+H-2H2O	C26H50NO10P	36.3	0	-1.293342095			83.26655436	100 - 29.4 - 6.24 - 0.986 - 0.13	http://nonlinear.com/redirect/outbound?p=lipidblast&param=GPSer%284%3A0%2F16%3A0%29	GPSer(4:0/16:0)		532.3026468	1	2.289333333	7.03E-09	1.80E-09	Infinity		x	x	x	x
2.29_532.3026m/z	GPSer(5:0/15:0)		M+H-2H2O	C26H50NO10P	36.3	0	-1.293342095			83.26655436	100 - 29.4 - 6.24 - 0.986 - 0.13	http://nonlinear.com/redirect/outbound?p=lipidblast&param=GPSer%285%3A0%2F15%3A0%29	GPSer(5:0/15:0)		532.3026468	1	2.289333333	7.03E-09	1.80E-09	Infinity		x	x	x	x
2.29_532.3026m/z	GPSer(6:0/14:0)		M+H-2H2O	C26H50NO10P	36.3	0	-1.293342095			83.26655436	100 - 29.4 - 6.24 - 0.986 - 0.13	http://nonlinear.com/redirect/outbound?p=lipidblast&param=GPSer%286%3A0%2F14%3A0%29	GPSer(6:0/14:0)		532.3026468	1	2.289333333	7.03E-09	1.80E-09	Infinity		x	x	x	x
2.29_532.3026m/z	GPSer(7:0/13:0)		M+H-2H2O	C26H50NO10P	36.3	0	-1.293342095			83.26655436	100 - 29.4 - 6.24 - 0.986 - 0.13	http://nonlinear.com/redirect/outbound?p=lipidblast&param=GPSer%287%3A0%2F13%3A0%29	GPSer(7:0/13:0)		532.3026468	1	2.289333333	7.03E-09	1.80E-09	Infinity		x	x	x	x
2.29_532.3026m/z	GPSer(8:0/12:0)		M+H-2H2O	C26H50NO10P	36.3	0	-1.293342095			83.26655436	100 - 29.4 - 6.24 - 0.986 - 0.13	http://nonlinear.com/redirect/outbound?p=lipidblast&param=GPSer%288%3A0%2F12%3A0%29	GPSer(8:0/12:0)		532.3026468	1	2.289333333	7.03E-09	1.80E-09	Infinity		x	x	x	x
2.29_532.3026m/z	GPSer(9:0/11:0)		M+H-2H2O	C26H50NO10P	36.3	0	-1.293342095			83.26655436	100 - 29.4 - 6.24 - 0.986 - 0.13	http://nonlinear.com/redirect/outbound?p=lipidblast&param=GPSer%289%3A0%2F11%3A0%29	GPSer(9:0/11:0)		532.3026468	1	2.289333333	7.03E-09	1.80E-09	Infinity		x	x	x	x
2.29_532.3026m/z	PE(20:5/0:0)		M+CH3OH+H	C25H42NO7P	36.6	0	-1.469626018			84.91072012	100 - 28.2 - 5.25 - 0.736	http://nonlinear.com/redirect/outbound?p=lipidblast&param=PE%2820%3A5%2F0%3A0%29	PE(20:5/0:0)		532.3026468	1	2.289333333	7.03E-09	1.80E-09	Infinity		x	x	x	x
2.29_505.2486m/z	106053		M+Na	C20H34N8O6	38.4	0	-1.54413927			93.63894486	100 - 25.2 - 4.28 - 0.546		Ala His Lys Gln		505.2486068	1	2.289333333	7.20E-09	1.83E-09	Infinity		x	x	x	x
2.29_505.2486m/z	106055		M+ACN+Na	C18H31N7O6	38	0	-1.687713327			92.20376083	100 - 22.6 - 3.68 - 0.447		Ala His Lys Ser		505.2486068	1	2.289333333	7.20E-09	1.83E-09	Infinity		x	x	x	x
2.29_505.2486m/z	106148		M+Na	C20H34N8O6	38.4	0	-1.54413927			93.63894486	100 - 25.2 - 4.28 - 0.546		Ala His Gln Lys		505.2486068	1	2.289333333	7.20E-09	1.83E-09	Infinity		x	x	x	x
2.29_505.2486m/z	106188		M+ACN+Na	C18H31N7O6	38	0	-1.687713327			92.20376083	100 - 22.6 - 3.68 - 0.447		Ala His Ser Lys		505.2486068	1	2.289333333	7.20E-09	1.83E-09	Infinity		x	x	x	x
2.29_505.2486m/z	106813		M+Na	C20H34N8O6	38.4	0	-1.54413927			93.63894486	100 - 25.2 - 4.28 - 0.546		Ala Lys His Gln		505.2486068	1	2.289333333	7.20E-09	1.83E-09	Infinity		x	x	x	x
2.29_505.2486m/z	106815		M+ACN+Na	C18H31N7O6	38	0	-1.687713327			92.20376083	100 - 22.6 - 3.68 - 0.447		Ala Lys His Ser		505.2486068	1	2.289333333	7.20E-09	1.83E-09	Infinity		x	x	x	x
2.29_505.2486m/z	106946		M+Na	C20H34N8O6	38.4	0	-1.54413927			93.63894486	100 - 25.2 - 4.28 - 0.546		Ala Lys Gln His		505.2486068	1	2.289333333	7.20E-09	1.83E-09	Infinity		x	x	x	x
2.29_505.2486m/z	106986		M+ACN+Na	C18H31N7O6	38	0	-1.687713327			92.20376083	100 - 22.6 - 3.68 - 0.447		Ala Lys Ser His		505.2486068	1	2.289333333	7.20E-09	1.83E-09	Infinity		x	x	x	x
2.29_505.2486m/z	108808		M+Na	C20H34N8O6	38.4	0	-1.54413927			93.63894486	100 - 25.2 - 4.28 - 0.546		Ala Gln His Lys		505.2486068	1	2.289333333	7.20E-09	1.83E-09	Infinity		x	x	x	x
2.29_505.2486m/z	108846		M+Na	C20H34N8O6	38.4	0	-1.54413927			93.63894486	100 - 25.2 - 4.28 - 0.546		Ala Gln Lys His		505.2486068	1	2.289333333	7.20E-09	1.83E-09	Infinity		x	x	x	x
2.29_505.2486m/z	109608		M+ACN+Na	C18H31N7O6	38	0	-1.687713327			92.20376083	100 - 22.6 - 3.68 - 0.447		Ala Ser His Lys		505.2486068	1	2.289333333	7.20E-09	1.83E-09	Infinity		x	x	x	x
2.29_505.2486m/z	109646		M+ACN+Na	C18H31N7O6	38	0	-1.687713327			92.20376083	100 - 22.6 - 3.68 - 0.447		Ala Ser Lys His		505.2486068	1	2.289333333	7.20E-09	1.83E-09	Infinity		x	x	x	x
2.29_505.2486m/z	146055		M+ACN+Na	C18H31N7O6	38	0	-1.687713327			92.20376083	100 - 22.6 - 3.68 - 0.447		Gly His Lys Thr		505.2486068	1	2.289333333	7.20E-09	1.83E-09	Infinity		x	x	x	x
2.29_505.2486m/z	146207		M+ACN+Na	C18H31N7O6	38	0	-1.687713327			92.20376083	100 - 22.6 - 3.68 - 0.447		Gly His Thr Lys		505.2486068	1	2.289333333	7.20E-09	1.83E-09	Infinity		x	x	x	x
2.29_505.2486m/z	146815		M+ACN+Na	C18H31N7O6	38	0	-1.687713327			92.20376083	100 - 22.6 - 3.68 - 0.447		Gly Lys His Thr		505.2486068	1	2.289333333	7.20E-09	1.83E-09	Infinity		x	x	x	x
2.29_505.2486m/z	147005		M+ACN+Na	C18H31N7O6	38	0	-1.687713327			92.20376083	100 - 22.6 - 3.68 - 0.447		Gly Lys Thr His		505.2486068	1	2.289333333	7.20E-09	1.83E-09	Infinity		x	x	x	x
2.29_505.2486m/z	150007		M+ACN+Na	C18H31N7O6	38	0	-1.687713327			92.20376083	100 - 22.6 - 3.68 - 0.447		Gly Thr His Lys		505.2486068	1	2.289333333	7.20E-09	1.83E-09	Infinity		x	x	x	x
2.29_505.2486m/z	150045		M+ACN+Na	C18H31N7O6	38	0	-1.687713327			92.20376083	100 - 22.6 - 3.68 - 0.447		Gly Thr Lys His		505.2486068	1	2.289333333	7.20E-09	1.83E-09	Infinity		x	x	x	x
2.29_505.2486m/z	151652		M+Na	C20H34N8O6	38.4	0	-1.54413927			93.63894486	100 - 25.2 - 4.28 - 0.546		His Ala Lys Gln		505.2486068	1	2.289333333	7.20E-09	1.83E-09	Infinity		x	x	x	x
2.29_505.2486m/z	151654		M+ACN+Na	C18H31N7O6	38	0	-1.687713327			92.20376083	100 - 22.6 - 3.68 - 0.447		His Ala Lys Ser		505.2486068	1	2.289333333	7.20E-09	1.83E-09	Infinity		x	x	x	x
2.29_505.2486m/z	151747		M+Na	C20H34N8O6	38.4	0	-1.54413927			93.63894486	100 - 25.2 - 4.28 - 0.546		His Ala Gln Lys		505.2486068	1	2.289333333	7.20E-09	1.83E-09	Infinity		x	x	x	x
2.29_505.2486m/z	151787		M+ACN+Na	C18H31N7O6	38	0	-1.687713327			92.20376083	100 - 22.6 - 3.68 - 0.447		His Ala Ser Lys		505.2486068	1	2.289333333	7.20E-09	1.83E-09	Infinity		x	x	x	x
2.29_505.2486m/z	153655		M+ACN+Na	C18H31N7O6	38	0	-1.687713327			92.20376083	100 - 22.6 - 3.68 - 0.447		His Gly Lys Thr		505.2486068	1	2.289333333	7.20E-09	1.83E-09	Infinity		x	x	x	x
2.29_505.2486m/z	153807		M+ACN+Na	C18H31N7O6	38	0	-1.687713327			92.20376083	100 - 22.6 - 3.68 - 0.447		His Gly Thr Lys		505.2486068	1	2.289333333	7.20E-09	1.83E-09	Infinity		x	x	x	x
2.29_505.2486m/z	154692		M+Na	C20H34N8O6	38.4	0	-1.54413927			93.63894486	100 - 25.2 - 4.28 - 0.546		His Lys Ala Gln		505.2486068	1	2.289333333	7.20E-09	1.83E-09	Infinity		x	x	x	x
2.29_505.2486m/z	154694		M+ACN+Na	C18H31N7O6	38	0	-1.687713327			92.20376083	100 - 22.6 - 3.68 - 0.447		His Lys Ala Ser		505.2486068	1	2.289333333	7.20E-09	1.83E-09	Infinity		x	x	x	x
2.29_505.2486m/z	154795		M+ACN+Na	C18H31N7O6	38	0	-1.687713327			92.20376083	100 - 22.6 - 3.68 - 0.447		His Lys Gly Thr		505.2486068	1	2.289333333	7.20E-09	1.83E-09	Infinity		x	x	x	x
2.29_505.2486m/z	154939		M+Na	C20H34N8O6	38.4	0	-1.54413927			93.63894486	100 - 25.2 - 4.28 - 0.546		His Lys Gln Ala		505.2486068	1	2.289333333	7.20E-09	1.83E-09	Infinity		x	x	x	x
2.29_505.2486m/z	154979		M+ACN+Na	C18H31N7O6	38	0	-1.687713327			92.20376083	100 - 22.6 - 3.68 - 0.447		His Lys Ser Ala		505.2486068	1	2.289333333	7.20E-09	1.83E-09	Infinity		x	x	x	x
2.29_505.2486m/z	155004		M+ACN+Na	C18H31N7O6	38	0	-1.687713327			92.20376083	100 - 22.6 - 3.68 - 0.447		His Lys Thr Gly		505.2486068	1	2.289333333	7.20E-09	1.83E-09	Infinity		x	x	x	x
2.29_505.2486m/z	156687		M+Na	C20H34N8O6	38.4	0	-1.54413927			93.63894486	100 - 25.2 - 4.28 - 0.546		His Gln Ala Lys		505.2486068	1	2.289333333	7.20E-09	1.83E-09	Infinity		x	x	x	x
2.29_505.2486m/z	156839		M+Na	C20H34N8O6	38.4	0	-1.54413927			93.63894486	100 - 25.2 - 4.28 - 0.546		His Gln Lys Ala		505.2486068	1	2.289333333	7.20E-09	1.83E-09	Infinity		x	x	x	x
2.29_505.2486m/z	157487		M+ACN+Na	C18H31N7O6	38	0	-1.687713327			92.20376083	100 - 22.6 - 3.68 - 0.447		His Ser Ala Lys		505.2486068	1	2.289333333	7.20E-09	1.83E-09	Infinity		x	x	x	x
2.29_505.2486m/z	157639		M+ACN+Na	C18H31N7O6	38	0	-1.687713327			92.20376083	100 - 22.6 - 3.68 - 0.447		His Ser Lys Ala		505.2486068	1	2.289333333	7.20E-09	1.83E-09	Infinity		x	x	x	x
2.29_505.2486m/z	157987		M+ACN+Na	C18H31N7O6	38	0	-1.687713327			92.20376083	100 - 22.6 - 3.68 - 0.447		His Thr Gly Lys		505.2486068	1	2.289333333	7.20E-09	1.83E-09	Infinity		x	x	x	x
2.29_505.2486m/z	158044		M+ACN+Na	C18H31N7O6	38	0	-1.687713327			92.20376083	100 - 22.6 - 3.68 - 0.447		His Thr Lys Gly		505.2486068	1	2.289333333	7.20E-09	1.83E-09	Infinity		x	x	x	x
2.29_505.2486m/z	163738		M+H-H2O	C25H38N4O6S	37.8	0	1.319564428			90.42427583	100 - 30 - 10.1 - 2.09 - 0.349		Ile Met Pro Tyr		505.2486068	1	2.289333333	7.20E-09	1.83E-09	Infinity		x	x	x	x
2.29_505.2486m/z	163871		M+H-H2O	C25H38N4O6S	37.8	0	1.319564428			90.42427583	100 - 30 - 10.1 - 2.09 - 0.349		Ile Met Tyr Pro		505.2486068	1	2.289333333	7.20E-09	1.83E-09	Infinity		x	x	x	x
2.29_505.2486m/z	164498		M+H-H2O	C25H38N4O6S	37.8	0	1.319564428			90.42427583	100 - 30 - 10.1 - 2.09 - 0.349		Ile Pro Met Tyr		505.2486068	1	2.289333333	7.20E-09	1.83E-09	Infinity		x	x	x	x
2.29_505.2486m/z	164669		M+H-H2O	C25H38N4O6S	37.8	0	1.319564428			90.42427583	100 - 30 - 10.1 - 2.09 - 0.349		Ile Pro Tyr Met		505.2486068	1	2.289333333	7.20E-09	1.83E-09	Infinity		x	x	x	x
2.29_505.2486m/z	167291		M+H-H2O	C25H38N4O6S	37.8	0	1.319564428			90.42427583	100 - 30 - 10.1 - 2.09 - 0.349		Ile Tyr Met Pro		505.2486068	1	2.289333333	7.20E-09	1.83E-09	Infinity		x	x	x	x
2.29_505.2486m/z	167329		M+H-H2O	C25H38N4O6S	37.8	0	1.319564428			90.42427583	100 - 30 - 10.1 - 2.09 - 0.349		Ile Tyr Pro Met		505.2486068	1	2.289333333	7.20E-09	1.83E-09	Infinity		x	x	x	x
2.29_505.2486m/z	167612		M+Na	C20H34N8O6	38.4	0	-1.54413927			93.63894486	100 - 25.2 - 4.28 - 0.546		Lys Ala His Gln		505.2486068	1	2.289333333	7.20E-09	1.83E-09	Infinity		x	x	x	x
2.29_505.2486m/z	167614		M+ACN+Na	C18H31N7O6	38	0	-1.687713327			92.20376083	100 - 22.6 - 3.68 - 0.447		Lys Ala His Ser		505.2486068	1	2.289333333	7.20E-09	1.83E-09	Infinity		x	x	x	x
2.29_505.2486m/z	167745		M+Na	C20H34N8O6	38.4	0	-1.54413927			93.63894486	100 - 25.2 - 4.28 - 0.546		Lys Ala Gln His		505.2486068	1	2.289333333	7.20E-09	1.83E-09	Infinity		x	x	x	x
2.29_505.2486m/z	167785		M+ACN+Na	C18H31N7O6	38	0	-1.687713327			92.20376083	100 - 22.6 - 3.68 - 0.447		Lys Ala Ser His		505.2486068	1	2.289333333	7.20E-09	1.83E-09	Infinity		x	x	x	x
2.29_505.2486m/z	169615		M+ACN+Na	C18H31N7O6	38	0	-1.687713327			92.20376083	100 - 22.6 - 3.68 - 0.447		Lys Gly His Thr		505.2486068	1	2.289333333	7.20E-09	1.83E-09	Infinity		x	x	x	x
2.29_505.2486m/z	169805		M+ACN+Na	C18H31N7O6	38	0	-1.687713327			92.20376083	100 - 22.6 - 3.68 - 0.447		Lys Gly Thr His		505.2486068	1	2.289333333	7.20E-09	1.83E-09	Infinity		x	x	x	x
2.29_505.2486m/z	169892		M+Na	C20H34N8O6	38.4	0	-1.54413927			93.63894486	100 - 25.2 - 4.28 - 0.546		Lys His Ala Gln		505.2486068	1	2.289333333	7.20E-09	1.83E-09	Infinity		x	x	x	x
2.29_505.2486m/z	169894		M+ACN+Na	C18H31N7O6	38	0	-1.687713327			92.20376083	100 - 22.6 - 3.68 - 0.447		Lys His Ala Ser		505.2486068	1	2.289333333	7.20E-09	1.83E-09	Infinity		x	x	x	x
2.29_505.2486m/z	169995		M+ACN+Na	C18H31N7O6	38	0	-1.687713327			92.20376083	100 - 22.6 - 3.68 - 0.447		Lys His Gly Thr		505.2486068	1	2.289333333	7.20E-09	1.83E-09	Infinity		x	x	x	x
2.29_505.2486m/z	170139		M+Na	C20H34N8O6	38.4	0	-1.54413927			93.63894486	100 - 25.2 - 4.28 - 0.546		Lys His Gln Ala		505.2486068	1	2.289333333	7.20E-09	1.83E-09	Infinity		x	x	x	x
2.29_505.2486m/z	170179		M+ACN+Na	C18H31N7O6	38	0	-1.687713327			92.20376083	100 - 22.6 - 3.68 - 0.447		Lys His Ser Ala		505.2486068	1	2.289333333	7.20E-09	1.83E-09	Infinity		x	x	x	x
2.29_505.2486m/z	170204		M+ACN+Na	C18H31N7O6	38	0	-1.687713327			92.20376083	100 - 22.6 - 3.68 - 0.447		Lys His Thr Gly		505.2486068	1	2.289333333	7.20E-09	1.83E-09	Infinity		x	x	x	x
2.29_505.2486m/z	172685		M+Na	C20H34N8O6	38.4	0	-1.54413927			93.63894486	100 - 25.2 - 4.28 - 0.546		Lys Gln Ala His		505.2486068	1	2.289333333	7.20E-09	1.83E-09	Infinity		x	x	x	x
2.29_505.2486m/z	172799		M+Na	C20H34N8O6	38.4	0	-1.54413927			93.63894486	100 - 25.2 - 4.28 - 0.546		Lys Gln His Ala		505.2486068	1	2.289333333	7.20E-09	1.83E-09	Infinity		x	x	x	x
2.29_505.2486m/z	173485		M+ACN+Na	C18H31N7O6	38	0	-1.687713327			92.20376083	100 - 22.6 - 3.68 - 0.447		Lys Ser Ala His		505.2486068	1	2.289333333	7.20E-09	1.83E-09	Infinity		x	x	x	x
2.29_505.2486m/z	173599		M+ACN+Na	C18H31N7O6	38	0	-1.687713327			92.20376083	100 - 22.6 - 3.68 - 0.447		Lys Ser His Ala		505.2486068	1	2.289333333	7.20E-09	1.83E-09	Infinity		x	x	x	x
2.29_505.2486m/z	173985		M+ACN+Na	C18H31N7O6	38	0	-1.687713327			92.20376083	100 - 22.6 - 3.68 - 0.447		Lys Thr Gly His		505.2486068	1	2.289333333	7.20E-09	1.83E-09	Infinity		x	x	x	x
2.29_505.2486m/z	174004		M+ACN+Na	C18H31N7O6	38	0	-1.687713327			92.20376083	100 - 22.6 - 3.68 - 0.447		Lys Thr His Gly		505.2486068	1	2.289333333	7.20E-09	1.83E-09	Infinity		x	x	x	x
2.29_505.2486m/z	179738		M+H-H2O	C25H38N4O6S	37.8	0	1.319564428			90.42427583	100 - 30 - 10.1 - 2.09 - 0.349		Leu Met Pro Tyr		505.2486068	1	2.289333333	7.20E-09	1.83E-09	Infinity		x	x	x	x
2.29_505.2486m/z	179871		M+H-H2O	C25H38N4O6S	37.8	0	1.319564428			90.42427583	100 - 30 - 10.1 - 2.09 - 0.349		Leu Met Tyr Pro		505.2486068	1	2.289333333	7.20E-09	1.83E-09	Infinity		x	x	x	x
2.29_505.2486m/z	180498		M+H-H2O	C25H38N4O6S	37.8	0	1.319564428			90.42427583	100 - 30 - 10.1 - 2.09 - 0.349		Leu Pro Met Tyr		505.2486068	1	2.289333333	7.20E-09	1.83E-09	Infinity		x	x	x	x
2.29_505.2486m/z	180669		M+H-H2O	C25H38N4O6S	37.8	0	1.319564428			90.42427583	100 - 30 - 10.1 - 2.09 - 0.349		Leu Pro Tyr Met		505.2486068	1	2.289333333	7.20E-09	1.83E-09	Infinity		x	x	x	x
2.29_505.2486m/z	183291		M+H-H2O	C25H38N4O6S	37.8	0	1.319564428			90.42427583	100 - 30 - 10.1 - 2.09 - 0.349		Leu Tyr Met Pro		505.2486068	1	2.289333333	7.20E-09	1.83E-09	Infinity		x	x	x	x
2.29_505.2486m/z	183329		M+H-H2O	C25H38N4O6S	37.8	0	1.319564428			90.42427583	100 - 30 - 10.1 - 2.09 - 0.349		Leu Tyr Pro Met		505.2486068	1	2.289333333	7.20E-09	1.83E-09	Infinity		x	x	x	x
2.29_505.2486m/z	186538		M+H-H2O	C25H38N4O6S	37.8	0	1.319564428			90.42427583	100 - 30 - 10.1 - 2.09 - 0.349		Met Ile Pro Tyr		505.2486068	1	2.289333333	7.20E-09	1.83E-09	Infinity		x	x	x	x
2.29_505.2486m/z	186671		M+H-H2O	C25H38N4O6S	37.8	0	1.319564428			90.42427583	100 - 30 - 10.1 - 2.09 - 0.349		Met Ile Tyr Pro		505.2486068	1	2.289333333	7.20E-09	1.83E-09	Infinity		x	x	x	x
2.29_505.2486m/z	187338		M+H-H2O	C25H38N4O6S	37.8	0	1.319564428			90.42427583	100 - 30 - 10.1 - 2.09 - 0.349		Met Leu Pro Tyr		505.2486068	1	2.289333333	7.20E-09	1.83E-09	Infinity		x	x	x	x
2.29_505.2486m/z	187471		M+H-H2O	C25H38N4O6S	37.8	0	1.319564428			90.42427583	100 - 30 - 10.1 - 2.09 - 0.349		Met Leu Tyr Pro		505.2486068	1	2.289333333	7.20E-09	1.83E-09	Infinity		x	x	x	x
2.29_505.2486m/z	188438		M+H-H2O	C25H38N4O6S	37.8	0	1.319564428			90.42427583	100 - 30 - 10.1 - 2.09 - 0.349		Met Pro Ile Tyr		505.2486068	1	2.289333333	7.20E-09	1.83E-09	Infinity		x	x	x	x
2.29_505.2486m/z	188478		M+H-H2O	C25H38N4O6S	37.8	0	1.319564428			90.42427583	100 - 30 - 10.1 - 2.09 - 0.349		Met Pro Leu Tyr		505.2486068	1	2.289333333	7.20E-09	1.83E-09	Infinity		x	x	x	x
2.29_505.2486m/z	188666		M+H-H2O	C25H38N4O6S	37.8	0	1.319564428			90.42427583	100 - 30 - 10.1 - 2.09 - 0.349		Met Pro Tyr Ile		505.2486068	1	2.289333333	7.20E-09	1.83E-09	Infinity		x	x	x	x
2.29_505.2486m/z	188668		M+H-H2O	C25H38N4O6S	37.8	0	1.319564428			90.42427583	100 - 30 - 10.1 - 2.09 - 0.349		Met Pro Tyr Leu		505.2486068	1	2.289333333	7.20E-09	1.83E-09	Infinity		x	x	x	x
2.29_505.2486m/z	191231		M+H-H2O	C25H38N4O6S	37.8	0	1.319564428			90.42427583	100 - 30 - 10.1 - 2.09 - 0.349		Met Tyr Ile Pro		505.2486068	1	2.289333333	7.20E-09	1.83E-09	Infinity		x	x	x	x
2.29_505.2486m/z	191271		M+H-H2O	C25H38N4O6S	37.8	0	1.319564428			90.42427583	100 - 30 - 10.1 - 2.09 - 0.349		Met Tyr Leu Pro		505.2486068	1	2.289333333	7.20E-09	1.83E-09	Infinity		x	x	x	x
2.29_505.2486m/z	191326		M+H-H2O	C25H38N4O6S	37.8	0	1.319564428			90.42427583	100 - 30 - 10.1 - 2.09 - 0.349		Met Tyr Pro Ile		505.2486068	1	2.289333333	7.20E-09	1.83E-09	Infinity		x	x	x	x
2.29_505.2486m/z	191328		M+H-H2O	C25H38N4O6S	37.8	0	1.319564428			90.42427583	100 - 30 - 10.1 - 2.09 - 0.349		Met Tyr Pro Leu		505.2486068	1	2.289333333	7.20E-09	1.83E-09	Infinity		x	x	x	x
2.29_505.2486m/z	196533		M+Na	C20H34N8O6	38.4	0	-1.54413927			93.63894486	100 - 25.2 - 4.28 - 0.546		Asn Pro Pro Arg		505.2486068	1	2.289333333	7.20E-09	1.83E-09	Infinity		x	x	x	x
2.29_505.2486m/z	196571		M+Na	C20H34N8O6	38.4	0	-1.54413927			93.63894486	100 - 25.2 - 4.28 - 0.546		Asn Pro Arg Pro		505.2486068	1	2.289333333	7.20E-09	1.83E-09	Infinity		x	x	x	x
2.29_505.2486m/z	197331		M+Na	C20H34N8O6	38.4	0	-1.54413927			93.63894486	100 - 25.2 - 4.28 - 0.546		Asn Arg Pro Pro		505.2486068	1	2.289333333	7.20E-09	1.83E-09	Infinity		x	x	x	x
2.29_505.2486m/z	202498		M+H-H2O	C25H38N4O6S	37.8	0	1.319564428			90.42427583	100 - 30 - 10.1 - 2.09 - 0.349		Pro Ile Met Tyr		505.2486068	1	2.289333333	7.20E-09	1.83E-09	Infinity		x	x	x	x
2.29_505.2486m/z	202669		M+H-H2O	C25H38N4O6S	37.8	0	1.319564428			90.42427583	100 - 30 - 10.1 - 2.09 - 0.349		Pro Ile Tyr Met		505.2486068	1	2.289333333	7.20E-09	1.83E-09	Infinity		x	x	x	x
2.29_505.2486m/z	203298		M+H-H2O	C25H38N4O6S	37.8	0	1.319564428			90.42427583	100 - 30 - 10.1 - 2.09 - 0.349		Pro Leu Met Tyr		505.2486068	1	2.289333333	7.20E-09	1.83E-09	Infinity		x	x	x	x
2.29_505.2486m/z	203469		M+H-H2O	C25H38N4O6S	37.8	0	1.319564428			90.42427583	100 - 30 - 10.1 - 2.09 - 0.349		Pro Leu Tyr Met		505.2486068	1	2.289333333	7.20E-09	1.83E-09	Infinity		x	x	x	x
2.29_505.2486m/z	203638		M+H-H2O	C25H38N4O6S	37.8	0	1.319564428			90.42427583	100 - 30 - 10.1 - 2.09 - 0.349		Pro Met Ile Tyr		505.2486068	1	2.289333333	7.20E-09	1.83E-09	Infinity		x	x	x	x
2.29_505.2486m/z	203678		M+H-H2O	C25H38N4O6S	37.8	0	1.319564428			90.42427583	100 - 30 - 10.1 - 2.09 - 0.349		Pro Met Leu Tyr		505.2486068	1	2.289333333	7.20E-09	1.83E-09	Infinity		x	x	x	x
2.29_505.2486m/z	203866		M+H-H2O	C25H38N4O6S	37.8	0	1.319564428			90.42427583	100 - 30 - 10.1 - 2.09 - 0.349		Pro Met Tyr Ile		505.2486068	1	2.289333333	7.20E-09	1.83E-09	Infinity		x	x	x	x
2.29_505.2486m/z	203868		M+H-H2O	C25H38N4O6S	37.8	0	1.319564428			90.42427583	100 - 30 - 10.1 - 2.09 - 0.349		Pro Met Tyr Leu		505.2486068	1	2.289333333	7.20E-09	1.83E-09	Infinity		x	x	x	x
2.29_505.2486m/z	204133		M+Na	C20H34N8O6	38.4	0	-1.54413927			93.63894486	100 - 25.2 - 4.28 - 0.546		Pro Asn Pro Arg		505.2486068	1	2.289333333	7.20E-09	1.83E-09	Infinity		x	x	x	x
2.29_505.2486m/z	204171		M+Na	C20H34N8O6	38.4	0	-1.54413927			93.63894486	100 - 25.2 - 4.28 - 0.546		Pro Asn Arg Pro		505.2486068	1	2.289333333	7.20E-09	1.83E-09	Infinity		x	x	x	x
2.29_505.2486m/z	204513		M+Na	C20H34N8O6	38.4	0	-1.54413927			93.63894486	100 - 25.2 - 4.28 - 0.546		Pro Pro Asn Arg		505.2486068	1	2.289333333	7.20E-09	1.83E-09	Infinity		x	x	x	x
2.29_505.2486m/z	204570		M+Na	C20H34N8O6	38.4	0	-1.54413927			93.63894486	100 - 25.2 - 4.28 - 0.546		Pro Pro Arg Asn		505.2486068	1	2.289333333	7.20E-09	1.83E-09	Infinity		x	x	x	x
2.29_505.2486m/z	205311		M+Na	C20H34N8O6	38.4	0	-1.54413927			93.63894486	100 - 25.2 - 4.28 - 0.546		Pro Arg Asn Pro		505.2486068	1	2.289333333	7.20E-09	1.83E-09	Infinity		x	x	x	x
2.29_505.2486m/z	205330		M+Na	C20H34N8O6	38.4	0	-1.54413927			93.63894486	100 - 25.2 - 4.28 - 0.546		Pro Arg Pro Asn		505.2486068	1	2.289333333	7.20E-09	1.83E-09	Infinity		x	x	x	x
2.29_505.2486m/z	207229		M+H-H2O	C25H38N4O6S	37.8	0	1.319564428			90.42427583	100 - 30 - 10.1 - 2.09 - 0.349		Pro Tyr Ile Met		505.2486068	1	2.289333333	7.20E-09	1.83E-09	Infinity		x	x	x	x
2.29_505.2486m/z	207269		M+H-H2O	C25H38N4O6S	37.8	0	1.319564428			90.42427583	100 - 30 - 10.1 - 2.09 - 0.349		Pro Tyr Leu Met		505.2486068	1	2.289333333	7.20E-09	1.83E-09	Infinity		x	x	x	x
2.29_505.2486m/z	207286		M+H-H2O	C25H38N4O6S	37.8	0	1.319564428			90.42427583	100 - 30 - 10.1 - 2.09 - 0.349		Pro Tyr Met Ile		505.2486068	1	2.289333333	7.20E-09	1.83E-09	Infinity		x	x	x	x
2.29_505.2486m/z	207288		M+H-H2O	C25H38N4O6S	37.8	0	1.319564428			90.42427583	100 - 30 - 10.1 - 2.09 - 0.349		Pro Tyr Met Leu		505.2486068	1	2.289333333	7.20E-09	1.83E-09	Infinity		x	x	x	x
2.29_505.2486m/z	207607		M+Na	C20H34N8O6	38.4	0	-1.54413927			93.63894486	100 - 25.2 - 4.28 - 0.546		Gln Ala His Lys		505.2486068	1	2.289333333	7.20E-09	1.83E-09	Infinity		x	x	x	x
2.29_505.2486m/z	207645		M+Na	C20H34N8O6	38.4	0	-1.54413927			93.63894486	100 - 25.2 - 4.28 - 0.546		Gln Ala Lys His		505.2486068	1	2.289333333	7.20E-09	1.83E-09	Infinity		x	x	x	x
2.29_505.2486m/z	209887		M+Na	C20H34N8O6	38.4	0	-1.54413927			93.63894486	100 - 25.2 - 4.28 - 0.546		Gln His Ala Lys		505.2486068	1	2.289333333	7.20E-09	1.83E-09	Infinity		x	x	x	x
2.29_505.2486m/z	210039		M+Na	C20H34N8O6	38.4	0	-1.54413927			93.63894486	100 - 25.2 - 4.28 - 0.546		Gln His Lys Ala		505.2486068	1	2.289333333	7.20E-09	1.83E-09	Infinity		x	x	x	x
2.29_505.2486m/z	210685		M+Na	C20H34N8O6	38.4	0	-1.54413927			93.63894486	100 - 25.2 - 4.28 - 0.546		Gln Lys Ala His		505.2486068	1	2.289333333	7.20E-09	1.83E-09	Infinity		x	x	x	x
2.29_505.2486m/z	210799		M+Na	C20H34N8O6	38.4	0	-1.54413927			93.63894486	100 - 25.2 - 4.28 - 0.546		Gln Lys His Ala		505.2486068	1	2.289333333	7.20E-09	1.83E-09	Infinity		x	x	x	x
2.29_505.2486m/z	220131		M+Na	C20H34N8O6	38.4	0	-1.54413927			93.63894486	100 - 25.2 - 4.28 - 0.546		Arg Asn Pro Pro		505.2486068	1	2.289333333	7.20E-09	1.83E-09	Infinity		x	x	x	x
2.29_505.2486m/z	220511		M+Na	C20H34N8O6	38.4	0	-1.54413927			93.63894486	100 - 25.2 - 4.28 - 0.546		Arg Pro Asn Pro		505.2486068	1	2.289333333	7.20E-09	1.83E-09	Infinity		x	x	x	x
2.29_505.2486m/z	220530		M+Na	C20H34N8O6	38.4	0	-1.54413927			93.63894486	100 - 25.2 - 4.28 - 0.546		Arg Pro Pro Asn		505.2486068	1	2.289333333	7.20E-09	1.83E-09	Infinity		x	x	x	x
2.29_505.2486m/z	223607		M+ACN+Na	C18H31N7O6	38	0	-1.687713327			92.20376083	100 - 22.6 - 3.68 - 0.447		Ser Ala His Lys		505.2486068	1	2.289333333	7.20E-09	1.83E-09	Infinity		x	x	x	x
2.29_505.2486m/z	223645		M+ACN+Na	C18H31N7O6	38	0	-1.687713327			92.20376083	100 - 22.6 - 3.68 - 0.447		Ser Ala Lys His		505.2486068	1	2.289333333	7.20E-09	1.83E-09	Infinity		x	x	x	x
2.29_505.2486m/z	225887		M+ACN+Na	C18H31N7O6	38	0	-1.687713327			92.20376083	100 - 22.6 - 3.68 - 0.447		Ser His Ala Lys		505.2486068	1	2.289333333	7.20E-09	1.83E-09	Infinity		x	x	x	x
2.29_505.2486m/z	226039		M+ACN+Na	C18H31N7O6	38	0	-1.687713327			92.20376083	100 - 22.6 - 3.68 - 0.447		Ser His Lys Ala		505.2486068	1	2.289333333	7.20E-09	1.83E-09	Infinity		x	x	x	x
2.29_505.2486m/z	226685		M+ACN+Na	C18H31N7O6	38	0	-1.687713327			92.20376083	100 - 22.6 - 3.68 - 0.447		Ser Lys Ala His		505.2486068	1	2.289333333	7.20E-09	1.83E-09	Infinity		x	x	x	x
2.29_505.2486m/z	226799		M+ACN+Na	C18H31N7O6	38	0	-1.687713327			92.20376083	100 - 22.6 - 3.68 - 0.447		Ser Lys His Ala		505.2486068	1	2.289333333	7.20E-09	1.83E-09	Infinity		x	x	x	x
2.29_505.2486m/z	233607		M+ACN+Na	C18H31N7O6	38	0	-1.687713327			92.20376083	100 - 22.6 - 3.68 - 0.447		Thr Gly His Lys		505.2486068	1	2.289333333	7.20E-09	1.83E-09	Infinity		x	x	x	x
2.29_505.2486m/z	233645		M+ACN+Na	C18H31N7O6	38	0	-1.687713327			92.20376083	100 - 22.6 - 3.68 - 0.447		Thr Gly Lys His		505.2486068	1	2.289333333	7.20E-09	1.83E-09	Infinity		x	x	x	x
2.29_505.2486m/z	233987		M+ACN+Na	C18H31N7O6	38	0	-1.687713327			92.20376083	100 - 22.6 - 3.68 - 0.447		Thr His Gly Lys		505.2486068	1	2.289333333	7.20E-09	1.83E-09	Infinity		x	x	x	x
2.29_505.2486m/z	234044		M+ACN+Na	C18H31N7O6	38	0	-1.687713327			92.20376083	100 - 22.6 - 3.68 - 0.447		Thr His Lys Gly		505.2486068	1	2.289333333	7.20E-09	1.83E-09	Infinity		x	x	x	x
2.29_505.2486m/z	234785		M+ACN+Na	C18H31N7O6	38	0	-1.687713327			92.20376083	100 - 22.6 - 3.68 - 0.447		Thr Lys Gly His		505.2486068	1	2.289333333	7.20E-09	1.83E-09	Infinity		x	x	x	x
2.29_505.2486m/z	234804		M+ACN+Na	C18H31N7O6	38	0	-1.687713327			92.20376083	100 - 22.6 - 3.68 - 0.447		Thr Lys His Gly		505.2486068	1	2.289333333	7.20E-09	1.83E-09	Infinity		x	x	x	x
2.29_505.2486m/z	258491		M+H-H2O	C25H38N4O6S	37.8	0	1.319564428			90.42427583	100 - 30 - 10.1 - 2.09 - 0.349		Tyr Ile Met Pro		505.2486068	1	2.289333333	7.20E-09	1.83E-09	Infinity		x	x	x	x
2.29_505.2486m/z	258529		M+H-H2O	C25H38N4O6S	37.8	0	1.319564428			90.42427583	100 - 30 - 10.1 - 2.09 - 0.349		Tyr Ile Pro Met		505.2486068	1	2.289333333	7.20E-09	1.83E-09	Infinity		x	x	x	x
2.29_505.2486m/z	259291		M+H-H2O	C25H38N4O6S	37.8	0	1.319564428			90.42427583	100 - 30 - 10.1 - 2.09 - 0.349		Tyr Leu Met Pro		505.2486068	1	2.289333333	7.20E-09	1.83E-09	Infinity		x	x	x	x
2.29_505.2486m/z	259329		M+H-H2O	C25H38N4O6S	37.8	0	1.319564428			90.42427583	100 - 30 - 10.1 - 2.09 - 0.349		Tyr Leu Pro Met		505.2486068	1	2.289333333	7.20E-09	1.83E-09	Infinity		x	x	x	x
2.29_505.2486m/z	259631		M+H-H2O	C25H38N4O6S	37.8	0	1.319564428			90.42427583	100 - 30 - 10.1 - 2.09 - 0.349		Tyr Met Ile Pro		505.2486068	1	2.289333333	7.20E-09	1.83E-09	Infinity		x	x	x	x
2.29_505.2486m/z	259671		M+H-H2O	C25H38N4O6S	37.8	0	1.319564428			90.42427583	100 - 30 - 10.1 - 2.09 - 0.349		Tyr Met Leu Pro		505.2486068	1	2.289333333	7.20E-09	1.83E-09	Infinity		x	x	x	x
2.29_505.2486m/z	259726		M+H-H2O	C25H38N4O6S	37.8	0	1.319564428			90.42427583	100 - 30 - 10.1 - 2.09 - 0.349		Tyr Met Pro Ile		505.2486068	1	2.289333333	7.20E-09	1.83E-09	Infinity		x	x	x	x
2.29_505.2486m/z	259728		M+H-H2O	C25H38N4O6S	37.8	0	1.319564428			90.42427583	100 - 30 - 10.1 - 2.09 - 0.349		Tyr Met Pro Leu		505.2486068	1	2.289333333	7.20E-09	1.83E-09	Infinity		x	x	x	x
2.29_505.2486m/z	260429		M+H-H2O	C25H38N4O6S	37.8	0	1.319564428			90.42427583	100 - 30 - 10.1 - 2.09 - 0.349		Tyr Pro Ile Met		505.2486068	1	2.289333333	7.20E-09	1.83E-09	Infinity		x	x	x	x
2.29_505.2486m/z	260469		M+H-H2O	C25H38N4O6S	37.8	0	1.319564428			90.42427583	100 - 30 - 10.1 - 2.09 - 0.349		Tyr Pro Leu Met		505.2486068	1	2.289333333	7.20E-09	1.83E-09	Infinity		x	x	x	x
2.29_505.2486m/z	260486		M+H-H2O	C25H38N4O6S	37.8	0	1.319564428			90.42427583	100 - 30 - 10.1 - 2.09 - 0.349		Tyr Pro Met Ile		505.2486068	1	2.289333333	7.20E-09	1.83E-09	Infinity		x	x	x	x
2.29_505.2486m/z	260488		M+H-H2O	C25H38N4O6S	37.8	0	1.319564428			90.42427583	100 - 30 - 10.1 - 2.09 - 0.349		Tyr Pro Met Leu		505.2486068	1	2.289333333	7.20E-09	1.83E-09	Infinity		x	x	x	x
2.29_505.2486m/z	71866		M+Na	C19H38N4O10	38	0	1.229082563			91.63598282	100 - 22.8 - 4.55 - 0.641		Gentamicin X2		505.2486068	1	2.289333333	7.20E-09	1.83E-09	Infinity		x	x	x	x
2.29_505.2486m/z	95284		2M+H	C10H20O7	36.8	0	-0.943077906			84.93769896	100 - 11.3 - 2.02 - 0.18	http://nonlinear.com/redirect/outbound?p=hmdb&param=HMDB40822	2,3-Butanediol glucoside		505.2486068	1	2.289333333	7.20E-09	1.83E-09	Infinity		x	x	x	x
1.00_110.9856m/z	67155		M+H-2H2O	C3H3ClN4O	34.3	0	-0.532771227			72.16202225	100 - 4.78 - 32.3 - 1.54		2-Chloro-4-hydroxy-6-amino-1,3,5-triazine		110.9856077	1	0.998683333	1.03E-08	2.58E-09	Infinity		x	x	x	x
1.00_110.9856m/z	72616		M+H-2H2O	C3H2F4O2	38.7	0	2.523764711			96.34537826	100 - 3.34 - 0.449		Flupropanate		110.9856077	1	0.998683333	1.03E-08	2.58E-09	Infinity		x	x	x	x
2.55_364.7296m/z	GPSer(10:0/22:4)		M+2H	C38H66NO10P	37.7	0	3.018323052			92.24226927	100 - 42.6 - 10.9 - 2.07 - 0.319	http://nonlinear.com/redirect/outbound?p=lipidblast&param=GPSer%2810%3A0%2F22%3A4%29	GPSer(10:0/22:4)		364.7295912	2	2.548483333	1.22E-08	3.03E-09	Infinity		x	x	x	x
2.55_364.7296m/z	GPSer(12:0/20:4)		M+2H	C38H66NO10P	37.7	0	3.018323052			92.24226927	100 - 42.6 - 10.9 - 2.07 - 0.319	http://nonlinear.com/redirect/outbound?p=lipidblast&param=GPSer%2812%3A0%2F20%3A4%29	GPSer(12:0/20:4)		364.7295912	2	2.548483333	1.22E-08	3.03E-09	Infinity		x	x	x	x
2.55_364.7296m/z	GPSer(14:0/18:4)		M+2H	C38H66NO10P	37.7	0	3.018323052			92.24226927	100 - 42.6 - 10.9 - 2.07 - 0.319	http://nonlinear.com/redirect/outbound?p=lipidblast&param=GPSer%2814%3A0%2F18%3A4%29	GPSer(14:0/18:4)		364.7295912	2	2.548483333	1.22E-08	3.03E-09	Infinity		x	x	x	x
2.55_364.7296m/z	GPSer(14:1/18:3)		M+2H	C38H66NO10P	37.7	0	3.018323052			92.24226927	100 - 42.6 - 10.9 - 2.07 - 0.319	http://nonlinear.com/redirect/outbound?p=lipidblast&param=GPSer%2814%3A1%2F18%3A3%29	GPSer(14:1/18:3)		364.7295912	2	2.548483333	1.22E-08	3.03E-09	Infinity		x	x	x	x
2.55_364.7296m/z	GPSer(18:3/14:1)		M+2H	C38H66NO10P	37.7	0	3.018323052			92.24226927	100 - 42.6 - 10.9 - 2.07 - 0.319	http://nonlinear.com/redirect/outbound?p=lipidblast&param=GPSer%2818%3A3%2F14%3A1%29	GPSer(18:3/14:1)		364.7295912	2	2.548483333	1.22E-08	3.03E-09	Infinity		x	x	x	x
2.55_364.7296m/z	GPSer(18:4/14:0)		M+2H	C38H66NO10P	37.7	0	3.018323052			92.24226927	100 - 42.6 - 10.9 - 2.07 - 0.319	http://nonlinear.com/redirect/outbound?p=lipidblast&param=GPSer%2818%3A4%2F14%3A0%29	GPSer(18:4/14:0)		364.7295912	2	2.548483333	1.22E-08	3.03E-09	Infinity		x	x	x	x
2.55_364.7296m/z	GPSer(20:4/12:0)		M+2H	C38H66NO10P	37.7	0	3.018323052			92.24226927	100 - 42.6 - 10.9 - 2.07 - 0.319	http://nonlinear.com/redirect/outbound?p=lipidblast&param=GPSer%2820%3A4%2F12%3A0%29	GPSer(20:4/12:0)		364.7295912	2	2.548483333	1.22E-08	3.03E-09	Infinity		x	x	x	x
2.55_364.7296m/z	GPSer(22:4/10:0)		M+2H	C38H66NO10P	37.7	0	3.018323052			92.24226927	100 - 42.6 - 10.9 - 2.07 - 0.319	http://nonlinear.com/redirect/outbound?p=lipidblast&param=GPSer%2822%3A4%2F10%3A0%29	GPSer(22:4/10:0)		364.7295912	2	2.548483333	1.22E-08	3.03E-09	Infinity		x	x	x	x
2.55_364.7296m/z	GPSer(24:4/8:0)		M+2H	C38H66NO10P	37.7	0	3.018323052			92.24226927	100 - 42.6 - 10.9 - 2.07 - 0.319	http://nonlinear.com/redirect/outbound?p=lipidblast&param=GPSer%2824%3A4%2F8%3A0%29	GPSer(24:4/8:0)		364.7295912	2	2.548483333	1.22E-08	3.03E-09	Infinity		x	x	x	x
2.55_364.7296m/z	GPSer(8:0/24:4)		M+2H	C38H66NO10P	37.7	0	3.018323052			92.24226927	100 - 42.6 - 10.9 - 2.07 - 0.319	http://nonlinear.com/redirect/outbound?p=lipidblast&param=GPSer%288%3A0%2F24%3A4%29	GPSer(8:0/24:4)		364.7295912	2	2.548483333	1.22E-08	3.03E-09	Infinity		x	x	x	x
1.72_422.2073m/z	16353		M+H-2H2O	C24H31N3O6	35.6	0	-0.301098702			78.27108691	100 - 27.6 - 4.91 - 0.654		Tyr Leu Tyr		422.2072951	1	1.720233333	1.31E-08	3.24E-09	Infinity		x	x	x	x
1.72_422.2073m/z	20056		M+H-2H2O	C24H31N3O6	35.6	0	-0.301098702			78.27108691	100 - 27.6 - 4.91 - 0.654		Tyr Tyr Leu		422.2072951	1	1.720233333	1.31E-08	3.24E-09	Infinity		x	x	x	x
1.72_422.2073m/z	20139		M+H-2H2O	C24H31N3O6	35.6	0	-0.301098702			78.27108691	100 - 27.6 - 4.91 - 0.654		Leu Tyr Tyr		422.2072951	1	1.720233333	1.31E-08	3.24E-09	Infinity		x	x	x	x
1.72_422.2073m/z	20288		M+H-2H2O	C24H31N3O6	35.6	0	-0.301098702			78.27108691	100 - 27.6 - 4.91 - 0.654		Tyr Ile Tyr		422.2072951	1	1.720233333	1.31E-08	3.24E-09	Infinity		x	x	x	x
1.72_422.2073m/z	20767		M+H-2H2O	C24H31N3O6	35.6	0	-0.301098702			78.27108691	100 - 27.6 - 4.91 - 0.654		Ile Tyr Tyr		422.2072951	1	1.720233333	1.31E-08	3.24E-09	Infinity		x	x	x	x
1.72_422.2073m/z	21696		M+H-2H2O	C24H31N3O6	35.6	0	-0.301098702			78.27108691	100 - 27.6 - 4.91 - 0.654		Tyr Tyr Ile		422.2072951	1	1.720233333	1.31E-08	3.24E-09	Infinity		x	x	x	x
1.72_422.2073m/z	64698		M+CH3OH+H	C23H23N3O3	35.9	0	-0.353758258			79.74857867	100 - 26.4 - 3.95 - 0.432		ZM 336372		422.2072951	1	1.720233333	1.31E-08	3.24E-09	Infinity		x	x	x	x
1.72_422.2073m/z	65727		M+Na	C25H27N4O	35.4	0	-1.032185307			78.10575194	100 - 28.8 - 4.22 - 0.417		Z-Phe-Phe-CHN2		422.2072951	1	1.720233333	1.31E-08	3.24E-09	Infinity		x	x	x	x
1.72_422.2073m/z	67556		M+ACN+H	C22H24N2O4	36.1	0	-0.36212489			80.70146149	100 - 25 - 3.81 - 0.432		Vomicine		422.2072951	1	1.720233333	1.31E-08	3.24E-09	Infinity		x	x	x	x
1.72_422.2073m/z	89293		M+ACN+H	C22H24N2O4	36.1	0	-0.36212489			80.70146149	100 - 25 - 3.81 - 0.432	http://nonlinear.com/redirect/outbound?p=hmdb&param=HMDB33466	Di-4-coumaroylputrescine		422.2072951	1	1.720233333	1.31E-08	3.24E-09	Infinity		x	x	x	x
4.95_816.4726m/z	80052		2M+3H2O+2H	C41H71O13P	36.6	0	-2.726094633			86.31261522	100 - 45.7 - 12.9 - 2.7 - 0.462		PI(12:0/20:4(5Z,8Z,11Z,14Z))		816.4726014	2	4.949433333	1.52E-08	3.72E-09	Infinity		x	x	x	x
4.95_816.4726m/z	80112		2M+3H2O+2H	C41H71O13P	36.6	0	-2.726094633			86.31261522	100 - 45.7 - 12.9 - 2.7 - 0.462		PI(14:1(9Z)/18:3(6Z,9Z,12Z))		816.4726014	2	4.949433333	1.52E-08	3.72E-09	Infinity		x	x	x	x
4.95_816.4726m/z	80113		2M+3H2O+2H	C41H71O13P	36.6	0	-2.726094633			86.31261522	100 - 45.7 - 12.9 - 2.7 - 0.462		PI(14:1(9Z)/18:3(9Z,12Z,15Z))		816.4726014	2	4.949433333	1.52E-08	3.72E-09	Infinity		x	x	x	x
4.95_816.4726m/z	80359		2M+3H2O+2H	C41H71O13P	36.6	0	-2.726094633			86.31261522	100 - 45.7 - 12.9 - 2.7 - 0.462		PI(18:3(6Z,9Z,12Z)/14:1(9Z))		816.4726014	2	4.949433333	1.52E-08	3.72E-09	Infinity		x	x	x	x
4.95_816.4726m/z	80390		2M+3H2O+2H	C41H71O13P	36.6	0	-2.726094633			86.31261522	100 - 45.7 - 12.9 - 2.7 - 0.462		PI(18:3(9Z,12Z,15Z)/14:1(9Z))		816.4726014	2	4.949433333	1.52E-08	3.72E-09	Infinity		x	x	x	x
4.95_816.4726m/z	80417		2M+3H2O+2H	C41H71O13P	36.6	0	-2.726094633			86.31261522	100 - 45.7 - 12.9 - 2.7 - 0.462		PI(18:4(6Z,9Z,12Z,15Z)/14:0)		816.4726014	2	4.949433333	1.52E-08	3.72E-09	Infinity		x	x	x	x
4.95_816.4726m/z	80610		2M+3H2O+2H	C41H71O13P	36.6	0	-2.726094633			86.31261522	100 - 45.7 - 12.9 - 2.7 - 0.462		PI(20:4(5Z,8Z,11Z,14Z)/12:0)		816.4726014	2	4.949433333	1.52E-08	3.72E-09	Infinity		x	x	x	x
4.95_816.4726m/z	80919		2M+3H2O+2H	C41H71O13P	36.6	0	-2.726094633			86.31261522	100 - 45.7 - 12.9 - 2.7 - 0.462		PI(14:0/18:4(6Z,9Z,12Z,15Z))		816.4726014	2	4.949433333	1.52E-08	3.72E-09	Infinity		x	x	x	x
5.03_171.1579m/z	3216		2M+Na	C3H10N2	39.4	0	-0.866549617			97.92865036	100 - 4.09		1,3-Propanediamine		171.1578889	1	5.028183333	2.00E-08	4.78E-09	76.21660082		x	x	x	x
5.03_171.1579m/z	428		2M+Na	C3H10N2	39.4	0	-0.866549617			97.92865036	100 - 4.09	http://nonlinear.com/redirect/outbound?p=pubchemc&param=428	1,3-Diaminopropane :: Polyamine :: Polar Metabolites :: propane-1,3-diamine		171.1578889	1	5.028183333	2.00E-08	4.78E-09	76.21660082		x	x	x	x
3.27_421.7564m/z	71422		M+2H	C47H71NO12	37	0	0.65225406			85.79903601	100 - 52.5 - 16 - 3.56 - 0.639		Azaspiracid		421.7563642	2	3.27005	2.44E-08	5.76E-09	Infinity		x	x	x	x
3.22_479.2670n	46771		2M+3H2O+2H, M+ACN+H	C29H37NO5	38.3	0	-0.295936238			91.66522627	100 - 32.3 - 6.09 - 0.842		Cytochalasin B	479.2670315	521.300857	1	3.219233333	3.78E-08	8.78E-09	Infinity		x	x	x	x
3.22_479.2670n	68422		2M+3H2O+2H, M+ACN+H	C29H37NO5	38.3	0	-0.295936238			91.66522627	100 - 32.3 - 6.09 - 0.842		Lythramine	479.2670315	521.300857	1	3.219233333	3.78E-08	8.78E-09	Infinity		x	x	x	x
3.22_479.2670n	93240		2M+3H2O+2H, M+ACN+H	C29H37NO5	38.3	0	-0.295936238			91.66522627	100 - 32.3 - 6.09 - 0.842	http://nonlinear.com/redirect/outbound?p=hmdb&param=HMDB38569	PC-M5'	479.2670315	521.300857	1	3.219233333	3.78E-08	8.78E-09	Infinity		x	x	x	x
3.22_479.2670n	GPEtn(14:1/3:0)		2M+3H2O+2H, M+ACN+H	C22H42NO8P	36.1	0	4.647782243			85.91435034	100 - 24.9 - 4.63 - 0.637	http://nonlinear.com/redirect/outbound?p=lipidblast&param=GPEtn%2814%3A1%2F3%3A0%29	GPEtn(14:1/3:0)	479.2670315	521.300857	1	3.219233333	3.78E-08	8.78E-09	Infinity		x	x	x	x
3.22_479.2670n	GPEtn(15:1/2:0)		2M+3H2O+2H, M+ACN+H	C22H42NO8P	36.1	0	4.647782243			85.91435034	100 - 24.9 - 4.63 - 0.637	http://nonlinear.com/redirect/outbound?p=lipidblast&param=GPEtn%2815%3A1%2F2%3A0%29	GPEtn(15:1/2:0)	479.2670315	521.300857	1	3.219233333	3.78E-08	8.78E-09	Infinity		x	x	x	x
3.22_479.2670n	GPEtn(2:0/15:1)		2M+3H2O+2H, M+ACN+H	C22H42NO8P	36.1	0	4.647782243			85.91435034	100 - 24.9 - 4.63 - 0.637	http://nonlinear.com/redirect/outbound?p=lipidblast&param=GPEtn%282%3A0%2F15%3A1%29	GPEtn(2:0/15:1)	479.2670315	521.300857	1	3.219233333	3.78E-08	8.78E-09	Infinity		x	x	x	x
3.22_479.2670n	GPEtn(3:0/14:1)		2M+3H2O+2H, M+ACN+H	C22H42NO8P	36.1	0	4.647782243			85.91435034	100 - 24.9 - 4.63 - 0.637	http://nonlinear.com/redirect/outbound?p=lipidblast&param=GPEtn%283%3A0%2F14%3A1%29	GPEtn(3:0/14:1)	479.2670315	521.300857	1	3.219233333	3.78E-08	8.78E-09	Infinity		x	x	x	x
1.54_362.2149m/z	45177		M+H-2H2O	C21H35NO4S	36.4	0	0.238343114			82.43417171	100 - 24.4 - 8.2 - 1.48 - 0.216		(±)14(15)-EET-SI		362.2149213	1	1.53985	4.05E-08	9.31E-09	Infinity		x	x	x	x
4.72_729.4246m/z	DGDG(10:0/8:0)		M+CH3OH+H	C33H60O15	28	0	-3.020398084			43.80768358	100 - 37 - 9.72 - 1.91 - 0.314	http://nonlinear.com/redirect/outbound?p=lipidblast&param=DGDG%2810%3A0%2F8%3A0%29	DGDG(10:0/8:0)		729.424609	1	4.718216667	5.51E-08	1.25E-08	Infinity		x	x	x	x
4.72_729.4246m/z	DGDG(11:0/7:0)		M+CH3OH+H	C33H60O15	28	0	-3.020398084			43.80768358	100 - 37 - 9.72 - 1.91 - 0.314	http://nonlinear.com/redirect/outbound?p=lipidblast&param=DGDG%2811%3A0%2F7%3A0%29	DGDG(11:0/7:0)		729.424609	1	4.718216667	5.51E-08	1.25E-08	Infinity		x	x	x	x
4.72_729.4246m/z	DGDG(12:0/6:0)		M+CH3OH+H	C33H60O15	28	0	-3.020398084			43.80768358	100 - 37 - 9.72 - 1.91 - 0.314	http://nonlinear.com/redirect/outbound?p=lipidblast&param=DGDG%2812%3A0%2F6%3A0%29	DGDG(12:0/6:0)		729.424609	1	4.718216667	5.51E-08	1.25E-08	Infinity		x	x	x	x
4.72_729.4246m/z	DGDG(13:0/5:0)		M+CH3OH+H	C33H60O15	28	0	-3.020398084			43.80768358	100 - 37 - 9.72 - 1.91 - 0.314	http://nonlinear.com/redirect/outbound?p=lipidblast&param=DGDG%2813%3A0%2F5%3A0%29	DGDG(13:0/5:0)		729.424609	1	4.718216667	5.51E-08	1.25E-08	Infinity		x	x	x	x
4.72_729.4246m/z	DGDG(14:0/4:0)		M+CH3OH+H	C33H60O15	28	0	-3.020398084			43.80768358	100 - 37 - 9.72 - 1.91 - 0.314	http://nonlinear.com/redirect/outbound?p=lipidblast&param=DGDG%2814%3A0%2F4%3A0%29	DGDG(14:0/4:0)		729.424609	1	4.718216667	5.51E-08	1.25E-08	Infinity		x	x	x	x
4.72_729.4246m/z	DGDG(15:0/3:0)		M+CH3OH+H	C33H60O15	28	0	-3.020398084			43.80768358	100 - 37 - 9.72 - 1.91 - 0.314	http://nonlinear.com/redirect/outbound?p=lipidblast&param=DGDG%2815%3A0%2F3%3A0%29	DGDG(15:0/3:0)		729.424609	1	4.718216667	5.51E-08	1.25E-08	Infinity		x	x	x	x
4.72_729.4246m/z	DGDG(16:0/2:0)		M+CH3OH+H	C33H60O15	28	0	-3.020398084			43.80768358	100 - 37 - 9.72 - 1.91 - 0.314	http://nonlinear.com/redirect/outbound?p=lipidblast&param=DGDG%2816%3A0%2F2%3A0%29	DGDG(16:0/2:0)		729.424609	1	4.718216667	5.51E-08	1.25E-08	Infinity		x	x	x	x
4.72_729.4246m/z	DGDG(2:0/16:0)		M+CH3OH+H	C33H60O15	28	0	-3.020398084			43.80768358	100 - 37 - 9.72 - 1.91 - 0.314	http://nonlinear.com/redirect/outbound?p=lipidblast&param=DGDG%282%3A0%2F16%3A0%29	DGDG(2:0/16:0)		729.424609	1	4.718216667	5.51E-08	1.25E-08	Infinity		x	x	x	x
4.72_729.4246m/z	DGDG(3:0/15:0)		M+CH3OH+H	C33H60O15	28	0	-3.020398084			43.80768358	100 - 37 - 9.72 - 1.91 - 0.314	http://nonlinear.com/redirect/outbound?p=lipidblast&param=DGDG%283%3A0%2F15%3A0%29	DGDG(3:0/15:0)		729.424609	1	4.718216667	5.51E-08	1.25E-08	Infinity		x	x	x	x
4.72_729.4246m/z	DGDG(4:0/14:0)		M+CH3OH+H	C33H60O15	28	0	-3.020398084			43.80768358	100 - 37 - 9.72 - 1.91 - 0.314	http://nonlinear.com/redirect/outbound?p=lipidblast&param=DGDG%284%3A0%2F14%3A0%29	DGDG(4:0/14:0)		729.424609	1	4.718216667	5.51E-08	1.25E-08	Infinity		x	x	x	x
4.72_729.4246m/z	DGDG(5:0/13:0)		M+CH3OH+H	C33H60O15	28	0	-3.020398084			43.80768358	100 - 37 - 9.72 - 1.91 - 0.314	http://nonlinear.com/redirect/outbound?p=lipidblast&param=DGDG%285%3A0%2F13%3A0%29	DGDG(5:0/13:0)		729.424609	1	4.718216667	5.51E-08	1.25E-08	Infinity		x	x	x	x
4.72_729.4246m/z	DGDG(6:0/12:0)		M+CH3OH+H	C33H60O15	28	0	-3.020398084			43.80768358	100 - 37 - 9.72 - 1.91 - 0.314	http://nonlinear.com/redirect/outbound?p=lipidblast&param=DGDG%286%3A0%2F12%3A0%29	DGDG(6:0/12:0)		729.424609	1	4.718216667	5.51E-08	1.25E-08	Infinity		x	x	x	x
4.72_729.4246m/z	DGDG(7:0/11:0)		M+CH3OH+H	C33H60O15	28	0	-3.020398084			43.80768358	100 - 37 - 9.72 - 1.91 - 0.314	http://nonlinear.com/redirect/outbound?p=lipidblast&param=DGDG%287%3A0%2F11%3A0%29	DGDG(7:0/11:0)		729.424609	1	4.718216667	5.51E-08	1.25E-08	Infinity		x	x	x	x
4.72_729.4246m/z	DGDG(8:0/10:0)		M+CH3OH+H	C33H60O15	28	0	-3.020398084			43.80768358	100 - 37 - 9.72 - 1.91 - 0.314	http://nonlinear.com/redirect/outbound?p=lipidblast&param=DGDG%288%3A0%2F10%3A0%29	DGDG(8:0/10:0)		729.424609	1	4.718216667	5.51E-08	1.25E-08	Infinity		x	x	x	x
4.72_729.4246m/z	DGDG(9:0/9:0)		M+CH3OH+H	C33H60O15	28	0	-3.020398084			43.80768358	100 - 37 - 9.72 - 1.91 - 0.314	http://nonlinear.com/redirect/outbound?p=lipidblast&param=DGDG%289%3A0%2F9%3A0%29	DGDG(9:0/9:0)		729.424609	1	4.718216667	5.51E-08	1.25E-08	Infinity		x	x	x	x
4.72_729.4246m/z	GPCho(22:6/6:0)		M+ACN+Na	C36H60NO8P	27.9	0	4.786129104			45.03213265	100 - 40.3 - 9.55 - 1.67 - 0.235	http://nonlinear.com/redirect/outbound?p=lipidblast&param=GPCho%2822%3A6%2F6%3A0%29	GPCho(22:6/6:0)		729.424609	1	4.718216667	5.51E-08	1.25E-08	Infinity		x	x	x	x
4.72_729.4246m/z	GPCho(6:0/22:6)		M+ACN+Na	C36H60NO8P	27.9	0	4.786129104			45.03213265	100 - 40.3 - 9.55 - 1.67 - 0.235	http://nonlinear.com/redirect/outbound?p=lipidblast&param=GPCho%286%3A0%2F22%3A6%29	GPCho(6:0/22:6)		729.424609	1	4.718216667	5.51E-08	1.25E-08	Infinity		x	x	x	x
4.72_729.4246m/z	GPEtn(22:6/9:0)		M+ACN+Na	C36H60NO8P	27.9	0	4.786129104			45.03213265	100 - 40.3 - 9.55 - 1.67 - 0.235	http://nonlinear.com/redirect/outbound?p=lipidblast&param=GPEtn%2822%3A6%2F9%3A0%29	GPEtn(22:6/9:0)		729.424609	1	4.718216667	5.51E-08	1.25E-08	Infinity		x	x	x	x
4.72_729.4246m/z	GPEtn(9:0/22:6)		M+ACN+Na	C36H60NO8P	27.9	0	4.786129104			45.03213265	100 - 40.3 - 9.55 - 1.67 - 0.235	http://nonlinear.com/redirect/outbound?p=lipidblast&param=GPEtn%289%3A0%2F22%3A6%29	GPEtn(9:0/22:6)		729.424609	1	4.718216667	5.51E-08	1.25E-08	Infinity		x	x	x	x
4.77_672.3934m/z	264109		2M+3H2O+2H	C32H50N8O7	32.4	0	2.480424404			65.09274349	100 - 38.4 - 8.61 - 1.42 - 0.189		His Leu Lys Tyr Val		672.393439	2	4.769033333	6.39E-08	1.43E-08	Infinity		x	x	x	x
3.58_407.2423m/z	70650		2M+3H2O+2H	C25H31NO3	39.4	0	0.82523856			97.76523369	100 - 27.9 - 4.35 - 0.493		2,2-Dimethyl-3-(4-methoxyphenyl)-4-ethyl-6-(1-pyrrolidinylmethyl)-2H-1-benzopyran-7-ol		407.2422784	2	3.58	7.56E-08	1.67E-08	Infinity		x	x	x	x
3.58_407.2423m/z	70652		2M+3H2O+2H	C25H31NO3	39.4	0	0.82523856			97.76523369	100 - 27.9 - 4.35 - 0.493		2,2-Dimethyl-3-(4-methoxyphenyl)-4-ethyl-8-(1-pyrrolidinylmethyl)-2H-1-benzopyran-7-ol		407.2422784	2	3.58	7.56E-08	1.67E-08	Infinity		x	x	x	x
3.58_407.2423m/z	87433		M+H+Na	C41H74O12S	35.2	0	-2.579646266			79.2735701	100 - 46.5 - 17.5 - 4.77 - 1.05 - 0.193	http://nonlinear.com/redirect/outbound?p=hmdb&param=HMDB31134	1,2-Di-O-(8-hexadecenoyl)-3-O-(6-sulfoquinovopyranosyl)glycerol		407.2422784	2	3.58	7.56E-08	1.67E-08	Infinity		x	x	x	x
3.58_407.2423m/z	93279		2M+3H2O+2H	C25H31NO3	39.4	0	0.82523856			97.76523369	100 - 27.9 - 4.35 - 0.493	http://nonlinear.com/redirect/outbound?p=hmdb&param=HMDB38618	Acidissiminol		407.2422784	2	3.58	7.56E-08	1.67E-08	Infinity		x	x	x	x
4.64_756.4347m/z	145651		2M+ACN+H	C15H27N5O5	34.9	0	-2.202841923			77.16811187	100 - 18.6 - 2.66 - 0.28		Gly Gly Lys Pro		756.4346898	1	4.639466667	8.57E-08	1.87E-08	Infinity		x	x	x	x
4.64_756.4347m/z	145727		2M+ACN+H	C15H27N5O5	34.9	0	-2.202841923			77.16811187	100 - 18.6 - 2.66 - 0.28		Gly Gly Pro Lys		756.4346898	1	4.639466667	8.57E-08	1.87E-08	Infinity		x	x	x	x
4.64_756.4347m/z	146791		2M+ACN+H	C15H27N5O5	34.9	0	-2.202841923			77.16811187	100 - 18.6 - 2.66 - 0.28		Gly Lys Gly Pro		756.4346898	1	4.639466667	8.57E-08	1.87E-08	Infinity		x	x	x	x
4.64_756.4347m/z	146924		2M+ACN+H	C15H27N5O5	34.9	0	-2.202841923			77.16811187	100 - 18.6 - 2.66 - 0.28		Gly Lys Pro Gly		756.4346898	1	4.639466667	8.57E-08	1.87E-08	Infinity		x	x	x	x
4.64_756.4347m/z	148387		2M+ACN+H	C15H27N5O5	34.9	0	-2.202841923			77.16811187	100 - 18.6 - 2.66 - 0.28		Gly Pro Gly Lys		756.4346898	1	4.639466667	8.57E-08	1.87E-08	Infinity		x	x	x	x
4.64_756.4347m/z	148444		2M+ACN+H	C15H27N5O5	34.9	0	-2.202841923			77.16811187	100 - 18.6 - 2.66 - 0.28		Gly Pro Lys Gly		756.4346898	1	4.639466667	8.57E-08	1.87E-08	Infinity		x	x	x	x
4.64_756.4347m/z	15765		2M+ACN+H	C15H27N5O5	34.9	0	-2.202841923			77.16811187	100 - 18.6 - 2.66 - 0.28		Pro Lys Asn		756.4346898	1	4.639466667	8.57E-08	1.87E-08	Infinity		x	x	x	x
4.64_756.4347m/z	15889		2M+ACN+H	C15H27N5O5	34.9	0	-2.202841923			77.16811187	100 - 18.6 - 2.66 - 0.28		Lys Pro Asn		756.4346898	1	4.639466667	8.57E-08	1.87E-08	Infinity		x	x	x	x
4.64_756.4347m/z	16868		2M+ACN+H	C15H27N5O5	34.9	0	-2.202841923			77.16811187	100 - 18.6 - 2.66 - 0.28		Asn Pro Lys		756.4346898	1	4.639466667	8.57E-08	1.87E-08	Infinity		x	x	x	x
4.64_756.4347m/z	169591		2M+ACN+H	C15H27N5O5	34.9	0	-2.202841923			77.16811187	100 - 18.6 - 2.66 - 0.28		Lys Gly Gly Pro		756.4346898	1	4.639466667	8.57E-08	1.87E-08	Infinity		x	x	x	x
4.64_756.4347m/z	169724		2M+ACN+H	C15H27N5O5	34.9	0	-2.202841923			77.16811187	100 - 18.6 - 2.66 - 0.28		Lys Gly Pro Gly		756.4346898	1	4.639466667	8.57E-08	1.87E-08	Infinity		x	x	x	x
4.64_756.4347m/z	172384		2M+ACN+H	C15H27N5O5	34.9	0	-2.202841923			77.16811187	100 - 18.6 - 2.66 - 0.28		Lys Pro Gly Gly		756.4346898	1	4.639466667	8.57E-08	1.87E-08	Infinity		x	x	x	x
4.64_756.4347m/z	19650		2M+ACN+H	C15H27N5O5	34.9	0	-2.202841923			77.16811187	100 - 18.6 - 2.66 - 0.28		Lys Asn Pro		756.4346898	1	4.639466667	8.57E-08	1.87E-08	Infinity		x	x	x	x
4.64_756.4347m/z	201587		2M+ACN+H	C15H27N5O5	34.9	0	-2.202841923			77.16811187	100 - 18.6 - 2.66 - 0.28		Pro Gly Gly Lys		756.4346898	1	4.639466667	8.57E-08	1.87E-08	Infinity		x	x	x	x
4.64_756.4347m/z	201644		2M+ACN+H	C15H27N5O5	34.9	0	-2.202841923			77.16811187	100 - 18.6 - 2.66 - 0.28		Pro Gly Lys Gly		756.4346898	1	4.639466667	8.57E-08	1.87E-08	Infinity		x	x	x	x
4.64_756.4347m/z	20196		2M+ACN+H	C15H27N5O5	34.9	0	-2.202841923			77.16811187	100 - 18.6 - 2.66 - 0.28		Asn Lys Pro		756.4346898	1	4.639466667	8.57E-08	1.87E-08	Infinity		x	x	x	x
4.64_756.4347m/z	202784		2M+ACN+H	C15H27N5O5	34.9	0	-2.202841923			77.16811187	100 - 18.6 - 2.66 - 0.28		Pro Lys Gly Gly		756.4346898	1	4.639466667	8.57E-08	1.87E-08	Infinity		x	x	x	x
4.64_756.4347m/z	23258		2M+ACN+H	C15H27N5O5	34.9	0	-2.202841923			77.16811187	100 - 18.6 - 2.66 - 0.28		Pro Asn Lys		756.4346898	1	4.639466667	8.57E-08	1.87E-08	Infinity		x	x	x	x
4.64_756.4347m/z	44981		2M+ACN+H	C15H27N5O5	34.9	0	-2.202841923			77.16811187	100 - 18.6 - 2.66 - 0.28		E-64		756.4346898	1	4.639466667	8.57E-08	1.87E-08	Infinity		x	x	x	x
4.64_756.4347m/z	65478		M+H-2H2O	C43H61N5O9	37.3	0	2.03952201			89.06212735	100 - 49.4 - 13.8 - 2.8 - 0.453		DHOAA(AcO)-Val-Phe(NMe)-Pro-Phe(NMe)-Gly-OMe		756.4346898	1	4.639466667	8.57E-08	1.87E-08	Infinity		x	x	x	x
3.40_531.3034m/z	105334		M+ACN+H	C23H35N7O5	37.9	0	-0.746624036			90.56739293	100 - 28 - 4.82 - 0.616		Ala Phe Pro Arg		531.3034275	1	3.399616667	8.78E-08	1.91E-08	Infinity		x	x	x	x
3.40_531.3034m/z	105372		M+ACN+H	C23H35N7O5	37.9	0	-0.746624036			90.56739293	100 - 28 - 4.82 - 0.616		Ala Phe Arg Pro		531.3034275	1	3.399616667	8.78E-08	1.91E-08	Infinity		x	x	x	x
3.40_531.3034m/z	108374		M+ACN+H	C23H35N7O5	37.9	0	-0.746624036			90.56739293	100 - 28 - 4.82 - 0.616		Ala Pro Phe Arg		531.3034275	1	3.399616667	8.78E-08	1.91E-08	Infinity		x	x	x	x
3.40_531.3034m/z	108564		M+ACN+H	C23H35N7O5	37.9	0	-0.746624036			90.56739293	100 - 28 - 4.82 - 0.616		Ala Pro Arg Phe		531.3034275	1	3.399616667	8.78E-08	1.91E-08	Infinity		x	x	x	x
3.40_531.3034m/z	109172		M+ACN+H	C23H35N7O5	37.9	0	-0.746624036			90.56739293	100 - 28 - 4.82 - 0.616		Ala Arg Phe Pro		531.3034275	1	3.399616667	8.78E-08	1.91E-08	Infinity		x	x	x	x
3.40_531.3034m/z	109324		M+ACN+H	C23H35N7O5	37.9	0	-0.746624036			90.56739293	100 - 28 - 4.82 - 0.616		Ala Arg Pro Phe		531.3034275	1	3.399616667	8.78E-08	1.91E-08	Infinity		x	x	x	x
3.40_531.3034m/z	135734		M+ACN+H	C23H35N7O5	37.9	0	-0.746624036			90.56739293	100 - 28 - 4.82 - 0.616		Phe Ala Pro Arg		531.3034275	1	3.399616667	8.78E-08	1.91E-08	Infinity		x	x	x	x
3.40_531.3034m/z	135772		M+ACN+H	C23H35N7O5	37.9	0	-0.746624036			90.56739293	100 - 28 - 4.82 - 0.616		Phe Ala Arg Pro		531.3034275	1	3.399616667	8.78E-08	1.91E-08	Infinity		x	x	x	x
3.40_531.3034m/z	138513		M+H-H2O	C25H40N8O6	37.5	0	-0.666242404			88.07121414	100 - 30.7 - 5.78 - 0.812		Phe Ile Asn Arg		531.3034275	1	3.399616667	8.78E-08	1.91E-08	Infinity		x	x	x	x
3.40_531.3034m/z	138570		M+H-H2O	C25H40N8O6	37.5	0	-0.666242404			88.07121414	100 - 30.7 - 5.78 - 0.812		Phe Ile Arg Asn		531.3034275	1	3.399616667	8.78E-08	1.91E-08	Infinity		x	x	x	x
3.40_531.3034m/z	139313		M+H-H2O	C25H40N8O6	37.5	0	-0.666242404			88.07121414	100 - 30.7 - 5.78 - 0.812		Phe Leu Asn Arg		531.3034275	1	3.399616667	8.78E-08	1.91E-08	Infinity		x	x	x	x
3.40_531.3034m/z	139370		M+H-H2O	C25H40N8O6	37.5	0	-0.666242404			88.07121414	100 - 30.7 - 5.78 - 0.812		Phe Leu Arg Asn		531.3034275	1	3.399616667	8.78E-08	1.91E-08	Infinity		x	x	x	x
3.40_531.3034m/z	140033		M+H-H2O	C25H40N8O6	37.5	0	-0.666242404			88.07121414	100 - 30.7 - 5.78 - 0.812		Phe Asn Ile Arg		531.3034275	1	3.399616667	8.78E-08	1.91E-08	Infinity		x	x	x	x
3.40_531.3034m/z	140073		M+H-H2O	C25H40N8O6	37.5	0	-0.666242404			88.07121414	100 - 30.7 - 5.78 - 0.812		Phe Asn Leu Arg		531.3034275	1	3.399616667	8.78E-08	1.91E-08	Infinity		x	x	x	x
3.40_531.3034m/z	140166		M+H-H2O	C25H40N8O6	37.5	0	-0.666242404			88.07121414	100 - 30.7 - 5.78 - 0.812		Phe Asn Arg Ile		531.3034275	1	3.399616667	8.78E-08	1.91E-08	Infinity		x	x	x	x
3.40_531.3034m/z	140168		M+H-H2O	C25H40N8O6	37.5	0	-0.666242404			88.07121414	100 - 30.7 - 5.78 - 0.812		Phe Asn Arg Leu		531.3034275	1	3.399616667	8.78E-08	1.91E-08	Infinity		x	x	x	x
3.40_531.3034m/z	140293		M+ACN+H	C23H35N7O5	37.9	0	-0.746624036			90.56739293	100 - 28 - 4.82 - 0.616		Phe Pro Ala Arg		531.3034275	1	3.399616667	8.78E-08	1.91E-08	Infinity		x	x	x	x
3.40_531.3034m/z	140559		M+ACN+H	C23H35N7O5	37.9	0	-0.746624036			90.56739293	100 - 28 - 4.82 - 0.616		Phe Pro Arg Ala		531.3034275	1	3.399616667	8.78E-08	1.91E-08	Infinity		x	x	x	x
3.40_531.3034m/z	140976		M+H-H2O	C25H40N8O6	37.5	0	-0.666242404			88.07121414	100 - 30.7 - 5.78 - 0.812		Phe Gln Arg Val		531.3034275	1	3.399616667	8.78E-08	1.91E-08	Infinity		x	x	x	x
3.40_531.3034m/z	141033		M+H-H2O	C25H40N8O6	37.5	0	-0.666242404			88.07121414	100 - 30.7 - 5.78 - 0.812		Phe Gln Val Arg		531.3034275	1	3.399616667	8.78E-08	1.91E-08	Infinity		x	x	x	x
3.40_531.3034m/z	141091		M+ACN+H	C23H35N7O5	37.9	0	-0.746624036			90.56739293	100 - 28 - 4.82 - 0.616		Phe Arg Ala Pro		531.3034275	1	3.399616667	8.78E-08	1.91E-08	Infinity		x	x	x	x
3.40_531.3034m/z	141230		M+H-H2O	C25H40N8O6	37.5	0	-0.666242404			88.07121414	100 - 30.7 - 5.78 - 0.812		Phe Arg Ile Asn		531.3034275	1	3.399616667	8.78E-08	1.91E-08	Infinity		x	x	x	x
3.40_531.3034m/z	141270		M+H-H2O	C25H40N8O6	37.5	0	-0.666242404			88.07121414	100 - 30.7 - 5.78 - 0.812		Phe Arg Leu Asn		531.3034275	1	3.399616667	8.78E-08	1.91E-08	Infinity		x	x	x	x
3.40_531.3034m/z	141306		M+H-H2O	C25H40N8O6	37.5	0	-0.666242404			88.07121414	100 - 30.7 - 5.78 - 0.812		Phe Arg Asn Ile		531.3034275	1	3.399616667	8.78E-08	1.91E-08	Infinity		x	x	x	x
3.40_531.3034m/z	141308		M+H-H2O	C25H40N8O6	37.5	0	-0.666242404			88.07121414	100 - 30.7 - 5.78 - 0.812		Phe Arg Asn Leu		531.3034275	1	3.399616667	8.78E-08	1.91E-08	Infinity		x	x	x	x
3.40_531.3034m/z	141319		M+ACN+H	C23H35N7O5	37.9	0	-0.746624036			90.56739293	100 - 28 - 4.82 - 0.616		Phe Arg Pro Ala		531.3034275	1	3.399616667	8.78E-08	1.91E-08	Infinity		x	x	x	x
3.40_531.3034m/z	141356		M+H-H2O	C25H40N8O6	37.5	0	-0.666242404			88.07121414	100 - 30.7 - 5.78 - 0.812		Phe Arg Gln Val		531.3034275	1	3.399616667	8.78E-08	1.91E-08	Infinity		x	x	x	x
3.40_531.3034m/z	141432		M+H-H2O	C25H40N8O6	37.5	0	-0.666242404			88.07121414	100 - 30.7 - 5.78 - 0.812		Phe Arg Val Gln		531.3034275	1	3.399616667	8.78E-08	1.91E-08	Infinity		x	x	x	x
3.40_531.3034m/z	142553		M+H-H2O	C25H40N8O6	37.5	0	-0.666242404			88.07121414	100 - 30.7 - 5.78 - 0.812		Phe Val Gln Arg		531.3034275	1	3.399616667	8.78E-08	1.91E-08	Infinity		x	x	x	x
3.40_531.3034m/z	142572		M+H-H2O	C25H40N8O6	37.5	0	-0.666242404			88.07121414	100 - 30.7 - 5.78 - 0.812		Phe Val Arg Gln		531.3034275	1	3.399616667	8.78E-08	1.91E-08	Infinity		x	x	x	x
3.40_531.3034m/z	161313		M+H-H2O	C25H40N8O6	37.5	0	-0.666242404			88.07121414	100 - 30.7 - 5.78 - 0.812		Ile Phe Asn Arg		531.3034275	1	3.399616667	8.78E-08	1.91E-08	Infinity		x	x	x	x
3.40_531.3034m/z	161370		M+H-H2O	C25H40N8O6	37.5	0	-0.666242404			88.07121414	100 - 30.7 - 5.78 - 0.812		Ile Phe Arg Asn		531.3034275	1	3.399616667	8.78E-08	1.91E-08	Infinity		x	x	x	x
3.40_531.3034m/z	163973		M+H-H2O	C25H40N8O6	37.5	0	-0.666242404			88.07121414	100 - 30.7 - 5.78 - 0.812		Ile Asn Phe Arg		531.3034275	1	3.399616667	8.78E-08	1.91E-08	Infinity		x	x	x	x
3.40_531.3034m/z	164163		M+H-H2O	C25H40N8O6	37.5	0	-0.666242404			88.07121414	100 - 30.7 - 5.78 - 0.812		Ile Asn Arg Phe		531.3034275	1	3.399616667	8.78E-08	1.91E-08	Infinity		x	x	x	x
3.40_531.3034m/z	165170		M+H-H2O	C25H40N8O6	37.5	0	-0.666242404			88.07121414	100 - 30.7 - 5.78 - 0.812		Ile Arg Phe Asn		531.3034275	1	3.399616667	8.78E-08	1.91E-08	Infinity		x	x	x	x
3.40_531.3034m/z	165303		M+H-H2O	C25H40N8O6	37.5	0	-0.666242404			88.07121414	100 - 30.7 - 5.78 - 0.812		Ile Arg Asn Phe		531.3034275	1	3.399616667	8.78E-08	1.91E-08	Infinity		x	x	x	x
3.40_531.3034m/z	173418		M+H-2H2O	C25H42N8O7	37.4	0	-0.645042814			87.77917301	100 - 30.7 - 6 - 0.879 - 0.105		Lys Arg Thr Tyr		531.3034275	1	3.399616667	8.78E-08	1.91E-08	Infinity		x	x	x	x
3.40_531.3034m/z	173475		M+H-2H2O	C25H42N8O7	37.4	0	-0.645042814			87.77917301	100 - 30.7 - 6 - 0.879 - 0.105		Lys Arg Tyr Thr		531.3034275	1	3.399616667	8.78E-08	1.91E-08	Infinity		x	x	x	x
3.40_531.3034m/z	174178		M+H-2H2O	C25H42N8O7	37.4	0	-0.645042814			87.77917301	100 - 30.7 - 6 - 0.879 - 0.105		Lys Thr Arg Tyr		531.3034275	1	3.399616667	8.78E-08	1.91E-08	Infinity		x	x	x	x
3.40_531.3034m/z	174273		M+H-2H2O	C25H42N8O7	37.4	0	-0.645042814			87.77917301	100 - 30.7 - 6 - 0.879 - 0.105		Lys Thr Tyr Arg		531.3034275	1	3.399616667	8.78E-08	1.91E-08	Infinity		x	x	x	x
3.40_531.3034m/z	175375		M+H-2H2O	C25H42N8O7	37.4	0	-0.645042814			87.77917301	100 - 30.7 - 6 - 0.879 - 0.105		Lys Tyr Arg Thr		531.3034275	1	3.399616667	8.78E-08	1.91E-08	Infinity		x	x	x	x
3.40_531.3034m/z	175413		M+H-2H2O	C25H42N8O7	37.4	0	-0.645042814			87.77917301	100 - 30.7 - 6 - 0.879 - 0.105		Lys Tyr Thr Arg		531.3034275	1	3.399616667	8.78E-08	1.91E-08	Infinity		x	x	x	x
3.40_531.3034m/z	177313		M+H-H2O	C25H40N8O6	37.5	0	-0.666242404			88.07121414	100 - 30.7 - 5.78 - 0.812		Leu Phe Asn Arg		531.3034275	1	3.399616667	8.78E-08	1.91E-08	Infinity		x	x	x	x
3.40_531.3034m/z	177370		M+H-H2O	C25H40N8O6	37.5	0	-0.666242404			88.07121414	100 - 30.7 - 5.78 - 0.812		Leu Phe Arg Asn		531.3034275	1	3.399616667	8.78E-08	1.91E-08	Infinity		x	x	x	x
3.40_531.3034m/z	179973		M+H-H2O	C25H40N8O6	37.5	0	-0.666242404			88.07121414	100 - 30.7 - 5.78 - 0.812		Leu Asn Phe Arg		531.3034275	1	3.399616667	8.78E-08	1.91E-08	Infinity		x	x	x	x
3.40_531.3034m/z	180163		M+H-H2O	C25H40N8O6	37.5	0	-0.666242404			88.07121414	100 - 30.7 - 5.78 - 0.812		Leu Asn Arg Phe		531.3034275	1	3.399616667	8.78E-08	1.91E-08	Infinity		x	x	x	x
3.40_531.3034m/z	181170		M+H-H2O	C25H40N8O6	37.5	0	-0.666242404			88.07121414	100 - 30.7 - 5.78 - 0.812		Leu Arg Phe Asn		531.3034275	1	3.399616667	8.78E-08	1.91E-08	Infinity		x	x	x	x
3.40_531.3034m/z	181303		M+H-H2O	C25H40N8O6	37.5	0	-0.666242404			88.07121414	100 - 30.7 - 5.78 - 0.812		Leu Arg Asn Phe		531.3034275	1	3.399616667	8.78E-08	1.91E-08	Infinity		x	x	x	x
3.40_531.3034m/z	193233		M+H-H2O	C25H40N8O6	37.5	0	-0.666242404			88.07121414	100 - 30.7 - 5.78 - 0.812		Asn Phe Ile Arg		531.3034275	1	3.399616667	8.78E-08	1.91E-08	Infinity		x	x	x	x
3.40_531.3034m/z	193273		M+H-H2O	C25H40N8O6	37.5	0	-0.666242404			88.07121414	100 - 30.7 - 5.78 - 0.812		Asn Phe Leu Arg		531.3034275	1	3.399616667	8.78E-08	1.91E-08	Infinity		x	x	x	x
3.40_531.3034m/z	193366		M+H-H2O	C25H40N8O6	37.5	0	-0.666242404			88.07121414	100 - 30.7 - 5.78 - 0.812		Asn Phe Arg Ile		531.3034275	1	3.399616667	8.78E-08	1.91E-08	Infinity		x	x	x	x
3.40_531.3034m/z	193368		M+H-H2O	C25H40N8O6	37.5	0	-0.666242404			88.07121414	100 - 30.7 - 5.78 - 0.812		Asn Phe Arg Leu		531.3034275	1	3.399616667	8.78E-08	1.91E-08	Infinity		x	x	x	x
3.40_531.3034m/z	194373		M+H-H2O	C25H40N8O6	37.5	0	-0.666242404			88.07121414	100 - 30.7 - 5.78 - 0.812		Asn Ile Phe Arg		531.3034275	1	3.399616667	8.78E-08	1.91E-08	Infinity		x	x	x	x
3.40_531.3034m/z	194563		M+H-H2O	C25H40N8O6	37.5	0	-0.666242404			88.07121414	100 - 30.7 - 5.78 - 0.812		Asn Ile Arg Phe		531.3034275	1	3.399616667	8.78E-08	1.91E-08	Infinity		x	x	x	x
3.40_531.3034m/z	195173		M+H-H2O	C25H40N8O6	37.5	0	-0.666242404			88.07121414	100 - 30.7 - 5.78 - 0.812		Asn Leu Phe Arg		531.3034275	1	3.399616667	8.78E-08	1.91E-08	Infinity		x	x	x	x
3.40_531.3034m/z	195363		M+H-H2O	C25H40N8O6	37.5	0	-0.666242404			88.07121414	100 - 30.7 - 5.78 - 0.812		Asn Leu Arg Phe		531.3034275	1	3.399616667	8.78E-08	1.91E-08	Infinity		x	x	x	x
3.40_531.3034m/z	197166		M+H-H2O	C25H40N8O6	37.5	0	-0.666242404			88.07121414	100 - 30.7 - 5.78 - 0.812		Asn Arg Phe Ile		531.3034275	1	3.399616667	8.78E-08	1.91E-08	Infinity		x	x	x	x
3.40_531.3034m/z	197168		M+H-H2O	C25H40N8O6	37.5	0	-0.666242404			88.07121414	100 - 30.7 - 5.78 - 0.812		Asn Arg Phe Leu		531.3034275	1	3.399616667	8.78E-08	1.91E-08	Infinity		x	x	x	x
3.40_531.3034m/z	197223		M+H-H2O	C25H40N8O6	37.5	0	-0.666242404			88.07121414	100 - 30.7 - 5.78 - 0.812		Asn Arg Ile Phe		531.3034275	1	3.399616667	8.78E-08	1.91E-08	Infinity		x	x	x	x
3.40_531.3034m/z	197263		M+H-H2O	C25H40N8O6	37.5	0	-0.666242404			88.07121414	100 - 30.7 - 5.78 - 0.812		Asn Arg Leu Phe		531.3034275	1	3.399616667	8.78E-08	1.91E-08	Infinity		x	x	x	x
3.40_531.3034m/z	199573		M+ACN+H	C23H35N7O5	37.9	0	-0.746624036			90.56739293	100 - 28 - 4.82 - 0.616		Pro Ala Phe Arg		531.3034275	1	3.399616667	8.78E-08	1.91E-08	Infinity		x	x	x	x
3.40_531.3034m/z	199763		M+ACN+H	C23H35N7O5	37.9	0	-0.746624036			90.56739293	100 - 28 - 4.82 - 0.616		Pro Ala Arg Phe		531.3034275	1	3.399616667	8.78E-08	1.91E-08	Infinity		x	x	x	x
3.40_531.3034m/z	201093		M+ACN+H	C23H35N7O5	37.9	0	-0.746624036			90.56739293	100 - 28 - 4.82 - 0.616		Pro Phe Ala Arg		531.3034275	1	3.399616667	8.78E-08	1.91E-08	Infinity		x	x	x	x
3.40_531.3034m/z	201359		M+ACN+H	C23H35N7O5	37.9	0	-0.746624036			90.56739293	100 - 28 - 4.82 - 0.616		Pro Phe Arg Ala		531.3034275	1	3.399616667	8.78E-08	1.91E-08	Infinity		x	x	x	x
3.40_531.3034m/z	205083		M+ACN+H	C23H35N7O5	37.9	0	-0.746624036			90.56739293	100 - 28 - 4.82 - 0.616		Pro Arg Ala Phe		531.3034275	1	3.399616667	8.78E-08	1.91E-08	Infinity		x	x	x	x
3.40_531.3034m/z	205159		M+ACN+H	C23H35N7O5	37.9	0	-0.746624036			90.56739293	100 - 28 - 4.82 - 0.616		Pro Arg Phe Ala		531.3034275	1	3.399616667	8.78E-08	1.91E-08	Infinity		x	x	x	x
3.40_531.3034m/z	209376		M+H-H2O	C25H40N8O6	37.5	0	-0.666242404			88.07121414	100 - 30.7 - 5.78 - 0.812		Gln Phe Arg Val		531.3034275	1	3.399616667	8.78E-08	1.91E-08	Infinity		x	x	x	x
3.40_531.3034m/z	209433		M+H-H2O	C25H40N8O6	37.5	0	-0.666242404			88.07121414	100 - 30.7 - 5.78 - 0.812		Gln Phe Val Arg		531.3034275	1	3.399616667	8.78E-08	1.91E-08	Infinity		x	x	x	x
3.40_531.3034m/z	213176		M+H-H2O	C25H40N8O6	37.5	0	-0.666242404			88.07121414	100 - 30.7 - 5.78 - 0.812		Gln Arg Phe Val		531.3034275	1	3.399616667	8.78E-08	1.91E-08	Infinity		x	x	x	x
3.40_531.3034m/z	213423		M+H-H2O	C25H40N8O6	37.5	0	-0.666242404			88.07121414	100 - 30.7 - 5.78 - 0.812		Gln Arg Val Phe		531.3034275	1	3.399616667	8.78E-08	1.91E-08	Infinity		x	x	x	x
3.40_531.3034m/z	214373		M+H-H2O	C25H40N8O6	37.5	0	-0.666242404			88.07121414	100 - 30.7 - 5.78 - 0.812		Gln Val Phe Arg		531.3034275	1	3.399616667	8.78E-08	1.91E-08	Infinity		x	x	x	x
3.40_531.3034m/z	214563		M+H-H2O	C25H40N8O6	37.5	0	-0.666242404			88.07121414	100 - 30.7 - 5.78 - 0.812		Gln Val Arg Phe		531.3034275	1	3.399616667	8.78E-08	1.91E-08	Infinity		x	x	x	x
3.40_531.3034m/z	215571		M+ACN+H	C23H35N7O5	37.9	0	-0.746624036			90.56739293	100 - 28 - 4.82 - 0.616		Arg Ala Phe Pro		531.3034275	1	3.399616667	8.78E-08	1.91E-08	Infinity		x	x	x	x
3.40_531.3034m/z	215723		M+ACN+H	C23H35N7O5	37.9	0	-0.746624036			90.56739293	100 - 28 - 4.82 - 0.616		Arg Ala Pro Phe		531.3034275	1	3.399616667	8.78E-08	1.91E-08	Infinity		x	x	x	x
3.40_531.3034m/z	217091		M+ACN+H	C23H35N7O5	37.9	0	-0.746624036			90.56739293	100 - 28 - 4.82 - 0.616		Arg Phe Ala Pro		531.3034275	1	3.399616667	8.78E-08	1.91E-08	Infinity		x	x	x	x
3.40_531.3034m/z	217230		M+H-H2O	C25H40N8O6	37.5	0	-0.666242404			88.07121414	100 - 30.7 - 5.78 - 0.812		Arg Phe Ile Asn		531.3034275	1	3.399616667	8.78E-08	1.91E-08	Infinity		x	x	x	x
3.40_531.3034m/z	217270		M+H-H2O	C25H40N8O6	37.5	0	-0.666242404			88.07121414	100 - 30.7 - 5.78 - 0.812		Arg Phe Leu Asn		531.3034275	1	3.399616667	8.78E-08	1.91E-08	Infinity		x	x	x	x
3.40_531.3034m/z	217306		M+H-H2O	C25H40N8O6	37.5	0	-0.666242404			88.07121414	100 - 30.7 - 5.78 - 0.812		Arg Phe Asn Ile		531.3034275	1	3.399616667	8.78E-08	1.91E-08	Infinity		x	x	x	x
3.40_531.3034m/z	217308		M+H-H2O	C25H40N8O6	37.5	0	-0.666242404			88.07121414	100 - 30.7 - 5.78 - 0.812		Arg Phe Asn Leu		531.3034275	1	3.399616667	8.78E-08	1.91E-08	Infinity		x	x	x	x
3.40_531.3034m/z	217319		M+ACN+H	C23H35N7O5	37.9	0	-0.746624036			90.56739293	100 - 28 - 4.82 - 0.616		Arg Phe Pro Ala		531.3034275	1	3.399616667	8.78E-08	1.91E-08	Infinity		x	x	x	x
3.40_531.3034m/z	217356		M+H-H2O	C25H40N8O6	37.5	0	-0.666242404			88.07121414	100 - 30.7 - 5.78 - 0.812		Arg Phe Gln Val		531.3034275	1	3.399616667	8.78E-08	1.91E-08	Infinity		x	x	x	x
3.40_531.3034m/z	217432		M+H-H2O	C25H40N8O6	37.5	0	-0.666242404			88.07121414	100 - 30.7 - 5.78 - 0.812		Arg Phe Val Gln		531.3034275	1	3.399616667	8.78E-08	1.91E-08	Infinity		x	x	x	x
3.40_531.3034m/z	218370		M+H-H2O	C25H40N8O6	37.5	0	-0.666242404			88.07121414	100 - 30.7 - 5.78 - 0.812		Arg Ile Phe Asn		531.3034275	1	3.399616667	8.78E-08	1.91E-08	Infinity		x	x	x	x
3.40_531.3034m/z	218503		M+H-H2O	C25H40N8O6	37.5	0	-0.666242404			88.07121414	100 - 30.7 - 5.78 - 0.812		Arg Ile Asn Phe		531.3034275	1	3.399616667	8.78E-08	1.91E-08	Infinity		x	x	x	x
3.40_531.3034m/z	219018		M+H-2H2O	C25H42N8O7	37.4	0	-0.645042814			87.77917301	100 - 30.7 - 6 - 0.879 - 0.105		Arg Lys Thr Tyr		531.3034275	1	3.399616667	8.78E-08	1.91E-08	Infinity		x	x	x	x
3.40_531.3034m/z	219075		M+H-2H2O	C25H42N8O7	37.4	0	-0.645042814			87.77917301	100 - 30.7 - 6 - 0.879 - 0.105		Arg Lys Tyr Thr		531.3034275	1	3.399616667	8.78E-08	1.91E-08	Infinity		x	x	x	x
3.40_531.3034m/z	219170		M+H-H2O	C25H40N8O6	37.5	0	-0.666242404			88.07121414	100 - 30.7 - 5.78 - 0.812		Arg Leu Phe Asn		531.3034275	1	3.399616667	8.78E-08	1.91E-08	Infinity		x	x	x	x
3.40_531.3034m/z	219303		M+H-H2O	C25H40N8O6	37.5	0	-0.666242404			88.07121414	100 - 30.7 - 5.78 - 0.812		Arg Leu Asn Phe		531.3034275	1	3.399616667	8.78E-08	1.91E-08	Infinity		x	x	x	x
[truncated: 8,479 more rows]
