# Supplementary material for: Examination of human osteoarchaeological remains as a feasible source of polar and apolar metabolites to study past conditions
Source: Sci Rep. 2023 Jan 13;13:696. doi: 10.1038/s41598-023-27401-0 (PMC9839756; doi:10.1038/s41598-023-27401-0)
Supplement: Supplementary file 5 — Supplementary Information 5. [file 41598_2023_27401_MOESM5_ESM.csv]

																					Tags
Compound	Compound ID	Accepted?	Adducts	Formula	Score	Fragmentation Score	Mass Error (ppm)	Theoretical CCS (angstrom^2)	dCCS (angstrom^2)	Isotope Similarity	Theoretical Isotope Distribution	Link	Description	Neutral mass (Da)	m/z	Charge	Retention time (min)	Anova (p)	q Value	Max Fold Change	HM blk	LM blk	Anova p-value <= 0.05	Max fold change >= 2	Present on samples	Not identified
7.07_275.1470m/z	85738		M+H	C11H20N3O5-	38.7	0	-2.148177296			95.9512042	100 - 13.4 - 1.86 - 0.169	http://nonlinear.com/redirect/outbound?p=hmdb&param=HMDB28824	Glutamyl-Lysine		275.1469833	1	7.068733333	0	0	Infinity		x	x	x	x
7.07_275.1470m/z	85852		M+H	C11H20N3O5-	38.7	0	-2.148177296			95.9512042	100 - 13.4 - 1.86 - 0.169	http://nonlinear.com/redirect/outbound?p=hmdb&param=HMDB28950	Lysyl-Glutamate		275.1469833	1	7.068733333	0	0	Infinity		x	x	x	x
5.75_254.1210m/z	85586		M+H-2H2O	C16H20ClN3	33.6	0	0.927669785			69.06249014	100 - 18.6 - 33.6 - 6.05 - 0.528	http://nonlinear.com/redirect/outbound?p=hmdb&param=HMDB15690	Chloropyramine		254.1209906	1	5.750133333	0	0	Infinity		x	x	x	x
5.75_254.1210m/z	92121		M+ACN+H	C11H16O2S	38.3	0	0.303436508			91.93909667	100 - 13 - 5.7 - 0.631	http://nonlinear.com/redirect/outbound?p=hmdb&param=HMDB37153	S-2,5-Dimethyl-3-furanyl 3-methylbutanethioate		254.1209906	1	5.750133333	0	0	Infinity		x	x	x	x
3.97_402.2447m/z	70638		M+ACN+H	C22H29FO3	37.6	0	2.29510886			90.81908994	100 - 24.2 - 3.43 - 0.356		9-Fluoro-16alpha-methylpregn-4-ene-3,11,20-trione		402.2447253	1	3.969083333	0	0	Infinity		x	x	x	x
3.97_402.2447m/z	70747		M+ACN+H	C22H29FO3	37.6	0	2.29510886			90.81908994	100 - 24.2 - 3.43 - 0.356		9-Fluoro-2alpha-methylpregn-4-ene-3,11,20-trione		402.2447253	1	3.969083333	0	0	Infinity		x	x	x	x
0.74_261.0216m/z	1465		M+H-2H2O	C13H12O6S	36.3	0	0.057346721			81.75933795	100 - 15.2 - 6.83 - 0.887 - 0.141		Desmethylnaproxen-6-O-sulfate		261.0216231	1	0.739533333	0	0	Infinity		x	x	x	x
3.89_473.2633m/z	154236		M+H-H2O	C22H34N8O5	37.1	0	2.784645839			88.57504441	100 - 27.3 - 4.62 - 0.584		His His Val Val		473.2632932	1	3.890333333	0	0	Infinity		x	x	x	x
3.89_473.2633m/z	154932		M+H-2H2O	C22H36N8O6	37	0	2.685985336			88.34684326	100 - 27.4 - 4.84 - 0.642		His Lys Pro Gln		473.2632932	1	3.890333333	0	0	Infinity		x	x	x	x
3.89_473.2633m/z	154951		M+H-2H2O	C22H36N8O6	37	0	2.685985336			88.34684326	100 - 27.4 - 4.84 - 0.642		His Lys Gln Pro		473.2632932	1	3.890333333	0	0	Infinity		x	x	x	x
3.89_473.2633m/z	156452		M+H-2H2O	C22H36N8O6	37	0	2.685985336			88.34684326	100 - 27.4 - 4.84 - 0.642		His Pro Lys Gln		473.2632932	1	3.890333333	0	0	Infinity		x	x	x	x
3.89_473.2633m/z	156547		M+H-2H2O	C22H36N8O6	37	0	2.685985336			88.34684326	100 - 27.4 - 4.84 - 0.642		His Pro Gln Lys		473.2632932	1	3.890333333	0	0	Infinity		x	x	x	x
3.89_473.2633m/z	156851		M+H-2H2O	C22H36N8O6	37	0	2.685985336			88.34684326	100 - 27.4 - 4.84 - 0.642		His Gln Lys Pro		473.2632932	1	3.890333333	0	0	Infinity		x	x	x	x
3.89_473.2633m/z	156927		M+H-2H2O	C22H36N8O6	37	0	2.685985336			88.34684326	100 - 27.4 - 4.84 - 0.642		His Gln Pro Lys		473.2632932	1	3.890333333	0	0	Infinity		x	x	x	x
3.89_473.2633m/z	158416		M+H-H2O	C22H34N8O5	37.1	0	2.784645839			88.57504441	100 - 27.3 - 4.62 - 0.584		His Val His Val		473.2632932	1	3.890333333	0	0	Infinity		x	x	x	x
3.89_473.2633m/z	158625		M+H-H2O	C22H34N8O5	37.1	0	2.784645839			88.57504441	100 - 27.3 - 4.62 - 0.584		His Val Val His		473.2632932	1	3.890333333	0	0	Infinity		x	x	x	x
3.89_473.2633m/z	170132		M+H-2H2O	C22H36N8O6	37	0	2.685985336			88.34684326	100 - 27.4 - 4.84 - 0.642		Lys His Pro Gln		473.2632932	1	3.890333333	0	0	Infinity		x	x	x	x
3.89_473.2633m/z	170151		M+H-2H2O	C22H36N8O6	37	0	2.685985336			88.34684326	100 - 27.4 - 4.84 - 0.642		Lys His Gln Pro		473.2632932	1	3.890333333	0	0	Infinity		x	x	x	x
3.89_473.2633m/z	172412		M+H-2H2O	C22H36N8O6	37	0	2.685985336			88.34684326	100 - 27.4 - 4.84 - 0.642		Lys Pro His Gln		473.2632932	1	3.890333333	0	0	Infinity		x	x	x	x
3.89_473.2633m/z	172545		M+H-2H2O	C22H36N8O6	37	0	2.685985336			88.34684326	100 - 27.4 - 4.84 - 0.642		Lys Pro Gln His		473.2632932	1	3.890333333	0	0	Infinity		x	x	x	x
3.89_473.2633m/z	172811		M+H-2H2O	C22H36N8O6	37	0	2.685985336			88.34684326	100 - 27.4 - 4.84 - 0.642		Lys Gln His Pro		473.2632932	1	3.890333333	0	0	Infinity		x	x	x	x
3.89_473.2633m/z	172925		M+H-2H2O	C22H36N8O6	37	0	2.685985336			88.34684326	100 - 27.4 - 4.84 - 0.642		Lys Gln Pro His		473.2632932	1	3.890333333	0	0	Infinity		x	x	x	x
3.89_473.2633m/z	202052		M+H-2H2O	C22H36N8O6	37	0	2.685985336			88.34684326	100 - 27.4 - 4.84 - 0.642		Pro His Lys Gln		473.2632932	1	3.890333333	0	0	Infinity		x	x	x	x
3.89_473.2633m/z	202147		M+H-2H2O	C22H36N8O6	37	0	2.685985336			88.34684326	100 - 27.4 - 4.84 - 0.642		Pro His Gln Lys		473.2632932	1	3.890333333	0	0	Infinity		x	x	x	x
3.89_473.2633m/z	202812		M+H-2H2O	C22H36N8O6	37	0	2.685985336			88.34684326	100 - 27.4 - 4.84 - 0.642		Pro Lys His Gln		473.2632932	1	3.890333333	0	0	Infinity		x	x	x	x
3.89_473.2633m/z	202945		M+H-2H2O	C22H36N8O6	37	0	2.685985336			88.34684326	100 - 27.4 - 4.84 - 0.642		Pro Lys Gln His		473.2632932	1	3.890333333	0	0	Infinity		x	x	x	x
3.89_473.2633m/z	204807		M+H-2H2O	C22H36N8O6	37	0	2.685985336			88.34684326	100 - 27.4 - 4.84 - 0.642		Pro Gln His Lys		473.2632932	1	3.890333333	0	0	Infinity		x	x	x	x
3.89_473.2633m/z	204845		M+H-2H2O	C22H36N8O6	37	0	2.685985336			88.34684326	100 - 27.4 - 4.84 - 0.642		Pro Gln Lys His		473.2632932	1	3.890333333	0	0	Infinity		x	x	x	x
3.89_473.2633m/z	210051		M+H-2H2O	C22H36N8O6	37	0	2.685985336			88.34684326	100 - 27.4 - 4.84 - 0.642		Gln His Lys Pro		473.2632932	1	3.890333333	0	0	Infinity		x	x	x	x
3.89_473.2633m/z	210127		M+H-2H2O	C22H36N8O6	37	0	2.685985336			88.34684326	100 - 27.4 - 4.84 - 0.642		Gln His Pro Lys		473.2632932	1	3.890333333	0	0	Infinity		x	x	x	x
3.89_473.2633m/z	210811		M+H-2H2O	C22H36N8O6	37	0	2.685985336			88.34684326	100 - 27.4 - 4.84 - 0.642		Gln Lys His Pro		473.2632932	1	3.890333333	0	0	Infinity		x	x	x	x
3.89_473.2633m/z	210925		M+H-2H2O	C22H36N8O6	37	0	2.685985336			88.34684326	100 - 27.4 - 4.84 - 0.642		Gln Lys Pro His		473.2632932	1	3.890333333	0	0	Infinity		x	x	x	x
3.89_473.2633m/z	212407		M+H-2H2O	C22H36N8O6	37	0	2.685985336			88.34684326	100 - 27.4 - 4.84 - 0.642		Gln Pro His Lys		473.2632932	1	3.890333333	0	0	Infinity		x	x	x	x
3.89_473.2633m/z	212445		M+H-2H2O	C22H36N8O6	37	0	2.685985336			88.34684326	100 - 27.4 - 4.84 - 0.642		Gln Pro Lys His		473.2632932	1	3.890333333	0	0	Infinity		x	x	x	x
3.89_473.2633m/z	242016		M+H-H2O	C22H34N8O5	37.1	0	2.784645839			88.57504441	100 - 27.3 - 4.62 - 0.584		Val His His Val		473.2632932	1	3.890333333	0	0	Infinity		x	x	x	x
3.89_473.2633m/z	242225		M+H-H2O	C22H34N8O5	37.1	0	2.784645839			88.57504441	100 - 27.3 - 4.62 - 0.584		Val His Val His		473.2632932	1	3.890333333	0	0	Infinity		x	x	x	x
3.89_473.2633m/z	246405		M+H-H2O	C22H34N8O5	37.1	0	2.784645839			88.57504441	100 - 27.3 - 4.62 - 0.584		Val Val His His		473.2632932	1	3.890333333	0	0	Infinity		x	x	x	x
3.89_473.2633m/z	264422		M+H-2H2O	C22H36N8O6	37	0	2.685985336			88.34684326	100 - 27.4 - 4.84 - 0.642		Ala Gly Pro His Lys		473.2632932	1	3.890333333	0	0	Infinity		x	x	x	x
3.89_473.2633m/z	2762		2M+Na	C12H19NO3	38.5	0	2.410906241			95.55744378	100 - 13.7 - 1.48 - 0.118		Terbutaline		473.2632932	1	3.890333333	0	0	Infinity		x	x	x	x
3.89_473.2633m/z	3364		2M+Na	C12H19NO3	38.5	0	2.410906241			95.55744378	100 - 13.7 - 1.48 - 0.118		N-Methylmescaline		473.2632932	1	3.890333333	0	0	Infinity		x	x	x	x
3.89_473.2633m/z	42054		M+2Na-H	C27H40O4	37	0	-1.240972624			86.57420144	100 - 29.8 - 5.11 - 0.641		(23R,25R)-25-hydroxyvitamin D3 26,23-lactone / (23R,25R)-25-hydroxycholecalciferol 26,23-lactone		473.2632932	1	3.890333333	0	0	Infinity		x	x	x	x
3.89_473.2633m/z	42055		M+2Na-H	C27H40O4	37	0	-1.240972624			86.57420144	100 - 29.8 - 5.11 - 0.641		(23S,25R)-25-hydroxyvitamin D3 26,23-lactone / (23S,25R)-25-hydroxycholecalciferol 26,23-lactone		473.2632932	1	3.890333333	0	0	Infinity		x	x	x	x
3.89_473.2633m/z	42056		M+2Na-H	C27H40O4	37	0	-1.240972624			86.57420144	100 - 29.8 - 5.11 - 0.641		(23R,25S)-25-hydroxyvitamin D3 26,23-lactone / (23R,25S)-25-hydroxycholecalciferol 26,23-lactone		473.2632932	1	3.890333333	0	0	Infinity		x	x	x	x
3.89_473.2633m/z	42057		M+2Na-H	C27H40O4	37	0	-1.240972624			86.57420144	100 - 29.8 - 5.11 - 0.641		(23S,25S)-25-hydroxyvitamin D3 26,23-lactone / (23S,25S)-25-hydroxycholecalciferol 26,23-lactone		473.2632932	1	3.890333333	0	0	Infinity		x	x	x	x
3.89_473.2633m/z	42058		M+2Na-H	C27H40O4	37	0	-1.240972624			86.57420144	100 - 29.8 - 5.11 - 0.641		(22E)-(24R,25R)-25,26-epoxy-1α,24-dihydroxy-22,23-didehydrovitamin D3 / (22E)-(24R,25R)-25,26-epoxy-1α,24-dihydroxy-22,23-didehydrocholecalciferol		473.2632932	1	3.890333333	0	0	Infinity		x	x	x	x
3.89_473.2633m/z	42059		M+2Na-H	C27H40O4	37	0	-1.240972624			86.57420144	100 - 29.8 - 5.11 - 0.641		(22E)-(24S,25S)-25,26-epoxy-1α,24-dihydroxy-22,23-didehydrovitamin D3 / (22E)-(24S,25S)-25,26-epoxy-1α,24-dihydroxy-22,23-didehydrocholecalciferol		473.2632932	1	3.890333333	0	0	Infinity		x	x	x	x
3.89_473.2633m/z	42534		M+2Na-H	C27H40O4	37	0	-1.240972624			86.57420144	100 - 29.8 - 5.11 - 0.641		1,25-Dihydroxy-24-oxo-16-ene-vitamin D3		473.2632932	1	3.890333333	0	0	Infinity		x	x	x	x
3.89_473.2633m/z	65403		M+2Na-H	C27H40O4	37	0	-1.240972624			86.57420144	100 - 29.8 - 5.11 - 0.641		Homostypolhydroperoxide		473.2632932	1	3.890333333	0	0	Infinity		x	x	x	x
3.89_473.2633m/z	66670		2M+Na	C12H19NO3	38.5	0	2.410906241			95.55744378	100 - 13.7 - 1.48 - 0.118		Prenalterol		473.2632932	1	3.890333333	0	0	Infinity		x	x	x	x
3.89_473.2633m/z	66835		M+2Na-H	C27H40O4	37	0	-1.240972624			86.57420144	100 - 29.8 - 5.11 - 0.641		Hydroxyprogesterone caproate		473.2632932	1	3.890333333	0	0	Infinity		x	x	x	x
3.89_473.2633m/z	73421		M+2Na-H	C27H40O4	37	0	-1.240972624			86.57420144	100 - 29.8 - 5.11 - 0.641		12-epi-Scalaradial		473.2632932	1	3.890333333	0	0	Infinity		x	x	x	x
3.89_473.2633m/z	82344		M+Na	C22H43O7P	37.8	0	-1.261084469			90.66371651	100 - 24.6 - 4.32 - 0.569		PA(19:1(9Z)/0:0)		473.2632932	1	3.890333333	0	0	Infinity		x	x	x	x
3.89_473.2633m/z	83915		M+2Na-H	C27H40O4	37	0	-1.240972624			86.57420144	100 - 29.8 - 5.11 - 0.641		cholest-4,14-dien-15,20-diol-3,16-dione		473.2632932	1	3.890333333	0	0	Infinity		x	x	x	x
3.89_473.2633m/z	83943		M+2Na-H	C27H40O4	37	0	-1.240972623			86.57420144	100 - 29.8 - 5.11 - 0.641		17(20)-Dehydrocryptogenin		473.2632932	1	3.890333333	0	0	Infinity		x	x	x	x
3.89_473.2633m/z	84205		M+2Na-H	C27H40O4	37	0	-1.240972623			86.57420144	100 - 29.8 - 5.11 - 0.641		delta5-Convallamarogenin		473.2632932	1	3.890333333	0	0	Infinity		x	x	x	x
3.89_473.2633m/z	853		2M+Na	C12H19NO3	38.5	0	2.410906241			95.55744378	100 - 13.7 - 1.48 - 0.118		3-O-Methylisoproterenol		473.2632932	1	3.890333333	0	0	Infinity		x	x	x	x
3.89_473.2633m/z	90787		M+2Na-H	C27H40O4	37	0	-1.240972623			86.57420144	100 - 29.8 - 5.11 - 0.641	http://nonlinear.com/redirect/outbound?p=hmdb&param=HMDB35506	Schidigeragenin B		473.2632932	1	3.890333333	0	0	Infinity		x	x	x	x
3.89_473.2633m/z	91928		M+2Na-H	C27H40O4	37	0	-1.240972623			86.57420144	100 - 29.8 - 5.11 - 0.641	http://nonlinear.com/redirect/outbound?p=hmdb&param=HMDB36940	Spirostane-3,6-dione		473.2632932	1	3.890333333	0	0	Infinity		x	x	x	x
0.74_307.0322m/z	3453		M+H-H2O	C9H13N2O9P	37.3	0	-1.313959503			88.05046005	100 - 11 - 2.4 - 0.218		Uridine monophosphate (UMP)		307.0321526	1	0.739533333	0	0	Infinity		x	x	x	x
0.74_307.0322m/z	43980		M+H-2H2O	C12H14N4O4S2	35.2	0	1.048415984			77.21323325	100 - 16.4 - 11.1 - 1.6 - 0.438		DIMETHYL 4,4-o-PHENYLENE-BIS (3-THIOPHANATE)		307.0321526	1	0.739533333	0	0	Infinity		x	x	x	x
0.74_307.0322m/z	58032		M+H-H2O	C9H13N2O9P	37.3	0	-1.313959503			88.05046005	100 - 11 - 2.4 - 0.218	http://nonlinear.com/redirect/outbound?p=hmdb&param=HMDB01271	Pseudouridine 5'-phosphate		307.0321526	1	0.739533333	0	0	Infinity		x	x	x	x
0.74_307.0322m/z	62394		M+H-H2O	C9H13N2O9P	37.3	0	-1.313959503			88.05046005	100 - 11 - 2.4 - 0.218	http://nonlinear.com/redirect/outbound?p=hmdb&param=HMDB11641	Uridine 2'-phosphate		307.0321526	1	0.739533333	0	0	Infinity		x	x	x	x
0.74_307.0322m/z	63413		M+H-H2O	C9H13N2O9P	37.3	0	-1.313959503			88.05046005	100 - 11 - 2.4 - 0.218		3'-UMP		307.0321526	1	0.739533333	0	0	Infinity		x	x	x	x
0.74_307.0322m/z	65910		M+CH3OH+H	C6H10O10S	36.7	0	-2.941917237			86.76589127	100 - 7.79 - 6.84 - 0.48 - 0.148		L-Iduronate 2-sulfate		307.0321526	1	0.739533333	0	0	Infinity		x	x	x	x
0.74_307.0322m/z	678		M+H-H2O	C9H13N2O9P	37.3	0	-1.313959503			88.05046005	100 - 11 - 2.4 - 0.218		Arabinoside uridinemonophosphate		307.0321526	1	0.739533333	0	0	Infinity		x	x	x	x
0.74_307.0322m/z	684		M+H-H2O	C9H13N2O9P	37.3	0	-1.313959503			88.05046005	100 - 11 - 2.4 - 0.218		Arabinose Uridinemonophosphate		307.0321526	1	0.739533333	0	0	Infinity		x	x	x	x
6.45_279.1793m/z	2005		M+ACN+Na	C10H21N3O2	39.5	0	0.830850981			98.42451643	100 - 12.2 - 1.1		Diethylcarbamazine N-Oxide		279.1793255	1	6.4488	0	0	1038.444547		x	x	x	x
6.45_279.1793m/z	65848		2M+Na	C6H12N2O	39	0	0.697793607			95.90246764	100 - 7.4 - 0.443		L-Lysine 1,6-lactam		279.1793255	1	6.4488	0	0	1038.444547		x	x	x	x
6.45_279.1793m/z	66307		2M+Na	C6H12N2O	39	0	0.697793607			95.90246764	100 - 7.4 - 0.443		D-2-Amino-hexano-6-lactam		279.1793255	1	6.4488	0	0	1038.444547		x	x	x	x
6.45_279.1793m/z	73373		2M+Na	C6H12N2O	39	0	0.697793608			95.90246764	100 - 7.4 - 0.443		(S)-Piperidine-2-carboxamide		279.1793255	1	6.4488	0	0	1038.444547		x	x	x	x
3.48_360.2313m/z	85147		M+CH3OH+H	C24H25N	37.2	0	-2.588788581			89.18570549	100 - 26.6 - 3.4 - 0.278		JWH175		360.2313439	1	3.478733333	0	0	Infinity		x	x	x	x
3.48_360.2313m/z	CerP(d16:0/2:0)		M+H-2H2O	C18H38NO6P	37.8	0	3.851566945			93.63090414	100 - 20.5 - 3.23 - 0.375	http://nonlinear.com/redirect/outbound?p=lipidblast&param=CerP%28d16%3A0%2F2%3A0%29	CerP(d16:0/2:0)		360.2313439	1	3.478733333	0	0	Infinity		x	x	x	x
7.12_311.1709m/z	103492		M+H-H2O	C14H24N4O5	37.6	0	-1.54400423			89.66434167	100 - 17.1 - 2.4 - 0.244		Ala Ala Ala Pro		311.1708749	1	7.11955	0	0	Infinity		x	x	x	x
7.12_311.1709m/z	103720		M+H-H2O	C14H24N4O5	37.6	0	-1.54400423			89.66434167	100 - 17.1 - 2.4 - 0.244		Ala Ala Pro Ala		311.1708749	1	7.11955	0	0	Infinity		x	x	x	x
7.12_311.1709m/z	103797		M+H-2H2O	C14H26N4O6	37.6	0	-1.463657973			89.76776273	100 - 17.1 - 2.62 - 0.281		Ala Ala Ser Val		311.1708749	1	7.11955	0	0	Infinity		x	x	x	x
7.12_311.1709m/z	103835		M+H-2H2O	C14H26N4O6	37.6	0	-1.463657973			89.76776273	100 - 17.1 - 2.62 - 0.281		Ala Ala Val Ser		311.1708749	1	7.11955	0	0	Infinity		x	x	x	x
7.12_311.1709m/z	105635		M+H-2H2O	C14H26N4O6	37.6	0	-1.463657973			89.76776273	100 - 17.1 - 2.62 - 0.281		Ala Gly Ile Ser		311.1708749	1	7.11955	0	0	Infinity		x	x	x	x
7.12_311.1709m/z	105675		M+H-2H2O	C14H26N4O6	37.6	0	-1.463657973			89.76776273	100 - 17.1 - 2.62 - 0.281		Ala Gly Leu Ser		311.1708749	1	7.11955	0	0	Infinity		x	x	x	x
7.12_311.1709m/z	105787		M+H-2H2O	C14H26N4O6	37.6	0	-1.463657973			89.76776273	100 - 17.1 - 2.62 - 0.281		Ala Gly Ser Ile		311.1708749	1	7.11955	0	0	Infinity		x	x	x	x
7.12_311.1709m/z	105789		M+H-2H2O	C14H26N4O6	37.6	0	-1.463657973			89.76776273	100 - 17.1 - 2.62 - 0.281		Ala Gly Ser Leu		311.1708749	1	7.11955	0	0	Infinity		x	x	x	x
7.12_311.1709m/z	105817		M+H-2H2O	C14H26N4O6	37.6	0	-1.463657973			89.76776273	100 - 17.1 - 2.62 - 0.281		Ala Gly Thr Val		311.1708749	1	7.11955	0	0	Infinity		x	x	x	x
7.12_311.1709m/z	105836		M+H-2H2O	C14H26N4O6	37.6	0	-1.463657973			89.76776273	100 - 17.1 - 2.62 - 0.281		Ala Gly Val Thr		311.1708749	1	7.11955	0	0	Infinity		x	x	x	x
7.12_311.1709m/z	106395		M+H-2H2O	C14H26N4O6	37.6	0	-1.463657973			89.76776273	100 - 17.1 - 2.62 - 0.281		Ala Ile Gly Ser		311.1708749	1	7.11955	0	0	Infinity		x	x	x	x
7.12_311.1709m/z	106585		M+H-2H2O	C14H26N4O6	37.6	0	-1.463657973			89.76776273	100 - 17.1 - 2.62 - 0.281		Ala Ile Ser Gly		311.1708749	1	7.11955	0	0	Infinity		x	x	x	x
7.12_311.1709m/z	107195		M+H-2H2O	C14H26N4O6	37.6	0	-1.463657973			89.76776273	100 - 17.1 - 2.62 - 0.281		Ala Leu Gly Ser		311.1708749	1	7.11955	0	0	Infinity		x	x	x	x
7.12_311.1709m/z	107385		M+H-2H2O	C14H26N4O6	37.6	0	-1.463657973			89.76776273	100 - 17.1 - 2.62 - 0.281		Ala Leu Ser Gly		311.1708749	1	7.11955	0	0	Infinity		x	x	x	x
7.12_311.1709m/z	108280		M+H-H2O	C14H24N4O5	37.6	0	-1.54400423			89.66434167	100 - 17.1 - 2.4 - 0.244		Ala Pro Ala Ala		311.1708749	1	7.11955	0	0	Infinity		x	x	x	x
7.12_311.1709m/z	109497		M+H-2H2O	C14H26N4O6	37.6	0	-1.463657973			89.76776273	100 - 17.1 - 2.62 - 0.281		Ala Ser Ala Val		311.1708749	1	7.11955	0	0	Infinity		x	x	x	x
7.12_311.1709m/z	109587		M+H-2H2O	C14H26N4O6	37.6	0	-1.463657973			89.76776273	100 - 17.1 - 2.62 - 0.281		Ala Ser Gly Ile		311.1708749	1	7.11955	0	0	Infinity		x	x	x	x
7.12_311.1709m/z	109589		M+H-2H2O	C14H26N4O6	37.6	0	-1.463657973			89.76776273	100 - 17.1 - 2.62 - 0.281		Ala Ser Gly Leu		311.1708749	1	7.11955	0	0	Infinity		x	x	x	x
7.12_311.1709m/z	109625		M+H-2H2O	C14H26N4O6	37.6	0	-1.463657973			89.76776273	100 - 17.1 - 2.62 - 0.281		Ala Ser Ile Gly		311.1708749	1	7.11955	0	0	Infinity		x	x	x	x
7.12_311.1709m/z	109665		M+H-2H2O	C14H26N4O6	37.6	0	-1.463657973			89.76776273	100 - 17.1 - 2.62 - 0.281		Ala Ser Leu Gly		311.1708749	1	7.11955	0	0	Infinity		x	x	x	x
7.12_311.1709m/z	109820		M+H-2H2O	C14H26N4O6	37.6	0	-1.463657973			89.76776273	100 - 17.1 - 2.62 - 0.281		Ala Ser Val Ala		311.1708749	1	7.11955	0	0	Infinity		x	x	x	x
7.12_311.1709m/z	109997		M+H-2H2O	C14H26N4O6	37.6	0	-1.463657973			89.76776273	100 - 17.1 - 2.62 - 0.281		Ala Thr Gly Val		311.1708749	1	7.11955	0	0	Infinity		x	x	x	x
7.12_311.1709m/z	110225		M+H-2H2O	C14H26N4O6	37.6	0	-1.463657973			89.76776273	100 - 17.1 - 2.62 - 0.281		Ala Thr Val Gly		311.1708749	1	7.11955	0	0	Infinity		x	x	x	x
7.12_311.1709m/z	110295		M+H-2H2O	C14H26N4O6	37.6	0	-1.463657973			89.76776273	100 - 17.1 - 2.62 - 0.281		Ala Val Ala Ser		311.1708749	1	7.11955	0	0	Infinity		x	x	x	x
7.12_311.1709m/z	110396		M+H-2H2O	C14H26N4O6	37.6	0	-1.463657973			89.76776273	100 - 17.1 - 2.62 - 0.281		Ala Val Gly Thr		311.1708749	1	7.11955	0	0	Infinity		x	x	x	x
7.12_311.1709m/z	110580		M+H-2H2O	C14H26N4O6	37.6	0	-1.463657973			89.76776273	100 - 17.1 - 2.62 - 0.281		Ala Val Ser Ala		311.1708749	1	7.11955	0	0	Infinity		x	x	x	x
7.12_311.1709m/z	110605		M+H-2H2O	C14H26N4O6	37.6	0	-1.463657973			89.76776273	100 - 17.1 - 2.62 - 0.281		Ala Val Thr Gly		311.1708749	1	7.11955	0	0	Infinity		x	x	x	x
7.12_311.1709m/z	143634		M+H-2H2O	C14H26N4O6	37.6	0	-1.463657973			89.76776273	100 - 17.1 - 2.62 - 0.281		Gly Ala Ile Ser		311.1708749	1	7.11955	0	0	Infinity		x	x	x	x
7.12_311.1709m/z	143674		M+H-2H2O	C14H26N4O6	37.6	0	-1.463657973			89.76776273	100 - 17.1 - 2.62 - 0.281		Gly Ala Leu Ser		311.1708749	1	7.11955	0	0	Infinity		x	x	x	x
7.12_311.1709m/z	143786		M+H-2H2O	C14H26N4O6	37.6	0	-1.463657973			89.76776273	100 - 17.1 - 2.62 - 0.281		Gly Ala Ser Ile		311.1708749	1	7.11955	0	0	Infinity		x	x	x	x
7.12_311.1709m/z	143788		M+H-2H2O	C14H26N4O6	37.6	0	-1.463657973			89.76776273	100 - 17.1 - 2.62 - 0.281		Gly Ala Ser Leu		311.1708749	1	7.11955	0	0	Infinity		x	x	x	x
7.12_311.1709m/z	143816		M+H-2H2O	C14H26N4O6	37.6	0	-1.463657973			89.76776273	100 - 17.1 - 2.62 - 0.281		Gly Ala Thr Val		311.1708749	1	7.11955	0	0	Infinity		x	x	x	x
7.12_311.1709m/z	143835		M+H-2H2O	C14H26N4O6	37.6	0	-1.463657973			89.76776273	100 - 17.1 - 2.62 - 0.281		Gly Ala Val Thr		311.1708749	1	7.11955	0	0	Infinity		x	x	x	x
7.12_311.1709m/z	145635		M+H-2H2O	C14H26N4O6	37.6	0	-1.463657973			89.76776273	100 - 17.1 - 2.62 - 0.281		Gly Gly Ile Thr		311.1708749	1	7.11955	0	0	Infinity		x	x	x	x
7.12_311.1709m/z	145675		M+H-2H2O	C14H26N4O6	37.6	0	-1.463657973			89.76776273	100 - 17.1 - 2.62 - 0.281		Gly Gly Leu Thr		311.1708749	1	7.11955	0	0	Infinity		x	x	x	x
7.12_311.1709m/z	145736		M+H-H2O	C14H24N4O5	37.6	0	-1.54400423			89.66434167	100 - 17.1 - 2.4 - 0.244		Gly Gly Pro Val		311.1708749	1	7.11955	0	0	Infinity		x	x	x	x
7.12_311.1709m/z	145806		M+H-2H2O	C14H26N4O6	37.6	0	-1.463657973			89.76776273	100 - 17.1 - 2.62 - 0.281		Gly Gly Thr Ile		311.1708749	1	7.11955	0	0	Infinity		x	x	x	x
7.12_311.1709m/z	145808		M+H-2H2O	C14H26N4O6	37.6	0	-1.463657973			89.76776273	100 - 17.1 - 2.62 - 0.281		Gly Gly Thr Leu		311.1708749	1	7.11955	0	0	Infinity		x	x	x	x
7.12_311.1709m/z	145831		M+H-H2O	C14H24N4O5	37.6	0	-1.54400423			89.66434167	100 - 17.1 - 2.4 - 0.244		Gly Gly Val Pro		311.1708749	1	7.11955	0	0	Infinity		x	x	x	x
7.12_311.1709m/z	146294		M+H-2H2O	C14H26N4O6	37.6	0	-1.463657973			89.76776273	100 - 17.1 - 2.62 - 0.281		Gly Ile Ala Ser		311.1708749	1	7.11955	0	0	Infinity		x	x	x	x
7.12_311.1709m/z	146395		M+H-2H2O	C14H26N4O6	37.6	0	-1.463657973			89.76776273	100 - 17.1 - 2.62 - 0.281		Gly Ile Gly Thr		311.1708749	1	7.11955	0	0	Infinity		x	x	x	x
7.12_311.1709m/z	146579		M+H-2H2O	C14H26N4O6	37.6	0	-1.463657973			89.76776273	100 - 17.1 - 2.62 - 0.281		Gly Ile Ser Ala		311.1708749	1	7.11955	0	0	Infinity		x	x	x	x
7.12_311.1709m/z	146604		M+H-2H2O	C14H26N4O6	37.6	0	-1.463657973			89.76776273	100 - 17.1 - 2.62 - 0.281		Gly Ile Thr Gly		311.1708749	1	7.11955	0	0	Infinity		x	x	x	x
7.12_311.1709m/z	147094		M+H-2H2O	C14H26N4O6	37.6	0	-1.463657973			89.76776273	100 - 17.1 - 2.62 - 0.281		Gly Leu Ala Ser		311.1708749	1	7.11955	0	0	Infinity		x	x	x	x
7.12_311.1709m/z	147195		M+H-2H2O	C14H26N4O6	37.6	0	-1.463657973			89.76776273	100 - 17.1 - 2.62 - 0.281		Gly Leu Gly Thr		311.1708749	1	7.11955	0	0	Infinity		x	x	x	x
7.12_311.1709m/z	147379		M+H-2H2O	C14H26N4O6	37.6	0	-1.463657973			89.76776273	100 - 17.1 - 2.62 - 0.281		Gly Leu Ser Ala		311.1708749	1	7.11955	0	0	Infinity		x	x	x	x
7.12_311.1709m/z	147404		M+H-2H2O	C14H26N4O6	37.6	0	-1.463657973			89.76776273	100 - 17.1 - 2.62 - 0.281		Gly Leu Thr Gly		311.1708749	1	7.11955	0	0	Infinity		x	x	x	x
7.12_311.1709m/z	148396		M+H-H2O	C14H24N4O5	37.6	0	-1.54400423			89.66434167	100 - 17.1 - 2.4 - 0.244		Gly Pro Gly Val		311.1708749	1	7.11955	0	0	Infinity		x	x	x	x
7.12_311.1709m/z	148624		M+H-H2O	C14H24N4O5	37.6	0	-1.54400423			89.66434167	100 - 17.1 - 2.4 - 0.244		Gly Pro Val Gly		311.1708749	1	7.11955	0	0	Infinity		x	x	x	x
7.12_311.1709m/z	149486		M+H-2H2O	C14H26N4O6	37.6	0	-1.463657973			89.76776273	100 - 17.1 - 2.62 - 0.281		Gly Ser Ala Ile		311.1708749	1	7.11955	0	0	Infinity		x	x	x	x
7.12_311.1709m/z	149488		M+H-2H2O	C14H26N4O6	37.6	0	-1.463657973			89.76776273	100 - 17.1 - 2.62 - 0.281		Gly Ser Ala Leu		311.1708749	1	7.11955	0	0	Infinity		x	x	x	x
7.12_311.1709m/z	149619		M+H-2H2O	C14H26N4O6	37.6	0	-1.463657973			89.76776273	100 - 17.1 - 2.62 - 0.281		Gly Ser Ile Ala		311.1708749	1	7.11955	0	0	Infinity		x	x	x	x
7.12_311.1709m/z	149659		M+H-2H2O	C14H26N4O6	37.6	0	-1.463657973			89.76776273	100 - 17.1 - 2.62 - 0.281		Gly Ser Leu Ala		311.1708749	1	7.11955	0	0	Infinity		x	x	x	x
7.12_311.1709m/z	149896		M+H-2H2O	C14H26N4O6	37.6	0	-1.463657973			89.76776273	100 - 17.1 - 2.62 - 0.281		Gly Thr Ala Val		311.1708749	1	7.11955	0	0	Infinity		x	x	x	x
7.12_311.1709m/z	149986		M+H-2H2O	C14H26N4O6	37.6	0	-1.463657973			89.76776273	100 - 17.1 - 2.62 - 0.281		Gly Thr Gly Ile		311.1708749	1	7.11955	0	0	Infinity		x	x	x	x
7.12_311.1709m/z	149988		M+H-2H2O	C14H26N4O6	37.6	0	-1.463657973			89.76776273	100 - 17.1 - 2.62 - 0.281		Gly Thr Gly Leu		311.1708749	1	7.11955	0	0	Infinity		x	x	x	x
7.12_311.1709m/z	150024		M+H-2H2O	C14H26N4O6	37.6	0	-1.463657973			89.76776273	100 - 17.1 - 2.62 - 0.281		Gly Thr Ile Gly		311.1708749	1	7.11955	0	0	Infinity		x	x	x	x
7.12_311.1709m/z	150064		M+H-2H2O	C14H26N4O6	37.6	0	-1.463657973			89.76776273	100 - 17.1 - 2.62 - 0.281		Gly Thr Leu Gly		311.1708749	1	7.11955	0	0	Infinity		x	x	x	x
7.12_311.1709m/z	150219		M+H-2H2O	C14H26N4O6	37.6	0	-1.463657973			89.76776273	100 - 17.1 - 2.62 - 0.281		Gly Thr Val Ala		311.1708749	1	7.11955	0	0	Infinity		x	x	x	x
7.12_311.1709m/z	150295		M+H-2H2O	C14H26N4O6	37.6	0	-1.463657973			89.76776273	100 - 17.1 - 2.62 - 0.281		Gly Val Ala Thr		311.1708749	1	7.11955	0	0	Infinity		x	x	x	x
7.12_311.1709m/z	150391		M+H-H2O	C14H24N4O5	37.6	0	-1.54400423			89.66434167	100 - 17.1 - 2.4 - 0.244		Gly Val Gly Pro		311.1708749	1	7.11955	0	0	Infinity		x	x	x	x
7.12_311.1709m/z	150524		M+H-H2O	C14H24N4O5	37.6	0	-1.54400423			89.66434167	100 - 17.1 - 2.4 - 0.244		Gly Val Pro Gly		311.1708749	1	7.11955	0	0	Infinity		x	x	x	x
7.12_311.1709m/z	150599		M+H-2H2O	C14H26N4O6	37.6	0	-1.463657973			89.76776273	100 - 17.1 - 2.62 - 0.281		Gly Val Thr Ala		311.1708749	1	7.11955	0	0	Infinity		x	x	x	x
7.12_311.1709m/z	15804		M+H-2H2O	C14H26N4O6	37.6	0	-1.463657973			89.76776273	100 - 17.1 - 2.62 - 0.281		Ala Lys Glu		311.1708749	1	7.11955	0	0	Infinity		x	x	x	x
7.12_311.1709m/z	15898		M+H-2H2O	C14H26N4O6	37.6	0	-1.463657973			89.76776273	100 - 17.1 - 2.62 - 0.281		Gln Ile Ser		311.1708749	1	7.11955	0	0	Infinity		x	x	x	x
7.12_311.1709m/z	159594		M+H-2H2O	C14H26N4O6	37.6	0	-1.463657973			89.76776273	100 - 17.1 - 2.62 - 0.281		Ile Ala Gly Ser		311.1708749	1	7.11955	0	0	Infinity		x	x	x	x
7.12_311.1709m/z	159784		M+H-2H2O	C14H26N4O6	37.6	0	-1.463657973			89.76776273	100 - 17.1 - 2.62 - 0.281		Ile Ala Ser Gly		311.1708749	1	7.11955	0	0	Infinity		x	x	x	x
7.12_311.1709m/z	16051		M+H-2H2O	C14H26N4O6	37.6	0	-1.463657973			89.76776273	100 - 17.1 - 2.62 - 0.281		Ser Gln Leu		311.1708749	1	7.11955	0	0	Infinity		x	x	x	x
7.12_311.1709m/z	16134		M+H-2H2O	C14H26N4O6	37.6	0	-1.463657973			89.76776273	100 - 17.1 - 2.62 - 0.281		Thr Ile Asn		311.1708749	1	7.11955	0	0	Infinity		x	x	x	x
7.12_311.1709m/z	161494		M+H-2H2O	C14H26N4O6	37.6	0	-1.463657973			89.76776273	100 - 17.1 - 2.62 - 0.281		Ile Gly Ala Ser		311.1708749	1	7.11955	0	0	Infinity		x	x	x	x
7.12_311.1709m/z	161595		M+H-2H2O	C14H26N4O6	37.6	0	-1.463657973			89.76776273	100 - 17.1 - 2.62 - 0.281		Ile Gly Gly Thr		311.1708749	1	7.11955	0	0	Infinity		x	x	x	x
7.12_311.1709m/z	161779		M+H-2H2O	C14H26N4O6	37.6	0	-1.463657973			89.76776273	100 - 17.1 - 2.62 - 0.281		Ile Gly Ser Ala		311.1708749	1	7.11955	0	0	Infinity		x	x	x	x
7.12_311.1709m/z	161804		M+H-2H2O	C14H26N4O6	37.6	0	-1.463657973			89.76776273	100 - 17.1 - 2.62 - 0.281		Ile Gly Thr Gly		311.1708749	1	7.11955	0	0	Infinity		x	x	x	x
7.12_311.1709m/z	16287		M+ACN+H	C12H19N3O4	37.8	0	-1.882674332			91.16707848	100 - 14.4 - 1.79 - 0.159		Pro Pro Gly		311.1708749	1	7.11955	0	0	Infinity		x	x	x	x
7.12_311.1709m/z	16512		M+H-2H2O	C14H26N4O6	37.6	0	-1.463657973			89.76776273	100 - 17.1 - 2.62 - 0.281		Leu Thr Asn		311.1708749	1	7.11955	0	0	Infinity		x	x	x	x
7.12_311.1709m/z	165484		M+H-2H2O	C14H26N4O6	37.6	0	-1.463657973			89.76776273	100 - 17.1 - 2.62 - 0.281		Ile Ser Ala Gly		311.1708749	1	7.11955	0	0	Infinity		x	x	x	x
7.12_311.1709m/z	165579		M+H-2H2O	C14H26N4O6	37.6	0	-1.463657973			89.76776273	100 - 17.1 - 2.62 - 0.281		Ile Ser Gly Ala		311.1708749	1	7.11955	0	0	Infinity		x	x	x	x
7.12_311.1709m/z	165984		M+H-2H2O	C14H26N4O6	37.6	0	-1.463657973			89.76776273	100 - 17.1 - 2.62 - 0.281		Ile Thr Gly Gly		311.1708749	1	7.11955	0	0	Infinity		x	x	x	x
7.12_311.1709m/z	17186		M+H-2H2O	C14H26N4O6	37.6	0	-1.463657973			89.76776273	100 - 17.1 - 2.62 - 0.281		Asn Leu Thr		311.1708749	1	7.11955	0	0	Infinity		x	x	x	x
7.12_311.1709m/z	17552		M+H-2H2O	C14H26N4O6	37.6	0	-1.463657973			89.76776273	100 - 17.1 - 2.62 - 0.281		Thr Val Gln		311.1708749	1	7.11955	0	0	Infinity		x	x	x	x
7.12_311.1709m/z	17558		M+H-2H2O	C14H26N4O6	37.6	0	-1.463657973			89.76776273	100 - 17.1 - 2.62 - 0.281		Thr Asn Leu		311.1708749	1	7.11955	0	0	Infinity		x	x	x	x
7.12_311.1709m/z	175594		M+H-2H2O	C14H26N4O6	37.6	0	-1.463657973			89.76776273	100 - 17.1 - 2.62 - 0.281		Leu Ala Gly Ser		311.1708749	1	7.11955	0	0	Infinity		x	x	x	x
7.12_311.1709m/z	175784		M+H-2H2O	C14H26N4O6	37.6	0	-1.463657973			89.76776273	100 - 17.1 - 2.62 - 0.281		Leu Ala Ser Gly		311.1708749	1	7.11955	0	0	Infinity		x	x	x	x
7.12_311.1709m/z	17652		M+H-2H2O	C14H26N4O6	37.6	0	-1.463657973			89.76776273	100 - 17.1 - 2.62 - 0.281		Leu Ser Gln		311.1708749	1	7.11955	0	0	Infinity		x	x	x	x
7.12_311.1709m/z	1767		M+CH3OH+H	C13H18N4O3	37.6	0	-1.821763794			90.13357928	100 - 15.8 - 1.79 - 0.152		Pentoxifylline		311.1708749	1	7.11955	0	0	Infinity		x	x	x	x
7.12_311.1709m/z	177494		M+H-2H2O	C14H26N4O6	37.6	0	-1.463657973			89.76776273	100 - 17.1 - 2.62 - 0.281		Leu Gly Ala Ser		311.1708749	1	7.11955	0	0	Infinity		x	x	x	x
7.12_311.1709m/z	177595		M+H-2H2O	C14H26N4O6	37.6	0	-1.463657973			89.76776273	100 - 17.1 - 2.62 - 0.281		Leu Gly Gly Thr		311.1708749	1	7.11955	0	0	Infinity		x	x	x	x
7.12_311.1709m/z	177779		M+H-2H2O	C14H26N4O6	37.6	0	-1.463657973			89.76776273	100 - 17.1 - 2.62 - 0.281		Leu Gly Ser Ala		311.1708749	1	7.11955	0	0	Infinity		x	x	x	x
7.12_311.1709m/z	177804		M+H-2H2O	C14H26N4O6	37.6	0	-1.463657973			89.76776273	100 - 17.1 - 2.62 - 0.281		Leu Gly Thr Gly		311.1708749	1	7.11955	0	0	Infinity		x	x	x	x
7.12_311.1709m/z	17874		M+H-H2O	C14H24N4O5	37.6	0	-1.54400423			89.66434167	100 - 17.1 - 2.4 - 0.244		Asn Val Pro		311.1708749	1	7.11955	0	0	Infinity		x	x	x	x
7.12_311.1709m/z	17999		M+H-2H2O	C14H26N4O6	37.6	0	-1.463657973			89.76776273	100 - 17.1 - 2.62 - 0.281		Ile Asn Thr		311.1708749	1	7.11955	0	0	Infinity		x	x	x	x
7.12_311.1709m/z	18066		M+H-2H2O	C14H26N4O6	37.6	0	-1.463657973			89.76776273	100 - 17.1 - 2.62 - 0.281		Glu Lys Ala		311.1708749	1	7.11955	0	0	Infinity		x	x	x	x
7.12_311.1709m/z	18128		M+H-2H2O	C14H26N4O6	37.6	0	-1.463657973			89.76776273	100 - 17.1 - 2.62 - 0.281		Thr Gln Val		311.1708749	1	7.11955	0	0	Infinity		x	x	x	x
7.12_311.1709m/z	181484		M+H-2H2O	C14H26N4O6	37.6	0	-1.463657973			89.76776273	100 - 17.1 - 2.62 - 0.281		Leu Ser Ala Gly		311.1708749	1	7.11955	0	0	Infinity		x	x	x	x
7.12_311.1709m/z	181579		M+H-2H2O	C14H26N4O6	37.6	0	-1.463657973			89.76776273	100 - 17.1 - 2.62 - 0.281		Leu Ser Gly Ala		311.1708749	1	7.11955	0	0	Infinity		x	x	x	x
7.12_311.1709m/z	181984		M+H-2H2O	C14H26N4O6	37.6	0	-1.463657973			89.76776273	100 - 17.1 - 2.62 - 0.281		Leu Thr Gly Gly		311.1708749	1	7.11955	0	0	Infinity		x	x	x	x
7.12_311.1709m/z	18704		M+H-H2O	C14H24N4O5	37.6	0	-1.54400423			89.66434167	100 - 17.1 - 2.4 - 0.244		Val Pro Asn		311.1708749	1	7.11955	0	0	Infinity		x	x	x	x
7.12_311.1709m/z	18775		M+H-2H2O	C14H26N4O6	37.6	0	-1.463657973			89.76776273	100 - 17.1 - 2.62 - 0.281		Ile Gln Ser		311.1708749	1	7.11955	0	0	Infinity		x	x	x	x
7.12_311.1709m/z	19028		M+H-2H2O	C14H26N4O6	37.6	0	-1.463657973			89.76776273	100 - 17.1 - 2.62 - 0.281		Ser Gln Ile		311.1708749	1	7.11955	0	0	Infinity		x	x	x	x
7.12_311.1709m/z	19386		M+H-2H2O	C14H26N4O6	37.6	0	-1.463657973			89.76776273	100 - 17.1 - 2.62 - 0.281		Leu Gln Ser		311.1708749	1	7.11955	0	0	Infinity		x	x	x	x
7.12_311.1709m/z	19387		M+ACN+H	C12H19N3O4	37.8	0	-1.882674332			91.16707848	100 - 14.4 - 1.79 - 0.159		Gly Pro Pro		311.1708749	1	7.11955	0	0	Infinity		x	x	x	x
7.12_311.1709m/z	19431		M+H-2H2O	C14H26N4O6	37.6	0	-1.463657973			89.76776273	100 - 17.1 - 2.62 - 0.281		Val Thr Gln		311.1708749	1	7.11955	0	0	Infinity		x	x	x	x
7.12_311.1709m/z	19458		M+H-2H2O	C14H26N4O6	37.6	0	-1.463657973			89.76776273	100 - 17.1 - 2.62 - 0.281		Glu Ala Lys		311.1708749	1	7.11955	0	0	Infinity		x	x	x	x
7.12_311.1709m/z	19594		M+H-H2O	C14H24N4O5	37.6	0	-1.54400423			89.66434167	100 - 17.1 - 2.4 - 0.244		Val Asn Pro		311.1708749	1	7.11955	0	0	Infinity		x	x	x	x
7.12_311.1709m/z	19875		M+H-2H2O	C14H26N4O6	37.6	0	-1.463657973			89.76776273	100 - 17.1 - 2.62 - 0.281		Lys Ala Glu		311.1708749	1	7.11955	0	0	Infinity		x	x	x	x
7.12_311.1709m/z	199479		M+H-H2O	C14H24N4O5	37.6	0	-1.54400423			89.66434167	100 - 17.1 - 2.4 - 0.244		Pro Ala Ala Ala		311.1708749	1	7.11955	0	0	Infinity		x	x	x	x
7.12_311.1709m/z	201596		M+H-H2O	C14H24N4O5	37.6	0	-1.54400423			89.66434167	100 - 17.1 - 2.4 - 0.244		Pro Gly Gly Val		311.1708749	1	7.11955	0	0	Infinity		x	x	x	x
7.12_311.1709m/z	201824		M+H-H2O	C14H24N4O5	37.6	0	-1.54400423			89.66434167	100 - 17.1 - 2.4 - 0.244		Pro Gly Val Gly		311.1708749	1	7.11955	0	0	Infinity		x	x	x	x
7.12_311.1709m/z	20347		M+H-H2O	C14H24N4O5	37.6	0	-1.54400423			89.66434167	100 - 17.1 - 2.4 - 0.244		Asn Pro Val		311.1708749	1	7.11955	0	0	Infinity		x	x	x	x
7.12_311.1709m/z	20382		M+H-2H2O	C14H26N4O6	37.6	0	-1.463657973			89.76776273	100 - 17.1 - 2.62 - 0.281		Ile Ser Gln		311.1708749	1	7.11955	0	0	Infinity		x	x	x	x
7.12_311.1709m/z	206384		M+H-H2O	C14H24N4O5	37.6	0	-1.54400423			89.66434167	100 - 17.1 - 2.4 - 0.244		Pro Val Gly Gly		311.1708749	1	7.11955	0	0	Infinity		x	x	x	x
7.12_311.1709m/z	20795		M+H-2H2O	C14H26N4O6	37.6	0	-1.463657973			89.76776273	100 - 17.1 - 2.62 - 0.281		Thr Asn Ile		311.1708749	1	7.11955	0	0	Infinity		x	x	x	x
7.12_311.1709m/z	20798		M+H-2H2O	C14H26N4O6	37.6	0	-1.463657973			89.76776273	100 - 17.1 - 2.62 - 0.281		Leu Asn Thr		311.1708749	1	7.11955	0	0	Infinity		x	x	x	x
7.12_311.1709m/z	20807		M+H-2H2O	C14H26N4O6	37.6	0	-1.463657973			89.76776273	100 - 17.1 - 2.62 - 0.281		Asn Ile Thr		311.1708749	1	7.11955	0	0	Infinity		x	x	x	x
7.12_311.1709m/z	20843		M+ACN+H	C12H19N3O4	37.8	0	-1.882674332			91.16707848	100 - 14.4 - 1.79 - 0.159		Pro Gly Pro		311.1708749	1	7.11955	0	0	Infinity		x	x	x	x
7.12_311.1709m/z	21116		M+H-2H2O	C14H26N4O6	37.6	0	-1.463657973			89.76776273	100 - 17.1 - 2.62 - 0.281		Val Gln Thr		311.1708749	1	7.11955	0	0	Infinity		x	x	x	x
7.12_311.1709m/z	21204		M+H-2H2O	C14H26N4O6	37.6	0	-1.463657973			89.76776273	100 - 17.1 - 2.62 - 0.281		Gln Leu Ser		311.1708749	1	7.11955	0	0	Infinity		x	x	x	x
7.12_311.1709m/z	21387		M+H-H2O	C14H24N4O5	37.6	0	-1.54400423			89.66434167	100 - 17.1 - 2.4 - 0.244		Pro Asn Val		311.1708749	1	7.11955	0	0	Infinity		x	x	x	x
7.12_311.1709m/z	21519		M+H-2H2O	C14H26N4O6	37.6	0	-1.463657973			89.76776273	100 - 17.1 - 2.62 - 0.281		Ala Glu Lys		311.1708749	1	7.11955	0	0	Infinity		x	x	x	x
7.12_311.1709m/z	21821		M+H-2H2O	C14H26N4O6	37.6	0	-1.463657973			89.76776273	100 - 17.1 - 2.62 - 0.281		Gln Ser Leu		311.1708749	1	7.11955	0	0	Infinity		x	x	x	x
7.12_311.1709m/z	22067		M+H-H2O	C14H24N4O5	37.6	0	-1.54400423			89.66434167	100 - 17.1 - 2.4 - 0.244		Pro Val Asn		311.1708749	1	7.11955	0	0	Infinity		x	x	x	x
7.12_311.1709m/z	22152		M+H-2H2O	C14H26N4O6	37.6	0	-1.463657973			89.76776273	100 - 17.1 - 2.62 - 0.281		Thr Leu Asn		311.1708749	1	7.11955	0	0	Infinity		x	x	x	x
7.12_311.1709m/z	22343		M+H-2H2O	C14H26N4O6	37.6	0	-1.463657973			89.76776273	100 - 17.1 - 2.62 - 0.281		Asn Thr Leu		311.1708749	1	7.11955	0	0	Infinity		x	x	x	x
7.12_311.1709m/z	223496		M+H-2H2O	C14H26N4O6	37.6	0	-1.463657973			89.76776273	100 - 17.1 - 2.62 - 0.281		Ser Ala Ala Val		311.1708749	1	7.11955	0	0	Infinity		x	x	x	x
7.12_311.1709m/z	223586		M+H-2H2O	C14H26N4O6	37.6	0	-1.463657973			89.76776273	100 - 17.1 - 2.62 - 0.281		Ser Ala Gly Ile		311.1708749	1	7.11955	0	0	Infinity		x	x	x	x
7.12_311.1709m/z	223588		M+H-2H2O	C14H26N4O6	37.6	0	-1.463657973			89.76776273	100 - 17.1 - 2.62 - 0.281		Ser Ala Gly Leu		311.1708749	1	7.11955	0	0	Infinity		x	x	x	x
7.12_311.1709m/z	223624		M+H-2H2O	C14H26N4O6	37.6	0	-1.463657973			89.76776273	100 - 17.1 - 2.62 - 0.281		Ser Ala Ile Gly		311.1708749	1	7.11955	0	0	Infinity		x	x	x	x
7.12_311.1709m/z	223664		M+H-2H2O	C14H26N4O6	37.6	0	-1.463657973			89.76776273	100 - 17.1 - 2.62 - 0.281		Ser Ala Leu Gly		311.1708749	1	7.11955	0	0	Infinity		x	x	x	x
7.12_311.1709m/z	223819		M+H-2H2O	C14H26N4O6	37.6	0	-1.463657973			89.76776273	100 - 17.1 - 2.62 - 0.281		Ser Ala Val Ala		311.1708749	1	7.11955	0	0	Infinity		x	x	x	x
7.12_311.1709m/z	225486		M+H-2H2O	C14H26N4O6	37.6	0	-1.463657973			89.76776273	100 - 17.1 - 2.62 - 0.281		Ser Gly Ala Ile		311.1708749	1	7.11955	0	0	Infinity		x	x	x	x
7.12_311.1709m/z	225488		M+H-2H2O	C14H26N4O6	37.6	0	-1.463657973			89.76776273	100 - 17.1 - 2.62 - 0.281		Ser Gly Ala Leu		311.1708749	1	7.11955	0	0	Infinity		x	x	x	x
7.12_311.1709m/z	225619		M+H-2H2O	C14H26N4O6	37.6	0	-1.463657973			89.76776273	100 - 17.1 - 2.62 - 0.281		Ser Gly Ile Ala		311.1708749	1	7.11955	0	0	Infinity		x	x	x	x
7.12_311.1709m/z	22565		M+H-2H2O	C14H26N4O6	37.6	0	-1.463657973			89.76776273	100 - 17.1 - 2.62 - 0.281		Gln Ser Ile		311.1708749	1	7.11955	0	0	Infinity		x	x	x	x
7.12_311.1709m/z	225659		M+H-2H2O	C14H26N4O6	37.6	0	-1.463657973			89.76776273	100 - 17.1 - 2.62 - 0.281		Ser Gly Leu Ala		311.1708749	1	7.11955	0	0	Infinity		x	x	x	x
7.12_311.1709m/z	226284		M+H-2H2O	C14H26N4O6	37.6	0	-1.463657973			89.76776273	100 - 17.1 - 2.62 - 0.281		Ser Ile Ala Gly		311.1708749	1	7.11955	0	0	Infinity		x	x	x	x
7.12_311.1709m/z	226379		M+H-2H2O	C14H26N4O6	37.6	0	-1.463657973			89.76776273	100 - 17.1 - 2.62 - 0.281		Ser Ile Gly Ala		311.1708749	1	7.11955	0	0	Infinity		x	x	x	x
7.12_311.1709m/z	227084		M+H-2H2O	C14H26N4O6	37.6	0	-1.463657973			89.76776273	100 - 17.1 - 2.62 - 0.281		Ser Leu Ala Gly		311.1708749	1	7.11955	0	0	Infinity		x	x	x	x
7.12_311.1709m/z	227179		M+H-2H2O	C14H26N4O6	37.6	0	-1.463657973			89.76776273	100 - 17.1 - 2.62 - 0.281		Ser Leu Gly Ala		311.1708749	1	7.11955	0	0	Infinity		x	x	x	x
7.12_311.1709m/z	22993		M+H-2H2O	C14H26N4O6	37.6	0	-1.463657973			89.76776273	100 - 17.1 - 2.62 - 0.281		Ile Thr Asn		311.1708749	1	7.11955	0	0	Infinity		x	x	x	x
7.12_311.1709m/z	23006		M+H-2H2O	C14H26N4O6	37.6	0	-1.463657973			89.76776273	100 - 17.1 - 2.62 - 0.281		Lys Glu Ala		311.1708749	1	7.11955	0	0	Infinity		x	x	x	x
7.12_311.1709m/z	230279		M+H-2H2O	C14H26N4O6	37.6	0	-1.463657973			89.76776273	100 - 17.1 - 2.62 - 0.281		Ser Val Ala Ala		311.1708749	1	7.11955	0	0	Infinity		x	x	x	x
7.12_311.1709m/z	231596		M+H-2H2O	C14H26N4O6	37.6	0	-1.463657973			89.76776273	100 - 17.1 - 2.62 - 0.281		Thr Ala Gly Val		311.1708749	1	7.11955	0	0	Infinity		x	x	x	x
7.12_311.1709m/z	231824		M+H-2H2O	C14H26N4O6	37.6	0	-1.463657973			89.76776273	100 - 17.1 - 2.62 - 0.281		Thr Ala Val Gly		311.1708749	1	7.11955	0	0	Infinity		x	x	x	x
7.12_311.1709m/z	23194		M+H-2H2O	C14H26N4O6	37.6	0	-1.463657973			89.76776273	100 - 17.1 - 2.62 - 0.281		Asn Thr Ile		311.1708749	1	7.11955	0	0	Infinity		x	x	x	x
7.12_311.1709m/z	23303		M+H-2H2O	C14H26N4O6	37.6	0	-1.463657973			89.76776273	100 - 17.1 - 2.62 - 0.281		Gln Val Thr		311.1708749	1	7.11955	0	0	Infinity		x	x	x	x
7.12_311.1709m/z	23335		M+H-2H2O	C14H26N4O6	37.6	0	-1.463657973			89.76776273	100 - 17.1 - 2.62 - 0.281		Ser Leu Gln		311.1708749	1	7.11955	0	0	Infinity		x	x	x	x
7.12_311.1709m/z	23346		M+H-2H2O	C14H26N4O6	37.6	0	-1.463657973			89.76776273	100 - 17.1 - 2.62 - 0.281		Ser Ile Gln		311.1708749	1	7.11955	0	0	Infinity		x	x	x	x
7.12_311.1709m/z	233496		M+H-2H2O	C14H26N4O6	37.6	0	-1.463657973			89.76776273	100 - 17.1 - 2.62 - 0.281		Thr Gly Ala Val		311.1708749	1	7.11955	0	0	Infinity		x	x	x	x
7.12_311.1709m/z	233586		M+H-2H2O	C14H26N4O6	37.6	0	-1.463657973			89.76776273	100 - 17.1 - 2.62 - 0.281		Thr Gly Gly Ile		311.1708749	1	7.11955	0	0	Infinity		x	x	x	x
7.12_311.1709m/z	233588		M+H-2H2O	C14H26N4O6	37.6	0	-1.463657973			89.76776273	100 - 17.1 - 2.62 - 0.281		Thr Gly Gly Leu		311.1708749	1	7.11955	0	0	Infinity		x	x	x	x
7.12_311.1709m/z	233624		M+H-2H2O	C14H26N4O6	37.6	0	-1.463657973			89.76776273	100 - 17.1 - 2.62 - 0.281		Thr Gly Ile Gly		311.1708749	1	7.11955	0	0	Infinity		x	x	x	x
7.12_311.1709m/z	233664		M+H-2H2O	C14H26N4O6	37.6	0	-1.463657973			89.76776273	100 - 17.1 - 2.62 - 0.281		Thr Gly Leu Gly		311.1708749	1	7.11955	0	0	Infinity		x	x	x	x
7.12_311.1709m/z	233819		M+H-2H2O	C14H26N4O6	37.6	0	-1.463657973			89.76776273	100 - 17.1 - 2.62 - 0.281		Thr Gly Val Ala		311.1708749	1	7.11955	0	0	Infinity		x	x	x	x
7.12_311.1709m/z	234384		M+H-2H2O	C14H26N4O6	37.6	0	-1.463657973			89.76776273	100 - 17.1 - 2.62 - 0.281		Thr Ile Gly Gly		311.1708749	1	7.11955	0	0	Infinity		x	x	x	x
7.12_311.1709m/z	23480		M+H-2H2O	C14H26N4O6	37.6	0	-1.463657973			89.76776273	100 - 17.1 - 2.62 - 0.281		Gln Thr Val		311.1708749	1	7.11955	0	0	Infinity		x	x	x	x
7.12_311.1709m/z	235184		M+H-2H2O	C14H26N4O6	37.6	0	-1.463657973			89.76776273	100 - 17.1 - 2.62 - 0.281		Thr Leu Gly Gly		311.1708749	1	7.11955	0	0	Infinity		x	x	x	x
7.12_311.1709m/z	238284		M+H-2H2O	C14H26N4O6	37.6	0	-1.463657973			89.76776273	100 - 17.1 - 2.62 - 0.281		Thr Val Ala Gly		311.1708749	1	7.11955	0	0	Infinity		x	x	x	x
7.12_311.1709m/z	238379		M+H-2H2O	C14H26N4O6	37.6	0	-1.463657973			89.76776273	100 - 17.1 - 2.62 - 0.281		Thr Val Gly Ala		311.1708749	1	7.11955	0	0	Infinity		x	x	x	x
7.12_311.1709m/z	239494		M+H-2H2O	C14H26N4O6	37.6	0	-1.463657973			89.76776273	100 - 17.1 - 2.62 - 0.281		Val Ala Ala Ser		311.1708749	1	7.11955	0	0	Infinity		x	x	x	x
7.12_311.1709m/z	239595		M+H-2H2O	C14H26N4O6	37.6	0	-1.463657973			89.76776273	100 - 17.1 - 2.62 - 0.281		Val Ala Gly Thr		311.1708749	1	7.11955	0	0	Infinity		x	x	x	x
7.12_311.1709m/z	239779		M+H-2H2O	C14H26N4O6	37.6	0	-1.463657973			89.76776273	100 - 17.1 - 2.62 - 0.281		Val Ala Ser Ala		311.1708749	1	7.11955	0	0	Infinity		x	x	x	x
7.12_311.1709m/z	239804		M+H-2H2O	C14H26N4O6	37.6	0	-1.463657973			89.76776273	100 - 17.1 - 2.62 - 0.281		Val Ala Thr Gly		311.1708749	1	7.11955	0	0	Infinity		x	x	x	x
7.12_311.1709m/z	241495		M+H-2H2O	C14H26N4O6	37.6	0	-1.463657973			89.76776273	100 - 17.1 - 2.62 - 0.281		Val Gly Ala Thr		311.1708749	1	7.11955	0	0	Infinity		x	x	x	x
7.12_311.1709m/z	241591		M+H-H2O	C14H24N4O5	37.6	0	-1.54400423			89.66434167	100 - 17.1 - 2.4 - 0.244		Val Gly Gly Pro		311.1708749	1	7.11955	0	0	Infinity		x	x	x	x
7.12_311.1709m/z	241724		M+H-H2O	C14H24N4O5	37.6	0	-1.54400423			89.66434167	100 - 17.1 - 2.4 - 0.244		Val Gly Pro Gly		311.1708749	1	7.11955	0	0	Infinity		x	x	x	x
7.12_311.1709m/z	241799		M+H-2H2O	C14H26N4O6	37.6	0	-1.463657973			89.76776273	100 - 17.1 - 2.62 - 0.281		Val Gly Thr Ala		311.1708749	1	7.11955	0	0	Infinity		x	x	x	x
7.12_311.1709m/z	244384		M+H-H2O	C14H24N4O5	37.6	0	-1.54400423			89.66434167	100 - 17.1 - 2.4 - 0.244		Val Pro Gly Gly		311.1708749	1	7.11955	0	0	Infinity		x	x	x	x
7.12_311.1709m/z	245479		M+H-2H2O	C14H26N4O6	37.6	0	-1.463657973			89.76776273	100 - 17.1 - 2.62 - 0.281		Val Ser Ala Ala		311.1708749	1	7.11955	0	0	Infinity		x	x	x	x
7.12_311.1709m/z	245884		M+H-2H2O	C14H26N4O6	37.6	0	-1.463657973			89.76776273	100 - 17.1 - 2.62 - 0.281		Val Thr Ala Gly		311.1708749	1	7.11955	0	0	Infinity		x	x	x	x
7.12_311.1709m/z	245979		M+H-2H2O	C14H26N4O6	37.6	0	-1.463657973			89.76776273	100 - 17.1 - 2.62 - 0.281		Val Thr Gly Ala		311.1708749	1	7.11955	0	0	Infinity		x	x	x	x
7.12_311.1709m/z	44024		M+2Na-H	C15H26N2O2	37.6	0	1.059059606			89.08563639	100 - 17.3 - 1.82 - 0.143		APHYLLIC ACID		311.1708749	1	7.11955	0	0	Infinity		x	x	x	x
7.12_311.1709m/z	65879		M+CH3OH+H	C13H18N4O3	37.6	0	-1.821763794			90.13357928	100 - 15.8 - 1.79 - 0.152		N-Benzoyl-D-arginine		311.1708749	1	7.11955	0	0	Infinity		x	x	x	x
3.22_484.3922n	91546		M+2H, M+Na	C32H52O3	36.3	0	1.048924615			83.01153453	100 - 35.3 - 6.67 - 0.887	http://nonlinear.com/redirect/outbound?p=hmdb&param=HMDB36404	3beta-Acetoxy-19alpha-hydroxy-12-ursene	484.3921536	507.3813743	1	3.219583333	0	0	Infinity		x	x	x	x
0.79_281.9492m/z	72356		M+Na	C10H4Cl2FNO2	29.9	0	-1.204983862			51.11025468	100 - 11.3 - 64.9 - 7.29 - 10.9 - 1.2 - 0.103		Fluoroimide		281.9492206	1	0.79035	0	0	Infinity		x	x	x	x
5.83_337.1515m/z	103532		M+H-2H2O	C15H24N4O7	37.6	0	2.389806728			90.9962954	100 - 18.2 - 3.01 - 0.347		Ala Ala Asp Pro		337.1515356	1	5.828883333	0	0	Infinity		x	x	x	x
5.83_337.1515m/z	103722		M+H-2H2O	C15H24N4O7	37.6	0	2.389806728			90.9962954	100 - 18.2 - 3.01 - 0.347		Ala Ala Pro Asp		337.1515356	1	5.828883333	0	0	Infinity		x	x	x	x
5.83_337.1515m/z	104292		M+H-2H2O	C15H24N4O7	37.6	0	2.389806728			90.9962954	100 - 18.2 - 3.01 - 0.347		Ala Asp Ala Pro		337.1515356	1	5.828883333	0	0	Infinity		x	x	x	x
5.83_337.1515m/z	104520		M+H-2H2O	C15H24N4O7	37.6	0	2.389806728			90.9962954	100 - 18.2 - 3.01 - 0.347		Ala Asp Pro Ala		337.1515356	1	5.828883333	0	0	Infinity		x	x	x	x
5.83_337.1515m/z	104792		M+H-2H2O	C15H24N4O7	37.6	0	2.389806728			90.9962954	100 - 18.2 - 3.01 - 0.347		Ala Glu Gly Pro		337.1515356	1	5.828883333	0	0	Infinity		x	x	x	x
5.83_337.1515m/z	104925		M+H-2H2O	C15H24N4O7	37.6	0	2.389806728			90.9962954	100 - 18.2 - 3.01 - 0.347		Ala Glu Pro Gly		337.1515356	1	5.828883333	0	0	Infinity		x	x	x	x
5.83_337.1515m/z	105552		M+H-2H2O	C15H24N4O7	37.6	0	2.389806728			90.9962954	100 - 18.2 - 3.01 - 0.347		Ala Gly Glu Pro		337.1515356	1	5.828883333	0	0	Infinity		x	x	x	x
5.83_337.1515m/z	105723		M+H-2H2O	C15H24N4O7	37.6	0	2.389806728			90.9962954	100 - 18.2 - 3.01 - 0.347		Ala Gly Pro Glu		337.1515356	1	5.828883333	0	0	Infinity		x	x	x	x
5.83_337.1515m/z	108282		M+H-2H2O	C15H24N4O7	37.6	0	2.389806728			90.9962954	100 - 18.2 - 3.01 - 0.347		Ala Pro Ala Asp		337.1515356	1	5.828883333	0	0	Infinity		x	x	x	x
5.83_337.1515m/z	108320		M+H-2H2O	C15H24N4O7	37.6	0	2.389806728			90.9962954	100 - 18.2 - 3.01 - 0.347		Ala Pro Asp Ala		337.1515356	1	5.828883333	0	0	Infinity		x	x	x	x
5.83_337.1515m/z	108345		M+H-2H2O	C15H24N4O7	37.6	0	2.389806728			90.9962954	100 - 18.2 - 3.01 - 0.347		Ala Pro Glu Gly		337.1515356	1	5.828883333	0	0	Infinity		x	x	x	x
5.83_337.1515m/z	108383		M+H-2H2O	C15H24N4O7	37.6	0	2.389806728			90.9962954	100 - 18.2 - 3.01 - 0.347		Ala Pro Gly Glu		337.1515356	1	5.828883333	0	0	Infinity		x	x	x	x
5.83_337.1515m/z	119492		M+H-2H2O	C15H24N4O7	37.6	0	2.389806728			90.9962954	100 - 18.2 - 3.01 - 0.347		Asp Ala Ala Pro		337.1515356	1	5.828883333	0	0	Infinity		x	x	x	x
5.83_337.1515m/z	119720		M+H-2H2O	C15H24N4O7	37.6	0	2.389806728			90.9962954	100 - 18.2 - 3.01 - 0.347		Asp Ala Pro Ala		337.1515356	1	5.828883333	0	0	Infinity		x	x	x	x
5.83_337.1515m/z	124280		M+H-2H2O	C15H24N4O7	37.6	0	2.389806728			90.9962954	100 - 18.2 - 3.01 - 0.347		Asp Pro Ala Ala		337.1515356	1	5.828883333	0	0	Infinity		x	x	x	x
5.83_337.1515m/z	127592		M+H-2H2O	C15H24N4O7	37.6	0	2.389806728			90.9962954	100 - 18.2 - 3.01 - 0.347		Glu Ala Gly Pro		337.1515356	1	5.828883333	0	0	Infinity		x	x	x	x
5.83_337.1515m/z	127725		M+H-2H2O	C15H24N4O7	37.6	0	2.389806728			90.9962954	100 - 18.2 - 3.01 - 0.347		Glu Ala Pro Gly		337.1515356	1	5.828883333	0	0	Infinity		x	x	x	x
5.83_337.1515m/z	129492		M+H-2H2O	C15H24N4O7	37.6	0	2.389806728			90.9962954	100 - 18.2 - 3.01 - 0.347		Glu Gly Ala Pro		337.1515356	1	5.828883333	0	0	Infinity		x	x	x	x
5.83_337.1515m/z	129720		M+H-2H2O	C15H24N4O7	37.6	0	2.389806728			90.9962954	100 - 18.2 - 3.01 - 0.347		Glu Gly Pro Ala		337.1515356	1	5.828883333	0	0	Infinity		x	x	x	x
5.83_337.1515m/z	132285		M+H-2H2O	C15H24N4O7	37.6	0	2.389806728			90.9962954	100 - 18.2 - 3.01 - 0.347		Glu Pro Ala Gly		337.1515356	1	5.828883333	0	0	Infinity		x	x	x	x
5.83_337.1515m/z	132380		M+H-2H2O	C15H24N4O7	37.6	0	2.389806728			90.9962954	100 - 18.2 - 3.01 - 0.347		Glu Pro Gly Ala		337.1515356	1	5.828883333	0	0	Infinity		x	x	x	x
5.83_337.1515m/z	137584		M+H	C15H20N4O5	37.7	0	2.645884774			91.47274503	100 - 18.1 - 2.58 - 0.269		Phe Gly Gly Gly		337.1515356	1	5.828883333	0	0	Infinity		x	x	x	x
5.83_337.1515m/z	143551		M+H-2H2O	C15H24N4O7	37.6	0	2.389806728			90.9962954	100 - 18.2 - 3.01 - 0.347		Gly Ala Glu Pro		337.1515356	1	5.828883333	0	0	Infinity		x	x	x	x
5.83_337.1515m/z	143722		M+H-2H2O	C15H24N4O7	37.6	0	2.389806728			90.9962954	100 - 18.2 - 3.01 - 0.347		Gly Ala Pro Glu		337.1515356	1	5.828883333	0	0	Infinity		x	x	x	x
5.83_337.1515m/z	144691		M+H-2H2O	C15H24N4O7	37.6	0	2.389806728			90.9962954	100 - 18.2 - 3.01 - 0.347		Gly Glu Ala Pro		337.1515356	1	5.828883333	0	0	Infinity		x	x	x	x
5.83_337.1515m/z	144919		M+H-2H2O	C15H24N4O7	37.6	0	2.389806728			90.9962954	100 - 18.2 - 3.01 - 0.347		Gly Glu Pro Ala		337.1515356	1	5.828883333	0	0	Infinity		x	x	x	x
5.83_337.1515m/z	145184		M+H	C15H20N4O5	37.7	0	2.645884774			91.47274503	100 - 18.1 - 2.58 - 0.269		Gly Phe Gly Gly		337.1515356	1	5.828883333	0	0	Infinity		x	x	x	x
5.83_337.1515m/z	145564		M+H	C15H20N4O5	37.7	0	2.645884774			91.47274503	100 - 18.1 - 2.58 - 0.269		Gly Gly Phe Gly		337.1515356	1	5.828883333	0	0	Infinity		x	x	x	x
5.83_337.1515m/z	145583		M+H	C15H20N4O5	37.7	0	2.645884774			91.47274503	100 - 18.1 - 2.58 - 0.269		Gly Gly Gly Phe		337.1515356	1	5.828883333	0	0	Infinity		x	x	x	x
5.83_337.1515m/z	148282		M+H-2H2O	C15H24N4O7	37.6	0	2.389806728			90.9962954	100 - 18.2 - 3.01 - 0.347		Gly Pro Ala Glu		337.1515356	1	5.828883333	0	0	Infinity		x	x	x	x
5.83_337.1515m/z	148339		M+H-2H2O	C15H24N4O7	37.6	0	2.389806728			90.9962954	100 - 18.2 - 3.01 - 0.347		Gly Pro Glu Ala		337.1515356	1	5.828883333	0	0	Infinity		x	x	x	x
5.83_337.1515m/z	1520		M+Na	C18H22N2O3	37.4	0	-2.316207502			89.62681844	100 - 20.6 - 2.62 - 0.25		Ergoline-1-carboxaldehyde, 8-(hydroxymethyl)-10-methoxy-6-methyl-, (8b)-		337.1515356	1	5.828883333	0	0	Infinity		x	x	x	x
5.83_337.1515m/z	16327		M+H	C15H20N4O5	37.7	0	2.645884774			91.47274503	100 - 18.1 - 2.58 - 0.269		Asn Gly Phe		337.1515356	1	5.828883333	0	0	Infinity		x	x	x	x
5.83_337.1515m/z	16466		M+H-2H2O	C15H24N4O7	37.6	0	2.389806728			90.9962954	100 - 18.2 - 3.01 - 0.347		Pro Gln Glu		337.1515356	1	5.828883333	0	0	Infinity		x	x	x	x
5.83_337.1515m/z	17055		M+H	C15H20N4O5	37.7	0	2.645884774			91.47274503	100 - 18.1 - 2.58 - 0.269		Gly Asn Phe		337.1515356	1	5.828883333	0	0	Infinity		x	x	x	x
5.83_337.1515m/z	17296		M+H-2H2O	C15H24N4O7	37.6	0	2.389806728			90.9962954	100 - 18.2 - 3.01 - 0.347		Pro Glu Gln		337.1515356	1	5.828883333	0	0	Infinity		x	x	x	x
5.83_337.1515m/z	17399		M+H	C15H20N4O5	37.7	0	2.645884774			91.47274503	100 - 18.1 - 2.58 - 0.269		Phe Gly Asn		337.1515356	1	5.828883333	0	0	Infinity		x	x	x	x
5.83_337.1515m/z	17812		M+H	C15H20N4O5	37.7	0	2.645884774			91.47274503	100 - 18.1 - 2.58 - 0.269		Gly Phe Asn		337.1515356	1	5.828883333	0	0	Infinity		x	x	x	x
5.83_337.1515m/z	199481		M+H-2H2O	C15H24N4O7	37.6	0	2.389806728			90.9962954	100 - 18.2 - 3.01 - 0.347		Pro Ala Ala Asp		337.1515356	1	5.828883333	0	0	Infinity		x	x	x	x
5.83_337.1515m/z	199519		M+H-2H2O	C15H24N4O7	37.6	0	2.389806728			90.9962954	100 - 18.2 - 3.01 - 0.347		Pro Ala Asp Ala		337.1515356	1	5.828883333	0	0	Infinity		x	x	x	x
5.83_337.1515m/z	199544		M+H-2H2O	C15H24N4O7	37.6	0	2.389806728			90.9962954	100 - 18.2 - 3.01 - 0.347		Pro Ala Glu Gly		337.1515356	1	5.828883333	0	0	Infinity		x	x	x	x
5.83_337.1515m/z	199582		M+H-2H2O	C15H24N4O7	37.6	0	2.389806728			90.9962954	100 - 18.2 - 3.01 - 0.347		Pro Ala Gly Glu		337.1515356	1	5.828883333	0	0	Infinity		x	x	x	x
5.83_337.1515m/z	200279		M+H-2H2O	C15H24N4O7	37.6	0	2.389806728			90.9962954	100 - 18.2 - 3.01 - 0.347		Pro Asp Ala Ala		337.1515356	1	5.828883333	0	0	Infinity		x	x	x	x
5.83_337.1515m/z	200684		M+H-2H2O	C15H24N4O7	37.6	0	2.389806728			90.9962954	100 - 18.2 - 3.01 - 0.347		Pro Glu Ala Gly		337.1515356	1	5.828883333	0	0	Infinity		x	x	x	x
5.83_337.1515m/z	200779		M+H-2H2O	C15H24N4O7	37.6	0	2.389806728			90.9962954	100 - 18.2 - 3.01 - 0.347		Pro Glu Gly Ala		337.1515356	1	5.828883333	0	0	Infinity		x	x	x	x
5.83_337.1515m/z	201482		M+H-2H2O	C15H24N4O7	37.6	0	2.389806728			90.9962954	100 - 18.2 - 3.01 - 0.347		Pro Gly Ala Glu		337.1515356	1	5.828883333	0	0	Infinity		x	x	x	x
5.83_337.1515m/z	201539		M+H-2H2O	C15H24N4O7	37.6	0	2.389806728			90.9962954	100 - 18.2 - 3.01 - 0.347		Pro Gly Glu Ala		337.1515356	1	5.828883333	0	0	Infinity		x	x	x	x
5.83_337.1515m/z	21499		M+H	C15H20N4O5	37.7	0	2.645884774			91.47274503	100 - 18.1 - 2.58 - 0.269		Phe Asn Gly		337.1515356	1	5.828883333	0	0	Infinity		x	x	x	x
5.83_337.1515m/z	21778		M+H-2H2O	C15H24N4O7	37.6	0	2.389806728			90.9962954	100 - 18.2 - 3.01 - 0.347		Gln Pro Glu		337.1515356	1	5.828883333	0	0	Infinity		x	x	x	x
5.83_337.1515m/z	21820		M+H-2H2O	C15H24N4O7	37.6	0	2.389806728			90.9962954	100 - 18.2 - 3.01 - 0.347		Gln Glu Pro		337.1515356	1	5.828883333	0	0	Infinity		x	x	x	x
5.83_337.1515m/z	22510		M+H-2H2O	C15H24N4O7	37.6	0	2.389806728			90.9962954	100 - 18.2 - 3.01 - 0.347		Glu Gln Pro		337.1515356	1	5.828883333	0	0	Infinity		x	x	x	x
5.83_337.1515m/z	23147		M+H-2H2O	C15H24N4O7	37.6	0	2.389806728			90.9962954	100 - 18.2 - 3.01 - 0.347		Glu Pro Gln		337.1515356	1	5.828883333	0	0	Infinity		x	x	x	x
5.83_337.1515m/z	23199		M+H	C15H20N4O5	37.7	0	2.645884774			91.47274503	100 - 18.1 - 2.58 - 0.269		Asn Phe Gly		337.1515356	1	5.828883333	0	0	Infinity		x	x	x	x
5.83_337.1515m/z	2768		M+ACN+H	C16H16F3NO	37.9	0	-2.333776745			92.4123423	100 - 17.9 - 1.71 - 0.116		Desmethylfluoxetine		337.1515356	1	5.828883333	0	0	Infinity		x	x	x	x
5.83_337.1515m/z	3403		M+ACN+Na	C16H19NO3	37.8	0	-2.664110448			91.93830961	100 - 18 - 2.14 - 0.192		α-Erythroidine		337.1515356	1	5.828883333	0	0	Infinity		x	x	x	x
5.83_337.1515m/z	3404		M+ACN+Na	C16H19NO3	37.8	0	-2.664110448			91.93830961	100 - 18 - 2.14 - 0.192		β-Erythroidine		337.1515356	1	5.828883333	0	0	Infinity		x	x	x	x
5.83_337.1515m/z	64406		M+ACN+Na	C16H19NO3	37.8	0	-2.664110448			91.93830961	100 - 18 - 2.14 - 0.192		4'-O-Methylnorbelladine		337.1515356	1	5.828883333	0	0	Infinity		x	x	x	x
5.83_337.1515m/z	64408		M+ACN+Na	C16H19NO3	37.8	0	-2.664110448			91.93830961	100 - 18 - 2.14 - 0.192		Norgalanthamine		337.1515356	1	5.828883333	0	0	Infinity		x	x	x	x
5.83_337.1515m/z	66412		M+Na	C18H22N2O3	37.4	0	-2.316207502			89.62681844	100 - 20.6 - 2.62 - 0.25		WIN VI		337.1515356	1	5.828883333	0	0	Infinity		x	x	x	x
5.83_337.1515m/z	68517		M+ACN+Na	C16H19NO3	37.8	0	-2.664110448			91.93830961	100 - 18 - 2.14 - 0.192		Lunacrine		337.1515356	1	5.828883333	0	0	Infinity		x	x	x	x
5.83_337.1515m/z	69347		M+ACN+Na	C16H19NO3	37.8	0	-2.664110448			91.93830961	100 - 18 - 2.14 - 0.192		(-)-8-Demethylmaritidine		337.1515356	1	5.828883333	0	0	Infinity		x	x	x	x
5.83_337.1515m/z	69379		M+ACN+Na	C16H19NO3	37.8	0	-2.664110448			91.93830961	100 - 18 - 2.14 - 0.192		Sanguinine		337.1515356	1	5.828883333	0	0	Infinity		x	x	x	x
5.83_337.1515m/z	71660		M+H-2H2O	C15H24N4O7	37.6	0	2.389806728			90.9962954	100 - 18.2 - 3.01 - 0.347		Clavamycin F		337.1515356	1	5.828883333	0	0	Infinity		x	x	x	x
5.83_337.1515m/z	750		M+H	C15H20N4O5	37.7	0	2.645884774			91.47274503	100 - 18.1 - 2.58 - 0.269		Mitomycin C hydroquinone		337.1515356	1	5.828883333	0	0	Infinity		x	x	x	x
5.83_337.1515m/z	86780		M+ACN+Na	C16H19NO3	37.8	0	-2.664110448			91.93830961	100 - 18 - 2.14 - 0.192	http://nonlinear.com/redirect/outbound?p=hmdb&param=HMDB30187	(E,E)-Piperlonguminine		337.1515356	1	5.828883333	0	0	Infinity		x	x	x	x
5.83_337.1515m/z	93469		M+ACN+Na	C16H19NO3	37.8	0	-2.664110448			91.93830961	100 - 18 - 2.14 - 0.192	http://nonlinear.com/redirect/outbound?p=hmdb&param=HMDB38834	(2E)-Piperamide-C5:1		337.1515356	1	5.828883333	0	0	Infinity		x	x	x	x
5.83_337.1515m/z	96329		M+ACN+H	C16H16F3NO	37.9	0	-2.333776745			92.4123423	100 - 17.9 - 1.71 - 0.116		Norfluoxetine		337.1515356	1	5.828883333	0	0	Infinity		x	x	x	x
0.79_305.0148m/z	69539		M+2Na-H	C9H11ClN3O4	33.3	0	-0.774508943			67.31152113	100 - 11.1 - 33.3 - 3.66 - 0.45		Ancitabin hydrochloride		305.0147721	1	0.79035	0	0	Infinity		x	x	x	x
0.79_305.0148m/z	72750		M+ACN+Na	C6H12NO3PS2	36.1	0	-2.570913433			83.46829373	100 - 8.71 - 9.99 - 0.776 - 0.33		Fosthietan		305.0147721	1	0.79035	0	0	Infinity		x	x	x	x
4.72_270.1526m/z	92305		M+ACN+H	C12H20O2S	37.1	0	1.544436478			87.15575152	100 - 14.1 - 5.85 - 0.695	http://nonlinear.com/redirect/outbound?p=hmdb&param=HMDB37386	(S)-Menthone 8-thioacetate		270.1525787	1	4.718583333	0	0	Infinity		x	x	x	x
8.18_331.1215m/z	43357		M+H-H2O	C16H20N4O3S	37.9	0	-2.281653945			92.39804285	100 - 19.9 - 7.02 - 1.1 - 0.145		Torasemide		331.121529	1	8.179	0	0	Infinity		x	x	x	x
8.18_331.1215m/z	66411		M+H-H2O	C18H21ClN2O3	34.9	0	2.145715907			76.91158974	100 - 20.6 - 34.6 - 6.82 - 0.857		Compound VII		331.121529	1	8.179	0	0	Infinity		x	x	x	x
7.92_238.0703m/z	44276		M+Na	C10H9N5O	37.8	0	1.575101755			90.64501916	100 - 12.8 - 0.961		KINETIN		238.0702694	1	7.919866667	0	0	Infinity		x	x	x	x
7.92_238.0703m/z	58552		M+H-H2O	C11H13NO6	37.3	0	-2.859962423			89.82054246	100 - 12.6 - 1.97 - 0.181	http://nonlinear.com/redirect/outbound?p=hmdb&param=HMDB06809	Nicotinate D-ribonucleoside		238.0702694	1	7.919866667	0	0	Infinity		x	x	x	x
7.92_238.0703m/z	96290		M+Na	C10H9N5O	37.8	0	1.575101755			90.64501916	100 - 12.8 - 0.961		N-(furan-2-ylmethyl)-1H-pyrazolo[3,4-d]pyrimidin-4-amine		238.0702694	1	7.919866667	0	0	Infinity		x	x	x	x
7.43_322.1880m/z	145651		M+H-2H2O	C15H27N5O5	38.4	0	1.688969412			94.17119733	100 - 18.6 - 2.66 - 0.28		Gly Gly Lys Pro		322.1879693	1	7.429516667	0	0	Infinity		x	x	x	x
7.43_322.1880m/z	145727		M+H-2H2O	C15H27N5O5	38.4	0	1.688969412			94.17119733	100 - 18.6 - 2.66 - 0.28		Gly Gly Pro Lys		322.1879693	1	7.429516667	0	0	Infinity		x	x	x	x
7.43_322.1880m/z	146791		M+H-2H2O	C15H27N5O5	38.4	0	1.688969412			94.17119733	100 - 18.6 - 2.66 - 0.28		Gly Lys Gly Pro		322.1879693	1	7.429516667	0	0	Infinity		x	x	x	x
7.43_322.1880m/z	146924		M+H-2H2O	C15H27N5O5	38.4	0	1.688969412			94.17119733	100 - 18.6 - 2.66 - 0.28		Gly Lys Pro Gly		322.1879693	1	7.429516667	0	0	Infinity		x	x	x	x
7.43_322.1880m/z	148387		M+H-2H2O	C15H27N5O5	38.4	0	1.688969412			94.17119733	100 - 18.6 - 2.66 - 0.28		Gly Pro Gly Lys		322.1879693	1	7.429516667	0	0	Infinity		x	x	x	x
7.43_322.1880m/z	148444		M+H-2H2O	C15H27N5O5	38.4	0	1.688969412			94.17119733	100 - 18.6 - 2.66 - 0.28		Gly Pro Lys Gly		322.1879693	1	7.429516667	0	0	Infinity		x	x	x	x
7.43_322.1880m/z	15676		M+H-H2O	C15H25N5O4	38.4	0	1.778632828			94.28508304	100 - 18.5 - 2.44 - 0.241		Ala Ile His		322.1879693	1	7.429516667	0	0	Infinity		x	x	x	x
7.43_322.1880m/z	15765		M+H-2H2O	C15H27N5O5	38.4	0	1.688969412			94.17119733	100 - 18.6 - 2.66 - 0.28		Pro Lys Asn		322.1879693	1	7.429516667	0	0	Infinity		x	x	x	x
7.43_322.1880m/z	15889		M+H-2H2O	C15H27N5O5	38.4	0	1.688969412			94.17119733	100 - 18.6 - 2.66 - 0.28		Lys Pro Asn		322.1879693	1	7.429516667	0	0	Infinity		x	x	x	x
7.43_322.1880m/z	16552		M+H-H2O	C15H25N5O4	38.4	0	1.778632829			94.28508304	100 - 18.5 - 2.44 - 0.241		Ala His Ile		322.1879693	1	7.429516667	0	0	Infinity		x	x	x	x
7.43_322.1880m/z	16868		M+H-2H2O	C15H27N5O5	38.4	0	1.688969412			94.17119733	100 - 18.6 - 2.66 - 0.28		Asn Pro Lys		322.1879693	1	7.429516667	0	0	Infinity		x	x	x	x
7.43_322.1880m/z	169591		M+H-2H2O	C15H27N5O5	38.4	0	1.688969412			94.17119733	100 - 18.6 - 2.66 - 0.28		Lys Gly Gly Pro		322.1879693	1	7.429516667	0	0	Infinity		x	x	x	x
7.43_322.1880m/z	169724		M+H-2H2O	C15H27N5O5	38.4	0	1.688969412			94.17119733	100 - 18.6 - 2.66 - 0.28		Lys Gly Pro Gly		322.1879693	1	7.429516667	0	0	Infinity		x	x	x	x
7.43_322.1880m/z	16975		M+H-H2O	C15H25N5O4	38.4	0	1.778632828			94.28508304	100 - 18.5 - 2.44 - 0.241		Leu Ala His		322.1879693	1	7.429516667	0	0	Infinity		x	x	x	x
7.43_322.1880m/z	172384		M+H-2H2O	C15H27N5O5	38.4	0	1.688969412			94.17119733	100 - 18.6 - 2.66 - 0.28		Lys Pro Gly Gly		322.1879693	1	7.429516667	0	0	Infinity		x	x	x	x
7.43_322.1880m/z	1768		M+ACN+H	C13H20N4O3	37.8	0	2.153463211			91.80059795	100 - 15.9 - 1.8 - 0.152		Pentoxifylline alcohol		322.1879693	1	7.429516667	0	0	Infinity		x	x	x	x
7.43_322.1880m/z	17817		M+H-H2O	C15H25N5O4	38.4	0	1.778632829			94.28508304	100 - 18.5 - 2.44 - 0.241		His Ala Ile		322.1879693	1	7.429516667	0	0	Infinity		x	x	x	x
7.43_322.1880m/z	18065		M+H-H2O	C15H25N5O4	38.4	0	1.778632829			94.28508304	100 - 18.5 - 2.44 - 0.241		Ile His Ala		322.1879693	1	7.429516667	0	0	Infinity		x	x	x	x
7.43_322.1880m/z	18367		M+H-H2O	C15H25N5O4	38.4	0	1.778632829			94.28508304	100 - 18.5 - 2.44 - 0.241		His Ile Ala		322.1879693	1	7.429516667	0	0	Infinity		x	x	x	x
7.43_322.1880m/z	18405		M+H-H2O	C15H25N5O4	38.4	0	1.778632828			94.28508304	100 - 18.5 - 2.44 - 0.241		Ala Leu His		322.1879693	1	7.429516667	0	0	Infinity		x	x	x	x
7.43_322.1880m/z	18448		M+H-H2O	C15H25N5O4	38.4	0	1.778632829			94.28508304	100 - 18.5 - 2.44 - 0.241		Leu His Ala		322.1879693	1	7.429516667	0	0	Infinity		x	x	x	x
7.43_322.1880m/z	18799		M+H-H2O	C15H25N5O4	38.4	0	1.778632829			94.28508304	100 - 18.5 - 2.44 - 0.241		His Leu Ala		322.1879693	1	7.429516667	0	0	Infinity		x	x	x	x
7.43_322.1880m/z	19650		M+H-2H2O	C15H27N5O5	38.4	0	1.688969412			94.17119733	100 - 18.6 - 2.66 - 0.28		Lys Asn Pro		322.1879693	1	7.429516667	0	0	Infinity		x	x	x	x
7.43_322.1880m/z	201587		M+H-2H2O	C15H27N5O5	38.4	0	1.688969412			94.17119733	100 - 18.6 - 2.66 - 0.28		Pro Gly Gly Lys		322.1879693	1	7.429516667	0	0	Infinity		x	x	x	x
7.43_322.1880m/z	201644		M+H-2H2O	C15H27N5O5	38.4	0	1.688969412			94.17119733	100 - 18.6 - 2.66 - 0.28		Pro Gly Lys Gly		322.1879693	1	7.429516667	0	0	Infinity		x	x	x	x
7.43_322.1880m/z	20196		M+H-2H2O	C15H27N5O5	38.4	0	1.688969412			94.17119733	100 - 18.6 - 2.66 - 0.28		Asn Lys Pro		322.1879693	1	7.429516667	0	0	Infinity		x	x	x	x
7.43_322.1880m/z	202784		M+H-2H2O	C15H27N5O5	38.4	0	1.688969412			94.17119733	100 - 18.6 - 2.66 - 0.28		Pro Lys Gly Gly		322.1879693	1	7.429516667	0	0	Infinity		x	x	x	x
7.43_322.1880m/z	21948		M+H-H2O	C15H25N5O4	38.4	0	1.778632829			94.28508304	100 - 18.5 - 2.44 - 0.241		Ala His Leu		322.1879693	1	7.429516667	0	0	Infinity		x	x	x	x
7.43_322.1880m/z	22687		M+H-H2O	C15H25N5O4	38.4	0	1.778632828			94.28508304	100 - 18.5 - 2.44 - 0.241		Ile Ala His		322.1879693	1	7.429516667	0	0	Infinity		x	x	x	x
7.43_322.1880m/z	22814		M+H-H2O	C15H25N5O4	38.4	0	1.778632829			94.28508304	100 - 18.5 - 2.44 - 0.241		His Ala Leu		322.1879693	1	7.429516667	0	0	Infinity		x	x	x	x
7.43_322.1880m/z	23258		M+H-2H2O	C15H27N5O5	38.4	0	1.688969412			94.17119733	100 - 18.6 - 2.66 - 0.28		Pro Asn Lys		322.1879693	1	7.429516667	0	0	Infinity		x	x	x	x
7.43_322.1880m/z	2460		M+CH3OH+H	C14H19N5O2	38.1	0	2.086422578			92.91304993	100 - 17.3 - 1.82 - 0.142		4-Amino-6,7-dimethoxy-2-(1-piperazinyl)quinazoline		322.1879693	1	7.429516667	0	0	Infinity		x	x	x	x
7.43_322.1880m/z	44981		M+H-2H2O	C15H27N5O5	38.4	0	1.688969412			94.17119733	100 - 18.6 - 2.66 - 0.28		E-64		322.1879693	1	7.429516667	0	0	Infinity		x	x	x	x
7.43_322.1880m/z	45571		M+ACN+H	C13H20N4O3	37.8	0	2.153463211			91.80059795	100 - 15.9 - 1.8 - 0.152		(R)-Lisofylline		322.1879693	1	7.429516667	0	0	Infinity		x	x	x	x
7.43_322.1880m/z	45572		M+ACN+H	C13H20N4O3	37.8	0	2.153463211			91.80059795	100 - 15.9 - 1.8 - 0.152		(S)-Lisofylline		322.1879693	1	7.429516667	0	0	Infinity		x	x	x	x
7.43_322.1880m/z	88722		M+ACN+H	C15H22NO4+	38	0	-2.639143565			92.93867734	100 - 17 - 2.18 - 0.207	http://nonlinear.com/redirect/outbound?p=hmdb&param=HMDB32800	Feruloylcholine		322.1879693	1	7.429516667	0	0	Infinity		x	x	x	x
6.68_337.1525m/z	1520		M+Na	C18H22N2O3	37.7	0	0.62681958			89.11521227	100 - 20.6 - 2.62 - 0.25		Ergoline-1-carboxaldehyde, 8-(hydroxymethyl)-10-methoxy-6-methyl-, (8b)-		337.1524602	1	6.680016667	0	0	Infinity		x	x	x	x
6.68_337.1525m/z	2768		M+ACN+H	C16H16F3NO	38.2	0	0.799170392			91.88483585	100 - 17.9 - 1.71 - 0.116		Desmethylfluoxetine		337.1524602	1	6.680016667	0	0	Infinity		x	x	x	x
6.68_337.1525m/z	3403		M+ACN+Na	C16H19NO3	38.1	0	0.720974902			91.41350902	100 - 18 - 2.14 - 0.192		α-Erythroidine		337.1524602	1	6.680016667	0	0	Infinity		x	x	x	x
6.68_337.1525m/z	3404		M+ACN+Na	C16H19NO3	38.1	0	0.720974902			91.41350902	100 - 18 - 2.14 - 0.192		β-Erythroidine		337.1524602	1	6.680016667	0	0	Infinity		x	x	x	x
6.68_337.1525m/z	64406		M+ACN+Na	C16H19NO3	38.1	0	0.720974902			91.41350902	100 - 18 - 2.14 - 0.192		4'-O-Methylnorbelladine		337.1524602	1	6.680016667	0	0	Infinity		x	x	x	x
6.68_337.1525m/z	64408		M+ACN+Na	C16H19NO3	38.1	0	0.720974902			91.41350902	100 - 18 - 2.14 - 0.192		Norgalanthamine		337.1524602	1	6.680016667	0	0	Infinity		x	x	x	x
6.68_337.1525m/z	66412		M+Na	C18H22N2O3	37.7	0	0.62681958			89.11521227	100 - 20.6 - 2.62 - 0.25		WIN VI		337.1524602	1	6.680016667	0	0	Infinity		x	x	x	x
6.68_337.1525m/z	68517		M+ACN+Na	C16H19NO3	38.1	0	0.720974902			91.41350902	100 - 18 - 2.14 - 0.192		Lunacrine		337.1524602	1	6.680016667	0	0	Infinity		x	x	x	x
6.68_337.1525m/z	69347		M+ACN+Na	C16H19NO3	38.1	0	0.720974902			91.41350902	100 - 18 - 2.14 - 0.192		(-)-8-Demethylmaritidine		337.1524602	1	6.680016667	0	0	Infinity		x	x	x	x
6.68_337.1525m/z	69379		M+ACN+Na	C16H19NO3	38.1	0	0.720974902			91.41350902	100 - 18 - 2.14 - 0.192		Sanguinine		337.1524602	1	6.680016667	0	0	Infinity		x	x	x	x
6.68_337.1525m/z	86780		M+ACN+Na	C16H19NO3	38.1	0	0.720974902			91.41350902	100 - 18 - 2.14 - 0.192	http://nonlinear.com/redirect/outbound?p=hmdb&param=HMDB30187	(E,E)-Piperlonguminine		337.1524602	1	6.680016667	0	0	Infinity		x	x	x	x
6.68_337.1525m/z	93469		M+ACN+Na	C16H19NO3	38.1	0	0.720974902			91.41350902	100 - 18 - 2.14 - 0.192	http://nonlinear.com/redirect/outbound?p=hmdb&param=HMDB38834	(2E)-Piperamide-C5:1		337.1524602	1	6.680016667	0	0	Infinity		x	x	x	x
6.68_337.1525m/z	96329		M+ACN+H	C16H16F3NO	38.2	0	0.799170392			91.88483585	100 - 17.9 - 1.71 - 0.116		Norfluoxetine		337.1524602	1	6.680016667	0	0	Infinity		x	x	x	x
5.08_256.1360m/z	1727		M+H-2H2O	C16H22ClN3	33.2	0	-1.19456798			67.62762183	100 - 18.7 - 33.6 - 6.05 - 0.529		Desethylchloroquine		256.1360247	1	5.079383333	0	0	Infinity		x	x	x	x
5.08_256.1360m/z	43352		M+CH3OH+H	C12H17NOS	37.2	0	-2.472706041			88.96489972	100 - 14.4 - 5.68 - 0.682		Tiletamine		256.1360247	1	5.079383333	0	0	Infinity		x	x	x	x
8.75_415.2209m/z	3987		M+ACN+Na	C19H29NO5	37.7	0	1.489539787			90.19693027	100 - 21.4 - 3.21 - 0.361		dipivefrin		415.2208659	1	8.748116667	0	0	Infinity		x	x	x	x
8.75_415.2209m/z	40949		M+Na	C19H37O6P	37.4	0	-2.881625926			90.50048416	100 - 21.2 - 3.37 - 0.397		PA(16:0/0:0)[cyclic]		415.2208659	1	8.748116667	0	0	Infinity		x	x	x	x
8.75_415.2209m/z	42897		M+2Na-H	C24H34O3	36.8	0	-2.954573656			87.52950833	100 - 26.5 - 3.98 - 0.436		(20S,22E)-3β-Hydroxychola-5,16,22-trien-24-oic Acid		415.2208659	1	8.748116667	0	0	Infinity		x	x	x	x
8.75_415.2209m/z	42910		M+2Na-H	C24H34O3	36.8	0	-2.954573656			87.52950833	100 - 26.5 - 3.98 - 0.436		3-Oxo-5β-chola-8(14),11-dien-24-oic Acid		415.2208659	1	8.748116667	0	0	Infinity		x	x	x	x
8.75_415.2209m/z	42911		M+2Na-H	C24H34O3	36.8	0	-2.954573656			87.52950833	100 - 26.5 - 3.98 - 0.436		3-Oxo-5β-chola-7,9(11)-dien-24-oic Acid		415.2208659	1	8.748116667	0	0	Infinity		x	x	x	x
8.75_415.2209m/z	42912		M+2Na-H	C24H34O3	36.8	0	-2.954573656			87.52950833	100 - 26.5 - 3.98 - 0.436		3-Oxo-5β-chola-7,11-dien-24-oic Acid		415.2208659	1	8.748116667	0	0	Infinity		x	x	x	x
8.75_415.2209m/z	42920		M+2Na-H	C24H34O3	36.8	0	-2.954573656			87.52950833	100 - 26.5 - 3.98 - 0.436		(22E)-3β-Hydroxychola-5,16,22-trien-24-oic Acid		415.2208659	1	8.748116667	0	0	Infinity		x	x	x	x
8.75_415.2209m/z	43326		M+2Na-H	C24H34O3	36.8	0	-2.954573656			87.52950833	100 - 26.5 - 3.98 - 0.436		Rimexolone		415.2208659	1	8.748116667	0	0	Infinity		x	x	x	x
8.75_415.2209m/z	5463		M+2Na-H	C24H34O3	36.8	0	-2.954573656			87.52950833	100 - 26.5 - 3.98 - 0.436	http://nonlinear.com/redirect/outbound?p=hmdb&param=HMDB00476	3-Oxo-4,6-choladienoic acid		415.2208659	1	8.748116667	0	0	Infinity		x	x	x	x
8.75_415.2209m/z	58638		M+Na	C19H37O6P	37.4	0	-2.881625926			90.50048416	100 - 21.2 - 3.37 - 0.397	http://nonlinear.com/redirect/outbound?p=hmdb&param=HMDB07003	CPA(16:0/0:0)		415.2208659	1	8.748116667	0	0	Infinity		x	x	x	x
8.75_415.2209m/z	75590		M+Na	C19H37O6P	37.4	0	-2.881625926			90.50048416	100 - 21.2 - 3.37 - 0.397	http://nonlinear.com/redirect/outbound?p=hmdb&param=HMDB07003	CPA(16:0)		415.2208659	1	8.748116667	0	0	Infinity		x	x	x	x
8.75_415.2209m/z	84547		M+2Na-H	C24H34O3	36.8	0	-2.954573656			87.52950833	100 - 26.5 - 3.98 - 0.436		3-Oxochola-1,4-dien-24-oic Acid		415.2208659	1	8.748116667	0	0	Infinity		x	x	x	x
8.75_415.2209m/z	84548		M+2Na-H	C24H34O3	36.8	0	-2.954573656			87.52950833	100 - 26.5 - 3.98 - 0.436	http://nonlinear.com/redirect/outbound?p=hmdb&param=HMDB00476	3-Oxochola-4,6-dien-24-oic Acid		415.2208659	1	8.748116667	0	0	Infinity		x	x	x	x
8.75_415.2209m/z	84627		M+2Na-H	C24H34O3	36.8	0	-2.954573656			87.52950833	100 - 26.5 - 3.98 - 0.436		(20S,22E)-3beta-Hydroxychola-5,16,22-trien-24-oic Acid		415.2208659	1	8.748116667	0	0	Infinity		x	x	x	x
8.75_415.2209m/z	84640		M+2Na-H	C24H34O3	36.8	0	-2.954573656			87.52950833	100 - 26.5 - 3.98 - 0.436		3-Oxo-5beta-chola-8(14),11-dien-24-oic Acid		415.2208659	1	8.748116667	0	0	Infinity		x	x	x	x
8.75_415.2209m/z	84641		M+2Na-H	C24H34O3	36.8	0	-2.954573656			87.52950833	100 - 26.5 - 3.98 - 0.436		3-Oxo-5beta-chola-7,9(11)-dien-24-oic Acid		415.2208659	1	8.748116667	0	0	Infinity		x	x	x	x
8.75_415.2209m/z	84642		M+2Na-H	C24H34O3	36.8	0	-2.954573656			87.52950833	100 - 26.5 - 3.98 - 0.436		3-Oxo-5beta-chola-7,11-dien-24-oic Acid		415.2208659	1	8.748116667	0	0	Infinity		x	x	x	x
8.75_415.2209m/z	84650		M+2Na-H	C24H34O3	36.8	0	-2.954573656			87.52950833	100 - 26.5 - 3.98 - 0.436		(22E)-3beta-Hydroxychola-5,16,22-trien-24-oic Acid		415.2208659	1	8.748116667	0	0	Infinity		x	x	x	x
8.75_415.2209m/z	95627		M+2Na-H	C24H34O3	36.8	0	-2.954573656			87.52950833	100 - 26.5 - 3.98 - 0.436	http://nonlinear.com/redirect/outbound?p=hmdb&param=HMDB41206	Antibiotic SB 202742		415.2208659	1	8.748116667	0	0	Infinity		x	x	x	x
7.25_260.0842m/z	70249		M+ACN+H	C13H11ClO	33.9	0	2.407626346			72.18713247	100 - 14.2 - 33.1 - 4.61 - 0.368		p-Chlorobenzhydrol		260.0841932	1	7.249116667	0	0	Infinity		x	x	x	x
7.25_260.0842m/z	70862		M+ACN+H	C13H11ClO	33.9	0	2.407626346			72.18713247	100 - 14.2 - 33.1 - 4.61 - 0.368		2-Chlorobenzhydrol		260.0841932	1	7.249116667	0	0	Infinity		x	x	x	x
7.25_260.0842m/z	89660		M+ACN+H	C13H11ClO	33.9	0	2.407626345			72.18713247	100 - 14.2 - 33.1 - 4.61 - 0.368	http://nonlinear.com/redirect/outbound?p=hmdb&param=HMDB34007	(E,E)-1-Chloro-3,11-tridecadiene-5,7,9-triyn-2-ol		260.0841932	1	7.249116667	0	0	Infinity		x	x	x	x
5.26_234.1283m/z	1483		M+H-2H2O	C17H19NO2	37.1	0	2.043069585			88.03287733	100 - 19 - 2.12 - 0.175		Nefopam N-oxide		234.1282758	1	5.259783333	1.11E-16	2.93E-17	Infinity		x	x	x	x
5.26_234.1283m/z	68641		M+H-2H2O	C17H19NO2	37.1	0	2.043069585			88.03287733	100 - 19 - 2.12 - 0.175		Strobamine		234.1282758	1	5.259783333	1.11E-16	2.93E-17	Infinity		x	x	x	x
5.26_234.1283m/z	70399		M+H-2H2O	C17H19NO2	37.1	0	2.043069585			88.03287733	100 - 19 - 2.12 - 0.175		1-Methyl-6-(1,2,3,4-tetrahydro-6-methoxy-2-naphthyl)-2(1H)-pyridone		234.1282758	1	5.259783333	1.11E-16	2.93E-17	Infinity		x	x	x	x
5.26_234.1283m/z	70538		M+H-2H2O	C17H19NO2	37.1	0	2.043069585			88.03287733	100 - 19 - 2.12 - 0.175		2,3-Dimethoxy-[2-(4-Pyridinyl)-1-butenyl]phenol		234.1282758	1	5.259783333	1.11E-16	2.93E-17	Infinity		x	x	x	x
5.26_234.1283m/z	72353		M+H-2H2O	C17H19NO2	37.1	0	2.043069585			88.03287733	100 - 19 - 2.12 - 0.175		Mepronil		234.1282758	1	5.259783333	1.11E-16	2.93E-17	Infinity		x	x	x	x
5.26_234.1283m/z	73151		M+ACN+H	C15H12	37.5	0	2.862523915			90.82785749	100 - 16.4 - 1.25		1-Methylphenanthrene		234.1282758	1	5.259783333	1.11E-16	2.93E-17	Infinity		x	x	x	x
5.26_234.1283m/z	88299		M+ACN+Na	C10H18S	37.6	0	-2.442901059			90.91586005	100 - 11.8 - 5.16 - 0.519	http://nonlinear.com/redirect/outbound?p=hmdb&param=HMDB32251	(+/-)-2,8-Epithio-cis-p-menthane		234.1282758	1	5.259783333	1.11E-16	2.93E-17	Infinity		x	x	x	x
5.26_234.1283m/z	88404		M+ACN+Na	C10H18S	37.6	0	-2.442901059			90.91586005	100 - 11.8 - 5.16 - 0.519	http://nonlinear.com/redirect/outbound?p=hmdb&param=HMDB32377	2,3 or 10-Mercaptopinane		234.1282758	1	5.259783333	1.11E-16	2.93E-17	Infinity		x	x	x	x
5.26_234.1283m/z	90963		M+ACN+Na	C10H18S	37.6	0	-2.442901059			90.91586005	100 - 11.8 - 5.16 - 0.519	http://nonlinear.com/redirect/outbound?p=hmdb&param=HMDB35703	p-Menth-1-ene-8-thiol		234.1282758	1	5.259783333	1.11E-16	2.93E-17	Infinity		x	x	x	x
5.26_234.1283m/z	91266		M+ACN+Na	C10H18S	37.6	0	-2.442901059			90.91586005	100 - 11.8 - 5.16 - 0.519	http://nonlinear.com/redirect/outbound?p=hmdb&param=HMDB36106	Thiogeraniol		234.1282758	1	5.259783333	1.11E-16	2.93E-17	Infinity		x	x	x	x
5.26_234.1283m/z	94633		M+Na	C12H21NS	37.3	0	-1.968225292			88.63683625	100 - 14.4 - 5.48 - 0.653	http://nonlinear.com/redirect/outbound?p=hmdb&param=HMDB40092	2-Heptyl-4,5-dimethylthiazole		234.1282758	1	5.259783333	1.11E-16	2.93E-17	Infinity		x	x	x	x
5.26_234.1283m/z	94654		M+Na	C12H21NS	37.3	0	-1.968225292			88.63683625	100 - 14.4 - 5.48 - 0.653	http://nonlinear.com/redirect/outbound?p=hmdb&param=HMDB40113	4-Ethyl-2-heptylthiazole		234.1282758	1	5.259783333	1.11E-16	2.93E-17	Infinity		x	x	x	x
7.07_261.1666m/z	43440		M+H-2H2O	C17H28O2S	37.6	0	-1.862180921			90.40685457	100 - 19.6 - 6.75 - 1.04 - 0.127		S-Farnesyl Thioacetic Acid		261.1665967	1	7.068733333	1.11E-16	2.93E-17	Infinity		x	x	x	x
7.82_457.2686m/z	1459		M+2Na-H	C27H40O3	37.9	0	-0.769325259			90.34605926	100 - 29.8 - 4.89 - 0.577		(22E)-(24S)-1α,24-dihydroxy-26,27-cyclo-22,23-didehydrovitamin D3 / (22E)-(24S)-1α,24-dihydroxy-26,27-cyclo-22,23-didehydrocholecalciferol / Calcipotriol		457.2685929	1	7.818233333	4.44E-16	1.13E-16	Infinity		x	x	x	x
7.82_457.2686m/z	2786		M+2Na-H	C27H40O3	37.9	0	-0.769325259			90.34605926	100 - 29.8 - 4.89 - 0.577		Testosterone cypionate		457.2685929	1	7.818233333	4.44E-16	1.13E-16	Infinity		x	x	x	x
7.82_457.2686m/z	42043		M+2Na-H	C27H40O3	37.9	0	-0.769325259			90.34605926	100 - 29.8 - 4.89 - 0.577		1α-hydroxy-24-oxo-26,27-cyclovitamin D3 / 1α-hydroxy-24-oxo-26,27-cyclocholecalciferol		457.2685929	1	7.818233333	4.44E-16	1.13E-16	Infinity		x	x	x	x
7.82_457.2686m/z	42044		M+2Na-H	C27H40O3	37.9	0	-0.769325259			90.34605926	100 - 29.8 - 4.89 - 0.577		(22E)-25-hydroxy-24-oxo-22,23-didehydrovitamin D3 / (22E)-25-hydroxy-24-oxo-22,23-didehydrocholecalciferol		457.2685929	1	7.818233333	4.44E-16	1.13E-16	Infinity		x	x	x	x
7.82_457.2686m/z	42045		M+2Na-H	C27H40O3	37.9	0	-0.769325259			90.34605926	100 - 29.8 - 4.89 - 0.577		(22E)-(24R)-1α,24-dihydroxy-26,27-cyclo-22,23-didehydrovitamin D3 / (22E)-(24R)-1α,24-dihydroxy-26,27-cyclo-22,23-didehydrocholecalciferol		457.2685929	1	7.818233333	4.44E-16	1.13E-16	Infinity		x	x	x	x
7.82_457.2686m/z	42046		M+2Na-H	C27H40O3	37.9	0	-0.769325259			90.34605926	100 - 29.8 - 4.89 - 0.577		(22E)-(24R)-1α,24-dihydroxy-26,27-cyclo-22,23-didehydro-20-epivitamin D3 / (22E)-(24R)-1α,24-dihydroxy-26,27-cyclo-22,23-didehydro-20-epicholecalciferol		457.2685929	1	7.818233333	4.44E-16	1.13E-16	Infinity		x	x	x	x
7.82_457.2686m/z	42047		M+2Na-H	C27H40O3	37.9	0	-0.769325259			90.34605926	100 - 29.8 - 4.89 - 0.577		(22E)-(24S)-1α,24-dihydroxy-26,27-cyclo-22,23-didehydro-20-epivitamin D3 / (22E)-(24S)-1α,24-dihydroxy-26,27-cyclo-22,23-didehydro-20-epicholecalciferol		457.2685929	1	7.818233333	4.44E-16	1.13E-16	Infinity		x	x	x	x
7.82_457.2686m/z	42048		M+2Na-H	C27H40O3	37.9	0	-0.769325259			90.34605926	100 - 29.8 - 4.89 - 0.577		(23E)-1α,25-dihydroxy-16,17,23,24-tetradehydrovitamin D3 / (23E)-1α,25-dihydroxy-16,17,23,24-tetradehydrocholecalciferol		457.2685929	1	7.818233333	4.44E-16	1.13E-16	Infinity		x	x	x	x
7.82_457.2686m/z	42049		M+2Na-H	C27H40O3	37.9	0	-0.769325259			90.34605926	100 - 29.8 - 4.89 - 0.577		(23Z)-1α,25-dihydroxy-16,17,23,24-tetradehydrovitamin D3 / (23Z)-1α,25-dihydroxy-16,17,23,24-tetradehydrocholecalciferol		457.2685929	1	7.818233333	4.44E-16	1.13E-16	Infinity		x	x	x	x
7.82_457.2686m/z	42050		M+2Na-H	C27H40O3	37.9	0	-0.769325259			90.34605926	100 - 29.8 - 4.89 - 0.577		(23R)-1α,25-dihydroxy-22,23,23,24-tetradehydrovitamin D3 / (23R)-1α,25-dihydroxy-22,23,23,24-tetradehydrocholecalciferol		457.2685929	1	7.818233333	4.44E-16	1.13E-16	Infinity		x	x	x	x
7.82_457.2686m/z	42051		M+2Na-H	C27H40O3	37.9	0	-0.769325259			90.34605926	100 - 29.8 - 4.89 - 0.577		(23S)-1α,25-dihydroxy-22,23,23,24-tetradehydrovitamin D3 / (23S)-1α,25-dihydroxy-22,23,23,24-tetradehydrocholecalciferol		457.2685929	1	7.818233333	4.44E-16	1.13E-16	Infinity		x	x	x	x
7.82_457.2686m/z	42052		M+2Na-H	C27H40O3	37.9	0	-0.769325259			90.34605926	100 - 29.8 - 4.89 - 0.577		1α,25-dihydroxy-23,23,24,24-tetradehydrovitamin D3 / 1α,25-dihydroxy-23,23,24,24-tetradehydrocholecalciferol		457.2685929	1	7.818233333	4.44E-16	1.13E-16	Infinity		x	x	x	x
7.82_457.2686m/z	42053		M+2Na-H	C27H40O3	37.9	0	-0.769325259			90.34605926	100 - 29.8 - 4.89 - 0.577		(22E,24E)-1α,26a-dihydroxy-22,23,24,25-tetradehydro-26a-homo-27-norvitamin D3 / (22E,24E)-1α,26a-dihydroxy-22,23,24,25-tetradehydro-26a-homo-27-norcholecalciferol		457.2685929	1	7.818233333	4.44E-16	1.13E-16	Infinity		x	x	x	x
7.82_457.2686m/z	64676		M+2Na-H	C27H40O3	37.9	0	-0.769325259			90.34605926	100 - 29.8 - 4.89 - 0.577		Calcipotriol		457.2685929	1	7.818233333	4.44E-16	1.13E-16	Infinity		x	x	x	x
7.82_457.2686m/z	84207		M+2Na-H	C27H40O3	37.9	0	-0.769325259			90.34605926	100 - 29.8 - 4.89 - 0.577		Episceptrumgenin		457.2685929	1	7.818233333	4.44E-16	1.13E-16	Infinity		x	x	x	x
7.82_457.2686m/z	84264		M+2Na-H	C27H40O3	37.9	0	-0.769325259			90.34605926	100 - 29.8 - 4.89 - 0.577		(25R)-5alpha,8alpha-epidioxy-24R,26-cyclo-cholest-6,22E-dien-3beta-ol		457.2685929	1	7.818233333	4.44E-16	1.13E-16	Infinity		x	x	x	x
7.82_457.2686m/z	84274		M+2Na-H	C27H40O3	37.9	0	-0.769325259			90.34605926	100 - 29.8 - 4.89 - 0.577		Minabeolide-6		457.2685929	1	7.818233333	4.44E-16	1.13E-16	Infinity		x	x	x	x
7.82_457.2686m/z	85561		M+CH3OH+H	C25H32N2O4	37.7	0	-2.606598989			91.50344654	100 - 28.3 - 4.68 - 0.569	http://nonlinear.com/redirect/outbound?p=hmdb&param=HMDB15631	Alvimopan		457.2685929	1	7.818233333	4.44E-16	1.13E-16	Infinity		x	x	x	x
7.82_457.2686m/z	91857		M+2Na-H	C27H40O3	37.9	0	-0.769325259			90.34605926	100 - 29.8 - 4.89 - 0.577	http://nonlinear.com/redirect/outbound?p=hmdb&param=HMDB36848	(9E)-Valenciaxanthin		457.2685929	1	7.818233333	4.44E-16	1.13E-16	Infinity		x	x	x	x
7.82_457.2686m/z	91858		M+2Na-H	C27H40O3	37.9	0	-0.769325259			90.34605926	100 - 29.8 - 4.89 - 0.577	http://nonlinear.com/redirect/outbound?p=hmdb&param=HMDB36849	Valenciachrome		457.2685929	1	7.818233333	4.44E-16	1.13E-16	Infinity		x	x	x	x
7.82_457.2686m/z	93628		M+2Na-H	C27H40O3	37.9	0	-0.769325259			90.34605926	100 - 29.8 - 4.89 - 0.577	http://nonlinear.com/redirect/outbound?p=hmdb&param=HMDB39022	Unknown 370		457.2685929	1	7.818233333	4.44E-16	1.13E-16	Infinity		x	x	x	x
7.82_457.2686m/z	95214		M+2Na-H	C27H40O3	37.9	0	-0.769325259			90.34605926	100 - 29.8 - 4.89 - 0.577	http://nonlinear.com/redirect/outbound?p=hmdb&param=HMDB40749	4-Methoxy-3-geranylgeranyl-1,2-dihydroxybenzene		457.2685929	1	7.818233333	4.44E-16	1.13E-16	Infinity		x	x	x	x
7.82_457.2686m/z	95230		M+2Na-H	C27H40O3	37.9	0	-0.769325259			90.34605926	100 - 29.8 - 4.89 - 0.577	http://nonlinear.com/redirect/outbound?p=hmdb&param=HMDB40765	4-Methoxy-5-(3,7,11,15-tetramethyl-2,6,10,14-hexadecatetraenyl)-1,3-benzenediol		457.2685929	1	7.818233333	4.44E-16	1.13E-16	Infinity		x	x	x	x
4.77_533.1863m/z	104759		M+Na	C22H30N4O10	36.4	0	1.814924408			84.07277443	100 - 26 - 5.3 - 0.792 - 0.1		Ala Glu Glu Tyr		533.1863398	1	4.7694	5.55E-16	1.40E-16	Infinity		x	x	x	x
4.77_533.1863m/z	105063		M+Na	C22H30N4O10	36.4	0	1.814924408			84.07277443	100 - 26 - 5.3 - 0.792 - 0.1		Ala Glu Tyr Glu		533.1863398	1	4.7694	5.55E-16	1.40E-16	Infinity		x	x	x	x
4.77_533.1863m/z	111143		M+Na	C22H30N4O10	36.4	0	1.814924408			84.07277443	100 - 26 - 5.3 - 0.792 - 0.1		Ala Tyr Glu Glu		533.1863398	1	4.7694	5.55E-16	1.40E-16	Infinity		x	x	x	x
4.77_533.1863m/z	116134		M+2Na-H	C18H32N8O6S	35.9	0	-2.820239443			82.91016438	100 - 23.8 - 8.47 - 1.53 - 0.241		Cys Asn Pro Arg		533.1863398	1	4.7694	5.55E-16	1.40E-16	Infinity		x	x	x	x
4.77_533.1863m/z	116172		M+2Na-H	C18H32N8O6S	35.9	0	-2.820239443			82.91016438	100 - 23.8 - 8.47 - 1.53 - 0.241		Cys Asn Arg Pro		533.1863398	1	4.7694	5.55E-16	1.40E-16	Infinity		x	x	x	x
4.77_533.1863m/z	116514		M+2Na-H	C18H32N8O6S	35.9	0	-2.820239443			82.91016438	100 - 23.8 - 8.47 - 1.53 - 0.241		Cys Pro Asn Arg		533.1863398	1	4.7694	5.55E-16	1.40E-16	Infinity		x	x	x	x
4.77_533.1863m/z	116571		M+2Na-H	C18H32N8O6S	35.9	0	-2.820239443			82.91016438	100 - 23.8 - 8.47 - 1.53 - 0.241		Cys Pro Arg Asn		533.1863398	1	4.7694	5.55E-16	1.40E-16	Infinity		x	x	x	x
4.77_533.1863m/z	117312		M+2Na-H	C18H32N8O6S	35.9	0	-2.820239443			82.91016438	100 - 23.8 - 8.47 - 1.53 - 0.241		Cys Arg Asn Pro		533.1863398	1	4.7694	5.55E-16	1.40E-16	Infinity		x	x	x	x
4.77_533.1863m/z	117331		M+2Na-H	C18H32N8O6S	35.9	0	-2.820239443			82.91016438	100 - 23.8 - 8.47 - 1.53 - 0.241		Cys Arg Pro Asn		533.1863398	1	4.7694	5.55E-16	1.40E-16	Infinity		x	x	x	x
4.77_533.1863m/z	120639		M+Na	C22H30N4O10	36.4	0	1.814924408			84.07277443	100 - 26 - 5.3 - 0.792 - 0.1		Asp Asp Val Tyr		533.1863398	1	4.7694	5.55E-16	1.40E-16	Infinity		x	x	x	x
4.77_533.1863m/z	120677		M+Na	C22H30N4O10	36.4	0	1.814924408			84.07277443	100 - 26 - 5.3 - 0.792 - 0.1		Asp Asp Tyr Val		533.1863398	1	4.7694	5.55E-16	1.40E-16	Infinity		x	x	x	x
4.77_533.1863m/z	120776		M+Na	C22H30N4O10	36.4	0	1.814924408			84.07277443	100 - 26 - 5.3 - 0.792 - 0.1		Asp Glu Phe Thr		533.1863398	1	4.7694	5.55E-16	1.40E-16	Infinity		x	x	x	x
4.77_533.1863m/z	121004		M+Na	C22H30N4O10	36.4	0	1.814924408			84.07277443	100 - 26 - 5.3 - 0.792 - 0.1		Asp Glu Thr Phe		533.1863398	1	4.7694	5.55E-16	1.40E-16	Infinity		x	x	x	x
4.77_533.1863m/z	121156		M+Na	C22H30N4O10	36.4	0	1.814924408			84.07277443	100 - 26 - 5.3 - 0.792 - 0.1		Asp Phe Glu Thr		533.1863398	1	4.7694	5.55E-16	1.40E-16	Infinity		x	x	x	x
4.77_533.1863m/z	121403		M+Na	C22H30N4O10	36.4	0	1.814924408			84.07277443	100 - 26 - 5.3 - 0.792 - 0.1		Asp Phe Thr Glu		533.1863398	1	4.7694	5.55E-16	1.40E-16	Infinity		x	x	x	x
4.77_533.1863m/z	125944		M+Na	C22H30N4O10	36.4	0	1.814924408			84.07277443	100 - 26 - 5.3 - 0.792 - 0.1		Asp Thr Glu Phe		533.1863398	1	4.7694	5.55E-16	1.40E-16	Infinity		x	x	x	x
4.77_533.1863m/z	125963		M+Na	C22H30N4O10	36.4	0	1.814924408			84.07277443	100 - 26 - 5.3 - 0.792 - 0.1		Asp Thr Phe Glu		533.1863398	1	4.7694	5.55E-16	1.40E-16	Infinity		x	x	x	x
4.77_533.1863m/z	126339		M+Na	C22H30N4O10	36.4	0	1.814924408			84.07277443	100 - 26 - 5.3 - 0.792 - 0.1		Asp Val Asp Tyr		533.1863398	1	4.7694	5.55E-16	1.40E-16	Infinity		x	x	x	x
4.77_533.1863m/z	126662		M+Na	C22H30N4O10	36.4	0	1.814924408			84.07277443	100 - 26 - 5.3 - 0.792 - 0.1		Asp Val Tyr Asp		533.1863398	1	4.7694	5.55E-16	1.40E-16	Infinity		x	x	x	x
4.77_533.1863m/z	127137		M+Na	C22H30N4O10	36.4	0	1.814924408			84.07277443	100 - 26 - 5.3 - 0.792 - 0.1		Asp Tyr Asp Val		533.1863398	1	4.7694	5.55E-16	1.40E-16	Infinity		x	x	x	x
4.77_533.1863m/z	127422		M+Na	C22H30N4O10	36.4	0	1.814924408			84.07277443	100 - 26 - 5.3 - 0.792 - 0.1		Asp Tyr Val Asp		533.1863398	1	4.7694	5.55E-16	1.40E-16	Infinity		x	x	x	x
4.77_533.1863m/z	127559		M+Na	C22H30N4O10	36.4	0	1.814924408			84.07277443	100 - 26 - 5.3 - 0.792 - 0.1		Glu Ala Glu Tyr		533.1863398	1	4.7694	5.55E-16	1.40E-16	Infinity		x	x	x	x
4.77_533.1863m/z	127863		M+Na	C22H30N4O10	36.4	0	1.814924408			84.07277443	100 - 26 - 5.3 - 0.792 - 0.1		Glu Ala Tyr Glu		533.1863398	1	4.7694	5.55E-16	1.40E-16	Infinity		x	x	x	x
4.77_533.1863m/z	128376		M+Na	C22H30N4O10	36.4	0	1.814924408			84.07277443	100 - 26 - 5.3 - 0.792 - 0.1		Glu Asp Phe Thr		533.1863398	1	4.7694	5.55E-16	1.40E-16	Infinity		x	x	x	x
4.77_533.1863m/z	128604		M+Na	C22H30N4O10	36.4	0	1.814924408			84.07277443	100 - 26 - 5.3 - 0.792 - 0.1		Glu Asp Thr Phe		533.1863398	1	4.7694	5.55E-16	1.40E-16	Infinity		x	x	x	x
4.77_533.1863m/z	128699		M+Na	C22H30N4O10	36.4	0	1.814924408			84.07277443	100 - 26 - 5.3 - 0.792 - 0.1		Glu Glu Ala Tyr		533.1863398	1	4.7694	5.55E-16	1.40E-16	Infinity		x	x	x	x
4.77_533.1863m/z	128759		M+H-2H2O	C24H32N4O12	35.8	0	-2.604208695			81.86909756	100 - 28.2 - 6.31 - 1.03 - 0.144		Glu Glu Glu Tyr		533.1863398	1	4.7694	5.55E-16	1.40E-16	Infinity		x	x	x	x
4.77_533.1863m/z	128775		M+Na	C22H30N4O10	36.4	0	1.814924408			84.07277443	100 - 26 - 5.3 - 0.792 - 0.1		Glu Glu Phe Ser		533.1863398	1	4.7694	5.55E-16	1.40E-16	Infinity		x	x	x	x
4.77_533.1863m/z	128984		M+Na	C22H30N4O10	36.4	0	1.814924408			84.07277443	100 - 26 - 5.3 - 0.792 - 0.1		Glu Glu Ser Phe		533.1863398	1	4.7694	5.55E-16	1.40E-16	Infinity		x	x	x	x
4.77_533.1863m/z	129060		M+Na	C22H30N4O10	36.4	0	1.814924408			84.07277443	100 - 26 - 5.3 - 0.792 - 0.1		Glu Glu Tyr Ala		533.1863398	1	4.7694	5.55E-16	1.40E-16	Infinity		x	x	x	x
4.77_533.1863m/z	129063		M+H-2H2O	C24H32N4O12	35.8	0	-2.604208695			81.86909756	100 - 28.2 - 6.31 - 1.03 - 0.144		Glu Glu Tyr Glu		533.1863398	1	4.7694	5.55E-16	1.40E-16	Infinity		x	x	x	x
4.77_533.1863m/z	129136		M+Na	C22H30N4O10	36.4	0	1.814924408			84.07277443	100 - 26 - 5.3 - 0.792 - 0.1		Glu Phe Asp Thr		533.1863398	1	4.7694	5.55E-16	1.40E-16	Infinity		x	x	x	x
4.77_533.1863m/z	129155		M+Na	C22H30N4O10	36.4	0	1.814924408			84.07277443	100 - 26 - 5.3 - 0.792 - 0.1		Glu Phe Glu Ser		533.1863398	1	4.7694	5.55E-16	1.40E-16	Infinity		x	x	x	x
4.77_533.1863m/z	129383		M+Na	C22H30N4O10	36.4	0	1.814924408			84.07277443	100 - 26 - 5.3 - 0.792 - 0.1		Glu Phe Ser Glu		533.1863398	1	4.7694	5.55E-16	1.40E-16	Infinity		x	x	x	x
4.77_533.1863m/z	129402		M+Na	C22H30N4O10	36.4	0	1.814924408			84.07277443	100 - 26 - 5.3 - 0.792 - 0.1		Glu Phe Thr Asp		533.1863398	1	4.7694	5.55E-16	1.40E-16	Infinity		x	x	x	x
4.77_533.1863m/z	133544		M+Na	C22H30N4O10	36.4	0	1.814924408			84.07277443	100 - 26 - 5.3 - 0.792 - 0.1		Glu Ser Glu Phe		533.1863398	1	4.7694	5.55E-16	1.40E-16	Infinity		x	x	x	x
4.77_533.1863m/z	133563		M+Na	C22H30N4O10	36.4	0	1.814924408			84.07277443	100 - 26 - 5.3 - 0.792 - 0.1		Glu Ser Phe Glu		533.1863398	1	4.7694	5.55E-16	1.40E-16	Infinity		x	x	x	x
4.77_533.1863m/z	133924		M+Na	C22H30N4O10	36.4	0	1.814924408			84.07277443	100 - 26 - 5.3 - 0.792 - 0.1		Glu Thr Asp Phe		533.1863398	1	4.7694	5.55E-16	1.40E-16	Infinity		x	x	x	x
4.77_533.1863m/z	133962		M+Na	C22H30N4O10	36.4	0	1.814924408			84.07277443	100 - 26 - 5.3 - 0.792 - 0.1		Glu Thr Phe Asp		533.1863398	1	4.7694	5.55E-16	1.40E-16	Infinity		x	x	x	x
4.77_533.1863m/z	135083		M+Na	C22H30N4O10	36.4	0	1.814924408			84.07277443	100 - 26 - 5.3 - 0.792 - 0.1		Glu Tyr Ala Glu		533.1863398	1	4.7694	5.55E-16	1.40E-16	Infinity		x	x	x	x
4.77_533.1863m/z	135140		M+Na	C22H30N4O10	36.4	0	1.814924408			84.07277443	100 - 26 - 5.3 - 0.792 - 0.1		Glu Tyr Glu Ala		533.1863398	1	4.7694	5.55E-16	1.40E-16	Infinity		x	x	x	x
4.77_533.1863m/z	135143		M+H-2H2O	C24H32N4O12	35.8	0	-2.604208695			81.86909756	100 - 28.2 - 6.31 - 1.03 - 0.144		Glu Tyr Glu Glu		533.1863398	1	4.7694	5.55E-16	1.40E-16	Infinity		x	x	x	x
4.77_533.1863m/z	136356		M+Na	C22H30N4O10	36.4	0	1.814924408			84.07277443	100 - 26 - 5.3 - 0.792 - 0.1		Phe Asp Glu Thr		533.1863398	1	4.7694	5.55E-16	1.40E-16	Infinity		x	x	x	x
4.77_533.1863m/z	136603		M+Na	C22H30N4O10	36.4	0	1.814924408			84.07277443	100 - 26 - 5.3 - 0.792 - 0.1		Phe Asp Thr Glu		533.1863398	1	4.7694	5.55E-16	1.40E-16	Infinity		x	x	x	x
4.77_533.1863m/z	136736		M+Na	C22H30N4O10	36.4	0	1.814924408			84.07277443	100 - 26 - 5.3 - 0.792 - 0.1		Phe Glu Asp Thr		533.1863398	1	4.7694	5.55E-16	1.40E-16	Infinity		x	x	x	x
4.77_533.1863m/z	136755		M+Na	C22H30N4O10	36.4	0	1.814924408			84.07277443	100 - 26 - 5.3 - 0.792 - 0.1		Phe Glu Glu Ser		533.1863398	1	4.7694	5.55E-16	1.40E-16	Infinity		x	x	x	x
4.77_533.1863m/z	136983		M+Na	C22H30N4O10	36.4	0	1.814924408			84.07277443	100 - 26 - 5.3 - 0.792 - 0.1		Phe Glu Ser Glu		533.1863398	1	4.7694	5.55E-16	1.40E-16	Infinity		x	x	x	x
4.77_533.1863m/z	137002		M+Na	C22H30N4O10	36.4	0	1.814924408			84.07277443	100 - 26 - 5.3 - 0.792 - 0.1		Phe Glu Thr Asp		533.1863398	1	4.7694	5.55E-16	1.40E-16	Infinity		x	x	x	x
4.77_533.1863m/z	141542		M+Na	C22H30N4O10	36.4	0	1.814924408			84.07277443	100 - 26 - 5.3 - 0.792 - 0.1		Phe Ser Glu Glu		533.1863398	1	4.7694	5.55E-16	1.40E-16	Infinity		x	x	x	x
4.77_533.1863m/z	141922		M+Na	C22H30N4O10	36.4	0	1.814924408			84.07277443	100 - 26 - 5.3 - 0.792 - 0.1		Phe Thr Asp Glu		533.1863398	1	4.7694	5.55E-16	1.40E-16	Infinity		x	x	x	x
4.77_533.1863m/z	141941		M+Na	C22H30N4O10	36.4	0	1.814924408			84.07277443	100 - 26 - 5.3 - 0.792 - 0.1		Phe Thr Glu Asp		533.1863398	1	4.7694	5.55E-16	1.40E-16	Infinity		x	x	x	x
4.77_533.1863m/z	1818		2M+H	C12H14N2O5	38.5	0	-2.780485599			95.64096763	100 - 14.1 - 1.94 - 0.181		5-(3,4-Dihydroxy-1,5-cyclohexadien-1-yl)-5-ethylbarbituric acid		533.1863398	1	4.7694	5.55E-16	1.40E-16	Infinity		x	x	x	x
4.77_533.1863m/z	192133		M+2Na-H	C18H32N8O6S	35.9	0	-2.820239443			82.91016438	100 - 23.8 - 8.47 - 1.53 - 0.241		Asn Cys Pro Arg		533.1863398	1	4.7694	5.55E-16	1.40E-16	Infinity		x	x	x	x
4.77_533.1863m/z	192171		M+2Na-H	C18H32N8O6S	35.9	0	-2.820239443			82.91016438	100 - 23.8 - 8.47 - 1.53 - 0.241		Asn Cys Arg Pro		533.1863398	1	4.7694	5.55E-16	1.40E-16	Infinity		x	x	x	x
4.77_533.1863m/z	196313		M+2Na-H	C18H32N8O6S	35.9	0	-2.820239443			82.91016438	100 - 23.8 - 8.47 - 1.53 - 0.241		Asn Pro Cys Arg		533.1863398	1	4.7694	5.55E-16	1.40E-16	Infinity		x	x	x	x
4.77_533.1863m/z	196560		M+2Na-H	C18H32N8O6S	35.9	0	-2.820239443			82.91016438	100 - 23.8 - 8.47 - 1.53 - 0.241		Asn Pro Arg Cys		533.1863398	1	4.7694	5.55E-16	1.40E-16	Infinity		x	x	x	x
4.77_533.1863m/z	197111		M+2Na-H	C18H32N8O6S	35.9	0	-2.820239443			82.91016438	100 - 23.8 - 8.47 - 1.53 - 0.241		Asn Arg Cys Pro		533.1863398	1	4.7694	5.55E-16	1.40E-16	Infinity		x	x	x	x
4.77_533.1863m/z	197320		M+2Na-H	C18H32N8O6S	35.9	0	-2.820239443			82.91016438	100 - 23.8 - 8.47 - 1.53 - 0.241		Asn Arg Pro Cys		533.1863398	1	4.7694	5.55E-16	1.40E-16	Infinity		x	x	x	x
4.77_533.1863m/z	200113		M+2Na-H	C18H32N8O6S	35.9	0	-2.820239443			82.91016438	100 - 23.8 - 8.47 - 1.53 - 0.241		Pro Cys Asn Arg		533.1863398	1	4.7694	5.55E-16	1.40E-16	Infinity		x	x	x	x
4.77_533.1863m/z	200170		M+2Na-H	C18H32N8O6S	35.9	0	-2.820239443			82.91016438	100 - 23.8 - 8.47 - 1.53 - 0.241		Pro Cys Arg Asn		533.1863398	1	4.7694	5.55E-16	1.40E-16	Infinity		x	x	x	x
4.77_533.1863m/z	203913		M+2Na-H	C18H32N8O6S	35.9	0	-2.820239443			82.91016438	100 - 23.8 - 8.47 - 1.53 - 0.241		Pro Asn Cys Arg		533.1863398	1	4.7694	5.55E-16	1.40E-16	Infinity		x	x	x	x
4.77_533.1863m/z	204160		M+2Na-H	C18H32N8O6S	35.9	0	-2.820239443			82.91016438	100 - 23.8 - 8.47 - 1.53 - 0.241		Pro Asn Arg Cys		533.1863398	1	4.7694	5.55E-16	1.40E-16	Infinity		x	x	x	x
4.77_533.1863m/z	205110		M+2Na-H	C18H32N8O6S	35.9	0	-2.820239443			82.91016438	100 - 23.8 - 8.47 - 1.53 - 0.241		Pro Arg Cys Asn		533.1863398	1	4.7694	5.55E-16	1.40E-16	Infinity		x	x	x	x
4.77_533.1863m/z	205300		M+2Na-H	C18H32N8O6S	35.9	0	-2.820239443			82.91016438	100 - 23.8 - 8.47 - 1.53 - 0.241		Pro Arg Asn Cys		533.1863398	1	4.7694	5.55E-16	1.40E-16	Infinity		x	x	x	x
4.77_533.1863m/z	216111		M+2Na-H	C18H32N8O6S	35.9	0	-2.820239443			82.91016438	100 - 23.8 - 8.47 - 1.53 - 0.241		Arg Cys Asn Pro		533.1863398	1	4.7694	5.55E-16	1.40E-16	Infinity		x	x	x	x
4.77_533.1863m/z	216130		M+2Na-H	C18H32N8O6S	35.9	0	-2.820239443			82.91016438	100 - 23.8 - 8.47 - 1.53 - 0.241		Arg Cys Pro Asn		533.1863398	1	4.7694	5.55E-16	1.40E-16	Infinity		x	x	x	x
4.77_533.1863m/z	219911		M+2Na-H	C18H32N8O6S	35.9	0	-2.820239443			82.91016438	100 - 23.8 - 8.47 - 1.53 - 0.241		Arg Asn Cys Pro		533.1863398	1	4.7694	5.55E-16	1.40E-16	Infinity		x	x	x	x
4.77_533.1863m/z	220120		M+2Na-H	C18H32N8O6S	35.9	0	-2.820239443			82.91016438	100 - 23.8 - 8.47 - 1.53 - 0.241		Arg Asn Pro Cys		533.1863398	1	4.7694	5.55E-16	1.40E-16	Infinity		x	x	x	x
4.77_533.1863m/z	220310		M+2Na-H	C18H32N8O6S	35.9	0	-2.820239443			82.91016438	100 - 23.8 - 8.47 - 1.53 - 0.241		Arg Pro Cys Asn		533.1863398	1	4.7694	5.55E-16	1.40E-16	Infinity		x	x	x	x
4.77_533.1863m/z	220500		M+2Na-H	C18H32N8O6S	35.9	0	-2.820239443			82.91016438	100 - 23.8 - 8.47 - 1.53 - 0.241		Arg Pro Asn Cys		533.1863398	1	4.7694	5.55E-16	1.40E-16	Infinity		x	x	x	x
4.77_533.1863m/z	224743		M+Na	C22H30N4O10	36.4	0	1.814924408			84.07277443	100 - 26 - 5.3 - 0.792 - 0.1		Ser Glu Glu Phe		533.1863398	1	4.7694	5.55E-16	1.40E-16	Infinity		x	x	x	x
4.77_533.1863m/z	224762		M+Na	C22H30N4O10	36.4	0	1.814924408			84.07277443	100 - 26 - 5.3 - 0.792 - 0.1		Ser Glu Phe Glu		533.1863398	1	4.7694	5.55E-16	1.40E-16	Infinity		x	x	x	x
4.77_533.1863m/z	225142		M+Na	C22H30N4O10	36.4	0	1.814924408			84.07277443	100 - 26 - 5.3 - 0.792 - 0.1		Ser Phe Glu Glu		533.1863398	1	4.7694	5.55E-16	1.40E-16	Infinity		x	x	x	x
4.77_533.1863m/z	232343		M+Na	C22H30N4O10	36.4	0	1.814924408			84.07277443	100 - 26 - 5.3 - 0.792 - 0.1		Thr Asp Glu Phe		533.1863398	1	4.7694	5.55E-16	1.40E-16	Infinity		x	x	x	x
4.77_533.1863m/z	232362		M+Na	C22H30N4O10	36.4	0	1.814924408			84.07277443	100 - 26 - 5.3 - 0.792 - 0.1		Thr Asp Phe Glu		533.1863398	1	4.7694	5.55E-16	1.40E-16	Infinity		x	x	x	x
4.77_533.1863m/z	232723		M+Na	C22H30N4O10	36.4	0	1.814924408			84.07277443	100 - 26 - 5.3 - 0.792 - 0.1		Thr Glu Asp Phe		533.1863398	1	4.7694	5.55E-16	1.40E-16	Infinity		x	x	x	x
4.77_533.1863m/z	232761		M+Na	C22H30N4O10	36.4	0	1.814924408			84.07277443	100 - 26 - 5.3 - 0.792 - 0.1		Thr Glu Phe Asp		533.1863398	1	4.7694	5.55E-16	1.40E-16	Infinity		x	x	x	x
4.77_533.1863m/z	233122		M+Na	C22H30N4O10	36.4	0	1.814924408			84.07277443	100 - 26 - 5.3 - 0.792 - 0.1		Thr Phe Asp Glu		533.1863398	1	4.7694	5.55E-16	1.40E-16	Infinity		x	x	x	x
4.77_533.1863m/z	233141		M+Na	C22H30N4O10	36.4	0	1.814924408			84.07277443	100 - 26 - 5.3 - 0.792 - 0.1		Thr Phe Glu Asp		533.1863398	1	4.7694	5.55E-16	1.40E-16	Infinity		x	x	x	x
4.77_533.1863m/z	2368		M+2Na-H	C25H32N2O8	36.1	0	-1.415558044			82.43845475	100 - 28.4 - 5.54 - 0.81		MDL 74156 glucuronide		533.1863398	1	4.7694	5.55E-16	1.40E-16	Infinity		x	x	x	x
4.77_533.1863m/z	240338		M+Na	C22H30N4O10	36.4	0	1.814924408			84.07277443	100 - 26 - 5.3 - 0.792 - 0.1		Val Asp Asp Tyr		533.1863398	1	4.7694	5.55E-16	1.40E-16	Infinity		x	x	x	x
4.77_533.1863m/z	240661		M+Na	C22H30N4O10	36.4	0	1.814924408			84.07277443	100 - 26 - 5.3 - 0.792 - 0.1		Val Asp Tyr Asp		533.1863398	1	4.7694	5.55E-16	1.40E-16	Infinity		x	x	x	x
4.77_533.1863m/z	247121		M+Na	C22H30N4O10	36.4	0	1.814924408			84.07277443	100 - 26 - 5.3 - 0.792 - 0.1		Val Tyr Asp Asp		533.1863398	1	4.7694	5.55E-16	1.40E-16	Infinity		x	x	x	x
4.77_533.1863m/z	255542		M+Na	C22H30N4O10	36.4	0	1.814924408			84.07277443	100 - 26 - 5.3 - 0.792 - 0.1		Tyr Ala Glu Glu		533.1863398	1	4.7694	5.55E-16	1.40E-16	Infinity		x	x	x	x
4.77_533.1863m/z	256336		M+Na	C22H30N4O10	36.4	0	1.814924408			84.07277443	100 - 26 - 5.3 - 0.792 - 0.1		Tyr Asp Asp Val		533.1863398	1	4.7694	5.55E-16	1.40E-16	Infinity		x	x	x	x
4.77_533.1863m/z	256621		M+Na	C22H30N4O10	36.4	0	1.814924408			84.07277443	100 - 26 - 5.3 - 0.792 - 0.1		Tyr Asp Val Asp		533.1863398	1	4.7694	5.55E-16	1.40E-16	Infinity		x	x	x	x
4.77_533.1863m/z	256682		M+Na	C22H30N4O10	36.4	0	1.814924408			84.07277443	100 - 26 - 5.3 - 0.792 - 0.1		Tyr Glu Ala Glu		533.1863398	1	4.7694	5.55E-16	1.40E-16	Infinity		x	x	x	x
4.77_533.1863m/z	256739		M+Na	C22H30N4O10	36.4	0	1.814924408			84.07277443	100 - 26 - 5.3 - 0.792 - 0.1		Tyr Glu Glu Ala		533.1863398	1	4.7694	5.55E-16	1.40E-16	Infinity		x	x	x	x
4.77_533.1863m/z	256742		M+H-2H2O	C24H32N4O12	35.8	0	-2.604208695			81.86909756	100 - 28.2 - 6.31 - 1.03 - 0.144		Tyr Glu Glu Glu		533.1863398	1	4.7694	5.55E-16	1.40E-16	Infinity		x	x	x	x
4.77_533.1863m/z	262321		M+Na	C22H30N4O10	36.4	0	1.814924408			84.07277443	100 - 26 - 5.3 - 0.792 - 0.1		Tyr Val Asp Asp		533.1863398	1	4.7694	5.55E-16	1.40E-16	Infinity		x	x	x	x
4.77_533.1863m/z	3059		M+ACN+H	C26H25N3O5S	35	0	2.08159904			77.73224397	100 - 30.5 - 10 - 2.08 - 0.339		4-[[5-(acetylamino)-1H-indol-3-yl]methyl]-3-methoxy-N-[(2-methylphenyl)sulfonyl]-Benzamide		533.1863398	1	4.7694	5.55E-16	1.40E-16	Infinity		x	x	x	x
4.77_533.1863m/z	45533		M+CH3OH+H	C26H29ClN2O4S	31.5	0	-1.614450752			59.22117006	100 - 30.1 - 41.7 - 11.6 - 3.42 - 0.674 - 0.104		KN-93		533.1863398	1	4.7694	5.55E-16	1.40E-16	Infinity		x	x	x	x
4.77_533.1863m/z	65542		M+CH3OH+H	C23H24N4O9	36	0	-2.958527823			83.49364698	100 - 27 - 5.35 - 0.788		Isonocardicin A		533.1863398	1	4.7694	5.55E-16	1.40E-16	Infinity		x	x	x	x
4.77_533.1863m/z	65682		M+CH3OH+H	C23H24N4O9	36	0	-2.958527823			83.49364698	100 - 27 - 5.35 - 0.788		Nocardicin A		533.1863398	1	4.7694	5.55E-16	1.40E-16	Infinity		x	x	x	x
4.77_533.1863m/z	71467		M+H-H2O	C23H34O15	36.6	0	-0.258655038			83.34291814	100 - 25.8 - 6.29 - 1.05 - 0.157		Genipin 1-beta-gentiobioside		533.1863398	1	4.7694	5.55E-16	1.40E-16	Infinity		x	x	x	x
4.77_533.1863m/z	71624		M+CH3OH+H	C23H24N4O9	36	0	-2.958527823			83.49364698	100 - 27 - 5.35 - 0.788		Nocardicin B		533.1863398	1	4.7694	5.55E-16	1.40E-16	Infinity		x	x	x	x
4.77_533.1863m/z	72789		2M+H	C12H14N2O5	38.5	0	-2.780485599			95.64096763	100 - 14.1 - 1.94 - 0.181		Dinex		533.1863398	1	4.7694	5.55E-16	1.40E-16	Infinity		x	x	x	x
7.25_283.1043n	85735		M+H-H2O, M+2Na-H	C11H15N4O5-	38.3	0	0.276871196			91.99205231	100 - 13.7 - 1.9 - 0.175	http://nonlinear.com/redirect/outbound?p=hmdb&param=HMDB28821	Glutamyl-Histidine	283.104323	266.1010347	1	7.249116667	1.33E-15	3.14E-16	Infinity		x	x	x	x
7.25_283.1043n	85790		M+H-H2O, M+2Na-H	C11H15N4O5-	38.3	0	0.276871196			91.99205231	100 - 13.7 - 1.9 - 0.175	http://nonlinear.com/redirect/outbound?p=hmdb&param=HMDB28884	Histidinyl-Glutamate	283.104323	266.1010347	1	7.249116667	1.33E-15	3.14E-16	Infinity		x	x	x	x
7.07_358.1759m/z	16505		M+H-2H2O	C19H27N3O6	38.1	0	-0.665397609			91.26830801	100 - 22.2 - 3.58 - 0.431		Asp Ile Phe		358.175871	1	7.068733333	1.55E-15	3.63E-16	117.7723605		x	x	x	x
7.07_358.1759m/z	17036		M+H-2H2O	C19H27N3O6	38.1	0	-0.665397609			91.26830801	100 - 22.2 - 3.58 - 0.431		Val Phe Glu		358.175871	1	7.068733333	1.55E-15	3.63E-16	117.7723605		x	x	x	x
7.07_358.1759m/z	17771		M+H-2H2O	C19H27N3O6	38.1	0	-0.665397609			91.26830801	100 - 22.2 - 3.58 - 0.431		Leu Asp Phe		358.175871	1	7.068733333	1.55E-15	3.63E-16	117.7723605		x	x	x	x
7.07_358.1759m/z	17990		M+H-2H2O	C19H27N3O6	38.1	0	-0.665397609			91.26830801	100 - 22.2 - 3.58 - 0.431		Glu Phe Val		358.175871	1	7.068733333	1.55E-15	3.63E-16	117.7723605		x	x	x	x
7.07_358.1759m/z	18121		M+H-2H2O	C19H27N3O6	38.1	0	-0.665397609			91.26830801	100 - 22.2 - 3.58 - 0.431		Phe Val Glu		358.175871	1	7.068733333	1.55E-15	3.63E-16	117.7723605		x	x	x	x
7.07_358.1759m/z	18484		M+H-2H2O	C19H27N3O6	38.1	0	-0.665397609			91.26830801	100 - 22.2 - 3.58 - 0.431		Val Glu Phe		358.175871	1	7.068733333	1.55E-15	3.63E-16	117.7723605		x	x	x	x
7.07_358.1759m/z	19138		M+H-H2O	C19H25N3O5	38.1	0	-0.697356949			91.50591771	100 - 22.1 - 3.36 - 0.383		Tyr Pro Pro		358.175871	1	7.068733333	1.55E-15	3.63E-16	117.7723605		x	x	x	x
7.07_358.1759m/z	19502		M+H-2H2O	C19H27N3O6	38.1	0	-0.665397609			91.26830801	100 - 22.2 - 3.58 - 0.431		Asp Phe Ile		358.175871	1	7.068733333	1.55E-15	3.63E-16	117.7723605		x	x	x	x
7.07_358.1759m/z	19600		M+H-2H2O	C19H27N3O6	38.1	0	-0.665397609			91.26830801	100 - 22.2 - 3.58 - 0.431		Phe Leu Asp		358.175871	1	7.068733333	1.55E-15	3.63E-16	117.7723605		x	x	x	x
7.07_358.1759m/z	19625		M+H-2H2O	C19H27N3O6	38.1	0	-0.665397609			91.26830801	100 - 22.2 - 3.58 - 0.431		Phe Asp Leu		358.175871	1	7.068733333	1.55E-15	3.63E-16	117.7723605		x	x	x	x
7.07_358.1759m/z	19696		M+H-H2O	C19H25N3O5	38.1	0	-0.697356949			91.50591771	100 - 22.1 - 3.36 - 0.383		Pro Pro Tyr		358.175871	1	7.068733333	1.55E-15	3.63E-16	117.7723605		x	x	x	x
7.07_358.1759m/z	20845		M+H-2H2O	C19H27N3O6	38.1	0	-0.665397609			91.26830801	100 - 22.2 - 3.58 - 0.431		Ile Asp Phe		358.175871	1	7.068733333	1.55E-15	3.63E-16	117.7723605		x	x	x	x
7.07_358.1759m/z	21416		M+H-2H2O	C19H27N3O6	38.1	0	-0.665397609			91.26830801	100 - 22.2 - 3.58 - 0.431		Asp Leu Phe		358.175871	1	7.068733333	1.55E-15	3.63E-16	117.7723605		x	x	x	x
7.07_358.1759m/z	21607		M+H-2H2O	C19H27N3O6	38.1	0	-0.665397609			91.26830801	100 - 22.2 - 3.58 - 0.431		Phe Glu Val		358.175871	1	7.068733333	1.55E-15	3.63E-16	117.7723605		x	x	x	x
7.07_358.1759m/z	21641		M+H-2H2O	C19H27N3O6	38.1	0	-0.665397609			91.26830801	100 - 22.2 - 3.58 - 0.431		Phe Ile Asp		358.175871	1	7.068733333	1.55E-15	3.63E-16	117.7723605		x	x	x	x
7.07_358.1759m/z	21828		M+H-2H2O	C19H27N3O6	38.1	0	-0.665397609			91.26830801	100 - 22.2 - 3.58 - 0.431		Ile Phe Asp		358.175871	1	7.068733333	1.55E-15	3.63E-16	117.7723605		x	x	x	x
7.07_358.1759m/z	21941		M+H-2H2O	C19H27N3O6	38.1	0	-0.665397609			91.26830801	100 - 22.2 - 3.58 - 0.431		Phe Asp Ile		358.175871	1	7.068733333	1.55E-15	3.63E-16	117.7723605		x	x	x	x
7.07_358.1759m/z	21952		M+H-2H2O	C19H27N3O6	38.1	0	-0.665397609			91.26830801	100 - 22.2 - 3.58 - 0.431		Leu Phe Asp		358.175871	1	7.068733333	1.55E-15	3.63E-16	117.7723605		x	x	x	x
7.07_358.1759m/z	22473		M+H-H2O	C19H25N3O5	38.1	0	-0.697356949			91.50591771	100 - 22.1 - 3.36 - 0.383		Pro Tyr Pro		358.175871	1	7.068733333	1.55E-15	3.63E-16	117.7723605		x	x	x	x
7.07_358.1759m/z	22864		M+H-2H2O	C19H27N3O6	38.1	0	-0.665397609			91.26830801	100 - 22.2 - 3.58 - 0.431		Asp Phe Leu		358.175871	1	7.068733333	1.55E-15	3.63E-16	117.7723605		x	x	x	x
7.07_358.1759m/z	23022		M+H-2H2O	C19H27N3O6	38.1	0	-0.665397609			91.26830801	100 - 22.2 - 3.58 - 0.431		Glu Val Phe		358.175871	1	7.068733333	1.55E-15	3.63E-16	117.7723605		x	x	x	x
7.38_166.0486n	2820		M+Na, M+ACN+Na, 2M+H	C6H6N4O2	38.6	0	-2.814676958			96.33496627	100 - 8.1 - 0.701		3-Methylxanthine	166.0486081	189.0378288	1	7.3787	2.66E-15	6.12E-16	Infinity		x	x	x	x
7.38_166.0486n	44228		M+Na, M+ACN+Na, 2M+H	C6H6N4O2	38.6	0	-2.814676958			96.33496627	100 - 8.1 - 0.701		1-METHYLXANTHINE	166.0486081	189.0378288	1	7.3787	2.66E-15	6.12E-16	Infinity		x	x	x	x
7.38_166.0486n	58075		M+Na, M+ACN+Na, 2M+H	C6H6N4O2	38.6	0	-2.814676958			96.33496627	100 - 8.1 - 0.701	http://nonlinear.com/redirect/outbound?p=hmdb&param=HMDB01991	7-Methylxanthine	166.0486081	189.0378288	1	7.3787	2.66E-15	6.12E-16	Infinity		x	x	x	x
7.38_166.0486n	89901		M+Na, M+ACN+Na, 2M+H	C6H14OS2	37.8	0	0.006068665			89.16393689	100 - 8.29 - 9.55 - 0.7 - 0.288	http://nonlinear.com/redirect/outbound?p=hmdb&param=HMDB34394	S-Propyl 1-propanesulfinothioate	166.0486081	189.0378288	1	7.3787	2.66E-15	6.12E-16	Infinity		x	x	x	x
7.38_166.0486n	96280		M+Na, M+ACN+Na, 2M+H	C6H6N4O2	38.6	0	-2.814676958			96.33496627	100 - 8.1 - 0.701	http://nonlinear.com/redirect/outbound?p=hmdb&param=HMDB59716	9-Methylxanthine	166.0486081	189.0378288	1	7.3787	2.66E-15	6.12E-16	Infinity		x	x	x	x
3.22_324.2427m/z	67542		M+ACN+H	C19H26N2	37.6	0	-2.549293605			91.1755172	100 - 21.6 - 2.22 - 0.144		(-)-Quebrachamine		324.2427049	1	3.219583333	4.55E-15	9.86E-16	Infinity		x	x	x	x
3.22_324.2427m/z	86913		M+ACN+H	C19H26N2	37.6	0	-2.549293605			91.1755172	100 - 21.6 - 2.22 - 0.144	http://nonlinear.com/redirect/outbound?p=hmdb&param=HMDB30360	(+)-Aspidospermidine		324.2427049	1	3.219583333	4.55E-15	9.86E-16	Infinity		x	x	x	x
7.38_276.0626m/z	44290		M+Na	C15H11NO3	37.8	0	-1.849088829			91.25588421	100 - 16.8 - 1.94 - 0.169		Furegrelate (sodium salt)		276.0626459	1	7.3787	6.22E-15	1.29E-15	Infinity		x	x	x	x
7.38_276.0626m/z	44452		M+ACN+Na	C13H8O3	38.1	0	-2.206842537			92.96321924	100 - 14.3 - 1.56 - 0.126		2-HYDROXYXANTHONE		276.0626459	1	7.3787	6.22E-15	1.29E-15	Infinity		x	x	x	x
7.38_276.0626m/z	69923		M+Na	C15H11NO3	37.8	0	-1.849088829			91.25588421	100 - 16.8 - 1.94 - 0.169		2-(4-Hydroxybenzyl)isoindole-1,3-dione		276.0626459	1	7.3787	6.22E-15	1.29E-15	Infinity		x	x	x	x
7.38_276.0626m/z	70210		M+Na	C15H11NO3	37.8	0	-1.849088829			91.25588421	100 - 16.8 - 1.94 - 0.169		2-Acetamido-6H-dibenzo[b,d]pyran-6-one		276.0626459	1	7.3787	6.22E-15	1.29E-15	Infinity		x	x	x	x
7.38_276.0626m/z	70422		M+Na	C15H11NO3	37.8	0	-1.849088829			91.25588421	100 - 16.8 - 1.94 - 0.169		N-(6-Oxo-6H-dibenzo[b,d]pyran-3-yl)acetamide		276.0626459	1	7.3787	6.22E-15	1.29E-15	Infinity		x	x	x	x
7.38_276.0626m/z	85254		M+ACN+Na	C13H8O3	38.1	0	-2.206842537			92.96321924	100 - 14.3 - 1.56 - 0.126	http://nonlinear.com/redirect/outbound?p=hmdb&param=HMDB13696	Urolithin B		276.0626459	1	7.3787	6.22E-15	1.29E-15	Infinity		x	x	x	x
7.38_276.0626m/z	88893		M+ACN+Na	C13H8O3	38.1	0	-2.206842537			92.96321924	100 - 14.3 - 1.56 - 0.126	http://nonlinear.com/redirect/outbound?p=hmdb&param=HMDB32999	4-Hydroxyxanthone		276.0626459	1	7.3787	6.22E-15	1.29E-15	Infinity		x	x	x	x
7.38_276.0626m/z	89197		M+ACN+H	C11H10N2S2	37.1	0	1.196776431			86.69594379	100 - 14.3 - 9.99 - 1.26 - 0.324	http://nonlinear.com/redirect/outbound?p=hmdb&param=HMDB33352	Cyclobrassinin		276.0626459	1	7.3787	6.22E-15	1.29E-15	Infinity		x	x	x	x
7.38_419.2121m/z	71691		M+H-2H2O	C20H40O7P2	38.5	0	2.360753072			95.44465643	100 - 22.4 - 3.82 - 0.482		Tetrahydrogeranylgeranyl diphosphate		419.2121463	1	7.3787	2.18E-14	4.29E-15	Infinity		x	x	x	x
3.89_256.1110m/z	15700		M+H-2H2O	C11H21N3O4S	37.5	0	-1.338903966			88.86544736	100 - 14.2 - 6.28 - 0.76 - 0.107		Met Ala Ala		256.1110344	1	3.890333333	3.15E-14	6.13E-15	Infinity		x	x	x	x
3.89_256.1110m/z	15799		M+H-2H2O	C11H21N3O4S	37.5	0	-1.338903966			88.86544736	100 - 14.2 - 6.28 - 0.76 - 0.107		Gly Leu Cys		256.1110344	1	3.890333333	3.15E-14	6.13E-15	Infinity		x	x	x	x
3.89_256.1110m/z	16080		M+H-2H2O	C11H21N3O4S	37.5	0	-1.338903966			88.86544736	100 - 14.2 - 6.28 - 0.76 - 0.107		Gly Cys Ile		256.1110344	1	3.890333333	3.15E-14	6.13E-15	Infinity		x	x	x	x
3.89_256.1110m/z	16648		M+H-2H2O	C11H21N3O4S	37.5	0	-1.338903966			88.86544736	100 - 14.2 - 6.28 - 0.76 - 0.107		Ala Val Cys		256.1110344	1	3.890333333	3.15E-14	6.13E-15	Infinity		x	x	x	x
3.89_256.1110m/z	17071		M+H-2H2O	C11H21N3O4S	37.5	0	-1.338903966			88.86544736	100 - 14.2 - 6.28 - 0.76 - 0.107		Ile Gly Cys		256.1110344	1	3.890333333	3.15E-14	6.13E-15	Infinity		x	x	x	x
3.89_256.1110m/z	17810		M+H-2H2O	C11H21N3O4S	37.5	0	-1.338903966			88.86544736	100 - 14.2 - 6.28 - 0.76 - 0.107		Cys Leu Gly		256.1110344	1	3.890333333	3.15E-14	6.13E-15	Infinity		x	x	x	x
3.89_256.1110m/z	17826		M+H-2H2O	C11H21N3O4S	37.5	0	-1.338903966			88.86544736	100 - 14.2 - 6.28 - 0.76 - 0.107		Ala Met Ala		256.1110344	1	3.890333333	3.15E-14	6.13E-15	Infinity		x	x	x	x
3.89_256.1110m/z	18068		M+H-2H2O	C11H21N3O4S	37.5	0	-1.338903966			88.86544736	100 - 14.2 - 6.28 - 0.76 - 0.107		Leu Cys Gly		256.1110344	1	3.890333333	3.15E-14	6.13E-15	Infinity		x	x	x	x
3.89_256.1110m/z	18268		M+H-2H2O	C11H21N3O4S	37.5	0	-1.338903966			88.86544736	100 - 14.2 - 6.28 - 0.76 - 0.107		Cys Ala Val		256.1110344	1	3.890333333	3.15E-14	6.13E-15	Infinity		x	x	x	x
3.89_256.1110m/z	18359		M+H-2H2O	C11H21N3O4S	37.5	0	-1.338903966			88.86544736	100 - 14.2 - 6.28 - 0.76 - 0.107		Ala Cys Val		256.1110344	1	3.890333333	3.15E-14	6.13E-15	Infinity		x	x	x	x
3.89_256.1110m/z	18410		M+H-2H2O	C11H21N3O4S	37.5	0	-1.338903966			88.86544736	100 - 14.2 - 6.28 - 0.76 - 0.107		Gly Cys Leu		256.1110344	1	3.890333333	3.15E-14	6.13E-15	Infinity		x	x	x	x
3.89_256.1110m/z	18416		M+H-2H2O	C11H21N3O4S	37.5	0	-1.338903966			88.86544736	100 - 14.2 - 6.28 - 0.76 - 0.107		Gly Ile Cys		256.1110344	1	3.890333333	3.15E-14	6.13E-15	Infinity		x	x	x	x
3.89_256.1110m/z	18886		M+H-2H2O	C11H21N3O4S	37.5	0	-1.338903966			88.86544736	100 - 14.2 - 6.28 - 0.76 - 0.107		Ala Ala Met		256.1110344	1	3.890333333	3.15E-14	6.13E-15	Infinity		x	x	x	x
3.89_256.1110m/z	19241		M+H-2H2O	C11H21N3O4S	37.5	0	-1.338903966			88.86544736	100 - 14.2 - 6.28 - 0.76 - 0.107		Cys Gly Ile		256.1110344	1	3.890333333	3.15E-14	6.13E-15	Infinity		x	x	x	x
3.89_256.1110m/z	19451		M+H-2H2O	C11H21N3O4S	37.5	0	-1.338903966			88.86544736	100 - 14.2 - 6.28 - 0.76 - 0.107		Cys Val Ala		256.1110344	1	3.890333333	3.15E-14	6.13E-15	Infinity		x	x	x	x
3.89_256.1110m/z	20699		M+H-2H2O	C11H21N3O4S	37.5	0	-1.338903966			88.86544736	100 - 14.2 - 6.28 - 0.76 - 0.107		Cys Ile Gly		256.1110344	1	3.890333333	3.15E-14	6.13E-15	Infinity		x	x	x	x
3.89_256.1110m/z	21305		M+H-2H2O	C11H21N3O4S	37.5	0	-1.338903966			88.86544736	100 - 14.2 - 6.28 - 0.76 - 0.107		Leu Gly Cys		256.1110344	1	3.890333333	3.15E-14	6.13E-15	Infinity		x	x	x	x
3.89_256.1110m/z	21441		M+H-2H2O	C11H21N3O4S	37.5	0	-1.338903966			88.86544736	100 - 14.2 - 6.28 - 0.76 - 0.107		Cys Gly Leu		256.1110344	1	3.890333333	3.15E-14	6.13E-15	Infinity		x	x	x	x
3.89_256.1110m/z	21938		M+H-2H2O	C11H21N3O4S	37.5	0	-1.338903966			88.86544736	100 - 14.2 - 6.28 - 0.76 - 0.107		Ile Cys Gly		256.1110344	1	3.890333333	3.15E-14	6.13E-15	Infinity		x	x	x	x
3.89_256.1110m/z	22711		M+H-2H2O	C11H21N3O4S	37.5	0	-1.338903966			88.86544736	100 - 14.2 - 6.28 - 0.76 - 0.107		Val Ala Cys		256.1110344	1	3.890333333	3.15E-14	6.13E-15	Infinity		x	x	x	x
3.89_256.1110m/z	23372		M+H-2H2O	C11H21N3O4S	37.5	0	-1.338903966			88.86544736	100 - 14.2 - 6.28 - 0.76 - 0.107		Val Cys Ala		256.1110344	1	3.890333333	3.15E-14	6.13E-15	Infinity		x	x	x	x
3.89_256.1110m/z	7084		M+ACN+H	C9H14N2O2S	37.9	0	-1.820790127			91.6958779	100 - 11.5 - 5.53 - 0.55	http://nonlinear.com/redirect/outbound?p=hmdb&param=HMDB04822	Methyl bisnorbiotinyl ketone		256.1110344	1	3.890333333	3.15E-14	6.13E-15	Infinity		x	x	x	x
3.89_256.1110m/z	798		M+CH3OH+H	C10H13N3OS	37.7	0	-1.747342477			90.61160459	100 - 12.9 - 5.49 - 0.601		albendazole (V)		256.1110344	1	3.890333333	3.15E-14	6.13E-15	Infinity		x	x	x	x
3.89_256.1110m/z	94633		M+2Na-H	C12H21NS	37.4	0	1.888936496			89.46462061	100 - 14.4 - 5.48 - 0.653	http://nonlinear.com/redirect/outbound?p=hmdb&param=HMDB40092	2-Heptyl-4,5-dimethylthiazole		256.1110344	1	3.890333333	3.15E-14	6.13E-15	Infinity		x	x	x	x
3.89_256.1110m/z	94654		M+2Na-H	C12H21NS	37.4	0	1.888936496			89.46462061	100 - 14.4 - 5.48 - 0.653	http://nonlinear.com/redirect/outbound?p=hmdb&param=HMDB40113	4-Ethyl-2-heptylthiazole		256.1110344	1	3.890333333	3.15E-14	6.13E-15	Infinity		x	x	x	x
6.68_281.1943m/z	62002		M+ACN+Na	C10H23N3O2	39	0	-2.237172007			97.8546408	100 - 12.3 - 1.1	http://nonlinear.com/redirect/outbound?p=hmdb&param=HMDB11150	Deoxyhypusine		281.1943109	1	6.680016667	3.72E-14	7.15E-15	Infinity		x	x	x	x
7.20_863.3114m/z	15973		2M+H	C21H25N3O5S	34.5	0	1.264830525			73.8099954	100 - 25.1 - 8.57 - 1.59 - 0.243		Phe Cys Tyr		863.3113509	1	7.1983	6.29E-14	1.18E-14	Infinity		x	x	x	x
7.20_863.3114m/z	16902		2M+H	C21H25N3O5S	34.5	0	1.264830526			73.8099954	100 - 25.1 - 8.57 - 1.59 - 0.243		Tyr Phe Cys		863.3113509	1	7.1983	6.29E-14	1.18E-14	Infinity		x	x	x	x
7.20_863.3114m/z	17931		2M+H	C21H25N3O5S	34.5	0	1.264830525			73.8099954	100 - 25.1 - 8.57 - 1.59 - 0.243		Cys Phe Tyr		863.3113509	1	7.1983	6.29E-14	1.18E-14	Infinity		x	x	x	x
7.20_863.3114m/z	196194		2M+Na	C14H24N6O9	36.1	0	1.401247931			82.141697	100 - 18 - 3.38 - 0.413		Asn Asn Ser Ser		863.3113509	1	7.1983	6.29E-14	1.18E-14	Infinity		x	x	x	x
7.20_863.3114m/z	197714		2M+Na	C14H24N6O9	36.1	0	1.401247931			82.141697	100 - 18 - 3.38 - 0.413		Asn Ser Asn Ser		863.3113509	1	7.1983	6.29E-14	1.18E-14	Infinity		x	x	x	x
7.20_863.3114m/z	197790		2M+Na	C14H24N6O9	36.1	0	1.401247931			82.141697	100 - 18 - 3.38 - 0.413		Asn Ser Ser Asn		863.3113509	1	7.1983	6.29E-14	1.18E-14	Infinity		x	x	x	x
7.20_863.3114m/z	20669		2M+H	C21H25N3O5S	34.5	0	1.264830526			73.8099954	100 - 25.1 - 8.57 - 1.59 - 0.243		Phe Tyr Cys		863.3113509	1	7.1983	6.29E-14	1.18E-14	Infinity		x	x	x	x
7.20_863.3114m/z	21488		2M+H	C21H25N3O5S	34.5	0	1.264830525			73.8099954	100 - 25.1 - 8.57 - 1.59 - 0.243		Tyr Cys Phe		863.3113509	1	7.1983	6.29E-14	1.18E-14	Infinity		x	x	x	x
7.20_863.3114m/z	228114		2M+Na	C14H24N6O9	36.1	0	1.401247931			82.141697	100 - 18 - 3.38 - 0.413		Ser Asn Asn Ser		863.3113509	1	7.1983	6.29E-14	1.18E-14	Infinity		x	x	x	x
7.20_863.3114m/z	228190		2M+Na	C14H24N6O9	36.1	0	1.401247931			82.141697	100 - 18 - 3.38 - 0.413		Ser Asn Ser Asn		863.3113509	1	7.1983	6.29E-14	1.18E-14	Infinity		x	x	x	x
7.20_863.3114m/z	229710		2M+Na	C14H24N6O9	36.1	0	1.401247931			82.141697	100 - 18 - 3.38 - 0.413		Ser Ser Asn Asn		863.3113509	1	7.1983	6.29E-14	1.18E-14	Infinity		x	x	x	x
7.20_863.3114m/z	23619		2M+H	C21H25N3O5S	34.5	0	1.264830525			73.8099954	100 - 25.1 - 8.57 - 1.59 - 0.243		Cys Tyr Phe		863.3113509	1	7.1983	6.29E-14	1.18E-14	Infinity		x	x	x	x
4.51_434.8148m/z	PC(P-20:0/22:6)		M+H+Na	C50H88NO7P	35.2	0	3.843511946			80.3870137	100 - 55.7 - 16.7 - 3.52 - 0.585	http://nonlinear.com/redirect/outbound?p=lipidblast&param=PC%28P-20%3A0%2F22%3A6%29	PC(P-20:0/22:6)		434.814794	2	4.51025	1.61E-13	2.84E-14	Infinity		x	x	x	x
8.93_463.1920m/z	104417		M+Na	C18H28N6O7	38.2	0	1.951928913			93.29034776	100 - 22.2 - 3.8 - 0.48		Ala Asp His Val		463.1920272	1	8.9285	1.83E-13	3.18E-14	Infinity		x	x	x	x
8.93_463.1920m/z	104626		M+Na	C18H28N6O7	38.2	0	1.951928913			93.29034776	100 - 22.2 - 3.8 - 0.48		Ala Asp Val His		463.1920272	1	8.9285	1.83E-13	3.18E-14	Infinity		x	x	x	x
8.93_463.1920m/z	105937		M+Na	C18H28N6O7	38.2	0	1.951928913			93.29034776	100 - 22.2 - 3.8 - 0.48		Ala His Asp Val		463.1920272	1	8.9285	1.83E-13	3.18E-14	Infinity		x	x	x	x
8.93_463.1920m/z	106222		M+Na	C18H28N6O7	38.2	0	1.951928913			93.29034776	100 - 22.2 - 3.8 - 0.48		Ala His Val Asp		463.1920272	1	8.9285	1.83E-13	3.18E-14	Infinity		x	x	x	x
8.93_463.1920m/z	110326		M+Na	C18H28N6O7	38.2	0	1.951928913			93.29034776	100 - 22.2 - 3.8 - 0.48		Ala Val Asp His		463.1920272	1	8.9285	1.83E-13	3.18E-14	Infinity		x	x	x	x
8.93_463.1920m/z	110402		M+Na	C18H28N6O7	38.2	0	1.951928913			93.29034776	100 - 22.2 - 3.8 - 0.48		Ala Val His Asp		463.1920272	1	8.9285	1.83E-13	3.18E-14	Infinity		x	x	x	x
8.93_463.1920m/z	119617		M+Na	C18H28N6O7	38.2	0	1.951928913			93.29034776	100 - 22.2 - 3.8 - 0.48		Asp Ala His Val		463.1920272	1	8.9285	1.83E-13	3.18E-14	Infinity		x	x	x	x
8.93_463.1920m/z	119826		M+Na	C18H28N6O7	38.2	0	1.951928913			93.29034776	100 - 22.2 - 3.8 - 0.48		Asp Ala Val His		463.1920272	1	8.9285	1.83E-13	3.18E-14	Infinity		x	x	x	x
8.93_463.1920m/z	121607		M+Na	C18H28N6O7	38.2	0	1.951928913			93.29034776	100 - 22.2 - 3.8 - 0.48		Asp Gly His Ile		463.1920272	1	8.9285	1.83E-13	3.18E-14	Infinity		x	x	x	x
8.93_463.1920m/z	121609		M+Na	C18H28N6O7	38.2	0	1.951928913			93.29034776	100 - 22.2 - 3.8 - 0.48		Asp Gly His Leu		463.1920272	1	8.9285	1.83E-13	3.18E-14	Infinity		x	x	x	x
8.93_463.1920m/z	121626		M+Na	C18H28N6O7	38.2	0	1.951928913			93.29034776	100 - 22.2 - 3.8 - 0.48		Asp Gly Ile His		463.1920272	1	8.9285	1.83E-13	3.18E-14	Infinity		x	x	x	x
8.93_463.1920m/z	121666		M+Na	C18H28N6O7	38.2	0	1.951928913			93.29034776	100 - 22.2 - 3.8 - 0.48		Asp Gly Leu His		463.1920272	1	8.9285	1.83E-13	3.18E-14	Infinity		x	x	x	x
8.93_463.1920m/z	121897		M+Na	C18H28N6O7	38.2	0	1.951928913			93.29034776	100 - 22.2 - 3.8 - 0.48		Asp His Ala Val		463.1920272	1	8.9285	1.83E-13	3.18E-14	Infinity		x	x	x	x
8.93_463.1920m/z	121987		M+Na	C18H28N6O7	38.2	0	1.951928913			93.29034776	100 - 22.2 - 3.8 - 0.48		Asp His Gly Ile		463.1920272	1	8.9285	1.83E-13	3.18E-14	Infinity		x	x	x	x
8.93_463.1920m/z	121989		M+Na	C18H28N6O7	38.2	0	1.951928913			93.29034776	100 - 22.2 - 3.8 - 0.48		Asp His Gly Leu		463.1920272	1	8.9285	1.83E-13	3.18E-14	Infinity		x	x	x	x
8.93_463.1920m/z	122025		M+Na	C18H28N6O7	38.2	0	1.951928913			93.29034776	100 - 22.2 - 3.8 - 0.48		Asp His Ile Gly		463.1920272	1	8.9285	1.83E-13	3.18E-14	Infinity		x	x	x	x
8.93_463.1920m/z	122065		M+Na	C18H28N6O7	38.2	0	1.951928913			93.29034776	100 - 22.2 - 3.8 - 0.48		Asp His Leu Gly		463.1920272	1	8.9285	1.83E-13	3.18E-14	Infinity		x	x	x	x
8.93_463.1920m/z	122220		M+Na	C18H28N6O7	38.2	0	1.951928913			93.29034776	100 - 22.2 - 3.8 - 0.48		Asp His Val Ala		463.1920272	1	8.9285	1.83E-13	3.18E-14	Infinity		x	x	x	x
8.93_463.1920m/z	122386		M+Na	C18H28N6O7	38.2	0	1.951928913			93.29034776	100 - 22.2 - 3.8 - 0.48		Asp Ile Gly His		463.1920272	1	8.9285	1.83E-13	3.18E-14	Infinity		x	x	x	x
8.93_463.1920m/z	122405		M+Na	C18H28N6O7	38.2	0	1.951928913			93.29034776	100 - 22.2 - 3.8 - 0.48		Asp Ile His Gly		463.1920272	1	8.9285	1.83E-13	3.18E-14	Infinity		x	x	x	x
8.93_463.1920m/z	123186		M+Na	C18H28N6O7	38.2	0	1.951928913			93.29034776	100 - 22.2 - 3.8 - 0.48		Asp Leu Gly His		463.1920272	1	8.9285	1.83E-13	3.18E-14	Infinity		x	x	x	x
8.93_463.1920m/z	123205		M+Na	C18H28N6O7	38.2	0	1.951928913			93.29034776	100 - 22.2 - 3.8 - 0.48		Asp Leu His Gly		463.1920272	1	8.9285	1.83E-13	3.18E-14	Infinity		x	x	x	x
8.93_463.1920m/z	126286		M+Na	C18H28N6O7	38.2	0	1.951928913			93.29034776	100 - 22.2 - 3.8 - 0.48		Asp Val Ala His		463.1920272	1	8.9285	1.83E-13	3.18E-14	Infinity		x	x	x	x
8.93_463.1920m/z	126400		M+Na	C18H28N6O7	38.2	0	1.951928913			93.29034776	100 - 22.2 - 3.8 - 0.48		Asp Val His Ala		463.1920272	1	8.9285	1.83E-13	3.18E-14	Infinity		x	x	x	x
8.93_463.1920m/z	129617		M+Na	C18H28N6O7	38.2	0	1.951928913			93.29034776	100 - 22.2 - 3.8 - 0.48		Glu Gly His Val		463.1920272	1	8.9285	1.83E-13	3.18E-14	Infinity		x	x	x	x
8.93_463.1920m/z	129826		M+Na	C18H28N6O7	38.2	0	1.951928913			93.29034776	100 - 22.2 - 3.8 - 0.48		Glu Gly Val His		463.1920272	1	8.9285	1.83E-13	3.18E-14	Infinity		x	x	x	x
8.93_463.1920m/z	129997		M+Na	C18H28N6O7	38.2	0	1.951928913			93.29034776	100 - 22.2 - 3.8 - 0.48		Glu His Gly Val		463.1920272	1	8.9285	1.83E-13	3.18E-14	Infinity		x	x	x	x
8.93_463.1920m/z	130225		M+Na	C18H28N6O7	38.2	0	1.951928913			93.29034776	100 - 22.2 - 3.8 - 0.48		Glu His Val Gly		463.1920272	1	8.9285	1.83E-13	3.18E-14	Infinity		x	x	x	x
8.93_463.1920m/z	134386		M+Na	C18H28N6O7	38.2	0	1.951928913			93.29034776	100 - 22.2 - 3.8 - 0.48		Glu Val Gly His		463.1920272	1	8.9285	1.83E-13	3.18E-14	Infinity		x	x	x	x
8.93_463.1920m/z	134405		M+Na	C18H28N6O7	38.2	0	1.951928913			93.29034776	100 - 22.2 - 3.8 - 0.48		Glu Val His Gly		463.1920272	1	8.9285	1.83E-13	3.18E-14	Infinity		x	x	x	x
8.93_463.1920m/z	137736		M+2Na-H	C21H30N4O5	37.8	0	-1.812011802			91.40719581	100 - 24.7 - 3.95 - 0.475		Phe Gly Pro Val		463.1920272	1	8.9285	1.83E-13	3.18E-14	Infinity		x	x	x	x
8.93_463.1920m/z	137831		M+2Na-H	C21H30N4O5	37.8	0	-1.812011802			91.40719581	100 - 24.7 - 3.95 - 0.475		Phe Gly Val Pro		463.1920272	1	8.9285	1.83E-13	3.18E-14	Infinity		x	x	x	x
8.93_463.1920m/z	140396		M+2Na-H	C21H30N4O5	37.8	0	-1.812011802			91.40719581	100 - 24.7 - 3.95 - 0.475		Phe Pro Gly Val		463.1920272	1	8.9285	1.83E-13	3.18E-14	Infinity		x	x	x	x
8.93_463.1920m/z	140624		M+2Na-H	C21H30N4O5	37.8	0	-1.812011802			91.40719581	100 - 24.7 - 3.95 - 0.475		Phe Pro Val Gly		463.1920272	1	8.9285	1.83E-13	3.18E-14	Infinity		x	x	x	x
8.93_463.1920m/z	142391		M+2Na-H	C21H30N4O5	37.8	0	-1.812011802			91.40719581	100 - 24.7 - 3.95 - 0.475		Phe Val Gly Pro		463.1920272	1	8.9285	1.83E-13	3.18E-14	Infinity		x	x	x	x
8.93_463.1920m/z	142524		M+2Na-H	C21H30N4O5	37.8	0	-1.812011802			91.40719581	100 - 24.7 - 3.95 - 0.475		Phe Val Pro Gly		463.1920272	1	8.9285	1.83E-13	3.18E-14	Infinity		x	x	x	x
8.93_463.1920m/z	144406		M+Na	C18H28N6O7	38.2	0	1.951928913			93.29034776	100 - 22.2 - 3.8 - 0.48		Gly Asp His Ile		463.1920272	1	8.9285	1.83E-13	3.18E-14	Infinity		x	x	x	x
8.93_463.1920m/z	144408		M+Na	C18H28N6O7	38.2	0	1.951928913			93.29034776	100 - 22.2 - 3.8 - 0.48		Gly Asp His Leu		463.1920272	1	8.9285	1.83E-13	3.18E-14	Infinity		x	x	x	x
8.93_463.1920m/z	144425		M+Na	C18H28N6O7	38.2	0	1.951928913			93.29034776	100 - 22.2 - 3.8 - 0.48		Gly Asp Ile His		463.1920272	1	8.9285	1.83E-13	3.18E-14	Infinity		x	x	x	x
8.93_463.1920m/z	144465		M+Na	C18H28N6O7	38.2	0	1.951928913			93.29034776	100 - 22.2 - 3.8 - 0.48		Gly Asp Leu His		463.1920272	1	8.9285	1.83E-13	3.18E-14	Infinity		x	x	x	x
8.93_463.1920m/z	144816		M+Na	C18H28N6O7	38.2	0	1.951928913			93.29034776	100 - 22.2 - 3.8 - 0.48		Gly Glu His Val		463.1920272	1	8.9285	1.83E-13	3.18E-14	Infinity		x	x	x	x
8.93_463.1920m/z	145025		M+Na	C18H28N6O7	38.2	0	1.951928913			93.29034776	100 - 22.2 - 3.8 - 0.48		Gly Glu Val His		463.1920272	1	8.9285	1.83E-13	3.18E-14	Infinity		x	x	x	x
8.93_463.1920m/z	145336		M+2Na-H	C21H30N4O5	37.8	0	-1.812011802			91.40719581	100 - 24.7 - 3.95 - 0.475		Gly Phe Pro Val		463.1920272	1	8.9285	1.83E-13	3.18E-14	Infinity		x	x	x	x
8.93_463.1920m/z	145431		M+2Na-H	C21H30N4O5	37.8	0	-1.812011802			91.40719581	100 - 24.7 - 3.95 - 0.475		Gly Phe Val Pro		463.1920272	1	8.9285	1.83E-13	3.18E-14	Infinity		x	x	x	x
8.93_463.1920m/z	145926		M+Na	C18H28N6O7	38.2	0	1.951928913			93.29034776	100 - 22.2 - 3.8 - 0.48		Gly His Asp Ile		463.1920272	1	8.9285	1.83E-13	3.18E-14	Infinity		x	x	x	x
8.93_463.1920m/z	145928		M+Na	C18H28N6O7	38.2	0	1.951928913			93.29034776	100 - 22.2 - 3.8 - 0.48		Gly His Asp Leu		463.1920272	1	8.9285	1.83E-13	3.18E-14	Infinity		x	x	x	x
8.93_463.1920m/z	145956		M+Na	C18H28N6O7	38.2	0	1.951928913			93.29034776	100 - 22.2 - 3.8 - 0.48		Gly His Glu Val		463.1920272	1	8.9285	1.83E-13	3.18E-14	Infinity		x	x	x	x
8.93_463.1920m/z	146021		M+Na	C18H28N6O7	38.2	0	1.951928913			93.29034776	100 - 22.2 - 3.8 - 0.48		Gly His Ile Asp		463.1920272	1	8.9285	1.83E-13	3.18E-14	Infinity		x	x	x	x
8.93_463.1920m/z	146061		M+Na	C18H28N6O7	38.2	0	1.951928913			93.29034776	100 - 22.2 - 3.8 - 0.48		Gly His Leu Asp		463.1920272	1	8.9285	1.83E-13	3.18E-14	Infinity		x	x	x	x
8.93_463.1920m/z	146222		M+Na	C18H28N6O7	38.2	0	1.951928913			93.29034776	100 - 22.2 - 3.8 - 0.48		Gly His Val Glu		463.1920272	1	8.9285	1.83E-13	3.18E-14	Infinity		x	x	x	x
8.93_463.1920m/z	146325		M+Na	C18H28N6O7	38.2	0	1.951928913			93.29034776	100 - 22.2 - 3.8 - 0.48		Gly Ile Asp His		463.1920272	1	8.9285	1.83E-13	3.18E-14	Infinity		x	x	x	x
8.93_463.1920m/z	146401		M+Na	C18H28N6O7	38.2	0	1.951928913			93.29034776	100 - 22.2 - 3.8 - 0.48		Gly Ile His Asp		463.1920272	1	8.9285	1.83E-13	3.18E-14	Infinity		x	x	x	x
8.93_463.1920m/z	147125		M+Na	C18H28N6O7	38.2	0	1.951928913			93.29034776	100 - 22.2 - 3.8 - 0.48		Gly Leu Asp His		463.1920272	1	8.9285	1.83E-13	3.18E-14	Infinity		x	x	x	x
8.93_463.1920m/z	147201		M+Na	C18H28N6O7	38.2	0	1.951928913			93.29034776	100 - 22.2 - 3.8 - 0.48		Gly Leu His Asp		463.1920272	1	8.9285	1.83E-13	3.18E-14	Infinity		x	x	x	x
8.93_463.1920m/z	148376		M+2Na-H	C21H30N4O5	37.8	0	-1.812011802			91.40719581	100 - 24.7 - 3.95 - 0.475		Gly Pro Phe Val		463.1920272	1	8.9285	1.83E-13	3.18E-14	Infinity		x	x	x	x
8.93_463.1920m/z	148623		M+2Na-H	C21H30N4O5	37.8	0	-1.812011802			91.40719581	100 - 24.7 - 3.95 - 0.475		Gly Pro Val Phe		463.1920272	1	8.9285	1.83E-13	3.18E-14	Infinity		x	x	x	x
8.93_463.1920m/z	150345		M+Na	C18H28N6O7	38.2	0	1.951928913			93.29034776	100 - 22.2 - 3.8 - 0.48		Gly Val Glu His		463.1920272	1	8.9285	1.83E-13	3.18E-14	Infinity		x	x	x	x
8.93_463.1920m/z	150371		M+2Na-H	C21H30N4O5	37.8	0	-1.812011802			91.40719581	100 - 24.7 - 3.95 - 0.475		Gly Val Phe Pro		463.1920272	1	8.9285	1.83E-13	3.18E-14	Infinity		x	x	x	x
8.93_463.1920m/z	150402		M+Na	C18H28N6O7	38.2	0	1.951928913			93.29034776	100 - 22.2 - 3.8 - 0.48		Gly Val His Glu		463.1920272	1	8.9285	1.83E-13	3.18E-14	Infinity		x	x	x	x
8.93_463.1920m/z	150523		M+2Na-H	C21H30N4O5	37.8	0	-1.812011802			91.40719581	100 - 24.7 - 3.95 - 0.475		Gly Val Pro Phe		463.1920272	1	8.9285	1.83E-13	3.18E-14	Infinity		x	x	x	x
8.93_463.1920m/z	151536		M+Na	C18H28N6O7	38.2	0	1.951928913			93.29034776	100 - 22.2 - 3.8 - 0.48		His Ala Asp Val		463.1920272	1	8.9285	1.83E-13	3.18E-14	Infinity		x	x	x	x
8.93_463.1920m/z	151821		M+Na	C18H28N6O7	38.2	0	1.951928913			93.29034776	100 - 22.2 - 3.8 - 0.48		His Ala Val Asp		463.1920272	1	8.9285	1.83E-13	3.18E-14	Infinity		x	x	x	x
8.93_463.1920m/z	152296		M+Na	C18H28N6O7	38.2	0	1.951928913			93.29034776	100 - 22.2 - 3.8 - 0.48		His Asp Ala Val		463.1920272	1	8.9285	1.83E-13	3.18E-14	Infinity		x	x	x	x
8.93_463.1920m/z	152386		M+Na	C18H28N6O7	38.2	0	1.951928913			93.29034776	100 - 22.2 - 3.8 - 0.48		His Asp Gly Ile		463.1920272	1	8.9285	1.83E-13	3.18E-14	Infinity		x	x	x	x
8.93_463.1920m/z	152388		M+Na	C18H28N6O7	38.2	0	1.951928913			93.29034776	100 - 22.2 - 3.8 - 0.48		His Asp Gly Leu		463.1920272	1	8.9285	1.83E-13	3.18E-14	Infinity		x	x	x	x
8.93_463.1920m/z	152424		M+Na	C18H28N6O7	38.2	0	1.951928913			93.29034776	100 - 22.2 - 3.8 - 0.48		His Asp Ile Gly		463.1920272	1	8.9285	1.83E-13	3.18E-14	Infinity		x	x	x	x
8.93_463.1920m/z	152464		M+Na	C18H28N6O7	38.2	0	1.951928913			93.29034776	100 - 22.2 - 3.8 - 0.48		His Asp Leu Gly		463.1920272	1	8.9285	1.83E-13	3.18E-14	Infinity		x	x	x	x
8.93_463.1920m/z	152619		M+Na	C18H28N6O7	38.2	0	1.951928913			93.29034776	100 - 22.2 - 3.8 - 0.48		His Asp Val Ala		463.1920272	1	8.9285	1.83E-13	3.18E-14	Infinity		x	x	x	x
8.93_463.1920m/z	152796		M+Na	C18H28N6O7	38.2	0	1.951928913			93.29034776	100 - 22.2 - 3.8 - 0.48		His Glu Gly Val		463.1920272	1	8.9285	1.83E-13	3.18E-14	Infinity		x	x	x	x
8.93_463.1920m/z	153024		M+Na	C18H28N6O7	38.2	0	1.951928913			93.29034776	100 - 22.2 - 3.8 - 0.48		His Glu Val Gly		463.1920272	1	8.9285	1.83E-13	3.18E-14	Infinity		x	x	x	x
8.93_463.1920m/z	153526		M+Na	C18H28N6O7	38.2	0	1.951928913			93.29034776	100 - 22.2 - 3.8 - 0.48		His Gly Asp Ile		463.1920272	1	8.9285	1.83E-13	3.18E-14	Infinity		x	x	x	x
8.93_463.1920m/z	153528		M+Na	C18H28N6O7	38.2	0	1.951928913			93.29034776	100 - 22.2 - 3.8 - 0.48		His Gly Asp Leu		463.1920272	1	8.9285	1.83E-13	3.18E-14	Infinity		x	x	x	x
8.93_463.1920m/z	153556		M+Na	C18H28N6O7	38.2	0	1.951928913			93.29034776	100 - 22.2 - 3.8 - 0.48		His Gly Glu Val		463.1920272	1	8.9285	1.83E-13	3.18E-14	Infinity		x	x	x	x
8.93_463.1920m/z	153621		M+Na	C18H28N6O7	38.2	0	1.951928913			93.29034776	100 - 22.2 - 3.8 - 0.48		His Gly Ile Asp		463.1920272	1	8.9285	1.83E-13	3.18E-14	Infinity		x	x	x	x
8.93_463.1920m/z	153661		M+Na	C18H28N6O7	38.2	0	1.951928913			93.29034776	100 - 22.2 - 3.8 - 0.48		His Gly Leu Asp		463.1920272	1	8.9285	1.83E-13	3.18E-14	Infinity		x	x	x	x
8.93_463.1920m/z	153822		M+Na	C18H28N6O7	38.2	0	1.951928913			93.29034776	100 - 22.2 - 3.8 - 0.48		His Gly Val Glu		463.1920272	1	8.9285	1.83E-13	3.18E-14	Infinity		x	x	x	x
8.93_463.1920m/z	154324		M+Na	C18H28N6O7	38.2	0	1.951928913			93.29034776	100 - 22.2 - 3.8 - 0.48		His Ile Asp Gly		463.1920272	1	8.9285	1.83E-13	3.18E-14	Infinity		x	x	x	x
8.93_463.1920m/z	154381		M+Na	C18H28N6O7	38.2	0	1.951928913			93.29034776	100 - 22.2 - 3.8 - 0.48		His Ile Gly Asp		463.1920272	1	8.9285	1.83E-13	3.18E-14	Infinity		x	x	x	x
8.93_463.1920m/z	155124		M+Na	C18H28N6O7	38.2	0	1.951928913			93.29034776	100 - 22.2 - 3.8 - 0.48		His Leu Asp Gly		463.1920272	1	8.9285	1.83E-13	3.18E-14	Infinity		x	x	x	x
8.93_463.1920m/z	155181		M+Na	C18H28N6O7	38.2	0	1.951928913			93.29034776	100 - 22.2 - 3.8 - 0.48		His Leu Gly Asp		463.1920272	1	8.9285	1.83E-13	3.18E-14	Infinity		x	x	x	x
8.93_463.1920m/z	156595		M+Na	C18H28N6O7	38.2	0	1.951928913			93.29034776	100 - 22.2 - 3.8 - 0.48		His Pro Ser Thr		463.1920272	1	8.9285	1.83E-13	3.18E-14	Infinity		x	x	x	x
8.93_463.1920m/z	156614		M+Na	C18H28N6O7	38.2	0	1.951928913			93.29034776	100 - 22.2 - 3.8 - 0.48		His Pro Thr Ser		463.1920272	1	8.9285	1.83E-13	3.18E-14	Infinity		x	x	x	x
8.93_463.1920m/z	157735		M+Na	C18H28N6O7	38.2	0	1.951928913			93.29034776	100 - 22.2 - 3.8 - 0.48		His Ser Pro Thr		463.1920272	1	8.9285	1.83E-13	3.18E-14	Infinity		x	x	x	x
8.93_463.1920m/z	157811		M+Na	C18H28N6O7	38.2	0	1.951928913			93.29034776	100 - 22.2 - 3.8 - 0.48		His Ser Thr Pro		463.1920272	1	8.9285	1.83E-13	3.18E-14	Infinity		x	x	x	x
8.93_463.1920m/z	158134		M+Na	C18H28N6O7	38.2	0	1.951928913			93.29034776	100 - 22.2 - 3.8 - 0.48		His Thr Pro Ser		463.1920272	1	8.9285	1.83E-13	3.18E-14	Infinity		x	x	x	x
8.93_463.1920m/z	158191		M+Na	C18H28N6O7	38.2	0	1.951928913			93.29034776	100 - 22.2 - 3.8 - 0.48		His Thr Ser Pro		463.1920272	1	8.9285	1.83E-13	3.18E-14	Infinity		x	x	x	x
8.93_463.1920m/z	15827		M+2Na-H	C21H30N4O5	37.8	0	-1.812011802			91.40719581	100 - 24.7 - 3.95 - 0.475		Trp Thr Ile		463.1920272	1	8.9285	1.83E-13	3.18E-14	Infinity		x	x	x	x
8.93_463.1920m/z	158281		M+Na	C18H28N6O7	38.2	0	1.951928913			93.29034776	100 - 22.2 - 3.8 - 0.48		His Val Ala Asp		463.1920272	1	8.9285	1.83E-13	3.18E-14	Infinity		x	x	x	x
8.93_463.1920m/z	158319		M+Na	C18H28N6O7	38.2	0	1.951928913			93.29034776	100 - 22.2 - 3.8 - 0.48		His Val Asp Ala		463.1920272	1	8.9285	1.83E-13	3.18E-14	Infinity		x	x	x	x
8.93_463.1920m/z	158344		M+Na	C18H28N6O7	38.2	0	1.951928913			93.29034776	100 - 22.2 - 3.8 - 0.48		His Val Glu Gly		463.1920272	1	8.9285	1.83E-13	3.18E-14	Infinity		x	x	x	x
8.93_463.1920m/z	15838		M+2Na-H	C21H30N4O5	37.8	0	-1.812011802			91.40719581	100 - 24.7 - 3.95 - 0.475		Thr Trp Ile		463.1920272	1	8.9285	1.83E-13	3.18E-14	Infinity		x	x	x	x
8.93_463.1920m/z	158382		M+Na	C18H28N6O7	38.2	0	1.951928913			93.29034776	100 - 22.2 - 3.8 - 0.48		His Val Gly Glu		463.1920272	1	8.9285	1.83E-13	3.18E-14	Infinity		x	x	x	x
8.93_463.1920m/z	160385		M+Na	C18H28N6O7	38.2	0	1.951928913			93.29034776	100 - 22.2 - 3.8 - 0.48		Ile Asp Gly His		463.1920272	1	8.9285	1.83E-13	3.18E-14	Infinity		x	x	x	x
8.93_463.1920m/z	160404		M+Na	C18H28N6O7	38.2	0	1.951928913			93.29034776	100 - 22.2 - 3.8 - 0.48		Ile Asp His Gly		463.1920272	1	8.9285	1.83E-13	3.18E-14	Infinity		x	x	x	x
8.93_463.1920m/z	16071		M+2Na-H	C21H30N4O5	37.8	0	-1.812011802			91.40719581	100 - 24.7 - 3.95 - 0.475		Ile Trp Thr		463.1920272	1	8.9285	1.83E-13	3.18E-14	Infinity		x	x	x	x
8.93_463.1920m/z	161525		M+Na	C18H28N6O7	38.2	0	1.951928913			93.29034776	100 - 22.2 - 3.8 - 0.48		Ile Gly Asp His		463.1920272	1	8.9285	1.83E-13	3.18E-14	Infinity		x	x	x	x
8.93_463.1920m/z	161601		M+Na	C18H28N6O7	38.2	0	1.951928913			93.29034776	100 - 22.2 - 3.8 - 0.48		Ile Gly His Asp		463.1920272	1	8.9285	1.83E-13	3.18E-14	Infinity		x	x	x	x
8.93_463.1920m/z	161924		M+Na	C18H28N6O7	38.2	0	1.951928913			93.29034776	100 - 22.2 - 3.8 - 0.48		Ile His Asp Gly		463.1920272	1	8.9285	1.83E-13	3.18E-14	Infinity		x	x	x	x
8.93_463.1920m/z	161981		M+Na	C18H28N6O7	38.2	0	1.951928913			93.29034776	100 - 22.2 - 3.8 - 0.48		Ile His Gly Asp		463.1920272	1	8.9285	1.83E-13	3.18E-14	Infinity		x	x	x	x
8.93_463.1920m/z	16524		M+2Na-H	C21H30N4O5	37.8	0	-1.812011802			91.40719581	100 - 24.7 - 3.95 - 0.475		Thr Leu Trp		463.1920272	1	8.9285	1.83E-13	3.18E-14	Infinity		x	x	x	x
8.93_463.1920m/z	16669		M+2Na-H	C21H30N4O5	37.8	0	-1.812011802			91.40719581	100 - 24.7 - 3.95 - 0.475		Thr Ile Trp		463.1920272	1	8.9285	1.83E-13	3.18E-14	Infinity		x	x	x	x
8.93_463.1920m/z	16684		M+2Na-H	C21H30N4O5	37.8	0	-1.812011802			91.40719581	100 - 24.7 - 3.95 - 0.475		Trp Leu Thr		463.1920272	1	8.9285	1.83E-13	3.18E-14	Infinity		x	x	x	x
8.93_463.1920m/z	16716		M+2Na-H	C21H30N4O5	37.8	0	-1.812011802			91.40719581	100 - 24.7 - 3.95 - 0.475		Ile Thr Trp		463.1920272	1	8.9285	1.83E-13	3.18E-14	Infinity		x	x	x	x
8.93_463.1920m/z	17493		M+2Na-H	C21H30N4O5	37.8	0	-1.812011802			91.40719581	100 - 24.7 - 3.95 - 0.475		Trp Ile Thr		463.1920272	1	8.9285	1.83E-13	3.18E-14	Infinity		x	x	x	x
8.93_463.1920m/z	176385		M+Na	C18H28N6O7	38.2	0	1.951928913			93.29034776	100 - 22.2 - 3.8 - 0.48		Leu Asp Gly His		463.1920272	1	8.9285	1.83E-13	3.18E-14	Infinity		x	x	x	x
8.93_463.1920m/z	176404		M+Na	C18H28N6O7	38.2	0	1.951928913			93.29034776	100 - 22.2 - 3.8 - 0.48		Leu Asp His Gly		463.1920272	1	8.9285	1.83E-13	3.18E-14	Infinity		x	x	x	x
8.93_463.1920m/z	177525		M+Na	C18H28N6O7	38.2	0	1.951928913			93.29034776	100 - 22.2 - 3.8 - 0.48		Leu Gly Asp His		463.1920272	1	8.9285	1.83E-13	3.18E-14	Infinity		x	x	x	x
8.93_463.1920m/z	177601		M+Na	C18H28N6O7	38.2	0	1.951928913			93.29034776	100 - 22.2 - 3.8 - 0.48		Leu Gly His Asp		463.1920272	1	8.9285	1.83E-13	3.18E-14	Infinity		x	x	x	x
8.93_463.1920m/z	177924		M+Na	C18H28N6O7	38.2	0	1.951928913			93.29034776	100 - 22.2 - 3.8 - 0.48		Leu His Asp Gly		463.1920272	1	8.9285	1.83E-13	3.18E-14	Infinity		x	x	x	x
8.93_463.1920m/z	177981		M+Na	C18H28N6O7	38.2	0	1.951928913			93.29034776	100 - 22.2 - 3.8 - 0.48		Leu His Gly Asp		463.1920272	1	8.9285	1.83E-13	3.18E-14	Infinity		x	x	x	x
8.93_463.1920m/z	196131		M+Na	C18H28N6O7	38.2	0	1.951928913			93.29034776	100 - 22.2 - 3.8 - 0.48		Asn Asn Pro Pro		463.1920272	1	8.9285	1.83E-13	3.18E-14	Infinity		x	x	x	x
8.93_463.1920m/z	196511		M+Na	C18H28N6O7	38.2	0	1.951928913			93.29034776	100 - 22.2 - 3.8 - 0.48		Asn Pro Asn Pro		463.1920272	1	8.9285	1.83E-13	3.18E-14	Infinity		x	x	x	x
8.93_463.1920m/z	196530		M+Na	C18H28N6O7	38.2	0	1.951928913			93.29034776	100 - 22.2 - 3.8 - 0.48		Asn Pro Pro Asn		463.1920272	1	8.9285	1.83E-13	3.18E-14	Infinity		x	x	x	x
8.93_463.1920m/z	201196		M+2Na-H	C21H30N4O5	37.8	0	-1.812011802			91.40719581	100 - 24.7 - 3.95 - 0.475		Pro Phe Gly Val		463.1920272	1	8.9285	1.83E-13	3.18E-14	Infinity		x	x	x	x
8.93_463.1920m/z	201424		M+2Na-H	C21H30N4O5	37.8	0	-1.812011802			91.40719581	100 - 24.7 - 3.95 - 0.475		Pro Phe Val Gly		463.1920272	1	8.9285	1.83E-13	3.18E-14	Infinity		x	x	x	x
8.93_463.1920m/z	201576		M+2Na-H	C21H30N4O5	37.8	0	-1.812011802			91.40719581	100 - 24.7 - 3.95 - 0.475		Pro Gly Phe Val		463.1920272	1	8.9285	1.83E-13	3.18E-14	Infinity		x	x	x	x
8.93_463.1920m/z	201823		M+2Na-H	C21H30N4O5	37.8	0	-1.812011802			91.40719581	100 - 24.7 - 3.95 - 0.475		Pro Gly Val Phe		463.1920272	1	8.9285	1.83E-13	3.18E-14	Infinity		x	x	x	x
8.93_463.1920m/z	202195		M+Na	C18H28N6O7	38.2	0	1.951928913			93.29034776	100 - 22.2 - 3.8 - 0.48		Pro His Ser Thr		463.1920272	1	8.9285	1.83E-13	3.18E-14	Infinity		x	x	x	x
8.93_463.1920m/z	202214		M+Na	C18H28N6O7	38.2	0	1.951928913			93.29034776	100 - 22.2 - 3.8 - 0.48		Pro His Thr Ser		463.1920272	1	8.9285	1.83E-13	3.18E-14	Infinity		x	x	x	x
8.93_463.1920m/z	204111		M+Na	C18H28N6O7	38.2	0	1.951928913			93.29034776	100 - 22.2 - 3.8 - 0.48		Pro Asn Asn Pro		463.1920272	1	8.9285	1.83E-13	3.18E-14	Infinity		x	x	x	x
8.93_463.1920m/z	204130		M+Na	C18H28N6O7	38.2	0	1.951928913			93.29034776	100 - 22.2 - 3.8 - 0.48		Pro Asn Pro Asn		463.1920272	1	8.9285	1.83E-13	3.18E-14	Infinity		x	x	x	x
8.93_463.1920m/z	204510		M+Na	C18H28N6O7	38.2	0	1.951928913			93.29034776	100 - 22.2 - 3.8 - 0.48		Pro Pro Asn Asn		463.1920272	1	8.9285	1.83E-13	3.18E-14	Infinity		x	x	x	x
8.93_463.1920m/z	205615		M+Na	C18H28N6O7	38.2	0	1.951928913			93.29034776	100 - 22.2 - 3.8 - 0.48		Pro Ser His Thr		463.1920272	1	8.9285	1.83E-13	3.18E-14	Infinity		x	x	x	x
8.93_463.1920m/z	205805		M+Na	C18H28N6O7	38.2	0	1.951928913			93.29034776	100 - 22.2 - 3.8 - 0.48		Pro Ser Thr His		463.1920272	1	8.9285	1.83E-13	3.18E-14	Infinity		x	x	x	x
8.93_463.1920m/z	206014		M+Na	C18H28N6O7	38.2	0	1.951928913			93.29034776	100 - 22.2 - 3.8 - 0.48		Pro Thr His Ser		463.1920272	1	8.9285	1.83E-13	3.18E-14	Infinity		x	x	x	x
8.93_463.1920m/z	206185		M+Na	C18H28N6O7	38.2	0	1.951928913			93.29034776	100 - 22.2 - 3.8 - 0.48		Pro Thr Ser His		463.1920272	1	8.9285	1.83E-13	3.18E-14	Infinity		x	x	x	x
8.93_463.1920m/z	206364		M+2Na-H	C21H30N4O5	37.8	0	-1.812011802			91.40719581	100 - 24.7 - 3.95 - 0.475		Pro Val Phe Gly		463.1920272	1	8.9285	1.83E-13	3.18E-14	Infinity		x	x	x	x
8.93_463.1920m/z	206383		M+2Na-H	C21H30N4O5	37.8	0	-1.812011802			91.40719581	100 - 24.7 - 3.95 - 0.475		Pro Val Gly Phe		463.1920272	1	8.9285	1.83E-13	3.18E-14	Infinity		x	x	x	x
8.93_463.1920m/z	20859		M+2Na-H	C21H30N4O5	37.8	0	-1.812011802			91.40719581	100 - 24.7 - 3.95 - 0.475		Trp Thr Leu		463.1920272	1	8.9285	1.83E-13	3.18E-14	Infinity		x	x	x	x
8.93_463.1920m/z	22559		M+2Na-H	C21H30N4O5	37.8	0	-1.812011802			91.40719581	100 - 24.7 - 3.95 - 0.475		Leu Trp Thr		463.1920272	1	8.9285	1.83E-13	3.18E-14	Infinity		x	x	x	x
8.93_463.1920m/z	226135		M+Na	C18H28N6O7	38.2	0	1.951928913			93.29034776	100 - 22.2 - 3.8 - 0.48		Ser His Pro Thr		463.1920272	1	8.9285	1.83E-13	3.18E-14	Infinity		x	x	x	x
8.93_463.1920m/z	226211		M+Na	C18H28N6O7	38.2	0	1.951928913			93.29034776	100 - 22.2 - 3.8 - 0.48		Ser His Thr Pro		463.1920272	1	8.9285	1.83E-13	3.18E-14	Infinity		x	x	x	x
8.93_463.1920m/z	228415		M+Na	C18H28N6O7	38.2	0	1.951928913			93.29034776	100 - 22.2 - 3.8 - 0.48		Ser Pro His Thr		463.1920272	1	8.9285	1.83E-13	3.18E-14	Infinity		x	x	x	x
8.93_463.1920m/z	228605		M+Na	C18H28N6O7	38.2	0	1.951928913			93.29034776	100 - 22.2 - 3.8 - 0.48		Ser Pro Thr His		463.1920272	1	8.9285	1.83E-13	3.18E-14	Infinity		x	x	x	x
8.93_463.1920m/z	230011		M+Na	C18H28N6O7	38.2	0	1.951928913			93.29034776	100 - 22.2 - 3.8 - 0.48		Ser Thr His Pro		463.1920272	1	8.9285	1.83E-13	3.18E-14	Infinity		x	x	x	x
8.93_463.1920m/z	230125		M+Na	C18H28N6O7	38.2	0	1.951928913			93.29034776	100 - 22.2 - 3.8 - 0.48		Ser Thr Pro His		463.1920272	1	8.9285	1.83E-13	3.18E-14	Infinity		x	x	x	x
8.93_463.1920m/z	234134		M+Na	C18H28N6O7	38.2	0	1.951928913			93.29034776	100 - 22.2 - 3.8 - 0.48		Thr His Pro Ser		463.1920272	1	8.9285	1.83E-13	3.18E-14	Infinity		x	x	x	x
8.93_463.1920m/z	234191		M+Na	C18H28N6O7	38.2	0	1.951928913			93.29034776	100 - 22.2 - 3.8 - 0.48		Thr His Ser Pro		463.1920272	1	8.9285	1.83E-13	3.18E-14	Infinity		x	x	x	x
8.93_463.1920m/z	23498		M+2Na-H	C21H30N4O5	37.8	0	-1.812011802			91.40719581	100 - 24.7 - 3.95 - 0.475		Thr Trp Leu		463.1920272	1	8.9285	1.83E-13	3.18E-14	Infinity		x	x	x	x
8.93_463.1920m/z	2351		2M+Na	C12H13FN2O	38.9	0	0.963135288			95.59748119	100 - 13.9 - 1.1		1,2-Benzisoxazole, 6-fluoro-3-(4-piperidinyl)-		463.1920272	1	8.9285	1.83E-13	3.18E-14	Infinity		x	x	x	x
8.93_463.1920m/z	23609		M+2Na-H	C21H30N4O5	37.8	0	-1.812011802			91.40719581	100 - 24.7 - 3.95 - 0.475		Leu Thr Trp		463.1920272	1	8.9285	1.83E-13	3.18E-14	Infinity		x	x	x	x
8.93_463.1920m/z	236414		M+Na	C18H28N6O7	38.2	0	1.951928913			93.29034776	100 - 22.2 - 3.8 - 0.48		Thr Pro His Ser		463.1920272	1	8.9285	1.83E-13	3.18E-14	Infinity		x	x	x	x
8.93_463.1920m/z	236585		M+Na	C18H28N6O7	38.2	0	1.951928913			93.29034776	100 - 22.2 - 3.8 - 0.48		Thr Pro Ser His		463.1920272	1	8.9285	1.83E-13	3.18E-14	Infinity		x	x	x	x
8.93_463.1920m/z	237611		M+Na	C18H28N6O7	38.2	0	1.951928913			93.29034776	100 - 22.2 - 3.8 - 0.48		Thr Ser His Pro		463.1920272	1	8.9285	1.83E-13	3.18E-14	Infinity		x	x	x	x
8.93_463.1920m/z	237725		M+Na	C18H28N6O7	38.2	0	1.951928913			93.29034776	100 - 22.2 - 3.8 - 0.48		Thr Ser Pro His		463.1920272	1	8.9285	1.83E-13	3.18E-14	Infinity		x	x	x	x
8.93_463.1920m/z	239525		M+Na	C18H28N6O7	38.2	0	1.951928913			93.29034776	100 - 22.2 - 3.8 - 0.48		Val Ala Asp His		463.1920272	1	8.9285	1.83E-13	3.18E-14	Infinity		x	x	x	x
8.93_463.1920m/z	239601		M+Na	C18H28N6O7	38.2	0	1.951928913			93.29034776	100 - 22.2 - 3.8 - 0.48		Val Ala His Asp		463.1920272	1	8.9285	1.83E-13	3.18E-14	Infinity		x	x	x	x
8.93_463.1920m/z	240285		M+Na	C18H28N6O7	38.2	0	1.951928913			93.29034776	100 - 22.2 - 3.8 - 0.48		Val Asp Ala His		463.1920272	1	8.9285	1.83E-13	3.18E-14	Infinity		x	x	x	x
8.93_463.1920m/z	240399		M+Na	C18H28N6O7	38.2	0	1.951928913			93.29034776	100 - 22.2 - 3.8 - 0.48		Val Asp His Ala		463.1920272	1	8.9285	1.83E-13	3.18E-14	Infinity		x	x	x	x
8.93_463.1920m/z	240785		M+Na	C18H28N6O7	38.2	0	1.951928913			93.29034776	100 - 22.2 - 3.8 - 0.48		Val Glu Gly His		463.1920272	1	8.9285	1.83E-13	3.18E-14	Infinity		x	x	x	x
8.93_463.1920m/z	240804		M+Na	C18H28N6O7	38.2	0	1.951928913			93.29034776	100 - 22.2 - 3.8 - 0.48		Val Glu His Gly		463.1920272	1	8.9285	1.83E-13	3.18E-14	Infinity		x	x	x	x
8.93_463.1920m/z	241191		M+2Na-H	C21H30N4O5	37.8	0	-1.812011802			91.40719581	100 - 24.7 - 3.95 - 0.475		Val Phe Gly Pro		463.1920272	1	8.9285	1.83E-13	3.18E-14	Infinity		x	x	x	x
8.93_463.1920m/z	241324		M+2Na-H	C21H30N4O5	37.8	0	-1.812011802			91.40719581	100 - 24.7 - 3.95 - 0.475		Val Phe Pro Gly		463.1920272	1	8.9285	1.83E-13	3.18E-14	Infinity		x	x	x	x
8.93_463.1920m/z	241545		M+Na	C18H28N6O7	38.2	0	1.951928913			93.29034776	100 - 22.2 - 3.8 - 0.48		Val Gly Glu His		463.1920272	1	8.9285	1.83E-13	3.18E-14	Infinity		x	x	x	x
8.93_463.1920m/z	241571		M+2Na-H	C21H30N4O5	37.8	0	-1.812011802			91.40719581	100 - 24.7 - 3.95 - 0.475		Val Gly Phe Pro		463.1920272	1	8.9285	1.83E-13	3.18E-14	Infinity		x	x	x	x
8.93_463.1920m/z	241602		M+Na	C18H28N6O7	38.2	0	1.951928913			93.29034776	100 - 22.2 - 3.8 - 0.48		Val Gly His Glu		463.1920272	1	8.9285	1.83E-13	3.18E-14	Infinity		x	x	x	x
8.93_463.1920m/z	241723		M+2Na-H	C21H30N4O5	37.8	0	-1.812011802			91.40719581	100 - 24.7 - 3.95 - 0.475		Val Gly Pro Phe		463.1920272	1	8.9285	1.83E-13	3.18E-14	Infinity		x	x	x	x
8.93_463.1920m/z	241881		M+Na	C18H28N6O7	38.2	0	1.951928913			93.29034776	100 - 22.2 - 3.8 - 0.48		Val His Ala Asp		463.1920272	1	8.9285	1.83E-13	3.18E-14	Infinity		x	x	x	x
8.93_463.1920m/z	241919		M+Na	C18H28N6O7	38.2	0	1.951928913			93.29034776	100 - 22.2 - 3.8 - 0.48		Val His Asp Ala		463.1920272	1	8.9285	1.83E-13	3.18E-14	Infinity		x	x	x	x
8.93_463.1920m/z	241944		M+Na	C18H28N6O7	38.2	0	1.951928913			93.29034776	100 - 22.2 - 3.8 - 0.48		Val His Glu Gly		463.1920272	1	8.9285	1.83E-13	3.18E-14	Infinity		x	x	x	x
8.93_463.1920m/z	241982		M+Na	C18H28N6O7	38.2	0	1.951928913			93.29034776	100 - 22.2 - 3.8 - 0.48		Val His Gly Glu		463.1920272	1	8.9285	1.83E-13	3.18E-14	Infinity		x	x	x	x
8.93_463.1920m/z	244364		M+2Na-H	C21H30N4O5	37.8	0	-1.812011802			91.40719581	100 - 24.7 - 3.95 - 0.475		Val Pro Phe Gly		463.1920272	1	8.9285	1.83E-13	3.18E-14	Infinity		x	x	x	x
8.93_463.1920m/z	244383		M+2Na-H	C21H30N4O5	37.8	0	-1.812011802			91.40719581	100 - 24.7 - 3.95 - 0.475		Val Pro Gly Phe		463.1920272	1	8.9285	1.83E-13	3.18E-14	Infinity		x	x	x	x
8.93_463.1920m/z	85439		M+H-2H2O	C32H26N4O2	36.2	0	0.610259023			81.86127367	100 - 36.4 - 6.86 - 0.889	http://nonlinear.com/redirect/outbound?p=hmdb&param=HMDB15010	Conivaptan		463.1920272	1	8.9285	1.83E-13	3.18E-14	Infinity		x	x	x	x
8.49_377.1117m/z	103935		M+H-H2O	C13H22N4O8S	38.8	0	-2.257117297			96.6695095	100 - 16.9 - 7.51 - 1.07 - 0.186		Ala Cys Asp Ser		377.1116569	1	8.488966667	2.91E-13	5.00E-14	Infinity		x	x	x	x
8.49_377.1117m/z	104182		M+H-H2O	C13H22N4O8S	38.8	0	-2.257117297			96.6695095	100 - 16.9 - 7.51 - 1.07 - 0.186		Ala Cys Ser Asp		377.1116569	1	8.488966667	2.91E-13	5.00E-14	Infinity		x	x	x	x
8.49_377.1117m/z	104315		M+H-H2O	C13H22N4O8S	38.8	0	-2.257117297			96.6695095	100 - 16.9 - 7.51 - 1.07 - 0.186		Ala Asp Cys Ser		377.1116569	1	8.488966667	2.91E-13	5.00E-14	Infinity		x	x	x	x
8.49_377.1117m/z	104581		M+H-H2O	C13H22N4O8S	38.8	0	-2.257117297			96.6695095	100 - 16.9 - 7.51 - 1.07 - 0.186		Ala Asp Ser Cys		377.1116569	1	8.488966667	2.91E-13	5.00E-14	Infinity		x	x	x	x
8.49_377.1117m/z	109502		M+H-H2O	C13H22N4O8S	38.8	0	-2.257117297			96.6695095	100 - 16.9 - 7.51 - 1.07 - 0.186		Ala Ser Cys Asp		377.1116569	1	8.488966667	2.91E-13	5.00E-14	Infinity		x	x	x	x
8.49_377.1117m/z	109521		M+H-H2O	C13H22N4O8S	38.8	0	-2.257117297			96.6695095	100 - 16.9 - 7.51 - 1.07 - 0.186		Ala Ser Asp Cys		377.1116569	1	8.488966667	2.91E-13	5.00E-14	Infinity		x	x	x	x
8.49_377.1117m/z	111535		M+H-H2O	C13H22N4O8S	38.8	0	-2.257117297			96.6695095	100 - 16.9 - 7.51 - 1.07 - 0.186		Cys Ala Asp Ser		377.1116569	1	8.488966667	2.91E-13	5.00E-14	Infinity		x	x	x	x
8.49_377.1117m/z	111782		M+H-H2O	C13H22N4O8S	38.8	0	-2.257117297			96.6695095	100 - 16.9 - 7.51 - 1.07 - 0.186		Cys Ala Ser Asp		377.1116569	1	8.488966667	2.91E-13	5.00E-14	Infinity		x	x	x	x
8.49_377.1117m/z	112295		M+H-H2O	C13H22N4O8S	38.8	0	-2.257117297			96.6695095	100 - 16.9 - 7.51 - 1.07 - 0.186		Cys Asp Ala Ser		377.1116569	1	8.488966667	2.91E-13	5.00E-14	Infinity		x	x	x	x
8.49_377.1117m/z	112396		M+H-H2O	C13H22N4O8S	38.8	0	-2.257117297			96.6695095	100 - 16.9 - 7.51 - 1.07 - 0.186		Cys Asp Gly Thr		377.1116569	1	8.488966667	2.91E-13	5.00E-14	Infinity		x	x	x	x
8.49_377.1117m/z	112580		M+H-H2O	C13H22N4O8S	38.8	0	-2.257117297			96.6695095	100 - 16.9 - 7.51 - 1.07 - 0.186		Cys Asp Ser Ala		377.1116569	1	8.488966667	2.91E-13	5.00E-14	Infinity		x	x	x	x
8.49_377.1117m/z	112605		M+H-H2O	C13H22N4O8S	38.8	0	-2.257117297			96.6695095	100 - 16.9 - 7.51 - 1.07 - 0.186		Cys Asp Thr Gly		377.1116569	1	8.488966667	2.91E-13	5.00E-14	Infinity		x	x	x	x
8.49_377.1117m/z	112795		M+H-H2O	C13H22N4O8S	38.8	0	-2.257117297			96.6695095	100 - 16.9 - 7.51 - 1.07 - 0.186		Cys Glu Gly Ser		377.1116569	1	8.488966667	2.91E-13	5.00E-14	Infinity		x	x	x	x
8.49_377.1117m/z	112985		M+H-H2O	C13H22N4O8S	38.8	0	-2.257117297			96.6695095	100 - 16.9 - 7.51 - 1.07 - 0.186		Cys Glu Ser Gly		377.1116569	1	8.488966667	2.91E-13	5.00E-14	Infinity		x	x	x	x
8.49_377.1117m/z	113536		M+H-H2O	C13H22N4O8S	38.8	0	-2.257117297			96.6695095	100 - 16.9 - 7.51 - 1.07 - 0.186		Cys Gly Asp Thr		377.1116569	1	8.488966667	2.91E-13	5.00E-14	Infinity		x	x	x	x
8.49_377.1117m/z	113555		M+H-H2O	C13H22N4O8S	38.8	0	-2.257117297			96.6695095	100 - 16.9 - 7.51 - 1.07 - 0.186		Cys Gly Glu Ser		377.1116569	1	8.488966667	2.91E-13	5.00E-14	Infinity		x	x	x	x
8.49_377.1117m/z	113783		M+H-H2O	C13H22N4O8S	38.8	0	-2.257117297			96.6695095	100 - 16.9 - 7.51 - 1.07 - 0.186		Cys Gly Ser Glu		377.1116569	1	8.488966667	2.91E-13	5.00E-14	Infinity		x	x	x	x
8.49_377.1117m/z	113802		M+H-H2O	C13H22N4O8S	38.8	0	-2.257117297			96.6695095	100 - 16.9 - 7.51 - 1.07 - 0.186		Cys Gly Thr Asp		377.1116569	1	8.488966667	2.91E-13	5.00E-14	Infinity		x	x	x	x
8.49_377.1117m/z	117482		M+H-H2O	C13H22N4O8S	38.8	0	-2.257117297			96.6695095	100 - 16.9 - 7.51 - 1.07 - 0.186		Cys Ser Ala Asp		377.1116569	1	8.488966667	2.91E-13	5.00E-14	Infinity		x	x	x	x
8.49_377.1117m/z	117520		M+H-H2O	C13H22N4O8S	38.8	0	-2.257117297			96.6695095	100 - 16.9 - 7.51 - 1.07 - 0.186		Cys Ser Asp Ala		377.1116569	1	8.488966667	2.91E-13	5.00E-14	Infinity		x	x	x	x
8.49_377.1117m/z	117545		M+H-H2O	C13H22N4O8S	38.8	0	-2.257117297			96.6695095	100 - 16.9 - 7.51 - 1.07 - 0.186		Cys Ser Glu Gly		377.1116569	1	8.488966667	2.91E-13	5.00E-14	Infinity		x	x	x	x
8.49_377.1117m/z	117583		M+H-H2O	C13H22N4O8S	38.8	0	-2.257117297			96.6695095	100 - 16.9 - 7.51 - 1.07 - 0.186		Cys Ser Gly Glu		377.1116569	1	8.488966667	2.91E-13	5.00E-14	Infinity		x	x	x	x
8.49_377.1117m/z	117925		M+H-H2O	C13H22N4O8S	38.8	0	-2.257117297			96.6695095	100 - 16.9 - 7.51 - 1.07 - 0.186		Cys Thr Asp Gly		377.1116569	1	8.488966667	2.91E-13	5.00E-14	Infinity		x	x	x	x
8.49_377.1117m/z	117982		M+H-H2O	C13H22N4O8S	38.8	0	-2.257117297			96.6695095	100 - 16.9 - 7.51 - 1.07 - 0.186		Cys Thr Gly Asp		377.1116569	1	8.488966667	2.91E-13	5.00E-14	Infinity		x	x	x	x
8.49_377.1117m/z	119515		M+H-H2O	C13H22N4O8S	38.8	0	-2.257117297			96.6695095	100 - 16.9 - 7.51 - 1.07 - 0.186		Asp Ala Cys Ser		377.1116569	1	8.488966667	2.91E-13	5.00E-14	Infinity		x	x	x	x
8.49_377.1117m/z	119781		M+H-H2O	C13H22N4O8S	38.8	0	-2.257117297			96.6695095	100 - 16.9 - 7.51 - 1.07 - 0.186		Asp Ala Ser Cys		377.1116569	1	8.488966667	2.91E-13	5.00E-14	Infinity		x	x	x	x
8.49_377.1117m/z	119895		M+H-H2O	C13H22N4O8S	38.8	0	-2.257117297			96.6695095	100 - 16.9 - 7.51 - 1.07 - 0.186		Asp Cys Ala Ser		377.1116569	1	8.488966667	2.91E-13	5.00E-14	Infinity		x	x	x	x
8.49_377.1117m/z	119996		M+H-H2O	C13H22N4O8S	38.8	0	-2.257117297			96.6695095	100 - 16.9 - 7.51 - 1.07 - 0.186		Asp Cys Gly Thr		377.1116569	1	8.488966667	2.91E-13	5.00E-14	Infinity		x	x	x	x
8.49_377.1117m/z	120180		M+H-H2O	C13H22N4O8S	38.8	0	-2.257117297			96.6695095	100 - 16.9 - 7.51 - 1.07 - 0.186		Asp Cys Ser Ala		377.1116569	1	8.488966667	2.91E-13	5.00E-14	Infinity		x	x	x	x
8.49_377.1117m/z	120205		M+H-H2O	C13H22N4O8S	38.8	0	-2.257117297			96.6695095	100 - 16.9 - 7.51 - 1.07 - 0.186		Asp Cys Thr Gly		377.1116569	1	8.488966667	2.91E-13	5.00E-14	Infinity		x	x	x	x
8.49_377.1117m/z	121516		M+H-H2O	C13H22N4O8S	38.8	0	-2.257117297			96.6695095	100 - 16.9 - 7.51 - 1.07 - 0.186		Asp Gly Cys Thr		377.1116569	1	8.488966667	2.91E-13	5.00E-14	Infinity		x	x	x	x
8.49_377.1117m/z	121801		M+H-H2O	C13H22N4O8S	38.8	0	-2.257117297			96.6695095	100 - 16.9 - 7.51 - 1.07 - 0.186		Asp Gly Thr Cys		377.1116569	1	8.488966667	2.91E-13	5.00E-14	Infinity		x	x	x	x
8.49_377.1117m/z	125481		M+H-H2O	C13H22N4O8S	38.8	0	-2.257117297			96.6695095	100 - 16.9 - 7.51 - 1.07 - 0.186		Asp Ser Ala Cys		377.1116569	1	8.488966667	2.91E-13	5.00E-14	Infinity		x	x	x	x
8.49_377.1117m/z	125500		M+H-H2O	C13H22N4O8S	38.8	0	-2.257117297			96.6695095	100 - 16.9 - 7.51 - 1.07 - 0.186		Asp Ser Cys Ala		377.1116569	1	8.488966667	2.91E-13	5.00E-14	Infinity		x	x	x	x
8.49_377.1117m/z	125905		M+H-H2O	C13H22N4O8S	38.8	0	-2.257117297			96.6695095	100 - 16.9 - 7.51 - 1.07 - 0.186		Asp Thr Cys Gly		377.1116569	1	8.488966667	2.91E-13	5.00E-14	Infinity		x	x	x	x
8.49_377.1117m/z	125981		M+H-H2O	C13H22N4O8S	38.8	0	-2.257117297			96.6695095	100 - 16.9 - 7.51 - 1.07 - 0.186		Asp Thr Gly Cys		377.1116569	1	8.488966667	2.91E-13	5.00E-14	Infinity		x	x	x	x
8.49_377.1117m/z	127995		M+H-H2O	C13H22N4O8S	38.8	0	-2.257117298			96.6695095	100 - 16.9 - 7.51 - 1.07 - 0.186		Glu Cys Gly Ser		377.1116569	1	8.488966667	2.91E-13	5.00E-14	Infinity		x	x	x	x
8.49_377.1117m/z	128185		M+H-H2O	C13H22N4O8S	38.8	0	-2.257117298			96.6695095	100 - 16.9 - 7.51 - 1.07 - 0.186		Glu Cys Ser Gly		377.1116569	1	8.488966667	2.91E-13	5.00E-14	Infinity		x	x	x	x
8.49_377.1117m/z	129515		M+H-H2O	C13H22N4O8S	38.8	0	-2.257117297			96.6695095	100 - 16.9 - 7.51 - 1.07 - 0.186		Glu Gly Cys Ser		377.1116569	1	8.488966667	2.91E-13	5.00E-14	Infinity		x	x	x	x
8.49_377.1117m/z	129781		M+H-H2O	C13H22N4O8S	38.8	0	-2.257117297			96.6695095	100 - 16.9 - 7.51 - 1.07 - 0.186		Glu Gly Ser Cys		377.1116569	1	8.488966667	2.91E-13	5.00E-14	Infinity		x	x	x	x
8.49_377.1117m/z	133505		M+H-H2O	C13H22N4O8S	38.8	0	-2.257117298			96.6695095	100 - 16.9 - 7.51 - 1.07 - 0.186		Glu Ser Cys Gly		377.1116569	1	8.488966667	2.91E-13	5.00E-14	Infinity		x	x	x	x
8.49_377.1117m/z	133581		M+H-H2O	C13H22N4O8S	38.8	0	-2.257117297			96.6695095	100 - 16.9 - 7.51 - 1.07 - 0.186		Glu Ser Gly Cys		377.1116569	1	8.488966667	2.91E-13	5.00E-14	Infinity		x	x	x	x
8.49_377.1117m/z	143935		M+H-H2O	C13H22N4O8S	38.8	0	-2.257117297			96.6695095	100 - 16.9 - 7.51 - 1.07 - 0.186		Gly Cys Asp Thr		377.1116569	1	8.488966667	2.91E-13	5.00E-14	Infinity		x	x	x	x
8.49_377.1117m/z	143954		M+H-H2O	C13H22N4O8S	38.8	0	-2.257117297			96.6695095	100 - 16.9 - 7.51 - 1.07 - 0.186		Gly Cys Glu Ser		377.1116569	1	8.488966667	2.91E-13	5.00E-14	Infinity		x	x	x	x
8.49_377.1117m/z	144182		M+H-H2O	C13H22N4O8S	38.8	0	-2.257117297			96.6695095	100 - 16.9 - 7.51 - 1.07 - 0.186		Gly Cys Ser Glu		377.1116569	1	8.488966667	2.91E-13	5.00E-14	Infinity		x	x	x	x
8.49_377.1117m/z	144201		M+H-H2O	C13H22N4O8S	38.8	0	-2.257117297			96.6695095	100 - 16.9 - 7.51 - 1.07 - 0.186		Gly Cys Thr Asp		377.1116569	1	8.488966667	2.91E-13	5.00E-14	Infinity		x	x	x	x
8.49_377.1117m/z	144315		M+H-H2O	C13H22N4O8S	38.8	0	-2.257117297			96.6695095	100 - 16.9 - 7.51 - 1.07 - 0.186		Gly Asp Cys Thr		377.1116569	1	8.488966667	2.91E-13	5.00E-14	Infinity		x	x	x	x
8.49_377.1117m/z	144600		M+H-H2O	C13H22N4O8S	38.8	0	-2.257117297			96.6695095	100 - 16.9 - 7.51 - 1.07 - 0.186		Gly Asp Thr Cys		377.1116569	1	8.488966667	2.91E-13	5.00E-14	Infinity		x	x	x	x
8.49_377.1117m/z	144714		M+H-H2O	C13H22N4O8S	38.8	0	-2.257117297			96.6695095	100 - 16.9 - 7.51 - 1.07 - 0.186		Gly Glu Cys Ser		377.1116569	1	8.488966667	2.91E-13	5.00E-14	Infinity		x	x	x	x
8.49_377.1117m/z	144980		M+H-H2O	C13H22N4O8S	38.8	0	-2.257117297			96.6695095	100 - 16.9 - 7.51 - 1.07 - 0.186		Gly Glu Ser Cys		377.1116569	1	8.488966667	2.91E-13	5.00E-14	Infinity		x	x	x	x
8.49_377.1117m/z	149502		M+H-H2O	C13H22N4O8S	38.8	0	-2.257117297			96.6695095	100 - 16.9 - 7.51 - 1.07 - 0.186		Gly Ser Cys Glu		377.1116569	1	8.488966667	2.91E-13	5.00E-14	Infinity		x	x	x	x
8.49_377.1117m/z	149540		M+H-H2O	C13H22N4O8S	38.8	0	-2.257117297			96.6695095	100 - 16.9 - 7.51 - 1.07 - 0.186		Gly Ser Glu Cys		377.1116569	1	8.488966667	2.91E-13	5.00E-14	Infinity		x	x	x	x
8.49_377.1117m/z	149901		M+H-H2O	C13H22N4O8S	38.8	0	-2.257117297			96.6695095	100 - 16.9 - 7.51 - 1.07 - 0.186		Gly Thr Cys Asp		377.1116569	1	8.488966667	2.91E-13	5.00E-14	Infinity		x	x	x	x
8.49_377.1117m/z	149920		M+H-H2O	C13H22N4O8S	38.8	0	-2.257117297			96.6695095	100 - 16.9 - 7.51 - 1.07 - 0.186		Gly Thr Asp Cys		377.1116569	1	8.488966667	2.91E-13	5.00E-14	Infinity		x	x	x	x
8.49_377.1117m/z	223501		M+H-H2O	C13H22N4O8S	38.8	0	-2.257117297			96.6695095	100 - 16.9 - 7.51 - 1.07 - 0.186		Ser Ala Cys Asp		377.1116569	1	8.488966667	2.91E-13	5.00E-14	Infinity		x	x	x	x
8.49_377.1117m/z	223520		M+H-H2O	C13H22N4O8S	38.8	0	-2.257117297			96.6695095	100 - 16.9 - 7.51 - 1.07 - 0.186		Ser Ala Asp Cys		377.1116569	1	8.488966667	2.91E-13	5.00E-14	Infinity		x	x	x	x
8.49_377.1117m/z	223881		M+H-H2O	C13H22N4O8S	38.8	0	-2.257117297			96.6695095	100 - 16.9 - 7.51 - 1.07 - 0.186		Ser Cys Ala Asp		377.1116569	1	8.488966667	2.91E-13	5.00E-14	Infinity		x	x	x	x
8.49_377.1117m/z	223919		M+H-H2O	C13H22N4O8S	38.8	0	-2.257117297			96.6695095	100 - 16.9 - 7.51 - 1.07 - 0.186		Ser Cys Asp Ala		377.1116569	1	8.488966667	2.91E-13	5.00E-14	Infinity		x	x	x	x
8.49_377.1117m/z	223944		M+H-H2O	C13H22N4O8S	38.8	0	-2.257117297			96.6695095	100 - 16.9 - 7.51 - 1.07 - 0.186		Ser Cys Glu Gly		377.1116569	1	8.488966667	2.91E-13	5.00E-14	Infinity		x	x	x	x
8.49_377.1117m/z	223982		M+H-H2O	C13H22N4O8S	38.8	0	-2.257117297			96.6695095	100 - 16.9 - 7.51 - 1.07 - 0.186		Ser Cys Gly Glu		377.1116569	1	8.488966667	2.91E-13	5.00E-14	Infinity		x	x	x	x
8.49_377.1117m/z	224280		M+H-H2O	C13H22N4O8S	38.8	0	-2.257117297			96.6695095	100 - 16.9 - 7.51 - 1.07 - 0.186		Ser Asp Ala Cys		377.1116569	1	8.488966667	2.91E-13	5.00E-14	Infinity		x	x	x	x
8.49_377.1117m/z	224299		M+H-H2O	C13H22N4O8S	38.8	0	-2.257117297			96.6695095	100 - 16.9 - 7.51 - 1.07 - 0.186		Ser Asp Cys Ala		377.1116569	1	8.488966667	2.91E-13	5.00E-14	Infinity		x	x	x	x
8.49_377.1117m/z	224704		M+H-H2O	C13H22N4O8S	38.8	0	-2.257117297			96.6695095	100 - 16.9 - 7.51 - 1.07 - 0.186		Ser Glu Cys Gly		377.1116569	1	8.488966667	2.91E-13	5.00E-14	Infinity		x	x	x	x
8.49_377.1117m/z	224780		M+H-H2O	C13H22N4O8S	38.8	0	-2.257117297			96.6695095	100 - 16.9 - 7.51 - 1.07 - 0.186		Ser Glu Gly Cys		377.1116569	1	8.488966667	2.91E-13	5.00E-14	Infinity		x	x	x	x
8.49_377.1117m/z	225502		M+H-H2O	C13H22N4O8S	38.8	0	-2.257117297			96.6695095	100 - 16.9 - 7.51 - 1.07 - 0.186		Ser Gly Cys Glu		377.1116569	1	8.488966667	2.91E-13	5.00E-14	Infinity		x	x	x	x
8.49_377.1117m/z	225540		M+H-H2O	C13H22N4O8S	38.8	0	-2.257117297			96.6695095	100 - 16.9 - 7.51 - 1.07 - 0.186		Ser Gly Glu Cys		377.1116569	1	8.488966667	2.91E-13	5.00E-14	Infinity		x	x	x	x
8.49_377.1117m/z	231924		M+H-H2O	C13H22N4O8S	38.8	0	-2.257117297			96.6695095	100 - 16.9 - 7.51 - 1.07 - 0.186		Thr Cys Asp Gly		377.1116569	1	8.488966667	2.91E-13	5.00E-14	Infinity		x	x	x	x
8.49_377.1117m/z	231981		M+H-H2O	C13H22N4O8S	38.8	0	-2.257117297			96.6695095	100 - 16.9 - 7.51 - 1.07 - 0.186		Thr Cys Gly Asp		377.1116569	1	8.488966667	2.91E-13	5.00E-14	Infinity		x	x	x	x
8.49_377.1117m/z	232304		M+H-H2O	C13H22N4O8S	38.8	0	-2.257117297			96.6695095	100 - 16.9 - 7.51 - 1.07 - 0.186		Thr Asp Cys Gly		377.1116569	1	8.488966667	2.91E-13	5.00E-14	Infinity		x	x	x	x
8.49_377.1117m/z	232380		M+H-H2O	C13H22N4O8S	38.8	0	-2.257117297			96.6695095	100 - 16.9 - 7.51 - 1.07 - 0.186		Thr Asp Gly Cys		377.1116569	1	8.488966667	2.91E-13	5.00E-14	Infinity		x	x	x	x
8.49_377.1117m/z	233501		M+H-H2O	C13H22N4O8S	38.8	0	-2.257117297			96.6695095	100 - 16.9 - 7.51 - 1.07 - 0.186		Thr Gly Cys Asp		377.1116569	1	8.488966667	2.91E-13	5.00E-14	Infinity		x	x	x	x
8.49_377.1117m/z	233520		M+H-H2O	C13H22N4O8S	38.8	0	-2.257117297			96.6695095	100 - 16.9 - 7.51 - 1.07 - 0.186		Thr Gly Asp Cys		377.1116569	1	8.488966667	2.91E-13	5.00E-14	Infinity		x	x	x	x
8.49_377.1117m/z	3469		M+ACN+H	C11H17N3O7S	38.5	0	-2.654782003			95.41926435	100 - 14.3 - 6.9 - 0.851 - 0.147		S-Formylglutathione		377.1116569	1	8.488966667	2.91E-13	5.00E-14	Infinity		x	x	x	x
8.49_377.1117m/z	68528		M+ACN+Na	C17H15NO5	37.8	0	2.761148661			92.04046842	100 - 19.1 - 2.75 - 0.294		Melicopine		377.1116569	1	8.488966667	2.91E-13	5.00E-14	Infinity		x	x	x	x
8.49_377.1117m/z	70843		M+H-H2O	C20H27BrO3	29.8	0	1.492691073			50.94709178	99.8 - 22 - 100 - 21.7 - 2.87 - 0.283		9-Bromo-17beta-hydroxy-17-methylandrost-4-ene-3,11-dione		377.1116569	1	8.488966667	2.91E-13	5.00E-14	Infinity		x	x	x	x
8.49_377.1117m/z	86154		M+ACN+Na	C17H15NO5	37.8	0	2.761148661			92.04046842	100 - 19.1 - 2.75 - 0.294	http://nonlinear.com/redirect/outbound?p=hmdb&param=HMDB29283	Avenanthramide 1f		377.1116569	1	8.488966667	2.91E-13	5.00E-14	Infinity		x	x	x	x
8.49_377.1117m/z	93135		2M+Na	C10H11NS	38.5	0	-0.012791021			92.71741019	100 - 12.1 - 5.19 - 0.533	http://nonlinear.com/redirect/outbound?p=hmdb&param=HMDB38444	1-Isothiocyanato-3-phenylpropane		377.1116569	1	8.488966667	2.91E-13	5.00E-14	Infinity		x	x	x	x
8.49_377.1117m/z	93555		M+ACN+Na	C17H15NO5	37.8	0	2.761148661			92.04046842	100 - 19.1 - 2.75 - 0.294	http://nonlinear.com/redirect/outbound?p=hmdb&param=HMDB38944	Avenanthramide E		377.1116569	1	8.488966667	2.91E-13	5.00E-14	Infinity		x	x	x	x
8.49_377.1117m/z	96846		M+H	C20H25BrO2	29.8	0	1.564176418			51.10289619	100 - 22 - 100 - 21.6 - 2.66 - 0.237		Ethyl 18-bromooctadec-17-en-5,7,15-triynoate		377.1116569	1	8.488966667	2.91E-13	5.00E-14	Infinity		x	x	x	x
1.23_290.0318m/z	630		2M+3H2O+2H	C7H15Cl2N2O3P	30.9	0	1.954371035			56.89506394	100 - 8.59 - 64.9 - 5.55 - 10.8 - 0.916		4-Hydroxycyclophosphamide		290.0318338	2	1.229883333	3.63E-13	6.17E-14	Infinity		x	x	x	x
1.23_290.0318m/z	632		2M+3H2O+2H	C7H15Cl2N2O3P	30.9	0	1.954371035			56.89506394	100 - 8.59 - 64.9 - 5.55 - 10.8 - 0.916		Aldophosphamide		290.0318338	2	1.229883333	3.63E-13	6.17E-14	Infinity		x	x	x	x
1.23_290.0318m/z	744		2M+3H2O+2H	C7H15Cl2N2O3P	30.9	0	1.954371035			56.89506394	100 - 8.59 - 64.9 - 5.55 - 10.8 - 0.916		4-Hydroxyifosfamide		290.0318338	2	1.229883333	3.63E-13	6.17E-14	Infinity		x	x	x	x
1.23_290.0318m/z	747		2M+3H2O+2H	C7H15Cl2N2O3P	30.9	0	1.954371035			56.89506394	100 - 8.59 - 64.9 - 5.55 - 10.8 - 0.916		Aldoifosfamide		290.0318338	2	1.229883333	3.63E-13	6.17E-14	Infinity		x	x	x	x
7.56_351.2862m/z	35610		M+Na	C20H40O3	37.1	0	-2.20630607			88.01740665	100 - 22.2 - 2.96 - 0.294		3R-hydroxy-eicosanoic acid		351.2862415	1	7.559083333	5.07E-13	8.41E-14	117.3242289		x	x	x	x
7.56_351.2862m/z	53580		M+Na	C20H40O3	37.1	0	-2.20630607			88.01740665	100 - 22.2 - 2.96 - 0.294		2-hydroxyphytanic acid		351.2862415	1	7.559083333	5.07E-13	8.41E-14	117.3242289		x	x	x	x
7.56_351.2862m/z	53583		M+Na	C20H40O3	37.1	0	-2.20630607			88.01740665	100 - 22.2 - 2.96 - 0.294		(2S)-2-hydroxyphytanic acid		351.2862415	1	7.559083333	5.07E-13	8.41E-14	117.3242289		x	x	x	x
7.56_351.2862m/z	74503		M+Na	C20H40O3	37.1	0	-2.20630607			88.01740665	100 - 22.2 - 2.96 - 0.294		2-hydroxy-eicosanoic acid		351.2862415	1	7.559083333	5.07E-13	8.41E-14	117.3242289		x	x	x	x
7.56_351.2862m/z	74504		M+Na	C20H40O3	37.1	0	-2.20630607			88.01740665	100 - 22.2 - 2.96 - 0.294		3-hydroxy-eicosanoic acid		351.2862415	1	7.559083333	5.07E-13	8.41E-14	117.3242289		x	x	x	x
7.56_351.2862m/z	74505		M+Na	C20H40O3	37.1	0	-2.20630607			88.01740665	100 - 22.2 - 2.96 - 0.294		20-hydroxy-eicosanoic acid		351.2862415	1	7.559083333	5.07E-13	8.41E-14	117.3242289		x	x	x	x
7.56_351.2862m/z	74620		M+Na	C20H40O3	37.1	0	-2.20630607			88.01740665	100 - 22.2 - 2.96 - 0.294		Eicosanoic acid, 3-hydroxy-, (R)-; Eicosanoic acid, 3-hydroxy-, D-(-)-		351.2862415	1	7.559083333	5.07E-13	8.41E-14	117.3242289		x	x	x	x
7.56_351.2862m/z	88488		M+Na	C20H40O3	37.1	0	-2.20630607			88.01740665	100 - 22.2 - 2.96 - 0.294	http://nonlinear.com/redirect/outbound?p=hmdb&param=HMDB32477	Polyoxyethylene 40 monostearate		351.2862415	1	7.559083333	5.07E-13	8.41E-14	117.3242289		x	x	x	x
4.15_345.2650m/z	DG(8:0/8:0/0:0)		M+H	C19H36O5	37.4	0	4.162964096			92.08960392	100 - 21.2 - 3.15 - 0.352	http://nonlinear.com/redirect/outbound?p=lipidblast&param=DG%288%3A0%2F8%3A0%2F0%3A0%29	DG(8:0/8:0/0:0)		345.2649838	1	4.149483333	6.61E-13	1.08E-13	Infinity		x	x	x	x
7.82_459.2832m/z	36201		M+ACN+Na	C22H37NO5	38.4	0	0.57782026			92.68580604	100 - 24.8 - 3.97 - 0.477		PGD2-EA		459.2831715	1	7.818233333	1.59E-12	2.49E-13	Infinity		x	x	x	x
7.82_459.2832m/z	3827		M+ACN+Na	C22H37NO5	38.4	0	0.57782026			92.68580604	100 - 24.8 - 3.97 - 0.477		PGE2-EA		459.2831715	1	7.818233333	1.59E-12	2.49E-13	Infinity		x	x	x	x
7.82_459.2832m/z	62994		M+CH3OH+H	C18H39N2O7P	39.1	0	0.450570209			95.91893509	100 - 20.9 - 3.52 - 0.431		Methylcarbamyl PAF C-8		459.2831715	1	7.818233333	1.59E-12	2.49E-13	Infinity		x	x	x	x
7.82_459.2832m/z	68069		M+H-2H2O	C30H42N2O2S	36	0	0.657109204			80.97589241	100 - 34.5 - 10.7 - 2.29 - 0.362		Thiobinupharidine		459.2831715	1	7.818233333	1.59E-12	2.49E-13	Infinity		x	x	x	x
7.82_459.2832m/z	74983		M+ACN+Na	C22H37NO5	38.4	0	0.57782026			92.68580604	100 - 24.8 - 3.97 - 0.477		PGI2-EA		459.2831715	1	7.818233333	1.59E-12	2.49E-13	Infinity		x	x	x	x
1.23_369.0111m/z	93008		M+2Na-H	C15H13ClO6	34.1	0	-0.516053747			71.02840476	100 - 16.6 - 34.5 - 5.57 - 0.831	http://nonlinear.com/redirect/outbound?p=hmdb&param=HMDB38283	6-Chlorocatechin		369.0110635	1	1.229883333	3.51E-12	5.34E-13	Infinity		x	x	x	x
5.34_533.1890m/z	114112		M+ACN+Na	C18H27N7O6S	34.4	0	-2.299672511			74.9270877	100 - 23.4 - 8.37 - 1.49 - 0.235		Cys His Asn Pro		533.1890434	1	5.338533333	4.86E-12	7.24E-13	Infinity		x	x	x	x
5.34_533.1890m/z	114131		M+ACN+Na	C18H27N7O6S	34.4	0	-2.299672511			74.9270877	100 - 23.4 - 8.37 - 1.49 - 0.235		Cys His Pro Asn		533.1890434	1	5.338533333	4.86E-12	7.24E-13	Infinity		x	x	x	x
5.34_533.1890m/z	116012		M+ACN+Na	C18H27N7O6S	34.4	0	-2.299672511			74.9270877	100 - 23.4 - 8.37 - 1.49 - 0.235		Cys Asn His Pro		533.1890434	1	5.338533333	4.86E-12	7.24E-13	Infinity		x	x	x	x
5.34_533.1890m/z	116126		M+ACN+Na	C18H27N7O6S	34.4	0	-2.299672511			74.9270877	100 - 23.4 - 8.37 - 1.49 - 0.235		Cys Asn Pro His		533.1890434	1	5.338533333	4.86E-12	7.24E-13	Infinity		x	x	x	x
5.34_533.1890m/z	116134		M+2Na-H	C18H32N8O6S	34.3	0	2.717518453			74.61199184	100 - 23.8 - 8.47 - 1.53 - 0.241		Cys Asn Pro Arg		533.1890434	1	5.338533333	4.86E-12	7.24E-13	Infinity		x	x	x	x
5.34_533.1890m/z	116172		M+2Na-H	C18H32N8O6S	34.3	0	2.717518453			74.61199184	100 - 23.8 - 8.47 - 1.53 - 0.241		Cys Asn Arg Pro		533.1890434	1	5.338533333	4.86E-12	7.24E-13	Infinity		x	x	x	x
5.34_533.1890m/z	116411		M+ACN+Na	C18H27N7O6S	34.4	0	-2.299672511			74.9270877	100 - 23.4 - 8.37 - 1.49 - 0.235		Cys Pro His Asn		533.1890434	1	5.338533333	4.86E-12	7.24E-13	Infinity		x	x	x	x
5.34_533.1890m/z	116506		M+ACN+Na	C18H27N7O6S	34.4	0	-2.299672511			74.9270877	100 - 23.4 - 8.37 - 1.49 - 0.235		Cys Pro Asn His		533.1890434	1	5.338533333	4.86E-12	7.24E-13	Infinity		x	x	x	x
5.34_533.1890m/z	116514		M+2Na-H	C18H32N8O6S	34.3	0	2.717518453			74.61199184	100 - 23.8 - 8.47 - 1.53 - 0.241		Cys Pro Asn Arg		533.1890434	1	5.338533333	4.86E-12	7.24E-13	Infinity		x	x	x	x
5.34_533.1890m/z	116571		M+2Na-H	C18H32N8O6S	34.3	0	2.717518453			74.61199184	100 - 23.8 - 8.47 - 1.53 - 0.241		Cys Pro Arg Asn		533.1890434	1	5.338533333	4.86E-12	7.24E-13	Infinity		x	x	x	x
5.34_533.1890m/z	117312		M+2Na-H	C18H32N8O6S	34.3	0	2.717518453			74.61199184	100 - 23.8 - 8.47 - 1.53 - 0.241		Cys Arg Asn Pro		533.1890434	1	5.338533333	4.86E-12	7.24E-13	Infinity		x	x	x	x
5.34_533.1890m/z	117331		M+2Na-H	C18H32N8O6S	34.3	0	2.717518453			74.61199184	100 - 23.8 - 8.47 - 1.53 - 0.241		Cys Arg Pro Asn		533.1890434	1	5.338533333	4.86E-12	7.24E-13	Infinity		x	x	x	x
5.34_533.1890m/z	128759		M+H-2H2O	C24H32N4O12	34.2	0	2.15400515			73.67512155	100 - 28.2 - 6.31 - 1.03 - 0.144		Glu Glu Glu Tyr		533.1890434	1	5.338533333	4.86E-12	7.24E-13	Infinity		x	x	x	x
5.34_533.1890m/z	129063		M+H-2H2O	C24H32N4O12	34.2	0	2.15400515			73.67512155	100 - 28.2 - 6.31 - 1.03 - 0.144		Glu Glu Tyr Glu		533.1890434	1	5.338533333	4.86E-12	7.24E-13	Infinity		x	x	x	x
5.34_533.1890m/z	135143		M+H-2H2O	C24H32N4O12	34.2	0	2.15400515			73.67512155	100 - 28.2 - 6.31 - 1.03 - 0.144		Glu Tyr Glu Glu		533.1890434	1	5.338533333	4.86E-12	7.24E-13	Infinity		x	x	x	x
5.34_533.1890m/z	152111		M+ACN+Na	C18H27N7O6S	34.4	0	-2.299672511			74.9270877	100 - 23.4 - 8.37 - 1.49 - 0.235		His Cys Asn Pro		533.1890434	1	5.338533333	4.86E-12	7.24E-13	Infinity		x	x	x	x
5.34_533.1890m/z	152130		M+ACN+Na	C18H27N7O6S	34.4	0	-2.299672511			74.9270877	100 - 23.4 - 8.37 - 1.49 - 0.235		His Cys Pro Asn		533.1890434	1	5.338533333	4.86E-12	7.24E-13	Infinity		x	x	x	x
5.34_533.1890m/z	154094		M+Na	C20H30N8O6S	34.1	0	-2.114751988			73.04349625	100 - 25.9 - 8.99 - 1.71 - 0.275		His His Met Ser		533.1890434	1	5.338533333	4.86E-12	7.24E-13	Infinity		x	x	x	x
5.34_533.1890m/z	154189		M+Na	C20H30N8O6S	34.1	0	-2.114751988			73.04349625	100 - 25.9 - 8.99 - 1.71 - 0.275		His His Ser Met		533.1890434	1	5.338533333	4.86E-12	7.24E-13	Infinity		x	x	x	x
5.34_533.1890m/z	155614		M+Na	C20H30N8O6S	34.1	0	-2.114751988			73.04349625	100 - 25.9 - 8.99 - 1.71 - 0.275		His Met His Ser		533.1890434	1	5.338533333	4.86E-12	7.24E-13	Infinity		x	x	x	x
5.34_533.1890m/z	155785		M+Na	C20H30N8O6S	34.1	0	-2.114751988			73.04349625	100 - 25.9 - 8.99 - 1.71 - 0.275		His Met Ser His		533.1890434	1	5.338533333	4.86E-12	7.24E-13	Infinity		x	x	x	x
5.34_533.1890m/z	155911		M+ACN+Na	C18H27N7O6S	34.4	0	-2.299672511			74.9270877	100 - 23.4 - 8.37 - 1.49 - 0.235		His Asn Cys Pro		533.1890434	1	5.338533333	4.86E-12	7.24E-13	Infinity		x	x	x	x
5.34_533.1890m/z	156120		M+ACN+Na	C18H27N7O6S	34.4	0	-2.299672511			74.9270877	100 - 23.4 - 8.37 - 1.49 - 0.235		His Asn Pro Cys		533.1890434	1	5.338533333	4.86E-12	7.24E-13	Infinity		x	x	x	x
5.34_533.1890m/z	156310		M+ACN+Na	C18H27N7O6S	34.4	0	-2.299672511			74.9270877	100 - 23.4 - 8.37 - 1.49 - 0.235		His Pro Cys Asn		533.1890434	1	5.338533333	4.86E-12	7.24E-13	Infinity		x	x	x	x
5.34_533.1890m/z	156500		M+ACN+Na	C18H27N7O6S	34.4	0	-2.299672511			74.9270877	100 - 23.4 - 8.37 - 1.49 - 0.235		His Pro Asn Cys		533.1890434	1	5.338533333	4.86E-12	7.24E-13	Infinity		x	x	x	x
5.34_533.1890m/z	157609		M+Na	C20H30N8O6S	34.1	0	-2.114751988			73.04349625	100 - 25.9 - 8.99 - 1.71 - 0.275		His Ser His Met		533.1890434	1	5.338533333	4.86E-12	7.24E-13	Infinity		x	x	x	x
5.34_533.1890m/z	157685		M+Na	C20H30N8O6S	34.1	0	-2.114751988			73.04349625	100 - 25.9 - 8.99 - 1.71 - 0.275		His Ser Met His		533.1890434	1	5.338533333	4.86E-12	7.24E-13	Infinity		x	x	x	x
5.34_533.1890m/z	15877		M+2Na-H	C26H28N6O4	34.3	0	1.382815853			73.05423851	100 - 30.8 - 5.41 - 0.692		His Phe Trp		533.1890434	1	5.338533333	4.86E-12	7.24E-13	Infinity		x	x	x	x
5.34_533.1890m/z	1818		2M+H	C12H14N2O5	36.7	0	2.299792325			86.06861594	100 - 14.1 - 1.94 - 0.181		5-(3,4-Dihydroxy-1,5-cyclohexadien-1-yl)-5-ethylbarbituric acid		533.1890434	1	5.338533333	4.86E-12	7.24E-13	Infinity		x	x	x	x
5.34_533.1890m/z	186014		M+Na	C20H30N8O6S	34.1	0	-2.114751988			73.04349625	100 - 25.9 - 8.99 - 1.71 - 0.275		Met His His Ser		533.1890434	1	5.338533333	4.86E-12	7.24E-13	Infinity		x	x	x	x
5.34_533.1890m/z	186185		M+Na	C20H30N8O6S	34.1	0	-2.114751988			73.04349625	100 - 25.9 - 8.99 - 1.71 - 0.275		Met His Ser His		533.1890434	1	5.338533333	4.86E-12	7.24E-13	Infinity		x	x	x	x
5.34_533.1890m/z	189605		M+Na	C20H30N8O6S	34.1	0	-2.114751988			73.04349625	100 - 25.9 - 8.99 - 1.71 - 0.275		Met Ser His His		533.1890434	1	5.338533333	4.86E-12	7.24E-13	Infinity		x	x	x	x
5.34_533.1890m/z	18991		M+2Na-H	C26H28N6O4	34.3	0	1.382815853			73.05423851	100 - 30.8 - 5.41 - 0.692		Trp Phe His		533.1890434	1	5.338533333	4.86E-12	7.24E-13	Infinity		x	x	x	x
5.34_533.1890m/z	192011		M+ACN+Na	C18H27N7O6S	34.4	0	-2.299672511			74.9270877	100 - 23.4 - 8.37 - 1.49 - 0.235		Asn Cys His Pro		533.1890434	1	5.338533333	4.86E-12	7.24E-13	Infinity		x	x	x	x
5.34_533.1890m/z	192125		M+ACN+Na	C18H27N7O6S	34.4	0	-2.299672511			74.9270877	100 - 23.4 - 8.37 - 1.49 - 0.235		Asn Cys Pro His		533.1890434	1	5.338533333	4.86E-12	7.24E-13	Infinity		x	x	x	x
5.34_533.1890m/z	192133		M+2Na-H	C18H32N8O6S	34.3	0	2.717518453			74.61199184	100 - 23.8 - 8.47 - 1.53 - 0.241		Asn Cys Pro Arg		533.1890434	1	5.338533333	4.86E-12	7.24E-13	Infinity		x	x	x	x
5.34_533.1890m/z	192171		M+2Na-H	C18H32N8O6S	34.3	0	2.717518453			74.61199184	100 - 23.8 - 8.47 - 1.53 - 0.241		Asn Cys Arg Pro		533.1890434	1	5.338533333	4.86E-12	7.24E-13	Infinity		x	x	x	x
5.34_533.1890m/z	193911		M+ACN+Na	C18H27N7O6S	34.4	0	-2.299672511			74.9270877	100 - 23.4 - 8.37 - 1.49 - 0.235		Asn His Cys Pro		533.1890434	1	5.338533333	4.86E-12	7.24E-13	Infinity		x	x	x	x
5.34_533.1890m/z	194120		M+ACN+Na	C18H27N7O6S	34.4	0	-2.299672511			74.9270877	100 - 23.4 - 8.37 - 1.49 - 0.235		Asn His Pro Cys		533.1890434	1	5.338533333	4.86E-12	7.24E-13	Infinity		x	x	x	x
5.34_533.1890m/z	196305		M+ACN+Na	C18H27N7O6S	34.4	0	-2.299672511			74.9270877	100 - 23.4 - 8.37 - 1.49 - 0.235		Asn Pro Cys His		533.1890434	1	5.338533333	4.86E-12	7.24E-13	Infinity		x	x	x	x
5.34_533.1890m/z	196313		M+2Na-H	C18H32N8O6S	34.3	0	2.717518453			74.61199184	100 - 23.8 - 8.47 - 1.53 - 0.241		Asn Pro Cys Arg		533.1890434	1	5.338533333	4.86E-12	7.24E-13	Infinity		x	x	x	x
5.34_533.1890m/z	196400		M+ACN+Na	C18H27N7O6S	34.4	0	-2.299672511			74.9270877	100 - 23.4 - 8.37 - 1.49 - 0.235		Asn Pro His Cys		533.1890434	1	5.338533333	4.86E-12	7.24E-13	Infinity		x	x	x	x
5.34_533.1890m/z	196560		M+2Na-H	C18H32N8O6S	34.3	0	2.717518453			74.61199184	100 - 23.8 - 8.47 - 1.53 - 0.241		Asn Pro Arg Cys		533.1890434	1	5.338533333	4.86E-12	7.24E-13	Infinity		x	x	x	x
5.34_533.1890m/z	197111		M+2Na-H	C18H32N8O6S	34.3	0	2.717518453			74.61199184	100 - 23.8 - 8.47 - 1.53 - 0.241		Asn Arg Cys Pro		533.1890434	1	5.338533333	4.86E-12	7.24E-13	Infinity		x	x	x	x
5.34_533.1890m/z	197320		M+2Na-H	C18H32N8O6S	34.3	0	2.717518453			74.61199184	100 - 23.8 - 8.47 - 1.53 - 0.241		Asn Arg Pro Cys		533.1890434	1	5.338533333	4.86E-12	7.24E-13	Infinity		x	x	x	x
5.34_533.1890m/z	200010		M+ACN+Na	C18H27N7O6S	34.4	0	-2.299672511			74.9270877	100 - 23.4 - 8.37 - 1.49 - 0.235		Pro Cys His Asn		533.1890434	1	5.338533333	4.86E-12	7.24E-13	Infinity		x	x	x	x
5.34_533.1890m/z	200105		M+ACN+Na	C18H27N7O6S	34.4	0	-2.299672511			74.9270877	100 - 23.4 - 8.37 - 1.49 - 0.235		Pro Cys Asn His		533.1890434	1	5.338533333	4.86E-12	7.24E-13	Infinity		x	x	x	x
5.34_533.1890m/z	200113		M+2Na-H	C18H32N8O6S	34.3	0	2.717518453			74.61199184	100 - 23.8 - 8.47 - 1.53 - 0.241		Pro Cys Asn Arg		533.1890434	1	5.338533333	4.86E-12	7.24E-13	Infinity		x	x	x	x
5.34_533.1890m/z	200170		M+2Na-H	C18H32N8O6S	34.3	0	2.717518453			74.61199184	100 - 23.8 - 8.47 - 1.53 - 0.241		Pro Cys Arg Asn		533.1890434	1	5.338533333	4.86E-12	7.24E-13	Infinity		x	x	x	x
5.34_533.1890m/z	201910		M+ACN+Na	C18H27N7O6S	34.4	0	-2.299672511			74.9270877	100 - 23.4 - 8.37 - 1.49 - 0.235		Pro His Cys Asn		533.1890434	1	5.338533333	4.86E-12	7.24E-13	Infinity		x	x	x	x
5.34_533.1890m/z	202100		M+ACN+Na	C18H27N7O6S	34.4	0	-2.299672511			74.9270877	100 - 23.4 - 8.37 - 1.49 - 0.235		Pro His Asn Cys		533.1890434	1	5.338533333	4.86E-12	7.24E-13	Infinity		x	x	x	x
5.34_533.1890m/z	203905		M+ACN+Na	C18H27N7O6S	34.4	0	-2.29967251			74.9270877	100 - 23.4 - 8.37 - 1.49 - 0.235		Pro Asn Cys His		533.1890434	1	5.338533333	4.86E-12	7.24E-13	Infinity		x	x	x	x
5.34_533.1890m/z	203913		M+2Na-H	C18H32N8O6S	34.3	0	2.717518453			74.61199184	100 - 23.8 - 8.47 - 1.53 - 0.241		Pro Asn Cys Arg		533.1890434	1	5.338533333	4.86E-12	7.24E-13	Infinity		x	x	x	x
5.34_533.1890m/z	204000		M+ACN+Na	C18H27N7O6S	34.4	0	-2.299672511			74.9270877	100 - 23.4 - 8.37 - 1.49 - 0.235		Pro Asn His Cys		533.1890434	1	5.338533333	4.86E-12	7.24E-13	Infinity		x	x	x	x
5.34_533.1890m/z	204160		M+2Na-H	C18H32N8O6S	34.3	0	2.717518453			74.61199184	100 - 23.8 - 8.47 - 1.53 - 0.241		Pro Asn Arg Cys		533.1890434	1	5.338533333	4.86E-12	7.24E-13	Infinity		x	x	x	x
5.34_533.1890m/z	205110		M+2Na-H	C18H32N8O6S	34.3	0	2.717518453			74.61199184	100 - 23.8 - 8.47 - 1.53 - 0.241		Pro Arg Cys Asn		533.1890434	1	5.338533333	4.86E-12	7.24E-13	Infinity		x	x	x	x
5.34_533.1890m/z	205300		M+2Na-H	C18H32N8O6S	34.3	0	2.717518453			74.61199184	100 - 23.8 - 8.47 - 1.53 - 0.241		Pro Arg Asn Cys		533.1890434	1	5.338533333	4.86E-12	7.24E-13	Infinity		x	x	x	x
5.34_533.1890m/z	20652		M+2Na-H	C26H28N6O4	34.3	0	1.382815853			73.05423851	100 - 30.8 - 5.41 - 0.692		Trp His Phe		533.1890434	1	5.338533333	4.86E-12	7.24E-13	Infinity		x	x	x	x
5.34_533.1890m/z	20802		M+2Na-H	C26H28N6O4	34.3	0	1.382815853			73.05423851	100 - 30.8 - 5.41 - 0.692		Phe His Trp		533.1890434	1	5.338533333	4.86E-12	7.24E-13	Infinity		x	x	x	x
5.34_533.1890m/z	21128		M+2Na-H	C26H28N6O4	34.3	0	1.382815853			73.05423851	100 - 30.8 - 5.41 - 0.692		Phe Trp His		533.1890434	1	5.338533333	4.86E-12	7.24E-13	Infinity		x	x	x	x
5.34_533.1890m/z	21150		M+2Na-H	C26H28N6O4	34.3	0	1.382815853			73.05423851	100 - 30.8 - 5.41 - 0.692		His Trp Phe		533.1890434	1	5.338533333	4.86E-12	7.24E-13	Infinity		x	x	x	x
5.34_533.1890m/z	216111		M+2Na-H	C18H32N8O6S	34.3	0	2.717518453			74.61199184	100 - 23.8 - 8.47 - 1.53 - 0.241		Arg Cys Asn Pro		533.1890434	1	5.338533333	4.86E-12	7.24E-13	Infinity		x	x	x	x
5.34_533.1890m/z	216130		M+2Na-H	C18H32N8O6S	34.3	0	2.717518453			74.61199184	100 - 23.8 - 8.47 - 1.53 - 0.241		Arg Cys Pro Asn		533.1890434	1	5.338533333	4.86E-12	7.24E-13	Infinity		x	x	x	x
5.34_533.1890m/z	219911		M+2Na-H	C18H32N8O6S	34.3	0	2.717518453			74.61199184	100 - 23.8 - 8.47 - 1.53 - 0.241		Arg Asn Cys Pro		533.1890434	1	5.338533333	4.86E-12	7.24E-13	Infinity		x	x	x	x
5.34_533.1890m/z	220120		M+2Na-H	C18H32N8O6S	34.3	0	2.717518453			74.61199184	100 - 23.8 - 8.47 - 1.53 - 0.241		Arg Asn Pro Cys		533.1890434	1	5.338533333	4.86E-12	7.24E-13	Infinity		x	x	x	x
5.34_533.1890m/z	220310		M+2Na-H	C18H32N8O6S	34.3	0	2.717518453			74.61199184	100 - 23.8 - 8.47 - 1.53 - 0.241		Arg Pro Cys Asn		533.1890434	1	5.338533333	4.86E-12	7.24E-13	Infinity		x	x	x	x
5.34_533.1890m/z	220500		M+2Na-H	C18H32N8O6S	34.3	0	2.717518453			74.61199184	100 - 23.8 - 8.47 - 1.53 - 0.241		Arg Pro Asn Cys		533.1890434	1	5.338533333	4.86E-12	7.24E-13	Infinity		x	x	x	x
5.34_533.1890m/z	226009		M+Na	C20H30N8O6S	34.1	0	-2.114751988			73.04349625	100 - 25.9 - 8.99 - 1.71 - 0.275		Ser His His Met		533.1890434	1	5.338533333	4.86E-12	7.24E-13	Infinity		x	x	x	x
5.34_533.1890m/z	226085		M+Na	C20H30N8O6S	34.1	0	-2.114751988			73.04349625	100 - 25.9 - 8.99 - 1.71 - 0.275		Ser His Met His		533.1890434	1	5.338533333	4.86E-12	7.24E-13	Infinity		x	x	x	x
5.34_533.1890m/z	227605		M+Na	C20H30N8O6S	34.1	0	-2.114751988			73.04349625	100 - 25.9 - 8.99 - 1.71 - 0.275		Ser Met His His		533.1890434	1	5.338533333	4.86E-12	7.24E-13	Infinity		x	x	x	x
5.34_533.1890m/z	256742		M+H-2H2O	C24H32N4O12	34.2	0	2.15400515			73.67512155	100 - 28.2 - 6.31 - 1.03 - 0.144		Tyr Glu Glu Glu		533.1890434	1	5.338533333	4.86E-12	7.24E-13	Infinity		x	x	x	x
5.34_533.1890m/z	65542		M+CH3OH+H	C23H24N4O9	34.4	0	2.447053838			75.13707582	100 - 27 - 5.35 - 0.788		Isonocardicin A		533.1890434	1	5.338533333	4.86E-12	7.24E-13	Infinity		x	x	x	x
5.34_533.1890m/z	65682		M+CH3OH+H	C23H24N4O9	34.4	0	2.447053838			75.13707582	100 - 27 - 5.35 - 0.788		Nocardicin A		533.1890434	1	5.338533333	4.86E-12	7.24E-13	Infinity		x	x	x	x
5.34_533.1890m/z	71624		M+CH3OH+H	C23H24N4O9	34.4	0	2.447053838			75.13707582	100 - 27 - 5.35 - 0.788		Nocardicin B		533.1890434	1	5.338533333	4.86E-12	7.24E-13	Infinity		x	x	x	x
5.34_533.1890m/z	72789		2M+H	C12H14N2O5	36.7	0	2.299792325			86.06861594	100 - 14.1 - 1.94 - 0.181		Dinex		533.1890434	1	5.338533333	4.86E-12	7.24E-13	Infinity		x	x	x	x
4.20_261.1363n	68441		M+H-2H2O, 2M+H	C15H19NO3	37.1	0	-0.696930374			86.41638078	100 - 16.9 - 1.96 - 0.171		Zinnimidine	261.1363115	226.1224585	1	4.2003	5.18E-12	7.68E-13	Infinity		x	x	x	x
4.20_261.1363n	68631		M+H-2H2O, 2M+H	C15H19NO3	37.1	0	-0.696930374			86.41638078	100 - 16.9 - 1.96 - 0.171		Cochlearine	261.1363115	226.1224585	1	4.2003	5.18E-12	7.68E-13	Infinity		x	x	x	x
4.20_261.1363n	70926		M+H-2H2O, 2M+H	C15H19NO3	37.1	0	-0.696930374			86.41638078	100 - 16.9 - 1.96 - 0.171		cis-1,3,4,6,7,11b-Hexahydro-9-methoxy-2H-benzo[a]quinolizine-3-carboxylic acid	261.1363115	226.1224585	1	4.2003	5.18E-12	7.68E-13	Infinity		x	x	x	x
4.20_261.1363n	85092		M+H-2H2O, 2M+H	C15H19NO3	37.1	0	-0.696930374			86.41638078	100 - 16.9 - 1.96 - 0.171		Santonine Oxime	261.1363115	226.1224585	1	4.2003	5.18E-12	7.68E-13	Infinity		x	x	x	x
4.20_261.1363n	96634		M+H-2H2O, 2M+H	C15H19NO3	37.1	0	-0.696930374			86.41638078	100 - 16.9 - 1.96 - 0.171		3',4'-Methylenedioxy-α-pyrrolidinobutiophenone	261.1363115	226.1224585	1	4.2003	5.18E-12	7.68E-13	Infinity		x	x	x	x
1.72_335.1615m/z	1159		M+Na	C20H24O3	36.9	0	-0.693155034			85.40193432	100 - 22 - 2.92 - 0.289		4-Hydroxyethinylestradiol		335.1615489	1	1.720416667	6.15E-12	9.06E-13	Infinity		x	x	x	x
1.72_335.1615m/z	1160		M+Na	C20H24O3	36.9	0	-0.693155034			85.40193432	100 - 22 - 2.92 - 0.289		2-Hydroxyethinylestradiol		335.1615489	1	1.720416667	6.15E-12	9.06E-13	Infinity		x	x	x	x
1.72_335.1615m/z	1172		M+Na	C20H24O3	36.9	0	-0.693155034			85.40193432	100 - 22 - 2.92 - 0.289		19-Norpregna-1,3,5(10)-trien-20-yne-3,6,17-triol, (6b,17a)-		335.1615489	1	1.720416667	6.15E-12	9.06E-13	Infinity		x	x	x	x
1.72_335.1615m/z	1173		M+Na	C20H24O3	36.9	0	-0.693155034			85.40193432	100 - 22 - 2.92 - 0.289		17a-Ethynylestriol		335.1615489	1	1.720416667	6.15E-12	9.06E-13	Infinity		x	x	x	x
1.72_335.1615m/z	2590		M+Na	C20H24O3	36.9	0	-0.693155034			85.40193432	100 - 22 - 2.92 - 0.289		6-Hydroxyethinylestradiol		335.1615489	1	1.720416667	6.15E-12	9.06E-13	Infinity		x	x	x	x
1.72_335.1615m/z	43495		M+Na	C20H24O3	36.9	0	-0.693155034			85.40193432	100 - 22 - 2.92 - 0.289		ESTRONE ACETATE		335.1615489	1	1.720416667	6.15E-12	9.06E-13	Infinity		x	x	x	x
1.72_335.1615m/z	44381		M+Na	C20H24O3	36.9	0	-0.693155034			85.40193432	100 - 22 - 2.92 - 0.289		TRIPTOPHENOLIDE		335.1615489	1	1.720416667	6.15E-12	9.06E-13	Infinity		x	x	x	x
1.72_335.1615m/z	622		M+Na	C20H24O3	36.9	0	-0.693155034			85.40193432	100 - 22 - 2.92 - 0.289		Acitretin Ro 12-7310		335.1615489	1	1.720416667	6.15E-12	9.06E-13	Infinity		x	x	x	x
1.72_335.1615m/z	67443		M+Na	C20H24O3	36.9	0	-0.693155034			85.40193432	100 - 22 - 2.92 - 0.289		Jatrophone		335.1615489	1	1.720416667	6.15E-12	9.06E-13	Infinity		x	x	x	x
1.72_335.1615m/z	67775		M+Na	C20H24O3	36.9	0	-0.693155034			85.40193432	100 - 22 - 2.92 - 0.289		Broussonin C		335.1615489	1	1.720416667	6.15E-12	9.06E-13	Infinity		x	x	x	x
1.72_335.1615m/z	68325		M+Na	C20H24O3	36.9	0	-0.693155034			85.40193432	100 - 22 - 2.92 - 0.289		Centrolobine		335.1615489	1	1.720416667	6.15E-12	9.06E-13	Infinity		x	x	x	x
1.72_335.1615m/z	88087		M+Na	C20H24O3	36.9	0	-0.693155034			85.40193432	100 - 22 - 2.92 - 0.289	http://nonlinear.com/redirect/outbound?p=hmdb&param=HMDB31976	Methyl (9Z)-10'-oxo-6,10'-diapo-6-carotenoate		335.1615489	1	1.720416667	6.15E-12	9.06E-13	Infinity		x	x	x	x
1.72_335.1615m/z	89150		M+Na	C20H24O3	36.9	0	-0.693155034			85.40193432	100 - 22 - 2.92 - 0.289	http://nonlinear.com/redirect/outbound?p=hmdb&param=HMDB33294	5-Methoxy-7-(4-hydroxyphenyl)-1-phenyl-3-heptanone		335.1615489	1	1.720416667	6.15E-12	9.06E-13	Infinity		x	x	x	x
1.72_335.1615m/z	95226		M+Na	C20H24O3	36.9	0	-0.693155034			85.40193432	100 - 22 - 2.92 - 0.289	http://nonlinear.com/redirect/outbound?p=hmdb&param=HMDB40761	4'-Hydroxy-5,5'-diisopropyl-2,2'-dimethyl-3,4-biphenylquinone		335.1615489	1	1.720416667	6.15E-12	9.06E-13	Infinity		x	x	x	x
3.89_329.1098m/z	121795		M+H-2H2O	C12H20N4O9	37.4	0	1.8190054			89.3506683	100 - 15 - 2.9 - 0.323		Asp Gly Ser Ser		329.1098376	1	3.890333333	7.56E-12	1.10E-12	Infinity		x	x	x	x
3.89_329.1098m/z	125595		M+H-2H2O	C12H20N4O9	37.4	0	1.8190054			89.3506683	100 - 15 - 2.9 - 0.323		Asp Ser Gly Ser		329.1098376	1	3.890333333	7.56E-12	1.10E-12	Infinity		x	x	x	x
3.89_329.1098m/z	125785		M+H-2H2O	C12H20N4O9	37.4	0	1.8190054			89.3506683	100 - 15 - 2.9 - 0.323		Asp Ser Ser Gly		329.1098376	1	3.890333333	7.56E-12	1.10E-12	Infinity		x	x	x	x
3.89_329.1098m/z	144594		M+H-2H2O	C12H20N4O9	37.4	0	1.8190054			89.3506683	100 - 15 - 2.9 - 0.323		Gly Asp Ser Ser		329.1098376	1	3.890333333	7.56E-12	1.10E-12	Infinity		x	x	x	x
3.89_329.1098m/z	149534		M+H-2H2O	C12H20N4O9	37.4	0	1.8190054			89.3506683	100 - 15 - 2.9 - 0.323		Gly Ser Asp Ser		329.1098376	1	3.890333333	7.56E-12	1.10E-12	Infinity		x	x	x	x
3.89_329.1098m/z	149781		M+H-2H2O	C12H20N4O9	37.4	0	1.8190054			89.3506683	100 - 15 - 2.9 - 0.323		Gly Ser Ser Asp		329.1098376	1	3.890333333	7.56E-12	1.10E-12	Infinity		x	x	x	x
3.89_329.1098m/z	224394		M+H-2H2O	C12H20N4O9	37.4	0	1.8190054			89.3506683	100 - 15 - 2.9 - 0.323		Ser Asp Gly Ser		329.1098376	1	3.890333333	7.56E-12	1.10E-12	Infinity		x	x	x	x
3.89_329.1098m/z	224584		M+H-2H2O	C12H20N4O9	37.4	0	1.8190054			89.3506683	100 - 15 - 2.9 - 0.323		Ser Asp Ser Gly		329.1098376	1	3.890333333	7.56E-12	1.10E-12	Infinity		x	x	x	x
3.89_329.1098m/z	225534		M+H-2H2O	C12H20N4O9	37.4	0	1.8190054			89.3506683	100 - 15 - 2.9 - 0.323		Ser Gly Asp Ser		329.1098376	1	3.890333333	7.56E-12	1.10E-12	Infinity		x	x	x	x
3.89_329.1098m/z	225781		M+H-2H2O	C12H20N4O9	37.4	0	1.8190054			89.3506683	100 - 15 - 2.9 - 0.323		Ser Gly Ser Asp		329.1098376	1	3.890333333	7.56E-12	1.10E-12	Infinity		x	x	x	x
3.89_329.1098m/z	229524		M+H-2H2O	C12H20N4O9	37.4	0	1.8190054			89.3506683	100 - 15 - 2.9 - 0.323		Ser Ser Asp Gly		329.1098376	1	3.890333333	7.56E-12	1.10E-12	Infinity		x	x	x	x
3.89_329.1098m/z	229581		M+H-2H2O	C12H20N4O9	37.4	0	1.8190054			89.3506683	100 - 15 - 2.9 - 0.323		Ser Ser Gly Asp		329.1098376	1	3.890333333	7.56E-12	1.10E-12	Infinity		x	x	x	x
3.89_329.1098m/z	2703		M+H-H2O	C15H17F3N2O4	37	0	-2.645962096			88.22706802	100 - 17.3 - 2.23 - 0.213		S 26191		329.1098376	1	3.890333333	7.56E-12	1.10E-12	Infinity		x	x	x	x
7.74_321.2271m/z	2988		2M+H	C8H16O3	39.2	0	-0.12777221			95.9645088	100 - 8.95 - 0.97		3-Hydroxyvalproic acid		321.2271243	1	7.739466667	1.72E-11	2.45E-12	Infinity		x	x	x	x
7.74_321.2271m/z	2994		2M+H	C8H16O3	39.2	0	-0.12777221			95.9645088	100 - 8.95 - 0.97		4-Hydroxyvalproic acid		321.2271243	1	7.739466667	1.72E-11	2.45E-12	Infinity		x	x	x	x
7.74_321.2271m/z	2997		2M+H	C8H16O3	39.2	0	-0.12777221			95.9645088	100 - 8.95 - 0.97		5-Hydroxyvalproic acid		321.2271243	1	7.739466667	1.72E-11	2.45E-12	Infinity		x	x	x	x
7.74_321.2271m/z	35402		2M+H	C8H16O3	39.2	0	-0.12777221			95.9645088	100 - 8.95 - 0.97		2-hydroxy caprylic acid		321.2271243	1	7.739466667	1.72E-11	2.45E-12	Infinity		x	x	x	x
7.74_321.2271m/z	35403		2M+H	C8H16O3	39.2	0	-0.12777221			95.9645088	100 - 8.95 - 0.97		DL-b-Hydroxycaprylic acid		321.2271243	1	7.739466667	1.72E-11	2.45E-12	Infinity		x	x	x	x
7.74_321.2271m/z	35404		2M+H	C8H16O3	39.2	0	-0.12777221			95.9645088	100 - 8.95 - 0.97		6-hydroxy caprylic acid		321.2271243	1	7.739466667	1.72E-11	2.45E-12	Infinity		x	x	x	x
7.74_321.2271m/z	35405		2M+H	C8H16O3	39.2	0	-0.12777221			95.9645088	100 - 8.95 - 0.97		8-hydroxy caprylic acid		321.2271243	1	7.739466667	1.72E-11	2.45E-12	Infinity		x	x	x	x
7.74_321.2271m/z	35667		2M+H	C8H16O3	39.2	0	-0.12777221			95.9645088	100 - 8.95 - 0.97		3R-hydroxy-octanoic acid		321.2271243	1	7.739466667	1.72E-11	2.45E-12	Infinity		x	x	x	x
7.74_321.2271m/z	35668		2M+H	C8H16O3	39.2	0	-0.12777221			95.9645088	100 - 8.95 - 0.97		4R-hydroxy-octanoic acid		321.2271243	1	7.739466667	1.72E-11	2.45E-12	Infinity		x	x	x	x
7.74_321.2271m/z	35669		2M+H	C8H16O3	39.2	0	-0.12777221			95.9645088	100 - 8.95 - 0.97		7R-hydroxy-octanoic acid		321.2271243	1	7.739466667	1.72E-11	2.45E-12	Infinity		x	x	x	x
7.74_321.2271m/z	35670		2M+H	C8H16O3	39.2	0	-0.12777221			95.9645088	100 - 8.95 - 0.97		7S-hydroxy-octanoic acid		321.2271243	1	7.739466667	1.72E-11	2.45E-12	Infinity		x	x	x	x
7.74_321.2271m/z	45140		M+CH3OH+H	C15H28O5	37.6	0	-0.141971759			88.41135517	100 - 16.7 - 2.34 - 0.236		1,2-Dihexanoyl-sn-glycerol		321.2271243	1	7.739466667	1.72E-11	2.45E-12	Infinity		x	x	x	x
7.74_321.2271m/z	45850		2M+H	C8H16O3	39.2	0	-0.12777221			95.9645088	100 - 8.95 - 0.97		3-hydroxy-isoheptanoic acid		321.2271243	1	7.739466667	1.72E-11	2.45E-12	Infinity		x	x	x	x
7.74_321.2271m/z	5473		2M+H	C8H16O3	39.2	0	-0.12777221			95.9645088	100 - 8.95 - 0.97	http://nonlinear.com/redirect/outbound?p=hmdb&param=HMDB00486	7-Hydroxyoctanoic acid		321.2271243	1	7.739466667	1.72E-11	2.45E-12	Infinity		x	x	x	x
7.74_321.2271m/z	6582		2M+H	C8H16O3	39.2	0	-0.12777221			95.9645088	100 - 8.95 - 0.97	http://nonlinear.com/redirect/outbound?p=hmdb&param=HMDB02264	(R)-2-Hydroxycaprylic acid		321.2271243	1	7.739466667	1.72E-11	2.45E-12	Infinity		x	x	x	x
7.74_321.2271m/z	66069		2M+H	C8H16O3	39.2	0	-0.12777221			95.9645088	100 - 8.95 - 0.97		Ethyl (R)-3-hydroxyhexanoate		321.2271243	1	7.739466667	1.72E-11	2.45E-12	Infinity		x	x	x	x
7.74_321.2271m/z	66070		2M+H	C8H16O3	39.2	0	-0.12777221			95.9645088	100 - 8.95 - 0.97		Ethyl (S)-3-hydroxyhexanoate		321.2271243	1	7.739466667	1.72E-11	2.45E-12	Infinity		x	x	x	x
7.74_321.2271m/z	71759		2M+H	C8H16O3	39.2	0	-0.12777221			95.9645088	100 - 8.95 - 0.97		Rengyol		321.2271243	1	7.739466667	1.72E-11	2.45E-12	Infinity		x	x	x	x
7.74_321.2271m/z	74600		2M+H	C8H16O3	39.2	0	-0.12777221			95.9645088	100 - 8.95 - 0.97		4-hydroxy-octanoic acid		321.2271243	1	7.739466667	1.72E-11	2.45E-12	Infinity		x	x	x	x
7.74_321.2271m/z	74601		2M+H	C8H16O3	39.2	0	-0.12777221			95.9645088	100 - 8.95 - 0.97		5-hydroxy-octanoic acid		321.2271243	1	7.739466667	1.72E-11	2.45E-12	Infinity		x	x	x	x
7.74_321.2271m/z	74603		2M+H	C8H16O3	39.2	0	-0.12777221			95.9645088	100 - 8.95 - 0.97	http://nonlinear.com/redirect/outbound?p=hmdb&param=HMDB00486	7-hydroxy-octanoic acid		321.2271243	1	7.739466667	1.72E-11	2.45E-12	Infinity		x	x	x	x
7.74_321.2271m/z	74673		2M+H	C8H16O3	39.2	0	-0.12777221			95.9645088	100 - 8.95 - 0.97	http://nonlinear.com/redirect/outbound?p=hmdb&param=HMDB02264	Octanoic acid, 2-hydroxy-, (R)-; Octanoic acid, 2-hydroxy-, D-; (R)-alpha-Hydroxycaprylic acid; (R)-2-Hydroxycaprylic acid; (R)-2-Hydroxyoctanoic acid; 2-Hydroxy-D-octanoic acid; D-2-Hydroxyoctanoic acid		321.2271243	1	7.739466667	1.72E-11	2.45E-12	Infinity		x	x	x	x
7.74_321.2271m/z	74674		2M+H	C8H16O3	39.2	0	-0.12777221			95.9645088	100 - 8.95 - 0.97	http://nonlinear.com/redirect/outbound?p=hmdb&param=HMDB10722	Octanoic acid, 3-hydroxy-, (R)-; R-3-Hydroxyoctanoic acid		321.2271243	1	7.739466667	1.72E-11	2.45E-12	Infinity		x	x	x	x
7.74_321.2271m/z	74675		2M+H	C8H16O3	39.2	0	-0.12777221			95.9645088	100 - 8.95 - 0.97		Octanoic acid, 4-hydroxy-, (R)-		321.2271243	1	7.739466667	1.72E-11	2.45E-12	Infinity		x	x	x	x
7.74_321.2271m/z	74676		2M+H	C8H16O3	39.2	0	-0.12777221			95.9645088	100 - 8.95 - 0.97	http://nonlinear.com/redirect/outbound?p=hmdb&param=HMDB00486	Octanoic acid, 7-hydroxy-, (R)-; (-)-(R)-7-Hydroxyoctanoic acid		321.2271243	1	7.739466667	1.72E-11	2.45E-12	Infinity		x	x	x	x
7.74_321.2271m/z	74677		2M+H	C8H16O3	39.2	0	-0.12777221			95.9645088	100 - 8.95 - 0.97	http://nonlinear.com/redirect/outbound?p=hmdb&param=HMDB00486	Octanoic acid, 7-hydroxy-, (S)-		321.2271243	1	7.739466667	1.72E-11	2.45E-12	Infinity		x	x	x	x
7.74_321.2271m/z	87726		2M+H	C8H16O3	39.2	0	-0.12777221			95.9645088	100 - 8.95 - 0.97	http://nonlinear.com/redirect/outbound?p=hmdb&param=HMDB31509	Ethyl (±)-3-hydroxyhexanoate		321.2271243	1	7.739466667	1.72E-11	2.45E-12	Infinity		x	x	x	x
7.74_321.2271m/z	88002		M+CH3OH+H	C15H28O5	37.6	0	-0.141971759			88.41135517	100 - 16.7 - 2.34 - 0.236	http://nonlinear.com/redirect/outbound?p=hmdb&param=HMDB31885	6-Hydroxypentadecanedioic acid		321.2271243	1	7.739466667	1.72E-11	2.45E-12	Infinity		x	x	x	x
7.74_321.2271m/z	88316		2M+H	C8H16O3	39.2	0	-0.12777221			95.9645088	100 - 8.95 - 0.97	http://nonlinear.com/redirect/outbound?p=hmdb&param=HMDB32270	(+/-)-Ethyl 2-hydroxy-3-methylvalerate		321.2271243	1	7.739466667	1.72E-11	2.45E-12	Infinity		x	x	x	x
7.74_321.2271m/z	88748		2M+H	C8H16O3	39.2	0	-0.12777221			95.9645088	100 - 8.95 - 0.97	http://nonlinear.com/redirect/outbound?p=hmdb&param=HMDB32827	Peroxyoctanoic acid		321.2271243	1	7.739466667	1.72E-11	2.45E-12	Infinity		x	x	x	x
7.61_352.2008m/z	43456		M+H-2H2O	C21H29N3O4	31.1	0	-2.892386471			58.95253754	100 - 24.3 - 3.65 - 0.409		SQ-29548		352.2008335	1	7.6099	1.89E-11	2.66E-12	Infinity		x	x	x	x
7.61_352.2008m/z	44978		M+CH3OH+H	C18H19N6	31.5	0	0.697712159			58.23129748	100 - 21.9 - 2.28 - 0.151		CAY10498		352.2008335	1	7.6099	1.89E-11	2.66E-12	Infinity		x	x	x	x
5.65_567.4079m/z	62422		2M+Na	C14H28N2O3	38.7	0	-2.371130492			96.09112911	100 - 16.3 - 1.86 - 0.16	http://nonlinear.com/redirect/outbound?p=hmdb&param=HMDB11684	N(6)-(Octanoyl)lysine		567.4079153	1	5.6485	2.65E-11	3.68E-12	Infinity		x	x	x	x
4.95_358.2500m/z	83701		M+H-2H2O	C19H40NO5P	37.2	0	-1.466577228			87.62484855	100 - 21.6 - 3.24 - 0.365		C19 Sphingosine-1-phosphate		358.2499803	1	4.949816667	3.59E-11	4.89E-12	Infinity		x	x	x	x
7.51_288.1548n	18806		M+H-2H2O, M+Na	C10H20N6O4	39.4	0	0.740338918			97.91486205	100 - 13.4 - 1.66 - 0.142		Gly Gly Arg	288.1548165	253.1409635	1	7.508266667	4.47E-11	6.01E-12	Infinity		x	x	x	x
7.51_288.1548n	22348		M+H-2H2O, M+Na	C10H20N6O4	39.4	0	0.740338918			97.91486205	100 - 13.4 - 1.66 - 0.142		Arg Gly Gly	288.1548165	253.1409635	1	7.508266667	4.47E-11	6.01E-12	Infinity		x	x	x	x
7.51_288.1548n	22357		M+H-2H2O, M+Na	C10H20N6O4	39.4	0	0.740338918			97.91486205	100 - 13.4 - 1.66 - 0.142		Gly Arg Gly	288.1548165	253.1409635	1	7.508266667	4.47E-11	6.01E-12	Infinity		x	x	x	x
7.51_288.1548n	23896		M+H-2H2O, M+Na	C10H20N6O4	39.4	0	0.740338918			97.91486205	100 - 13.4 - 1.66 - 0.142		Asn Arg	288.1548165	253.1409635	1	7.508266667	4.47E-11	6.01E-12	Infinity		x	x	x	x
7.51_288.1548n	23959		M+H-2H2O, M+Na	C10H20N6O4	39.4	0	0.740338918			97.91486205	100 - 13.4 - 1.66 - 0.142		Arg Asn	288.1548165	253.1409635	1	7.508266667	4.47E-11	6.01E-12	Infinity		x	x	x	x
7.51_288.1548n	85619		M+H-2H2O, M+Na	C10H20N6O4	39.4	0	0.740338918			97.91486205	100 - 13.4 - 1.66 - 0.142	http://nonlinear.com/redirect/outbound?p=hmdb&param=HMDB28704	Arginyl-Asparagine	288.1548165	253.1409635	1	7.508266667	4.47E-11	6.01E-12	Infinity		x	x	x	x
7.51_288.1548n	85640		M+H-2H2O, M+Na	C10H20N6O4	39.4	0	0.740338918			97.91486205	100 - 13.4 - 1.66 - 0.142	http://nonlinear.com/redirect/outbound?p=hmdb&param=HMDB28725	Asparaginyl-Arginine	288.1548165	253.1409635	1	7.508266667	4.47E-11	6.01E-12	Infinity		x	x	x	x
7.61_270.1892m/z	44894		M+H-H2O	C15H29NO2S	36.2	0	2.138775861			83.45355585	100 - 17.8 - 6.42 - 0.92 - 0.11		CAY10444		270.1892262	1	7.6099	4.73E-11	6.31E-12	Infinity		x	x	x	x
7.92_334.1197m/z	2868		M+ACN+Na	C12H18N2O3S	39	0	0.255458303			95.34221015	100 - 14.8 - 6.16 - 0.769		Tolbutamide		334.1196522	1	7.919866667	5.60E-11	7.41E-12	Infinity		x	x	x	x
7.92_334.1197m/z	43354		M+Na	C14H21N3O3S	39.4	0	0.221769586			97.20569616	100 - 17.4 - 6.56 - 0.93 - 0.12		Tolazamide		334.1196522	1	7.919866667	5.60E-11	7.41E-12	Infinity		x	x	x	x
4.51_459.3057m/z	42076		M+Na	C27H42F2O2	36.5	0	2.80753277			85.69018192	100 - 29.8 - 4.68 - 0.516		24,24-difluoro-1α-hydroxyvitamin D3 / 24,24-difluoro-1α-hydroxycholecalciferol		459.3057327	1	4.51025	6.28E-11	8.24E-12	Infinity		x	x	x	x
4.51_459.3057m/z	42077		M+Na	C27H42F2O2	36.5	0	2.80753277			85.69018192	100 - 29.8 - 4.68 - 0.516		4,4-difluoro-1α-hydroxyvitamin D3 / 4,4-difluoro-1α-hydroxycholecalciferol		459.3057327	1	4.51025	6.28E-11	8.24E-12	Infinity		x	x	x	x
4.51_459.3057m/z	42078		M+Na	C27H42F2O2	36.5	0	2.80753277			85.69018192	100 - 29.8 - 4.68 - 0.516		(5Z)-4,4-difluoro-1α--hydroxyvitamin D3 / (5Z)-4,4-difluoro-1α--hydroxycholecalciferol		459.3057327	1	4.51025	6.28E-11	8.24E-12	Infinity		x	x	x	x
4.51_459.3057m/z	42079		M+Na	C27H42F2O2	36.5	0	2.80753277			85.69018192	100 - 29.8 - 4.68 - 0.516		23,23-difluoro-25-hydroxyvitamin D3 / 23,23-difluoro-25-hydroxycholecalciferol		459.3057327	1	4.51025	6.28E-11	8.24E-12	Infinity		x	x	x	x
4.51_459.3057m/z	42080		M+Na	C27H42F2O2	36.5	0	2.80753277			85.69018192	100 - 29.8 - 4.68 - 0.516		24,24-difluoro-25-hydroxyvitamin D3 / 24,24-difluoro-25-hydroxycholecalciferol		459.3057327	1	4.51025	6.28E-11	8.24E-12	Infinity		x	x	x	x
4.51_459.3057m/z	53965		M+ACN+H	C21H39NO7	37.6	0	-1.786474428			90.01369824	100 - 23.8 - 4.15 - 0.538		Sphingofungin E		459.3057327	1	4.51025	6.28E-11	8.24E-12	Infinity		x	x	x	x
4.51_459.3057m/z	DG(10:0/11:0/0:0)		M+2Na-H	C24H46O5	37.5	0	0.104197222			87.82650057	100 - 26.7 - 4.45 - 0.554	http://nonlinear.com/redirect/outbound?p=lipidblast&param=DG%2810%3A0%2F11%3A0%2F0%3A0%29	DG(10:0/11:0/0:0)		459.3057327	1	4.51025	6.28E-11	8.24E-12	Infinity		x	x	x	x
4.51_459.3057m/z	DG(11:0/10:0/0:0)		M+2Na-H	C24H46O5	37.5	0	0.104197222			87.82650057	100 - 26.7 - 4.45 - 0.554	http://nonlinear.com/redirect/outbound?p=lipidblast&param=DG%2811%3A0%2F10%3A0%2F0%3A0%29	DG(11:0/10:0/0:0)		459.3057327	1	4.51025	6.28E-11	8.24E-12	Infinity		x	x	x	x
4.51_459.3057m/z	DG(12:0/9:0/0:0)		M+2Na-H	C24H46O5	37.5	0	0.104197222			87.82650057	100 - 26.7 - 4.45 - 0.554	http://nonlinear.com/redirect/outbound?p=lipidblast&param=DG%2812%3A0%2F9%3A0%2F0%3A0%29	DG(12:0/9:0/0:0)		459.3057327	1	4.51025	6.28E-11	8.24E-12	Infinity		x	x	x	x
4.51_459.3057m/z	DG(13:0/8:0/0:0)		M+2Na-H	C24H46O5	37.5	0	0.104197222			87.82650057	100 - 26.7 - 4.45 - 0.554	http://nonlinear.com/redirect/outbound?p=lipidblast&param=DG%2813%3A0%2F8%3A0%2F0%3A0%29	DG(13:0/8:0/0:0)		459.3057327	1	4.51025	6.28E-11	8.24E-12	Infinity		x	x	x	x
4.51_459.3057m/z	DG(8:0/13:0/0:0)		M+2Na-H	C24H46O5	37.5	0	0.104197222			87.82650057	100 - 26.7 - 4.45 - 0.554	http://nonlinear.com/redirect/outbound?p=lipidblast&param=DG%288%3A0%2F13%3A0%2F0%3A0%29	DG(8:0/13:0/0:0)		459.3057327	1	4.51025	6.28E-11	8.24E-12	Infinity		x	x	x	x
4.51_459.3057m/z	DG(9:0/12:0/0:0)		M+2Na-H	C24H46O5	37.5	0	0.104197222			87.82650057	100 - 26.7 - 4.45 - 0.554	http://nonlinear.com/redirect/outbound?p=lipidblast&param=DG%289%3A0%2F12%3A0%2F0%3A0%29	DG(9:0/12:0/0:0)		459.3057327	1	4.51025	6.28E-11	8.24E-12	Infinity		x	x	x	x
6.32_483.3414m/z	173436		M+H-H2O	C22H44N8O5	37.3	0	2.393526691			89.58045055	100 - 27.4 - 4.65 - 0.589		Lys Arg Val Val		483.3413759	1	6.319233333	6.92E-11	9.05E-12	Infinity		x	x	x	x
6.32_483.3414m/z	174576		M+H-H2O	C22H44N8O5	37.3	0	2.393526691			89.58045055	100 - 27.4 - 4.65 - 0.589		Lys Val Arg Val		483.3413759	1	6.319233333	6.92E-11	9.05E-12	Infinity		x	x	x	x
6.32_483.3414m/z	174633		M+H-H2O	C22H44N8O5	37.3	0	2.393526691			89.58045055	100 - 27.4 - 4.65 - 0.589		Lys Val Val Arg		483.3413759	1	6.319233333	6.92E-11	9.05E-12	Infinity		x	x	x	x
6.32_483.3414m/z	219036		M+H-H2O	C22H44N8O5	37.3	0	2.393526691			89.58045055	100 - 27.4 - 4.65 - 0.589		Arg Lys Val Val		483.3413759	1	6.319233333	6.92E-11	9.05E-12	Infinity		x	x	x	x
6.32_483.3414m/z	222456		M+H-H2O	C22H44N8O5	37.3	0	2.393526691			89.58045055	100 - 27.4 - 4.65 - 0.589		Arg Val Lys Val		483.3413759	1	6.319233333	6.92E-11	9.05E-12	Infinity		x	x	x	x
6.32_483.3414m/z	222627		M+H-H2O	C22H44N8O5	37.3	0	2.393526691			89.58045055	100 - 27.4 - 4.65 - 0.589		Arg Val Val Lys		483.3413759	1	6.319233333	6.92E-11	9.05E-12	Infinity		x	x	x	x
6.32_483.3414m/z	242976		M+H-H2O	C22H44N8O5	37.3	0	2.393526691			89.58045055	100 - 27.4 - 4.65 - 0.589		Val Lys Arg Val		483.3413759	1	6.319233333	6.92E-11	9.05E-12	Infinity		x	x	x	x
6.32_483.3414m/z	243033		M+H-H2O	C22H44N8O5	37.3	0	2.393526691			89.58045055	100 - 27.4 - 4.65 - 0.589		Val Lys Val Arg		483.3413759	1	6.319233333	6.92E-11	9.05E-12	Infinity		x	x	x	x
6.32_483.3414m/z	245256		M+H-H2O	C22H44N8O5	37.3	0	2.393526691			89.58045055	100 - 27.4 - 4.65 - 0.589		Val Arg Lys Val		483.3413759	1	6.319233333	6.92E-11	9.05E-12	Infinity		x	x	x	x
6.32_483.3414m/z	245427		M+H-H2O	C22H44N8O5	37.3	0	2.393526691			89.58045055	100 - 27.4 - 4.65 - 0.589		Val Arg Val Lys		483.3413759	1	6.319233333	6.92E-11	9.05E-12	Infinity		x	x	x	x
6.32_483.3414m/z	246453		M+H-H2O	C22H44N8O5	37.3	0	2.393526691			89.58045055	100 - 27.4 - 4.65 - 0.589		Val Val Lys Arg		483.3413759	1	6.319233333	6.92E-11	9.05E-12	Infinity		x	x	x	x
6.32_483.3414m/z	246567		M+H-H2O	C22H44N8O5	37.3	0	2.393526691			89.58045055	100 - 27.4 - 4.65 - 0.589		Val Val Arg Lys		483.3413759	1	6.319233333	6.92E-11	9.05E-12	Infinity		x	x	x	x
9.11_431.2186m/z	41462		M+Na	C26H32O4	37.3	0	-1.762623123			88.55533391	100 - 28.6 - 4.77 - 0.584		Methyl bixin/ (Bixin dimethyl ester)		431.2185606	1	9.108883333	7.18E-11	9.30E-12	Infinity		x	x	x	x
9.11_431.2186m/z	43938		2M+Na	C13H16O2	37.5	0	-1.762623123			89.84121151	100 - 14.3 - 1.36		3-PRENYL-4-HYDROXYACETOPHENONE		431.2185606	1	9.108883333	7.18E-11	9.30E-12	Infinity		x	x	x	x
9.11_431.2186m/z	52306		M+Na	C26H32O4	37.3	0	-1.762623123			88.55533391	100 - 28.6 - 4.77 - 0.584		Methyllinderatin		431.2185606	1	9.108883333	7.18E-11	9.30E-12	Infinity		x	x	x	x
9.11_431.2186m/z	52308		M+Na	C26H32O4	37.3	0	-1.762623123			88.55533391	100 - 28.6 - 4.77 - 0.584		Adunctin A		431.2185606	1	9.108883333	7.18E-11	9.30E-12	Infinity		x	x	x	x
9.11_431.2186m/z	5969		M+H-2H2O	C21H39O9P	38	0	-1.6212661			91.7079465	100 - 23.5 - 4.49 - 0.622	http://nonlinear.com/redirect/outbound?p=hmdb&param=HMDB01054	Dolichyl b-D-glucosyl phosphate		431.2185606	1	9.108883333	7.18E-11	9.30E-12	Infinity		x	x	x	x
9.11_431.2186m/z	68558		M+H	C23H30N2O6	37.5	0	2.086206436			89.96488962	100 - 26.2 - 4.52 - 0.587		Cinegalline		431.2185606	1	9.108883333	7.18E-11	9.30E-12	Infinity		x	x	x	x
9.11_431.2186m/z	71287		2M+Na	C13H16O2	37.5	0	-1.762623123			89.84121151	100 - 14.3 - 1.36		Plastoquinone-1		431.2185606	1	9.108883333	7.18E-11	9.30E-12	Infinity		x	x	x	x
9.11_431.2186m/z	82343		M+H	C21H35O7P	37.9	0	-1.757023426			91.53293516	100 - 23.4 - 4.05 - 0.521		PA(18:4(6Z,9Z,12Z,15Z)/0:0)		431.2185606	1	9.108883333	7.18E-11	9.30E-12	Infinity		x	x	x	x
9.11_431.2186m/z	86932		M+ACN+H	C22H23N5O2	37.6	0	-1.130315389			89.6139601	100 - 26 - 3.65 - 0.365	http://nonlinear.com/redirect/outbound?p=hmdb&param=HMDB30381	Roquefortine		431.2185606	1	9.108883333	7.18E-11	9.30E-12	Infinity		x	x	x	x
9.11_431.2186m/z	87272		2M+Na	C13H16O2	37.5	0	-1.762623123			89.84121151	100 - 14.3 - 1.36	http://nonlinear.com/redirect/outbound?p=hmdb&param=HMDB30904	alpha,alpha-Dimethylanisalacetone		431.2185606	1	9.108883333	7.18E-11	9.30E-12	Infinity		x	x	x	x
9.11_431.2186m/z	87761		2M+Na	C13H16O2	37.5	0	-1.762623123			89.84121151	100 - 14.3 - 1.36	http://nonlinear.com/redirect/outbound?p=hmdb&param=HMDB31553	6-(1-Hydroxyethyl)-2,2-dimethyl-2H-1-benzopyran		431.2185606	1	9.108883333	7.18E-11	9.30E-12	Infinity		x	x	x	x
9.11_431.2186m/z	87842		2M+Na	C13H16O2	37.5	0	-1.762623123			89.84121151	100 - 14.3 - 1.36	http://nonlinear.com/redirect/outbound?p=hmdb&param=HMDB31661	3-Isovalidene-3alpha,4-dihydrophthalide		431.2185606	1	9.108883333	7.18E-11	9.30E-12	Infinity		x	x	x	x
9.11_431.2186m/z	88123		M+Na	C26H32O4	37.3	0	-1.762623123			88.55533391	100 - 28.6 - 4.77 - 0.584	http://nonlinear.com/redirect/outbound?p=hmdb&param=HMDB32021	cis-Methylbixin		431.2185606	1	9.108883333	7.18E-11	9.30E-12	Infinity		x	x	x	x
9.11_431.2186m/z	89222		2M+Na	C13H16O2	37.5	0	-1.762623123			89.84121151	100 - 14.3 - 1.36	http://nonlinear.com/redirect/outbound?p=hmdb&param=HMDB33379	cis-3-Hexenyl benzoate		431.2185606	1	9.108883333	7.18E-11	9.30E-12	Infinity		x	x	x	x
9.11_431.2186m/z	91370		2M+Na	C13H16O2	37.5	0	-1.762623123			89.84121151	100 - 14.3 - 1.36	http://nonlinear.com/redirect/outbound?p=hmdb&param=HMDB36224	Benzyl 2,3-dimethyl-2-butenoate		431.2185606	1	9.108883333	7.18E-11	9.30E-12	Infinity		x	x	x	x
9.11_431.2186m/z	92470		2M+Na	C13H16O2	37.5	0	-1.762623123			89.84121151	100 - 14.3 - 1.36	http://nonlinear.com/redirect/outbound?p=hmdb&param=HMDB37628	Phenethyl tiglate		431.2185606	1	9.108883333	7.18E-11	9.30E-12	Infinity		x	x	x	x
9.11_431.2186m/z	92525		2M+Na	C13H16O2	37.5	0	-1.762623123			89.84121151	100 - 14.3 - 1.36	http://nonlinear.com/redirect/outbound?p=hmdb&param=HMDB37702	Butyl cinnamate		431.2185606	1	9.108883333	7.18E-11	9.30E-12	Infinity		x	x	x	x
9.11_431.2186m/z	92526		2M+Na	C13H16O2	37.5	0	-1.762623123			89.84121151	100 - 14.3 - 1.36	http://nonlinear.com/redirect/outbound?p=hmdb&param=HMDB37703	Isobutyl cinnamate		431.2185606	1	9.108883333	7.18E-11	9.30E-12	Infinity		x	x	x	x
9.11_431.2186m/z	92544		2M+Na	C13H16O2	37.5	0	-1.762623123			89.84121151	100 - 14.3 - 1.36	http://nonlinear.com/redirect/outbound?p=hmdb&param=HMDB37721	2-Phenylethyl 3-methyl-2-butenoate		431.2185606	1	9.108883333	7.18E-11	9.30E-12	Infinity		x	x	x	x
9.11_431.2186m/z	93684		M+Na	C26H32O4	37.3	0	-1.762623123			88.55533391	100 - 28.6 - 4.77 - 0.584	http://nonlinear.com/redirect/outbound?p=hmdb&param=HMDB39078	trans-Methylbixin		431.2185606	1	9.108883333	7.18E-11	9.30E-12	Infinity		x	x	x	x
9.11_431.2186m/z	95556		M+Na	C26H32O4	37.3	0	-1.762623123			88.55533391	100 - 28.6 - 4.77 - 0.584	http://nonlinear.com/redirect/outbound?p=hmdb&param=HMDB41126	Heterophylol		431.2185606	1	9.108883333	7.18E-11	9.30E-12	Infinity		x	x	x	x
9.11_431.2186m/z	95728		2M+Na	C13H16O2	37.5	0	-1.762623123			89.84121151	100 - 14.3 - 1.36	http://nonlinear.com/redirect/outbound?p=hmdb&param=HMDB41316	Cinnamyl butyrate		431.2185606	1	9.108883333	7.18E-11	9.30E-12	Infinity		x	x	x	x
9.11_431.2186m/z	95729		2M+Na	C13H16O2	37.5	0	-1.762623123			89.84121151	100 - 14.3 - 1.36	http://nonlinear.com/redirect/outbound?p=hmdb&param=HMDB41317	Cinnamyl isobutyrate		431.2185606	1	9.108883333	7.18E-11	9.30E-12	Infinity		x	x	x	x
1.23_262.0012m/z	85308		M+H-2H2O	C14H13Cl2NS	30.5	0	1.547945755			54.12658755	100 - 16.5 - 69.7 - 11.3 - 14 - 2.18 - 0.639	http://nonlinear.com/redirect/outbound?p=hmdb&param=HMDB13922	2-Chloroticlopidine		262.0011826	1	1.229883333	1.34E-10	1.69E-11	Infinity		x	x	x	x
8.05_376.1666m/z	64753		M+H-H2O	C22H23N3O4	37.6	0	2.563956614			90.80877027	100 - 25.3 - 3.89 - 0.446		Erlotinib		376.166576	1	8.049433333	1.64E-10	2.03E-11	Infinity		x	x	x	x
8.05_376.1666m/z	85502		M+H-2H2O	C23H21N7O	37.6	0	-0.800957934			89.19432256	100 - 27.7 - 3.91 - 0.374	http://nonlinear.com/redirect/outbound?p=hmdb&param=HMDB15439	Tasosartan		376.166576	1	8.049433333	1.64E-10	2.03E-11	Infinity		x	x	x	x
8.05_376.1666m/z	93248		M+H-2H2O	C22H25N3O5	37.5	0	2.451664986			90.57368391	100 - 25.4 - 4.11 - 0.5	http://nonlinear.com/redirect/outbound?p=hmdb&param=HMDB38581	Dihydroxyfumitremorgin C		376.166576	1	8.049433333	1.64E-10	2.03E-11	Infinity		x	x	x	x
8.05_376.1666m/z	93303		M+H-H2O	C22H23N3O4	37.6	0	2.563956614			90.80877027	100 - 25.3 - 3.89 - 0.446	http://nonlinear.com/redirect/outbound?p=hmdb&param=HMDB38643	Epoxyfumitremorgin C		376.166576	1	8.049433333	1.64E-10	2.03E-11	Infinity		x	x	x	x
7.38_295.1761m/z	103497		M+H-2H2O	C14H26N4O5	38	0	-0.968754189			91.00242273	100 - 17.1 - 2.4 - 0.245		Ala Ala Ala Val		295.1761471	1	7.3787	1.86E-10	2.28E-11	Infinity		x	x	x	x
7.38_295.1761m/z	103587		M+H-2H2O	C14H26N4O5	38	0	-0.968754189			91.00242273	100 - 17.1 - 2.4 - 0.245		Ala Ala Gly Ile		295.1761471	1	7.3787	1.86E-10	2.28E-11	Infinity		x	x	x	x
7.38_295.1761m/z	103589		M+H-2H2O	C14H26N4O5	38	0	-0.968754189			91.00242273	100 - 17.1 - 2.4 - 0.245		Ala Ala Gly Leu		295.1761471	1	7.3787	1.86E-10	2.28E-11	Infinity		x	x	x	x
7.38_295.1761m/z	103625		M+H-2H2O	C14H26N4O5	38	0	-0.968754189			91.00242273	100 - 17.1 - 2.4 - 0.245		Ala Ala Ile Gly		295.1761471	1	7.3787	1.86E-10	2.28E-11	Infinity		x	x	x	x
7.38_295.1761m/z	103665		M+H-2H2O	C14H26N4O5	38	0	-0.968754189			91.00242273	100 - 17.1 - 2.4 - 0.245		Ala Ala Leu Gly		295.1761471	1	7.3787	1.86E-10	2.28E-11	Infinity		x	x	x	x
7.38_295.1761m/z	103820		M+H-2H2O	C14H26N4O5	38	0	-0.968754189			91.00242273	100 - 17.1 - 2.4 - 0.245		Ala Ala Val Ala		295.1761471	1	7.3787	1.86E-10	2.28E-11	Infinity		x	x	x	x
7.38_295.1761m/z	105487		M+H-2H2O	C14H26N4O5	38	0	-0.968754189			91.00242273	100 - 17.1 - 2.4 - 0.245		Ala Gly Ala Ile		295.1761471	1	7.3787	1.86E-10	2.28E-11	Infinity		x	x	x	x
7.38_295.1761m/z	105489		M+H-2H2O	C14H26N4O5	38	0	-0.968754189			91.00242273	100 - 17.1 - 2.4 - 0.245		Ala Gly Ala Leu		295.1761471	1	7.3787	1.86E-10	2.28E-11	Infinity		x	x	x	x
7.38_295.1761m/z	105620		M+H-2H2O	C14H26N4O5	38	0	-0.968754189			91.00242273	100 - 17.1 - 2.4 - 0.245		Ala Gly Ile Ala		295.1761471	1	7.3787	1.86E-10	2.28E-11	Infinity		x	x	x	x
7.38_295.1761m/z	105660		M+H-2H2O	C14H26N4O5	38	0	-0.968754189			91.00242273	100 - 17.1 - 2.4 - 0.245		Ala Gly Leu Ala		295.1761471	1	7.3787	1.86E-10	2.28E-11	Infinity		x	x	x	x
7.38_295.1761m/z	106285		M+H-2H2O	C14H26N4O5	38	0	-0.968754189			91.00242273	100 - 17.1 - 2.4 - 0.245		Ala Ile Ala Gly		295.1761471	1	7.3787	1.86E-10	2.28E-11	Infinity		x	x	x	x
7.38_295.1761m/z	106380		M+H-2H2O	C14H26N4O5	38	0	-0.968754189			91.00242273	100 - 17.1 - 2.4 - 0.245		Ala Ile Gly Ala		295.1761471	1	7.3787	1.86E-10	2.28E-11	Infinity		x	x	x	x
7.38_295.1761m/z	107085		M+H-2H2O	C14H26N4O5	38	0	-0.968754189			91.00242273	100 - 17.1 - 2.4 - 0.245		Ala Leu Ala Gly		295.1761471	1	7.3787	1.86E-10	2.28E-11	Infinity		x	x	x	x
7.38_295.1761m/z	107180		M+H-2H2O	C14H26N4O5	38	0	-0.968754189			91.00242273	100 - 17.1 - 2.4 - 0.245		Ala Leu Gly Ala		295.1761471	1	7.3787	1.86E-10	2.28E-11	Infinity		x	x	x	x
7.38_295.1761m/z	110280		M+H-2H2O	C14H26N4O5	38	0	-0.968754189			91.00242273	100 - 17.1 - 2.4 - 0.245		Ala Val Ala Ala		295.1761471	1	7.3787	1.86E-10	2.28E-11	Infinity		x	x	x	x
7.38_295.1761m/z	143486		M+H-2H2O	C14H26N4O5	38	0	-0.968754189			91.00242273	100 - 17.1 - 2.4 - 0.245		Gly Ala Ala Ile		295.1761471	1	7.3787	1.86E-10	2.28E-11	Infinity		x	x	x	x
7.38_295.1761m/z	143488		M+H-2H2O	C14H26N4O5	38	0	-0.968754189			91.00242273	100 - 17.1 - 2.4 - 0.245		Gly Ala Ala Leu		295.1761471	1	7.3787	1.86E-10	2.28E-11	Infinity		x	x	x	x
7.38_295.1761m/z	143619		M+H-2H2O	C14H26N4O5	38	0	-0.968754189			91.00242273	100 - 17.1 - 2.4 - 0.245		Gly Ala Ile Ala		295.1761471	1	7.3787	1.86E-10	2.28E-11	Infinity		x	x	x	x
7.38_295.1761m/z	143659		M+H-2H2O	C14H26N4O5	38	0	-0.968754189			91.00242273	100 - 17.1 - 2.4 - 0.245		Gly Ala Leu Ala		295.1761471	1	7.3787	1.86E-10	2.28E-11	Infinity		x	x	x	x
7.38_295.1761m/z	145836		M+H-2H2O	C14H26N4O5	38	0	-0.968754189			91.00242273	100 - 17.1 - 2.4 - 0.245		Gly Gly Val Val		295.1761471	1	7.3787	1.86E-10	2.28E-11	Infinity		x	x	x	x
7.38_295.1761m/z	146279		M+H-2H2O	C14H26N4O5	38	0	-0.968754189			91.00242273	100 - 17.1 - 2.4 - 0.245		Gly Ile Ala Ala		295.1761471	1	7.3787	1.86E-10	2.28E-11	Infinity		x	x	x	x
7.38_295.1761m/z	147079		M+H-2H2O	C14H26N4O5	38	0	-0.968754189			91.00242273	100 - 17.1 - 2.4 - 0.245		Gly Leu Ala Ala		295.1761471	1	7.3787	1.86E-10	2.28E-11	Infinity		x	x	x	x
7.38_295.1761m/z	150396		M+H-2H2O	C14H26N4O5	38	0	-0.968754189			91.00242273	100 - 17.1 - 2.4 - 0.245		Gly Val Gly Val		295.1761471	1	7.3787	1.86E-10	2.28E-11	Infinity		x	x	x	x
7.38_295.1761m/z	150624		M+H-2H2O	C14H26N4O5	38	0	-0.968754189			91.00242273	100 - 17.1 - 2.4 - 0.245		Gly Val Val Gly		295.1761471	1	7.3787	1.86E-10	2.28E-11	Infinity		x	x	x	x
7.38_295.1761m/z	15714		M+H-2H2O	C14H26N4O5	38	0	-0.968754189			91.00242273	100 - 17.1 - 2.4 - 0.245		Val Asn Val		295.1761471	1	7.3787	1.86E-10	2.28E-11	Infinity		x	x	x	x
7.38_295.1761m/z	15823		M+H-2H2O	C14H26N4O5	38	0	-0.968754189			91.00242273	100 - 17.1 - 2.4 - 0.245		Val Val Asn		295.1761471	1	7.3787	1.86E-10	2.28E-11	Infinity		x	x	x	x
7.38_295.1761m/z	159484		M+H-2H2O	C14H26N4O5	38	0	-0.968754189			91.00242273	100 - 17.1 - 2.4 - 0.245		Ile Ala Ala Gly		295.1761471	1	7.3787	1.86E-10	2.28E-11	Infinity		x	x	x	x
7.38_295.1761m/z	159579		M+H-2H2O	C14H26N4O5	38	0	-0.968754189			91.00242273	100 - 17.1 - 2.4 - 0.245		Ile Ala Gly Ala		295.1761471	1	7.3787	1.86E-10	2.28E-11	Infinity		x	x	x	x
7.38_295.1761m/z	16085		M+H-2H2O	C14H26N4O5	38	0	-0.968754189			91.00242273	100 - 17.1 - 2.4 - 0.245		Pro Lys Ser		295.1761471	1	7.3787	1.86E-10	2.28E-11	Infinity		x	x	x	x
7.38_295.1761m/z	161479		M+H-2H2O	C14H26N4O5	38	0	-0.968754189			91.00242273	100 - 17.1 - 2.4 - 0.245		Ile Gly Ala Ala		295.1761471	1	7.3787	1.86E-10	2.28E-11	Infinity		x	x	x	x
7.38_295.1761m/z	16481		M+H-2H2O	C14H26N4O5	38	0	-0.968754189			91.00242273	100 - 17.1 - 2.4 - 0.245		Lys Pro Ser		295.1761471	1	7.3787	1.86E-10	2.28E-11	Infinity		x	x	x	x
7.38_295.1761m/z	16492		M+H-2H2O	C14H26N4O5	38	0	-0.968754189			91.00242273	100 - 17.1 - 2.4 - 0.245		Gln Leu Ala		295.1761471	1	7.3787	1.86E-10	2.28E-11	Infinity		x	x	x	x
7.38_295.1761m/z	16553		M+H-2H2O	C14H26N4O5	38	0	-0.968754189			91.00242273	100 - 17.1 - 2.4 - 0.245		Pro Ser Lys		295.1761471	1	7.3787	1.86E-10	2.28E-11	Infinity		x	x	x	x
7.38_295.1761m/z	17419		M+H-2H2O	C14H26N4O5	38	0	-0.968754189			91.00242273	100 - 17.1 - 2.4 - 0.245		Gln Ile Ala		295.1761471	1	7.3787	1.86E-10	2.28E-11	Infinity		x	x	x	x
7.38_295.1761m/z	175484		M+H-2H2O	C14H26N4O5	38	0	-0.968754189			91.00242273	100 - 17.1 - 2.4 - 0.245		Leu Ala Ala Gly		295.1761471	1	7.3787	1.86E-10	2.28E-11	Infinity		x	x	x	x
7.38_295.1761m/z	175579		M+H-2H2O	C14H26N4O5	38	0	-0.968754189			91.00242273	100 - 17.1 - 2.4 - 0.245		Leu Ala Gly Ala		295.1761471	1	7.3787	1.86E-10	2.28E-11	Infinity		x	x	x	x
7.38_295.1761m/z	17582		M+H-2H2O	C14H26N4O5	38	0	-0.968754189			91.00242273	100 - 17.1 - 2.4 - 0.245		Ala Gln Ile		295.1761471	1	7.3787	1.86E-10	2.28E-11	Infinity		x	x	x	x
7.38_295.1761m/z	177479		M+H-2H2O	C14H26N4O5	38	0	-0.968754189			91.00242273	100 - 17.1 - 2.4 - 0.245		Leu Gly Ala Ala		295.1761471	1	7.3787	1.86E-10	2.28E-11	Infinity		x	x	x	x
7.38_295.1761m/z	18330		M+H-2H2O	C14H26N4O5	38	0	-0.968754189			91.00242273	100 - 17.1 - 2.4 - 0.245		Lys Ser Pro		295.1761471	1	7.3787	1.86E-10	2.28E-11	Infinity		x	x	x	x
7.38_295.1761m/z	18383		M+H-2H2O	C14H26N4O5	38	0	-0.968754189			91.00242273	100 - 17.1 - 2.4 - 0.245		Ser Lys Pro		295.1761471	1	7.3787	1.86E-10	2.28E-11	Infinity		x	x	x	x
7.38_295.1761m/z	18735		M+H-2H2O	C14H26N4O5	38	0	-0.968754189			91.00242273	100 - 17.1 - 2.4 - 0.245		Ala Ile Gln		295.1761471	1	7.3787	1.86E-10	2.28E-11	Infinity		x	x	x	x
7.38_295.1761m/z	18994		M+H-2H2O	C14H26N4O5	38	0	-0.968754189			91.00242273	100 - 17.1 - 2.4 - 0.245		Leu Gln Ala		295.1761471	1	7.3787	1.86E-10	2.28E-11	Infinity		x	x	x	x
7.38_295.1761m/z	19331		M+H-2H2O	C14H26N4O5	38	0	-0.968754189			91.00242273	100 - 17.1 - 2.4 - 0.245		Ile Ala Gln		295.1761471	1	7.3787	1.86E-10	2.28E-11	Infinity		x	x	x	x
7.38_295.1761m/z	19929		M+H-2H2O	C14H26N4O5	38	0	-0.968754189			91.00242273	100 - 17.1 - 2.4 - 0.245		Asn Val Val		295.1761471	1	7.3787	1.86E-10	2.28E-11	Infinity		x	x	x	x
7.38_295.1761m/z	20231		M+H-2H2O	C14H26N4O5	38	0	-0.968754189			91.00242273	100 - 17.1 - 2.4 - 0.245		Ser Pro Lys		295.1761471	1	7.3787	1.86E-10	2.28E-11	Infinity		x	x	x	x
7.38_295.1761m/z	20936		M+H-2H2O	C14H26N4O5	38	0	-0.968754189			91.00242273	100 - 17.1 - 2.4 - 0.245		Gln Ala Leu		295.1761471	1	7.3787	1.86E-10	2.28E-11	Infinity		x	x	x	x
7.38_295.1761m/z	21167		M+H-2H2O	C14H26N4O5	38	0	-0.968754189			91.00242273	100 - 17.1 - 2.4 - 0.245		Ala Gln Leu		295.1761471	1	7.3787	1.86E-10	2.28E-11	Infinity		x	x	x	x
7.38_295.1761m/z	21361		M+H-2H2O	C14H26N4O5	38	0	-0.968754189			91.00242273	100 - 17.1 - 2.4 - 0.245		Leu Ala Gln		295.1761471	1	7.3787	1.86E-10	2.28E-11	Infinity		x	x	x	x
7.38_295.1761m/z	21501		M+H-2H2O	C14H26N4O5	38	0	-0.968754189			91.00242273	100 - 17.1 - 2.4 - 0.245		Ala Leu Gln		295.1761471	1	7.3787	1.86E-10	2.28E-11	Infinity		x	x	x	x
7.38_295.1761m/z	22783		M+H-2H2O	C14H26N4O5	38	0	-0.968754189			91.00242273	100 - 17.1 - 2.4 - 0.245		Ile Gln Ala		295.1761471	1	7.3787	1.86E-10	2.28E-11	Infinity		x	x	x	x
7.38_295.1761m/z	23280		M+H-2H2O	C14H26N4O5	38	0	-0.968754189			91.00242273	100 - 17.1 - 2.4 - 0.245		Gln Ala Ile		295.1761471	1	7.3787	1.86E-10	2.28E-11	Infinity		x	x	x	x
7.38_295.1761m/z	239479		M+H-2H2O	C14H26N4O5	38	0	-0.968754189			91.00242273	100 - 17.1 - 2.4 - 0.245		Val Ala Ala Ala		295.1761471	1	7.3787	1.86E-10	2.28E-11	Infinity		x	x	x	x
7.38_295.1761m/z	241596		M+H-2H2O	C14H26N4O5	38	0	-0.968754189			91.00242273	100 - 17.1 - 2.4 - 0.245		Val Gly Gly Val		295.1761471	1	7.3787	1.86E-10	2.28E-11	Infinity		x	x	x	x
7.38_295.1761m/z	241824		M+H-2H2O	C14H26N4O5	38	0	-0.968754189			91.00242273	100 - 17.1 - 2.4 - 0.245		Val Gly Val Gly		295.1761471	1	7.3787	1.86E-10	2.28E-11	Infinity		x	x	x	x
7.38_295.1761m/z	246384		M+H-2H2O	C14H26N4O5	38	0	-0.968754189			91.00242273	100 - 17.1 - 2.4 - 0.245		Val Val Gly Gly		295.1761471	1	7.3787	1.86E-10	2.28E-11	Infinity		x	x	x	x
7.38_295.1761m/z	68566		M+2Na-H	C15H26N2O	37.9	0	1.873445758			91.5618193	100 - 17.3 - 1.61 - 0.107		Leontiformine		295.1761471	1	7.3787	1.86E-10	2.28E-11	Infinity		x	x	x	x
7.38_295.1761m/z	68573		M+2Na-H	C15H26N2O	37.9	0	1.873445758			91.5618193	100 - 17.3 - 1.61 - 0.107		Retamine		295.1761471	1	7.3787	1.86E-10	2.28E-11	Infinity		x	x	x	x
2.11_249.0033m/z	64664		M+ACN+Na	C7H4ClNO3	33.9	0	-2.593130796			72.60100135	100 - 8.1 - 32.9 - 2.64 - 0.292		6-hydroxy Chlorzoxazone		249.0032608	1	2.109133333	2.17E-10	2.64E-11	Infinity		x	x	x	x
9.11_447.1928m/z	103651		M+2Na-H	C16H30N6O6	37.7	0	-2.601912555			91.53105928	100 - 20.1 - 3.15 - 0.363		Ala Ala Lys Asn		447.1928011	1	9.108883333	2.27E-10	2.76E-11	Infinity		x	x	x	x
9.11_447.1928m/z	103708		M+2Na-H	C16H30N6O6	37.7	0	-2.601912555			91.53105928	100 - 20.1 - 3.15 - 0.363		Ala Ala Asn Lys		447.1928011	1	9.108883333	2.27E-10	2.76E-11	Infinity		x	x	x	x
9.11_447.1928m/z	105653		M+2Na-H	C16H30N6O6	37.7	0	-2.601912555			91.53105928	100 - 20.1 - 3.15 - 0.363		Ala Gly Lys Gln		447.1928011	1	9.108883333	2.27E-10	2.76E-11	Infinity		x	x	x	x
9.11_447.1928m/z	105748		M+2Na-H	C16H30N6O6	37.7	0	-2.601912555			91.53105928	100 - 20.1 - 3.15 - 0.363		Ala Gly Gln Lys		447.1928011	1	9.108883333	2.27E-10	2.76E-11	Infinity		x	x	x	x
9.11_447.1928m/z	106691		M+2Na-H	C16H30N6O6	37.7	0	-2.601912555			91.53105928	100 - 20.1 - 3.15 - 0.363		Ala Lys Ala Asn		447.1928011	1	9.108883333	2.27E-10	2.76E-11	Infinity		x	x	x	x
9.11_447.1928m/z	106793		M+2Na-H	C16H30N6O6	37.7	0	-2.601912555			91.53105928	100 - 20.1 - 3.15 - 0.363		Ala Lys Gly Gln		447.1928011	1	9.108883333	2.27E-10	2.76E-11	Infinity		x	x	x	x
9.11_447.1928m/z	106900		M+2Na-H	C16H30N6O6	37.7	0	-2.601912555			91.53105928	100 - 20.1 - 3.15 - 0.363		Ala Lys Asn Ala		447.1928011	1	9.108883333	2.27E-10	2.76E-11	Infinity		x	x	x	x
9.11_447.1928m/z	106945		M+2Na-H	C16H30N6O6	37.7	0	-2.601912555			91.53105928	100 - 20.1 - 3.15 - 0.363		Ala Lys Gln Gly		447.1928011	1	9.108883333	2.27E-10	2.76E-11	Infinity		x	x	x	x
9.11_447.1928m/z	107888		M+2Na-H	C16H30N6O6	37.7	0	-2.601912555			91.53105928	100 - 20.1 - 3.15 - 0.363		Ala Asn Ala Lys		447.1928011	1	9.108883333	2.27E-10	2.76E-11	Infinity		x	x	x	x
9.11_447.1928m/z	108040		M+2Na-H	C16H30N6O6	37.7	0	-2.601912555			91.53105928	100 - 20.1 - 3.15 - 0.363		Ala Asn Lys Ala		447.1928011	1	9.108883333	2.27E-10	2.76E-11	Infinity		x	x	x	x
9.11_447.1928m/z	108788		M+2Na-H	C16H30N6O6	37.7	0	-2.601912555			91.53105928	100 - 20.1 - 3.15 - 0.363		Ala Gln Gly Lys		447.1928011	1	9.108883333	2.27E-10	2.76E-11	Infinity		x	x	x	x
9.11_447.1928m/z	108845		M+2Na-H	C16H30N6O6	37.7	0	-2.601912555			91.53105928	100 - 20.1 - 3.15 - 0.363		Ala Gln Lys Gly		447.1928011	1	9.108883333	2.27E-10	2.76E-11	Infinity		x	x	x	x
9.11_447.1928m/z	1243		M+H-H2O	C25H33ClO6	33.1	0	-1.027874165			66.63993365	100 - 27.6 - 36.9 - 9.49 - 1.64 - 0.215		17-Beclomethasone monopropionate(17-BMP)		447.1928011	1	9.108883333	2.27E-10	2.76E-11	Infinity		x	x	x	x
9.11_447.1928m/z	1251		M+H-H2O	C25H33ClO6	33.1	0	-1.027874165			66.63993365	100 - 27.6 - 36.9 - 9.49 - 1.64 - 0.215		Beclomethasone 21-propionate		447.1928011	1	9.108883333	2.27E-10	2.76E-11	Infinity		x	x	x	x
9.11_447.1928m/z	143652		M+2Na-H	C16H30N6O6	37.7	0	-2.601912555			91.53105928	100 - 20.1 - 3.15 - 0.363		Gly Ala Lys Gln		447.1928011	1	9.108883333	2.27E-10	2.76E-11	Infinity		x	x	x	x
9.11_447.1928m/z	143747		M+2Na-H	C16H30N6O6	37.7	0	-2.601912555			91.53105928	100 - 20.1 - 3.15 - 0.363		Gly Ala Gln Lys		447.1928011	1	9.108883333	2.27E-10	2.76E-11	Infinity		x	x	x	x
9.11_447.1928m/z	146692		M+2Na-H	C16H30N6O6	37.7	0	-2.601912555			91.53105928	100 - 20.1 - 3.15 - 0.363		Gly Lys Ala Gln		447.1928011	1	9.108883333	2.27E-10	2.76E-11	Infinity		x	x	x	x
9.11_447.1928m/z	146939		M+2Na-H	C16H30N6O6	37.7	0	-2.601912555			91.53105928	100 - 20.1 - 3.15 - 0.363		Gly Lys Gln Ala		447.1928011	1	9.108883333	2.27E-10	2.76E-11	Infinity		x	x	x	x
9.11_447.1928m/z	148687		M+2Na-H	C16H30N6O6	37.7	0	-2.601912555			91.53105928	100 - 20.1 - 3.15 - 0.363		Gly Gln Ala Lys		447.1928011	1	9.108883333	2.27E-10	2.76E-11	Infinity		x	x	x	x
9.11_447.1928m/z	148839		M+2Na-H	C16H30N6O6	37.7	0	-2.601912555			91.53105928	100 - 20.1 - 3.15 - 0.363		Gly Gln Lys Ala		447.1928011	1	9.108883333	2.27E-10	2.76E-11	Infinity		x	x	x	x
9.11_447.1928m/z	15681		M+2Na-H	C16H30N6O6	37.7	0	-2.601912555			91.53105928	100 - 20.1 - 3.15 - 0.363		Asp Leu Arg		447.1928011	1	9.108883333	2.27E-10	2.76E-11	Infinity		x	x	x	x
9.11_447.1928m/z	15720		M+2Na-H	C16H30N6O6	37.7	0	-2.601912555			91.53105928	100 - 20.1 - 3.15 - 0.363		Arg Asp Ile		447.1928011	1	9.108883333	2.27E-10	2.76E-11	Infinity		x	x	x	x
9.11_447.1928m/z	16687		M+2Na-H	C16H30N6O6	37.7	0	-2.601912555			91.53105928	100 - 20.1 - 3.15 - 0.363		Arg Ile Asp		447.1928011	1	9.108883333	2.27E-10	2.76E-11	Infinity		x	x	x	x
9.11_447.1928m/z	167490		M+2Na-H	C16H30N6O6	37.7	0	-2.601912555			91.53105928	100 - 20.1 - 3.15 - 0.363		Lys Ala Ala Asn		447.1928011	1	9.108883333	2.27E-10	2.76E-11	Infinity		x	x	x	x
9.11_447.1928m/z	167592		M+2Na-H	C16H30N6O6	37.7	0	-2.601912555			91.53105928	100 - 20.1 - 3.15 - 0.363		Lys Ala Gly Gln		447.1928011	1	9.108883333	2.27E-10	2.76E-11	Infinity		x	x	x	x
9.11_447.1928m/z	167699		M+2Na-H	C16H30N6O6	37.7	0	-2.601912555			91.53105928	100 - 20.1 - 3.15 - 0.363		Lys Ala Asn Ala		447.1928011	1	9.108883333	2.27E-10	2.76E-11	Infinity		x	x	x	x
9.11_447.1928m/z	167744		M+2Na-H	C16H30N6O6	37.7	0	-2.601912555			91.53105928	100 - 20.1 - 3.15 - 0.363		Lys Ala Gln Gly		447.1928011	1	9.108883333	2.27E-10	2.76E-11	Infinity		x	x	x	x
9.11_447.1928m/z	16865		M+2Na-H	C16H30N6O6	37.7	0	-2.601912555			91.53105928	100 - 20.1 - 3.15 - 0.363		Arg Val Glu		447.1928011	1	9.108883333	2.27E-10	2.76E-11	Infinity		x	x	x	x
9.11_447.1928m/z	169492		M+2Na-H	C16H30N6O6	37.7	0	-2.601912555			91.53105928	100 - 20.1 - 3.15 - 0.363		Lys Gly Ala Gln		447.1928011	1	9.108883333	2.27E-10	2.76E-11	Infinity		x	x	x	x
9.11_447.1928m/z	169739		M+2Na-H	C16H30N6O6	37.7	0	-2.601912555			91.53105928	100 - 20.1 - 3.15 - 0.363		Lys Gly Gln Ala		447.1928011	1	9.108883333	2.27E-10	2.76E-11	Infinity		x	x	x	x
9.11_447.1928m/z	17124		M+2Na-H	C16H30N6O6	37.7	0	-2.601912555			91.53105928	100 - 20.1 - 3.15 - 0.363		Arg Glu Val		447.1928011	1	9.108883333	2.27E-10	2.76E-11	Infinity		x	x	x	x
9.11_447.1928m/z	17141		M+2Na-H	C16H30N6O6	37.7	0	-2.601912555			91.53105928	100 - 20.1 - 3.15 - 0.363		Arg Leu Asp		447.1928011	1	9.108883333	2.27E-10	2.76E-11	Infinity		x	x	x	x
9.11_447.1928m/z	171879		M+2Na-H	C16H30N6O6	37.7	0	-2.601912555			91.53105928	100 - 20.1 - 3.15 - 0.363		Lys Asn Ala Ala		447.1928011	1	9.108883333	2.27E-10	2.76E-11	Infinity		x	x	x	x
9.11_447.1928m/z	172684		M+2Na-H	C16H30N6O6	37.7	0	-2.601912555			91.53105928	100 - 20.1 - 3.15 - 0.363		Lys Gln Ala Gly		447.1928011	1	9.108883333	2.27E-10	2.76E-11	Infinity		x	x	x	x
9.11_447.1928m/z	172779		M+2Na-H	C16H30N6O6	37.7	0	-2.601912555			91.53105928	100 - 20.1 - 3.15 - 0.363		Lys Gln Gly Ala		447.1928011	1	9.108883333	2.27E-10	2.76E-11	Infinity		x	x	x	x
9.11_447.1928m/z	17392		M+2Na-H	C16H30N6O6	37.7	0	-2.601912555			91.53105928	100 - 20.1 - 3.15 - 0.363		Ile Arg Asp		447.1928011	1	9.108883333	2.27E-10	2.76E-11	Infinity		x	x	x	x
9.11_447.1928m/z	17660		M+2Na-H	C16H30N6O6	37.7	0	-2.601912555			91.53105928	100 - 20.1 - 3.15 - 0.363		Glu Arg Val		447.1928011	1	9.108883333	2.27E-10	2.76E-11	Infinity		x	x	x	x
9.11_447.1928m/z	17698		M+2Na-H	C16H30N6O6	37.7	0	-2.601912555			91.53105928	100 - 20.1 - 3.15 - 0.363		Glu Val Arg		447.1928011	1	9.108883333	2.27E-10	2.76E-11	Infinity		x	x	x	x
9.11_447.1928m/z	18175		M+2Na-H	C16H30N6O6	37.7	0	-2.601912555			91.53105928	100 - 20.1 - 3.15 - 0.363		Asp Arg Leu		447.1928011	1	9.108883333	2.27E-10	2.76E-11	Infinity		x	x	x	x
9.11_447.1928m/z	18401		M+2Na-H	C16H30N6O6	37.7	0	-2.601912555			91.53105928	100 - 20.1 - 3.15 - 0.363		Arg Asp Leu		447.1928011	1	9.108883333	2.27E-10	2.76E-11	Infinity		x	x	x	x
9.11_447.1928m/z	18622		M+2Na-H	C16H30N6O6	37.7	0	-2.601912555			91.53105928	100 - 20.1 - 3.15 - 0.363		Gln Gln Lys		447.1928011	1	9.108883333	2.27E-10	2.76E-11	Infinity		x	x	x	x
9.11_447.1928m/z	19003		M+2Na-H	C16H30N6O6	37.7	0	-2.601912555			91.53105928	100 - 20.1 - 3.15 - 0.363		Asp Arg Ile		447.1928011	1	9.108883333	2.27E-10	2.76E-11	Infinity		x	x	x	x
9.11_447.1928m/z	191487		M+2Na-H	C16H30N6O6	37.7	0	-2.601912555			91.53105928	100 - 20.1 - 3.15 - 0.363		Asn Ala Ala Lys		447.1928011	1	9.108883333	2.27E-10	2.76E-11	Infinity		x	x	x	x
9.11_447.1928m/z	191639		M+2Na-H	C16H30N6O6	37.7	0	-2.601912555			91.53105928	100 - 20.1 - 3.15 - 0.363		Asn Ala Lys Ala		447.1928011	1	9.108883333	2.27E-10	2.76E-11	Infinity		x	x	x	x
9.11_447.1928m/z	194679		M+2Na-H	C16H30N6O6	37.7	0	-2.601912555			91.53105928	100 - 20.1 - 3.15 - 0.363		Asn Lys Ala Ala		447.1928011	1	9.108883333	2.27E-10	2.76E-11	Infinity		x	x	x	x
9.11_447.1928m/z	19879		M+2Na-H	C16H30N6O6	37.7	0	-2.601912555			91.53105928	100 - 20.1 - 3.15 - 0.363		Leu Asp Arg		447.1928011	1	9.108883333	2.27E-10	2.76E-11	Infinity		x	x	x	x
9.11_447.1928m/z	20671		M+2Na-H	C16H30N6O6	37.7	0	-2.601912555			91.53105928	100 - 20.1 - 3.15 - 0.363		Leu Arg Asp		447.1928011	1	9.108883333	2.27E-10	2.76E-11	Infinity		x	x	x	x
9.11_447.1928m/z	207587		M+2Na-H	C16H30N6O6	37.7	0	-2.601912555			91.53105928	100 - 20.1 - 3.15 - 0.363		Gln Ala Gly Lys		447.1928011	1	9.108883333	2.27E-10	2.76E-11	Infinity		x	x	x	x
9.11_447.1928m/z	207644		M+2Na-H	C16H30N6O6	37.7	0	-2.601912555			91.53105928	100 - 20.1 - 3.15 - 0.363		Gln Ala Lys Gly		447.1928011	1	9.108883333	2.27E-10	2.76E-11	Infinity		x	x	x	x
9.11_447.1928m/z	20838		M+2Na-H	C16H30N6O6	37.7	0	-2.601912555			91.53105928	100 - 20.1 - 3.15 - 0.363		Val Glu Arg		447.1928011	1	9.108883333	2.27E-10	2.76E-11	Infinity		x	x	x	x
9.11_447.1928m/z	209487		M+2Na-H	C16H30N6O6	37.7	0	-2.601912555			91.53105928	100 - 20.1 - 3.15 - 0.363		Gln Gly Ala Lys		447.1928011	1	9.108883333	2.27E-10	2.76E-11	Infinity		x	x	x	x
9.11_447.1928m/z	209639		M+2Na-H	C16H30N6O6	37.7	0	-2.601912555			91.53105928	100 - 20.1 - 3.15 - 0.363		Gln Gly Lys Ala		447.1928011	1	9.108883333	2.27E-10	2.76E-11	Infinity		x	x	x	x
9.11_447.1928m/z	210684		M+2Na-H	C16H30N6O6	37.7	0	-2.601912555			91.53105928	100 - 20.1 - 3.15 - 0.363		Gln Lys Ala Gly		447.1928011	1	9.108883333	2.27E-10	2.76E-11	Infinity		x	x	x	x
9.11_447.1928m/z	210779		M+2Na-H	C16H30N6O6	37.7	0	-2.601912555			91.53105928	100 - 20.1 - 3.15 - 0.363		Gln Lys Gly Ala		447.1928011	1	9.108883333	2.27E-10	2.76E-11	Infinity		x	x	x	x
9.11_447.1928m/z	21411		M+2Na-H	C16H30N6O6	37.7	0	-2.601912555			91.53105928	100 - 20.1 - 3.15 - 0.363		Lys Gln Gln		447.1928011	1	9.108883333	2.27E-10	2.76E-11	Infinity		x	x	x	x
9.11_447.1928m/z	21418		M+2Na-H	C16H30N6O6	37.7	0	-2.601912555			91.53105928	100 - 20.1 - 3.15 - 0.363		Gln Lys Gln		447.1928011	1	9.108883333	2.27E-10	2.76E-11	Infinity		x	x	x	x
9.11_447.1928m/z	21843		M+2Na-H	C16H30N6O6	37.7	0	-2.601912555			91.53105928	100 - 20.1 - 3.15 - 0.363		Val Arg Glu		447.1928011	1	9.108883333	2.27E-10	2.76E-11	Infinity		x	x	x	x
9.11_447.1928m/z	22055		M+2Na-H	C16H30N6O6	37.7	0	-2.601912555			91.53105928	100 - 20.1 - 3.15 - 0.363		Asp Ile Arg		447.1928011	1	9.108883333	2.27E-10	2.76E-11	Infinity		x	x	x	x
9.11_447.1928m/z	22693		M+2Na-H	C16H30N6O6	37.7	0	-2.601912555			91.53105928	100 - 20.1 - 3.15 - 0.363		Ile Asp Arg		447.1928011	1	9.108883333	2.27E-10	2.76E-11	Infinity		x	x	x	x
9.11_447.1928m/z	45367		M+2Na-H	C24H31FO4	37	0	2.482387795			87.79812374	100 - 26.5 - 4.18 - 0.49		(S)-AL 8810		447.1928011	1	9.108883333	2.27E-10	2.76E-11	Infinity		x	x	x	x
9.11_447.1928m/z	45689		M+2Na-H	C24H31FO4	37	0	2.482387795			87.79812374	100 - 26.5 - 4.18 - 0.49		AL 8810		447.1928011	1	9.108883333	2.27E-10	2.76E-11	Infinity		x	x	x	x
6.06_216.1422m/z	64512		M+H-H2O	C11H23NO2S	37.5	0	2.419664489			90.62740014	100 - 13.4 - 5.76 - 0.656		Hexahomomethionine		216.1422259	1	6.060083333	2.59E-10	3.12E-11	Infinity		x	x	x	x
6.06_216.1422m/z	72550		M+H	C11H21NOS	37.5	0	2.622241235			90.85914553	100 - 13.3 - 5.55 - 0.625		Cycloate		216.1422259	1	6.060083333	2.59E-10	3.12E-11	Infinity		x	x	x	x
7.51_234.1084m/z	23926		M+ACN+H	C6H12N2O5	39.2	0	-0.476564403			96.37651285	100 - 7.55 - 1.28		Ser Ser		234.1083555	1	7.508266667	2.62E-10	3.15E-11	Infinity		x	x	x	x
7.51_234.1084m/z	68953		2M+ACN+H	C6H5F	38.6	0	-2.742700673			96.42659899	100 - 6.55 - 0.179		Fluorobenzene		234.1083555	1	7.508266667	2.62E-10	3.15E-11	Infinity		x	x	x	x
7.51_234.1084m/z	85941		M+ACN+H	C6H12N2O5	39.2	0	-0.476564403			96.37651285	100 - 7.55 - 1.28	http://nonlinear.com/redirect/outbound?p=hmdb&param=HMDB29048	Serinyl-Serine		234.1083555	1	7.508266667	2.62E-10	3.15E-11	Infinity		x	x	x	x
7.38_314.1851m/z	263795		M+2Na-H	C19H27N	34.8	0	-1.574313544			75.93214837	100 - 21.2 - 2.14 - 0.136		(2S,5S)-5-((E)-pent-2-en-4-yn-1-yl)-2-(penta-3,4-dien-1-yl)decahydroquinoline		314.185091	1	7.3787	4.14E-10	4.85E-11	Infinity		x	x	x	x
7.38_314.1851m/z	263796		M+2Na-H	C19H27N	34.8	0	-1.574313544			75.93214837	100 - 21.2 - 2.14 - 0.136		(2S,5R)-5-((E)-pent-2-en-4-yn-1-yl)-2-(penta-3,4-dien-1-yl)decahydroquinoline		314.185091	1	7.3787	4.14E-10	4.85E-11	Infinity		x	x	x	x
7.38_314.1851m/z	263797		M+2Na-H	C19H27N	34.8	0	-1.574313544			75.93214837	100 - 21.2 - 2.14 - 0.136		(2S,5S,8aS)-5-((E)-pent-2-en-4-yn-1-yl)-2-(penta-3,4-dien-1-yl)decahydroquinoline		314.185091	1	7.3787	4.14E-10	4.85E-11	Infinity		x	x	x	x
7.38_314.1851m/z	263798		M+2Na-H	C19H27N	34.8	0	-1.574313544			75.93214837	100 - 21.2 - 2.14 - 0.136		(2R,5R)-2-((E)-pent-2-en-4-yn-1-yl)-5-(penta-3,4-dien-1-yl)decahydroquinoline		314.185091	1	7.3787	4.14E-10	4.85E-11	Infinity		x	x	x	x
7.38_314.1851m/z	263799		M+2Na-H	C19H27N	34.8	0	-1.574313544			75.93214837	100 - 21.2 - 2.14 - 0.136		(2S,5R)-5-((E)-pent-2-en-4-yn-1-yl)-2-(pent-4-yn-1-yl)decahydroquinoline		314.185091	1	7.3787	4.14E-10	4.85E-11	Infinity		x	x	x	x
7.38_314.1851m/z	263898		M+2Na-H	C19H27N	34.8	0	-1.574313543			75.93214837	100 - 21.2 - 2.14 - 0.136		(5R,8R)-8-(but-3-en-1-yl)-5-((E)-hept-4-en-6-yn-1-yl)-1,2,3,5,8,8a-hexahydroindolizine		314.185091	1	7.3787	4.14E-10	4.85E-11	Infinity		x	x	x	x
8.36_415.3364m/z	228		M+H-2H2O	C31H46O2	36.1	0	1.125202458			81.83630667	100 - 34.1 - 6.06 - 0.742		Phylloquinone		415.3364345	1	8.3594	5.18E-10	6.02E-11	Infinity		x	x	x	x
8.36_415.3364m/z	5280483		M+H-2H2O	C31H46O2	36.1	0	1.125202458			81.83630667	100 - 34.1 - 6.06 - 0.742	http://nonlinear.com/redirect/outbound?p=pubchemc&param=5280483	Phylloquinone :: Vitamins :: Polar Metabolites :: 2-methyl-3-[(E)-3,7,11,15-tetramethylhexadec-2-enyl]naphthalene-1,4-dione		415.3364345	1	8.3594	5.18E-10	6.02E-11	Infinity		x	x	x	x
7.38_354.0822m/z	1564		M+2Na-H	C17H15N3O3	33	0	-1.082219146			66.47369461	100 - 19.8 - 2.47 - 0.231		3-Hydroxy-7-acetylaminonitrazepam		354.0821718	1	7.3787	8.12E-10	9.16E-11	Infinity		x	x	x	x
7.38_354.0822m/z	85252		M+ACN+H	C13H12O9	32.5	0	0.686647399			63.41733186	100 - 14.5 - 2.83 - 0.309	http://nonlinear.com/redirect/outbound?p=hmdb&param=HMDB13680	Caftaric acid		354.0821718	1	7.3787	8.12E-10	9.16E-11	Infinity		x	x	x	x
7.38_354.0822m/z	86148		M+ACN+H	C13H12O9	32.5	0	0.686647399			63.41733186	100 - 14.5 - 2.83 - 0.309	http://nonlinear.com/redirect/outbound?p=hmdb&param=HMDB29276	Cis-Caffeoyl tartaric acid		354.0821718	1	7.3787	8.12E-10	9.16E-11	Infinity		x	x	x	x
7.38_354.0822m/z	88237		2M+ACN+H	C7H8O2S	31.4	0	-2.098271232			59.27323012	100 - 8.54 - 5.25 - 0.392	http://nonlinear.com/redirect/outbound?p=hmdb&param=HMDB32160	3-(Acetylthio)-2-methylfuran		354.0821718	1	7.3787	8.12E-10	9.16E-11	Infinity		x	x	x	x
7.38_354.0822m/z	88371		2M+ACN+H	C7H8O2S	31.4	0	-2.098271232			59.27323012	100 - 8.54 - 5.25 - 0.392	http://nonlinear.com/redirect/outbound?p=hmdb&param=HMDB32334	1-(3-Hydroxy-5-methyl-2-thienyl)ethanone		354.0821718	1	7.3787	8.12E-10	9.16E-11	Infinity		x	x	x	x
7.38_354.0822m/z	90434		2M+ACN+H	C7H8O2S	31.4	0	-2.098271232			59.27323012	100 - 8.54 - 5.25 - 0.392	http://nonlinear.com/redirect/outbound?p=hmdb&param=HMDB35088	Furfuryl thioacetate		354.0821718	1	7.3787	8.12E-10	9.16E-11	Infinity		x	x	x	x
2.16_461.2476m/z	106037		M+Na	C20H34N6O5	38.1	0	-1.492561745			92.18930513	100 - 24.4 - 3.88 - 0.464		Ala His Ile Val		461.2476348	1	2.15995	8.67E-10	9.74E-11	Infinity		x	x	x	x
2.16_461.2476m/z	106077		M+Na	C20H34N6O5	38.1	0	-1.492561745			92.18930513	100 - 24.4 - 3.88 - 0.464		Ala His Leu Val		461.2476348	1	2.15995	8.67E-10	9.74E-11	Infinity		x	x	x	x
2.16_461.2476m/z	106227		M+Na	C20H34N6O5	38.1	0	-1.492561745			92.18930513	100 - 24.4 - 3.88 - 0.464		Ala His Val Ile		461.2476348	1	2.15995	8.67E-10	9.74E-11	Infinity		x	x	x	x
2.16_461.2476m/z	106229		M+Na	C20H34N6O5	38.1	0	-1.492561745			92.18930513	100 - 24.4 - 3.88 - 0.464		Ala His Val Leu		461.2476348	1	2.15995	8.67E-10	9.74E-11	Infinity		x	x	x	x
2.16_461.2476m/z	106417		M+Na	C20H34N6O5	38.1	0	-1.492561745			92.18930513	100 - 24.4 - 3.88 - 0.464		Ala Ile His Val		461.2476348	1	2.15995	8.67E-10	9.74E-11	Infinity		x	x	x	x
2.16_461.2476m/z	106626		M+Na	C20H34N6O5	38.1	0	-1.492561745			92.18930513	100 - 24.4 - 3.88 - 0.464		Ala Ile Val His		461.2476348	1	2.15995	8.67E-10	9.74E-11	Infinity		x	x	x	x
2.16_461.2476m/z	107217		M+Na	C20H34N6O5	38.1	0	-1.492561745			92.18930513	100 - 24.4 - 3.88 - 0.464		Ala Leu His Val		461.2476348	1	2.15995	8.67E-10	9.74E-11	Infinity		x	x	x	x
2.16_461.2476m/z	107426		M+Na	C20H34N6O5	38.1	0	-1.492561745			92.18930513	100 - 24.4 - 3.88 - 0.464		Ala Leu Val His		461.2476348	1	2.15995	8.67E-10	9.74E-11	Infinity		x	x	x	x
2.16_461.2476m/z	109395		M+ACN+H	C15H29N7O7	38.8	0	2.297013841			96.51124954	100 - 19.4 - 3.22 - 0.382		Ala Arg Ser Ser		461.2476348	1	2.15995	8.67E-10	9.74E-11	Infinity		x	x	x	x
2.16_461.2476m/z	109775		M+ACN+H	C15H29N7O7	38.8	0	2.297013841			96.51124954	100 - 19.4 - 3.22 - 0.382		Ala Ser Arg Ser		461.2476348	1	2.15995	8.67E-10	9.74E-11	Infinity		x	x	x	x
2.16_461.2476m/z	109794		M+ACN+H	C15H29N7O7	38.8	0	2.297013841			96.51124954	100 - 19.4 - 3.22 - 0.382		Ala Ser Ser Arg		461.2476348	1	2.15995	8.67E-10	9.74E-11	Infinity		x	x	x	x
2.16_461.2476m/z	110407		M+Na	C20H34N6O5	38.1	0	-1.492561745			92.18930513	100 - 24.4 - 3.88 - 0.464		Ala Val His Ile		461.2476348	1	2.15995	8.67E-10	9.74E-11	Infinity		x	x	x	x
2.16_461.2476m/z	110409		M+Na	C20H34N6O5	38.1	0	-1.492561745			92.18930513	100 - 24.4 - 3.88 - 0.464		Ala Val His Leu		461.2476348	1	2.15995	8.67E-10	9.74E-11	Infinity		x	x	x	x
2.16_461.2476m/z	110426		M+Na	C20H34N6O5	38.1	0	-1.492561745			92.18930513	100 - 24.4 - 3.88 - 0.464		Ala Val Ile His		461.2476348	1	2.15995	8.67E-10	9.74E-11	Infinity		x	x	x	x
2.16_461.2476m/z	110466		M+Na	C20H34N6O5	38.1	0	-1.492561745			92.18930513	100 - 24.4 - 3.88 - 0.464		Ala Val Leu His		461.2476348	1	2.15995	8.67E-10	9.74E-11	Infinity		x	x	x	x
2.16_461.2476m/z	146026		M+Na	C20H34N6O5	38.1	0	-1.492561745			92.18930513	100 - 24.4 - 3.88 - 0.464		Gly His Ile Ile		461.2476348	1	2.15995	8.67E-10	9.74E-11	Infinity		x	x	x	x
2.16_461.2476m/z	146028		M+Na	C20H34N6O5	38.1	0	-1.492561745			92.18930513	100 - 24.4 - 3.88 - 0.464		Gly His Ile Leu		461.2476348	1	2.15995	8.67E-10	9.74E-11	Infinity		x	x	x	x
2.16_461.2476m/z	146066		M+Na	C20H34N6O5	38.1	0	-1.492561745			92.18930513	100 - 24.4 - 3.88 - 0.464		Gly His Leu Ile		461.2476348	1	2.15995	8.67E-10	9.74E-11	Infinity		x	x	x	x
2.16_461.2476m/z	146068		M+Na	C20H34N6O5	38.1	0	-1.492561745			92.18930513	100 - 24.4 - 3.88 - 0.464		Gly His Leu Leu		461.2476348	1	2.15995	8.67E-10	9.74E-11	Infinity		x	x	x	x
2.16_461.2476m/z	146406		M+Na	C20H34N6O5	38.1	0	-1.492561745			92.18930513	100 - 24.4 - 3.88 - 0.464		Gly Ile His Ile		461.2476348	1	2.15995	8.67E-10	9.74E-11	Infinity		x	x	x	x
2.16_461.2476m/z	146408		M+Na	C20H34N6O5	38.1	0	-1.492561745			92.18930513	100 - 24.4 - 3.88 - 0.464		Gly Ile His Leu		461.2476348	1	2.15995	8.67E-10	9.74E-11	Infinity		x	x	x	x
2.16_461.2476m/z	146425		M+Na	C20H34N6O5	38.1	0	-1.492561745			92.18930513	100 - 24.4 - 3.88 - 0.464		Gly Ile Ile His		461.2476348	1	2.15995	8.67E-10	9.74E-11	Infinity		x	x	x	x
2.16_461.2476m/z	146465		M+Na	C20H34N6O5	38.1	0	-1.492561745			92.18930513	100 - 24.4 - 3.88 - 0.464		Gly Ile Leu His		461.2476348	1	2.15995	8.67E-10	9.74E-11	Infinity		x	x	x	x
2.16_461.2476m/z	146931		M+ACN+Na	C18H31N5O5	38.5	0	-1.646712387			94.56340485	100 - 21.8 - 3.3 - 0.375		Gly Lys Pro Pro		461.2476348	1	2.15995	8.67E-10	9.74E-11	Infinity		x	x	x	x
2.16_461.2476m/z	147206		M+Na	C20H34N6O5	38.1	0	-1.492561745			92.18930513	100 - 24.4 - 3.88 - 0.464		Gly Leu His Ile		461.2476348	1	2.15995	8.67E-10	9.74E-11	Infinity		x	x	x	x
2.16_461.2476m/z	147208		M+Na	C20H34N6O5	38.1	0	-1.492561745			92.18930513	100 - 24.4 - 3.88 - 0.464		Gly Leu His Leu		461.2476348	1	2.15995	8.67E-10	9.74E-11	Infinity		x	x	x	x
2.16_461.2476m/z	147225		M+Na	C20H34N6O5	38.1	0	-1.492561745			92.18930513	100 - 24.4 - 3.88 - 0.464		Gly Leu Ile His		461.2476348	1	2.15995	8.67E-10	9.74E-11	Infinity		x	x	x	x
2.16_461.2476m/z	147265		M+Na	C20H34N6O5	38.1	0	-1.492561745			92.18930513	100 - 24.4 - 3.88 - 0.464		Gly Leu Leu His		461.2476348	1	2.15995	8.67E-10	9.74E-11	Infinity		x	x	x	x
2.16_461.2476m/z	148451		M+ACN+Na	C18H31N5O5	38.5	0	-1.646712387			94.56340485	100 - 21.8 - 3.3 - 0.375		Gly Pro Lys Pro		461.2476348	1	2.15995	8.67E-10	9.74E-11	Infinity		x	x	x	x
2.16_461.2476m/z	148527		M+ACN+Na	C18H31N5O5	38.5	0	-1.646712387			94.56340485	100 - 21.8 - 3.3 - 0.375		Gly Pro Pro Lys		461.2476348	1	2.15995	8.67E-10	9.74E-11	Infinity		x	x	x	x
2.16_461.2476m/z	149395		M+ACN+H	C15H29N7O7	38.8	0	2.297013841			96.51124954	100 - 19.4 - 3.22 - 0.382		Gly Arg Ser Thr		461.2476348	1	2.15995	8.67E-10	9.74E-11	Infinity		x	x	x	x
2.16_461.2476m/z	149414		M+ACN+H	C15H29N7O7	38.8	0	2.297013841			96.51124954	100 - 19.4 - 3.22 - 0.382		Gly Arg Thr Ser		461.2476348	1	2.15995	8.67E-10	9.74E-11	Infinity		x	x	x	x
2.16_461.2476m/z	149775		M+ACN+H	C15H29N7O7	38.8	0	2.297013841			96.51124954	100 - 19.4 - 3.22 - 0.382		Gly Ser Arg Thr		461.2476348	1	2.15995	8.67E-10	9.74E-11	Infinity		x	x	x	x
2.16_461.2476m/z	149813		M+ACN+H	C15H29N7O7	38.8	0	2.297013841			96.51124954	100 - 19.4 - 3.22 - 0.382		Gly Ser Thr Arg		461.2476348	1	2.15995	8.67E-10	9.74E-11	Infinity		x	x	x	x
2.16_461.2476m/z	150174		M+ACN+H	C15H29N7O7	38.8	0	2.297013841			96.51124954	100 - 19.4 - 3.22 - 0.382		Gly Thr Arg Ser		461.2476348	1	2.15995	8.67E-10	9.74E-11	Infinity		x	x	x	x
2.16_461.2476m/z	150193		M+ACN+H	C15H29N7O7	38.8	0	2.297013841			96.51124954	100 - 19.4 - 3.22 - 0.382		Gly Thr Ser Arg		461.2476348	1	2.15995	8.67E-10	9.74E-11	Infinity		x	x	x	x
2.16_461.2476m/z	151636		M+Na	C20H34N6O5	38.1	0	-1.492561745			92.18930513	100 - 24.4 - 3.88 - 0.464		His Ala Ile Val		461.2476348	1	2.15995	8.67E-10	9.74E-11	Infinity		x	x	x	x
2.16_461.2476m/z	151676		M+Na	C20H34N6O5	38.1	0	-1.492561745			92.18930513	100 - 24.4 - 3.88 - 0.464		His Ala Leu Val		461.2476348	1	2.15995	8.67E-10	9.74E-11	Infinity		x	x	x	x
2.16_461.2476m/z	151826		M+Na	C20H34N6O5	38.1	0	-1.492561745			92.18930513	100 - 24.4 - 3.88 - 0.464		His Ala Val Ile		461.2476348	1	2.15995	8.67E-10	9.74E-11	Infinity		x	x	x	x
2.16_461.2476m/z	151828		M+Na	C20H34N6O5	38.1	0	-1.492561745			92.18930513	100 - 24.4 - 3.88 - 0.464		His Ala Val Leu		461.2476348	1	2.15995	8.67E-10	9.74E-11	Infinity		x	x	x	x
2.16_461.2476m/z	153626		M+Na	C20H34N6O5	38.1	0	-1.492561745			92.18930513	100 - 24.4 - 3.88 - 0.464		His Gly Ile Ile		461.2476348	1	2.15995	8.67E-10	9.74E-11	Infinity		x	x	x	x
2.16_461.2476m/z	153628		M+Na	C20H34N6O5	38.1	0	-1.492561745			92.18930513	100 - 24.4 - 3.88 - 0.464		His Gly Ile Leu		461.2476348	1	2.15995	8.67E-10	9.74E-11	Infinity		x	x	x	x
2.16_461.2476m/z	153666		M+Na	C20H34N6O5	38.1	0	-1.492561745			92.18930513	100 - 24.4 - 3.88 - 0.464		His Gly Leu Ile		461.2476348	1	2.15995	8.67E-10	9.74E-11	Infinity		x	x	x	x
2.16_461.2476m/z	153668		M+Na	C20H34N6O5	38.1	0	-1.492561745			92.18930513	100 - 24.4 - 3.88 - 0.464		His Gly Leu Leu		461.2476348	1	2.15995	8.67E-10	9.74E-11	Infinity		x	x	x	x
2.16_461.2476m/z	154296		M+Na	C20H34N6O5	38.1	0	-1.492561745			92.18930513	100 - 24.4 - 3.88 - 0.464		His Ile Ala Val		461.2476348	1	2.15995	8.67E-10	9.74E-11	Infinity		x	x	x	x
2.16_461.2476m/z	154386		M+Na	C20H34N6O5	38.1	0	-1.492561745			92.18930513	100 - 24.4 - 3.88 - 0.464		His Ile Gly Ile		461.2476348	1	2.15995	8.67E-10	9.74E-11	Infinity		x	x	x	x
2.16_461.2476m/z	154388		M+Na	C20H34N6O5	38.1	0	-1.492561745			92.18930513	100 - 24.4 - 3.88 - 0.464		His Ile Gly Leu		461.2476348	1	2.15995	8.67E-10	9.74E-11	Infinity		x	x	x	x
2.16_461.2476m/z	154424		M+Na	C20H34N6O5	38.1	0	-1.492561745			92.18930513	100 - 24.4 - 3.88 - 0.464		His Ile Ile Gly		461.2476348	1	2.15995	8.67E-10	9.74E-11	Infinity		x	x	x	x
2.16_461.2476m/z	154464		M+Na	C20H34N6O5	38.1	0	-1.492561745			92.18930513	100 - 24.4 - 3.88 - 0.464		His Ile Leu Gly		461.2476348	1	2.15995	8.67E-10	9.74E-11	Infinity		x	x	x	x
2.16_461.2476m/z	154619		M+Na	C20H34N6O5	38.1	0	-1.492561745			92.18930513	100 - 24.4 - 3.88 - 0.464		His Ile Val Ala		461.2476348	1	2.15995	8.67E-10	9.74E-11	Infinity		x	x	x	x
2.16_461.2476m/z	155096		M+Na	C20H34N6O5	38.1	0	-1.492561745			92.18930513	100 - 24.4 - 3.88 - 0.464		His Leu Ala Val		461.2476348	1	2.15995	8.67E-10	9.74E-11	Infinity		x	x	x	x
2.16_461.2476m/z	155186		M+Na	C20H34N6O5	38.1	0	-1.492561745			92.18930513	100 - 24.4 - 3.88 - 0.464		His Leu Gly Ile		461.2476348	1	2.15995	8.67E-10	9.74E-11	Infinity		x	x	x	x
2.16_461.2476m/z	155188		M+Na	C20H34N6O5	38.1	0	-1.492561745			92.18930513	100 - 24.4 - 3.88 - 0.464		His Leu Gly Leu		461.2476348	1	2.15995	8.67E-10	9.74E-11	Infinity		x	x	x	x
2.16_461.2476m/z	155224		M+Na	C20H34N6O5	38.1	0	-1.492561745			92.18930513	100 - 24.4 - 3.88 - 0.464		His Leu Ile Gly		461.2476348	1	2.15995	8.67E-10	9.74E-11	Infinity		x	x	x	x
2.16_461.2476m/z	155264		M+Na	C20H34N6O5	38.1	0	-1.492561745			92.18930513	100 - 24.4 - 3.88 - 0.464		His Leu Leu Gly		461.2476348	1	2.15995	8.67E-10	9.74E-11	Infinity		x	x	x	x
2.16_461.2476m/z	155419		M+Na	C20H34N6O5	38.1	0	-1.492561745			92.18930513	100 - 24.4 - 3.88 - 0.464		His Leu Val Ala		461.2476348	1	2.15995	8.67E-10	9.74E-11	Infinity		x	x	x	x
2.16_461.2476m/z	158286		M+Na	C20H34N6O5	38.1	0	-1.492561745			92.18930513	100 - 24.4 - 3.88 - 0.464		His Val Ala Ile		461.2476348	1	2.15995	8.67E-10	9.74E-11	Infinity		x	x	x	x
2.16_461.2476m/z	158288		M+Na	C20H34N6O5	38.1	0	-1.492561745			92.18930513	100 - 24.4 - 3.88 - 0.464		His Val Ala Leu		461.2476348	1	2.15995	8.67E-10	9.74E-11	Infinity		x	x	x	x
2.16_461.2476m/z	158419		M+Na	C20H34N6O5	38.1	0	-1.492561745			92.18930513	100 - 24.4 - 3.88 - 0.464		His Val Ile Ala		461.2476348	1	2.15995	8.67E-10	9.74E-11	Infinity		x	x	x	x
2.16_461.2476m/z	158459		M+Na	C20H34N6O5	38.1	0	-1.492561745			92.18930513	100 - 24.4 - 3.88 - 0.464		His Val Leu Ala		461.2476348	1	2.15995	8.67E-10	9.74E-11	Infinity		x	x	x	x
2.16_461.2476m/z	159616		M+Na	C20H34N6O5	38.1	0	-1.492561745			92.18930513	100 - 24.4 - 3.88 - 0.464		Ile Ala His Val		461.2476348	1	2.15995	8.67E-10	9.74E-11	Infinity		x	x	x	x
2.16_461.2476m/z	159825		M+Na	C20H34N6O5	38.1	0	-1.492561745			92.18930513	100 - 24.4 - 3.88 - 0.464		Ile Ala Val His		461.2476348	1	2.15995	8.67E-10	9.74E-11	Infinity		x	x	x	x
2.16_461.2476m/z	161606		M+Na	C20H34N6O5	38.1	0	-1.492561745			92.18930513	100 - 24.4 - 3.88 - 0.464		Ile Gly His Ile		461.2476348	1	2.15995	8.67E-10	9.74E-11	Infinity		x	x	x	x
2.16_461.2476m/z	161608		M+Na	C20H34N6O5	38.1	0	-1.492561745			92.18930513	100 - 24.4 - 3.88 - 0.464		Ile Gly His Leu		461.2476348	1	2.15995	8.67E-10	9.74E-11	Infinity		x	x	x	x
2.16_461.2476m/z	161625		M+Na	C20H34N6O5	38.1	0	-1.492561745			92.18930513	100 - 24.4 - 3.88 - 0.464		Ile Gly Ile His		461.2476348	1	2.15995	8.67E-10	9.74E-11	Infinity		x	x	x	x
2.16_461.2476m/z	161665		M+Na	C20H34N6O5	38.1	0	-1.492561745			92.18930513	100 - 24.4 - 3.88 - 0.464		Ile Gly Leu His		461.2476348	1	2.15995	8.67E-10	9.74E-11	Infinity		x	x	x	x
2.16_461.2476m/z	161896		M+Na	C20H34N6O5	38.1	0	-1.492561745			92.18930513	100 - 24.4 - 3.88 - 0.464		Ile His Ala Val		461.2476348	1	2.15995	8.67E-10	9.74E-11	Infinity		x	x	x	x
2.16_461.2476m/z	161986		M+Na	C20H34N6O5	38.1	0	-1.492561745			92.18930513	100 - 24.4 - 3.88 - 0.464		Ile His Gly Ile		461.2476348	1	2.15995	8.67E-10	9.74E-11	Infinity		x	x	x	x
2.16_461.2476m/z	161988		M+Na	C20H34N6O5	38.1	0	-1.492561745			92.18930513	100 - 24.4 - 3.88 - 0.464		Ile His Gly Leu		461.2476348	1	2.15995	8.67E-10	9.74E-11	Infinity		x	x	x	x
2.16_461.2476m/z	162024		M+Na	C20H34N6O5	38.1	0	-1.492561745			92.18930513	100 - 24.4 - 3.88 - 0.464		Ile His Ile Gly		461.2476348	1	2.15995	8.67E-10	9.74E-11	Infinity		x	x	x	x
2.16_461.2476m/z	162064		M+Na	C20H34N6O5	38.1	0	-1.492561745			92.18930513	100 - 24.4 - 3.88 - 0.464		Ile His Leu Gly		461.2476348	1	2.15995	8.67E-10	9.74E-11	Infinity		x	x	x	x
2.16_461.2476m/z	162219		M+Na	C20H34N6O5	38.1	0	-1.492561745			92.18930513	100 - 24.4 - 3.88 - 0.464		Ile His Val Ala		461.2476348	1	2.15995	8.67E-10	9.74E-11	Infinity		x	x	x	x
2.16_461.2476m/z	162385		M+Na	C20H34N6O5	38.1	0	-1.492561745			92.18930513	100 - 24.4 - 3.88 - 0.464		Ile Ile Gly His		461.2476348	1	2.15995	8.67E-10	9.74E-11	Infinity		x	x	x	x
2.16_461.2476m/z	162404		M+Na	C20H34N6O5	38.1	0	-1.492561745			92.18930513	100 - 24.4 - 3.88 - 0.464		Ile Ile His Gly		461.2476348	1	2.15995	8.67E-10	9.74E-11	Infinity		x	x	x	x
2.16_461.2476m/z	163185		M+Na	C20H34N6O5	38.1	0	-1.492561745			92.18930513	100 - 24.4 - 3.88 - 0.464		Ile Leu Gly His		461.2476348	1	2.15995	8.67E-10	9.74E-11	Infinity		x	x	x	x
2.16_461.2476m/z	163204		M+Na	C20H34N6O5	38.1	0	-1.492561745			92.18930513	100 - 24.4 - 3.88 - 0.464		Ile Leu His Gly		461.2476348	1	2.15995	8.67E-10	9.74E-11	Infinity		x	x	x	x
2.16_461.2476m/z	166285		M+Na	C20H34N6O5	38.1	0	-1.492561745			92.18930513	100 - 24.4 - 3.88 - 0.464		Ile Val Ala His		461.2476348	1	2.15995	8.67E-10	9.74E-11	Infinity		x	x	x	x
2.16_461.2476m/z	166399		M+Na	C20H34N6O5	38.1	0	-1.492561745			92.18930513	100 - 24.4 - 3.88 - 0.464		Ile Val His Ala		461.2476348	1	2.15995	8.67E-10	9.74E-11	Infinity		x	x	x	x
2.16_461.2476m/z	169731		M+ACN+Na	C18H31N5O5	38.5	0	-1.646712387			94.56340485	100 - 21.8 - 3.3 - 0.375		Lys Gly Pro Pro		461.2476348	1	2.15995	8.67E-10	9.74E-11	Infinity		x	x	x	x
2.16_461.2476m/z	172391		M+ACN+Na	C18H31N5O5	38.5	0	-1.646712387			94.56340485	100 - 21.8 - 3.3 - 0.375		Lys Pro Gly Pro		461.2476348	1	2.15995	8.67E-10	9.74E-11	Infinity		x	x	x	x
2.16_461.2476m/z	172524		M+ACN+Na	C18H31N5O5	38.5	0	-1.646712387			94.56340485	100 - 21.8 - 3.3 - 0.375		Lys Pro Pro Gly		461.2476348	1	2.15995	8.67E-10	9.74E-11	Infinity		x	x	x	x
2.16_461.2476m/z	175616		M+Na	C20H34N6O5	38.1	0	-1.492561745			92.18930513	100 - 24.4 - 3.88 - 0.464		Leu Ala His Val		461.2476348	1	2.15995	8.67E-10	9.74E-11	Infinity		x	x	x	x
2.16_461.2476m/z	175825		M+Na	C20H34N6O5	38.1	0	-1.492561745			92.18930513	100 - 24.4 - 3.88 - 0.464		Leu Ala Val His		461.2476348	1	2.15995	8.67E-10	9.74E-11	Infinity		x	x	x	x
2.16_461.2476m/z	177606		M+Na	C20H34N6O5	38.1	0	-1.492561745			92.18930513	100 - 24.4 - 3.88 - 0.464		Leu Gly His Ile		461.2476348	1	2.15995	8.67E-10	9.74E-11	Infinity		x	x	x	x
2.16_461.2476m/z	177608		M+Na	C20H34N6O5	38.1	0	-1.492561745			92.18930513	100 - 24.4 - 3.88 - 0.464		Leu Gly His Leu		461.2476348	1	2.15995	8.67E-10	9.74E-11	Infinity		x	x	x	x
2.16_461.2476m/z	177625		M+Na	C20H34N6O5	38.1	0	-1.492561745			92.18930513	100 - 24.4 - 3.88 - 0.464		Leu Gly Ile His		461.2476348	1	2.15995	8.67E-10	9.74E-11	Infinity		x	x	x	x
2.16_461.2476m/z	177665		M+Na	C20H34N6O5	38.1	0	-1.492561745			92.18930513	100 - 24.4 - 3.88 - 0.464		Leu Gly Leu His		461.2476348	1	2.15995	8.67E-10	9.74E-11	Infinity		x	x	x	x
2.16_461.2476m/z	177896		M+Na	C20H34N6O5	38.1	0	-1.492561745			92.18930513	100 - 24.4 - 3.88 - 0.464		Leu His Ala Val		461.2476348	1	2.15995	8.67E-10	9.74E-11	Infinity		x	x	x	x
2.16_461.2476m/z	177986		M+Na	C20H34N6O5	38.1	0	-1.492561745			92.18930513	100 - 24.4 - 3.88 - 0.464		Leu His Gly Ile		461.2476348	1	2.15995	8.67E-10	9.74E-11	Infinity		x	x	x	x
2.16_461.2476m/z	177988		M+Na	C20H34N6O5	38.1	0	-1.492561745			92.18930513	100 - 24.4 - 3.88 - 0.464		Leu His Gly Leu		461.2476348	1	2.15995	8.67E-10	9.74E-11	Infinity		x	x	x	x
2.16_461.2476m/z	178024		M+Na	C20H34N6O5	38.1	0	-1.492561745			92.18930513	100 - 24.4 - 3.88 - 0.464		Leu His Ile Gly		461.2476348	1	2.15995	8.67E-10	9.74E-11	Infinity		x	x	x	x
2.16_461.2476m/z	178064		M+Na	C20H34N6O5	38.1	0	-1.492561745			92.18930513	100 - 24.4 - 3.88 - 0.464		Leu His Leu Gly		461.2476348	1	2.15995	8.67E-10	9.74E-11	Infinity		x	x	x	x
2.16_461.2476m/z	178219		M+Na	C20H34N6O5	38.1	0	-1.492561745			92.18930513	100 - 24.4 - 3.88 - 0.464		Leu His Val Ala		461.2476348	1	2.15995	8.67E-10	9.74E-11	Infinity		x	x	x	x
2.16_461.2476m/z	178385		M+Na	C20H34N6O5	38.1	0	-1.492561745			92.18930513	100 - 24.4 - 3.88 - 0.464		Leu Ile Gly His		461.2476348	1	2.15995	8.67E-10	9.74E-11	Infinity		x	x	x	x
2.16_461.2476m/z	178404		M+Na	C20H34N6O5	38.1	0	-1.492561745			92.18930513	100 - 24.4 - 3.88 - 0.464		Leu Ile His Gly		461.2476348	1	2.15995	8.67E-10	9.74E-11	Infinity		x	x	x	x
2.16_461.2476m/z	179185		M+Na	C20H34N6O5	38.1	0	-1.492561745			92.18930513	100 - 24.4 - 3.88 - 0.464		Leu Leu Gly His		461.2476348	1	2.15995	8.67E-10	9.74E-11	Infinity		x	x	x	x
2.16_461.2476m/z	179204		M+Na	C20H34N6O5	38.1	0	-1.492561745			92.18930513	100 - 24.4 - 3.88 - 0.464		Leu Leu His Gly		461.2476348	1	2.15995	8.67E-10	9.74E-11	Infinity		x	x	x	x
2.16_461.2476m/z	182285		M+Na	C20H34N6O5	38.1	0	-1.492561745			92.18930513	100 - 24.4 - 3.88 - 0.464		Leu Val Ala His		461.2476348	1	2.15995	8.67E-10	9.74E-11	Infinity		x	x	x	x
2.16_461.2476m/z	182399		M+Na	C20H34N6O5	38.1	0	-1.492561745			92.18930513	100 - 24.4 - 3.88 - 0.464		Leu Val His Ala		461.2476348	1	2.15995	8.67E-10	9.74E-11	Infinity		x	x	x	x
2.16_461.2476m/z	201651		M+ACN+Na	C18H31N5O5	38.5	0	-1.646712387			94.56340485	100 - 21.8 - 3.3 - 0.375		Pro Gly Lys Pro		461.2476348	1	2.15995	8.67E-10	9.74E-11	Infinity		x	x	x	x
2.16_461.2476m/z	201727		M+ACN+Na	C18H31N5O5	38.5	0	-1.646712387			94.56340485	100 - 21.8 - 3.3 - 0.375		Pro Gly Pro Lys		461.2476348	1	2.15995	8.67E-10	9.74E-11	Infinity		x	x	x	x
2.16_461.2476m/z	202791		M+ACN+Na	C18H31N5O5	38.5	0	-1.646712387			94.56340485	100 - 21.8 - 3.3 - 0.375		Pro Lys Gly Pro		461.2476348	1	2.15995	8.67E-10	9.74E-11	Infinity		x	x	x	x
2.16_461.2476m/z	202924		M+ACN+Na	C18H31N5O5	38.5	0	-1.646712387			94.56340485	100 - 21.8 - 3.3 - 0.375		Pro Lys Pro Gly		461.2476348	1	2.15995	8.67E-10	9.74E-11	Infinity		x	x	x	x
2.16_461.2476m/z	204387		M+ACN+Na	C18H31N5O5	38.5	0	-1.646712387			94.56340485	100 - 21.8 - 3.3 - 0.375		Pro Pro Gly Lys		461.2476348	1	2.15995	8.67E-10	9.74E-11	Infinity		x	x	x	x
2.16_461.2476m/z	204444		M+ACN+Na	C18H31N5O5	38.5	0	-1.646712387			94.56340485	100 - 21.8 - 3.3 - 0.375		Pro Pro Lys Gly		461.2476348	1	2.15995	8.67E-10	9.74E-11	Infinity		x	x	x	x
2.16_461.2476m/z	215794		M+ACN+H	C15H29N7O7	38.8	0	2.297013841			96.51124954	100 - 19.4 - 3.22 - 0.382		Arg Ala Ser Ser		461.2476348	1	2.15995	8.67E-10	9.74E-11	Infinity		x	x	x	x
2.16_461.2476m/z	217795		M+ACN+H	C15H29N7O7	38.8	0	2.297013841			96.51124954	100 - 19.4 - 3.22 - 0.382		Arg Gly Ser Thr		461.2476348	1	2.15995	8.67E-10	9.74E-11	Infinity		x	x	x	x
2.16_461.2476m/z	217814		M+ACN+H	C15H29N7O7	38.8	0	2.297013841			96.51124954	100 - 19.4 - 3.22 - 0.382		Arg Gly Thr Ser		461.2476348	1	2.15995	8.67E-10	9.74E-11	Infinity		x	x	x	x
2.16_461.2476m/z	221494		M+ACN+H	C15H29N7O7	38.8	0	2.297013841			96.51124954	100 - 19.4 - 3.22 - 0.382		Arg Ser Ala Ser		461.2476348	1	2.15995	8.67E-10	9.74E-11	Infinity		x	x	x	x
2.16_461.2476m/z	221595		M+ACN+H	C15H29N7O7	38.8	0	2.297013841			96.51124954	100 - 19.4 - 3.22 - 0.382		Arg Ser Gly Thr		461.2476348	1	2.15995	8.67E-10	9.74E-11	Infinity		x	x	x	x
2.16_461.2476m/z	221779		M+ACN+H	C15H29N7O7	38.8	0	2.297013841			96.51124954	100 - 19.4 - 3.22 - 0.382		Arg Ser Ser Ala		461.2476348	1	2.15995	8.67E-10	9.74E-11	Infinity		x	x	x	x
2.16_461.2476m/z	221804		M+ACN+H	C15H29N7O7	38.8	0	2.297013841			96.51124954	100 - 19.4 - 3.22 - 0.382		Arg Ser Thr Gly		461.2476348	1	2.15995	8.67E-10	9.74E-11	Infinity		x	x	x	x
2.16_461.2476m/z	221994		M+ACN+H	C15H29N7O7	38.8	0	2.297013841			96.51124954	100 - 19.4 - 3.22 - 0.382		Arg Thr Gly Ser		461.2476348	1	2.15995	8.67E-10	9.74E-11	Infinity		x	x	x	x
2.16_461.2476m/z	222184		M+ACN+H	C15H29N7O7	38.8	0	2.297013841			96.51124954	100 - 19.4 - 3.22 - 0.382		Arg Thr Ser Gly		461.2476348	1	2.15995	8.67E-10	9.74E-11	Infinity		x	x	x	x
2.16_461.2476m/z	223774		M+ACN+H	C15H29N7O7	38.8	0	2.297013841			96.51124954	100 - 19.4 - 3.22 - 0.382		Ser Ala Arg Ser		461.2476348	1	2.15995	8.67E-10	9.74E-11	Infinity		x	x	x	x
2.16_461.2476m/z	223793		M+ACN+H	C15H29N7O7	38.8	0	2.297013841			96.51124954	100 - 19.4 - 3.22 - 0.382		Ser Ala Ser Arg		461.2476348	1	2.15995	8.67E-10	9.74E-11	Infinity		x	x	x	x
2.16_461.2476m/z	225775		M+ACN+H	C15H29N7O7	38.8	0	2.297013841			96.51124954	100 - 19.4 - 3.22 - 0.382		Ser Gly Arg Thr		461.2476348	1	2.15995	8.67E-10	9.74E-11	Infinity		x	x	x	x
2.16_461.2476m/z	225813		M+ACN+H	C15H29N7O7	38.8	0	2.297013841			96.51124954	100 - 19.4 - 3.22 - 0.382		Ser Gly Thr Arg		461.2476348	1	2.15995	8.67E-10	9.74E-11	Infinity		x	x	x	x
2.16_461.2476m/z	229094		M+ACN+H	C15H29N7O7	38.8	0	2.297013841			96.51124954	100 - 19.4 - 3.22 - 0.382		Ser Arg Ala Ser		461.2476348	1	2.15995	8.67E-10	9.74E-11	Infinity		x	x	x	x
2.16_461.2476m/z	229195		M+ACN+H	C15H29N7O7	38.8	0	2.297013841			96.51124954	100 - 19.4 - 3.22 - 0.382		Ser Arg Gly Thr		461.2476348	1	2.15995	8.67E-10	9.74E-11	Infinity		x	x	x	x
2.16_461.2476m/z	229379		M+ACN+H	C15H29N7O7	38.8	0	2.297013841			96.51124954	100 - 19.4 - 3.22 - 0.382		Ser Arg Ser Ala		461.2476348	1	2.15995	8.67E-10	9.74E-11	Infinity		x	x	x	x
2.16_461.2476m/z	229404		M+ACN+H	C15H29N7O7	38.8	0	2.297013841			96.51124954	100 - 19.4 - 3.22 - 0.382		Ser Arg Thr Gly		461.2476348	1	2.15995	8.67E-10	9.74E-11	Infinity		x	x	x	x
2.16_461.2476m/z	229493		M+ACN+H	C15H29N7O7	38.8	0	2.297013841			96.51124954	100 - 19.4 - 3.22 - 0.382		Ser Ser Ala Arg		461.2476348	1	2.15995	8.67E-10	9.74E-11	Infinity		x	x	x	x
2.16_461.2476m/z	229759		M+ACN+H	C15H29N7O7	38.8	0	2.297013841			96.51124954	100 - 19.4 - 3.22 - 0.382		Ser Ser Arg Ala		461.2476348	1	2.15995	8.67E-10	9.74E-11	Infinity		x	x	x	x
2.16_461.2476m/z	229993		M+ACN+H	C15H29N7O7	38.8	0	2.297013841			96.51124954	100 - 19.4 - 3.22 - 0.382		Ser Thr Gly Arg		461.2476348	1	2.15995	8.67E-10	9.74E-11	Infinity		x	x	x	x
2.16_461.2476m/z	230164		M+ACN+H	C15H29N7O7	38.8	0	2.297013841			96.51124954	100 - 19.4 - 3.22 - 0.382		Ser Thr Arg Gly		461.2476348	1	2.15995	8.67E-10	9.74E-11	Infinity		x	x	x	x
2.16_461.2476m/z	233774		M+ACN+H	C15H29N7O7	38.8	0	2.297013841			96.51124954	100 - 19.4 - 3.22 - 0.382		Thr Gly Arg Ser		461.2476348	1	2.15995	8.67E-10	9.74E-11	Infinity		x	x	x	x
2.16_461.2476m/z	233793		M+ACN+H	C15H29N7O7	38.8	0	2.297013841			96.51124954	100 - 19.4 - 3.22 - 0.382		Thr Gly Ser Arg		461.2476348	1	2.15995	8.67E-10	9.74E-11	Infinity		x	x	x	x
2.16_461.2476m/z	237194		M+ACN+H	C15H29N7O7	38.8	0	2.297013841			96.51124954	100 - 19.4 - 3.22 - 0.382		Thr Arg Gly Ser		461.2476348	1	2.15995	8.67E-10	9.74E-11	Infinity		x	x	x	x
2.16_461.2476m/z	237384		M+ACN+H	C15H29N7O7	38.8	0	2.297013841			96.51124954	100 - 19.4 - 3.22 - 0.382		Thr Arg Ser Gly		461.2476348	1	2.15995	8.67E-10	9.74E-11	Infinity		x	x	x	x
2.16_461.2476m/z	237593		M+ACN+H	C15H29N7O7	38.8	0	2.297013841			96.51124954	100 - 19.4 - 3.22 - 0.382		Thr Ser Gly Arg		461.2476348	1	2.15995	8.67E-10	9.74E-11	Infinity		x	x	x	x
2.16_461.2476m/z	237764		M+ACN+H	C15H29N7O7	38.8	0	2.297013841			96.51124954	100 - 19.4 - 3.22 - 0.382		Thr Ser Arg Gly		461.2476348	1	2.15995	8.67E-10	9.74E-11	Infinity		x	x	x	x
2.16_461.2476m/z	239606		M+Na	C20H34N6O5	38.1	0	-1.492561745			92.18930513	100 - 24.4 - 3.88 - 0.464		Val Ala His Ile		461.2476348	1	2.15995	8.67E-10	9.74E-11	Infinity		x	x	x	x
2.16_461.2476m/z	239608		M+Na	C20H34N6O5	38.1	0	-1.492561745			92.18930513	100 - 24.4 - 3.88 - 0.464		Val Ala His Leu		461.2476348	1	2.15995	8.67E-10	9.74E-11	Infinity		x	x	x	x
2.16_461.2476m/z	239625		M+Na	C20H34N6O5	38.1	0	-1.492561745			92.18930513	100 - 24.4 - 3.88 - 0.464		Val Ala Ile His		461.2476348	1	2.15995	8.67E-10	9.74E-11	Infinity		x	x	x	x
2.16_461.2476m/z	239665		M+Na	C20H34N6O5	38.1	0	-1.492561745			92.18930513	100 - 24.4 - 3.88 - 0.464		Val Ala Leu His		461.2476348	1	2.15995	8.67E-10	9.74E-11	Infinity		x	x	x	x
2.16_461.2476m/z	241886		M+Na	C20H34N6O5	38.1	0	-1.492561745			92.18930513	100 - 24.4 - 3.88 - 0.464		Val His Ala Ile		461.2476348	1	2.15995	8.67E-10	9.74E-11	Infinity		x	x	x	x
2.16_461.2476m/z	241888		M+Na	C20H34N6O5	38.1	0	-1.492561745			92.18930513	100 - 24.4 - 3.88 - 0.464		Val His Ala Leu		461.2476348	1	2.15995	8.67E-10	9.74E-11	Infinity		x	x	x	x
2.16_461.2476m/z	242019		M+Na	C20H34N6O5	38.1	0	-1.492561745			92.18930513	100 - 24.4 - 3.88 - 0.464		Val His Ile Ala		461.2476348	1	2.15995	8.67E-10	9.74E-11	Infinity		x	x	x	x
2.16_461.2476m/z	242059		M+Na	C20H34N6O5	38.1	0	-1.492561745			92.18930513	100 - 24.4 - 3.88 - 0.464		Val His Leu Ala		461.2476348	1	2.15995	8.67E-10	9.74E-11	Infinity		x	x	x	x
2.16_461.2476m/z	242285		M+Na	C20H34N6O5	38.1	0	-1.492561745			92.18930513	100 - 24.4 - 3.88 - 0.464		Val Ile Ala His		461.2476348	1	2.15995	8.67E-10	9.74E-11	Infinity		x	x	x	x
2.16_461.2476m/z	242399		M+Na	C20H34N6O5	38.1	0	-1.492561745			92.18930513	100 - 24.4 - 3.88 - 0.464		Val Ile His Ala		461.2476348	1	2.15995	8.67E-10	9.74E-11	Infinity		x	x	x	x
2.16_461.2476m/z	243085		M+Na	C20H34N6O5	38.1	0	-1.492561745			92.18930513	100 - 24.4 - 3.88 - 0.464		Val Leu Ala His		461.2476348	1	2.15995	8.67E-10	9.74E-11	Infinity		x	x	x	x
2.16_461.2476m/z	243199		M+Na	C20H34N6O5	38.1	0	-1.492561745			92.18930513	100 - 24.4 - 3.88 - 0.464		Val Leu His Ala		461.2476348	1	2.15995	8.67E-10	9.74E-11	Infinity		x	x	x	x
2.16_461.2476m/z	264571		M+H	C17H32N8O7	38.3	0	2.092247448			94.08853621	100 - 21.9 - 3.74 - 0.469		Gly Arg Thr Ala Gly		461.2476348	1	2.15995	8.67E-10	9.74E-11	Infinity		x	x	x	x
2.16_461.2476m/z	3583		M+H-2H2O	C25H40N2O6S	36.4	0	1.571146955			83.88676245	100 - 29.3 - 9.88 - 2.02 - 0.335	http://nonlinear.com/redirect/outbound?p=hmdb&param=HMDB03080	Leukotriene D4		461.2476348	1	2.15995	8.67E-10	9.74E-11	Infinity		x	x	x	x
2.16_461.2476m/z	36252		M+H-2H2O	C25H40N2O6S	36.4	0	1.571146955			83.88676245	100 - 29.3 - 9.88 - 2.02 - 0.335		11-trans-LTD4		461.2476348	1	2.15995	8.67E-10	9.74E-11	Infinity		x	x	x	x
2.16_461.2476m/z	45077		M+ACN+H	C21H27F2N5O2	38.1	0	1.258713103			92.26502652	100 - 24.9 - 3.39 - 0.33		L-902,688		461.2476348	1	2.15995	8.67E-10	9.74E-11	Infinity		x	x	x	x
2.16_461.2476m/z	45963		M+H-2H2O	C25H40N2O6S	36.4	0	1.571146955			83.88676245	100 - 29.3 - 9.88 - 2.02 - 0.335		14,15-LTD4		461.2476348	1	2.15995	8.67E-10	9.74E-11	Infinity		x	x	x	x
2.16_461.2476m/z	64511		2M+Na	C10H21NO2S	37.9	0	-0.423828579			89.90081788	100 - 12.3 - 5.62 - 0.594		Pentahomomethionine		461.2476348	1	2.15995	8.67E-10	9.74E-11	Infinity		x	x	x	x
6.58_292.1396m/z	16139		M+H-2H2O	C13H21N5O5	38.8	0	-2.645992832			97.37121046	100 - 16.3 - 2.28 - 0.227		Thr His Ala		292.1395502	1	6.578383333	1.08E-09	1.20E-10	Infinity		x	x	x	x
6.58_292.1396m/z	17107		M+H-2H2O	C13H21N5O5	38.8	0	-2.645992832			97.37121046	100 - 16.3 - 2.28 - 0.227		Ala His Thr		292.1395502	1	6.578383333	1.08E-09	1.20E-10	Infinity		x	x	x	x
6.58_292.1396m/z	18069		M+H-2H2O	C13H21N5O5	38.8	0	-2.645992832			97.37121046	100 - 16.3 - 2.28 - 0.227		His Ala Thr		292.1395502	1	6.578383333	1.08E-09	1.20E-10	Infinity		x	x	x	x
6.58_292.1396m/z	18632		M+H-H2O	C13H19N5O4	38.8	0	-2.80016749			97.524295	100 - 16.3 - 2.06 - 0.193		Pro Gly His		292.1395502	1	6.578383333	1.08E-09	1.20E-10	Infinity		x	x	x	x
6.58_292.1396m/z	20085		M+H-H2O	C13H19N5O4	38.8	0	-2.80016749			97.524295	100 - 16.3 - 2.06 - 0.193		Gly His Pro		292.1395502	1	6.578383333	1.08E-09	1.20E-10	Infinity		x	x	x	x
6.58_292.1396m/z	20969		M+H-H2O	C13H19N5O4	38.8	0	-2.80016749			97.524295	100 - 16.3 - 2.06 - 0.193		Pro His Gly		292.1395502	1	6.578383333	1.08E-09	1.20E-10	Infinity		x	x	x	x
6.58_292.1396m/z	21295		M+H-2H2O	C13H21N5O5	38.8	0	-2.645992832			97.37121046	100 - 16.3 - 2.28 - 0.227		His Thr Ala		292.1395502	1	6.578383333	1.08E-09	1.20E-10	Infinity		x	x	x	x
6.58_292.1396m/z	22188		M+H-2H2O	C13H21N5O5	38.8	0	-2.645992832			97.37121046	100 - 16.3 - 2.28 - 0.227		Thr Ala His		292.1395502	1	6.578383333	1.08E-09	1.20E-10	Infinity		x	x	x	x
6.58_292.1396m/z	22647		M+H-H2O	C13H19N5O4	38.8	0	-2.80016749			97.524295	100 - 16.3 - 2.06 - 0.193		His Pro Gly		292.1395502	1	6.578383333	1.08E-09	1.20E-10	Infinity		x	x	x	x
6.58_292.1396m/z	22801		M+H-H2O	C13H19N5O4	38.8	0	-2.80016749			97.524295	100 - 16.3 - 2.06 - 0.193		Gly Pro His		292.1395502	1	6.578383333	1.08E-09	1.20E-10	Infinity		x	x	x	x
6.58_292.1396m/z	23246		M+H-2H2O	C13H21N5O5	38.8	0	-2.645992832			97.37121046	100 - 16.3 - 2.28 - 0.227		Ala Thr His		292.1395502	1	6.578383333	1.08E-09	1.20E-10	Infinity		x	x	x	x
6.58_292.1396m/z	23427		M+H-H2O	C13H19N5O4	38.8	0	-2.80016749			97.524295	100 - 16.3 - 2.06 - 0.193		His Gly Pro		292.1395502	1	6.578383333	1.08E-09	1.20E-10	Infinity		x	x	x	x
6.58_292.1396m/z	44907		M+2Na-H	C14H21N3O	39.6	0	-0.311649833			98.3784004	100 - 16.5 - 1.49		Y-27632 (hydrochloride)		292.1395502	1	6.578383333	1.08E-09	1.20E-10	Infinity		x	x	x	x
6.58_292.1396m/z	66917		M+CH3OH+H	C11H17NO6	38.5	0	1.820725191			94.60934902	100 - 12.7 - 1.97 - 0.182		Proacacipetalin		292.1395502	1	6.578383333	1.08E-09	1.20E-10	Infinity		x	x	x	x
6.58_292.1396m/z	88388		M+ACN+H	C10H18O7	38.2	0	1.886258822			93.4033107	100 - 11.3 - 2.02 - 0.18	http://nonlinear.com/redirect/outbound?p=hmdb&param=HMDB32353	Isopropyl citrate		292.1395502	1	6.578383333	1.08E-09	1.20E-10	Infinity		x	x	x	x
6.58_292.1396m/z	88696		M+CH3OH+H	C11H17NO6	38.5	0	1.820725191			94.60934902	100 - 12.7 - 1.97 - 0.182	http://nonlinear.com/redirect/outbound?p=hmdb&param=HMDB32769	Osmaronin		292.1395502	1	6.578383333	1.08E-09	1.20E-10	Infinity		x	x	x	x
1.41_435.2310m/z	145713		M+CH3OH+H	C14H26N8O6	38.5	0	-0.154234145			92.74567632	100 - 18.6 - 2.87 - 0.32		Gly Gly Asn Arg		435.2309597	1	1.410266667	1.18E-09	1.30E-10	Infinity		x	x	x	x
1.41_435.2310m/z	145770		M+CH3OH+H	C14H26N8O6	38.5	0	-0.154234145			92.74567632	100 - 18.6 - 2.87 - 0.32		Gly Gly Arg Asn		435.2309597	1	1.410266667	1.18E-09	1.30E-10	Infinity		x	x	x	x
1.41_435.2310m/z	147993		M+CH3OH+H	C14H26N8O6	38.5	0	-0.154234145			92.74567632	100 - 18.6 - 2.87 - 0.32		Gly Asn Gly Arg		435.2309597	1	1.410266667	1.18E-09	1.30E-10	Infinity		x	x	x	x
1.41_435.2310m/z	148164		M+CH3OH+H	C14H26N8O6	38.5	0	-0.154234145			92.74567632	100 - 18.6 - 2.87 - 0.32		Gly Asn Arg Gly		435.2309597	1	1.410266667	1.18E-09	1.30E-10	Infinity		x	x	x	x
1.41_435.2310m/z	149190		M+CH3OH+H	C14H26N8O6	38.5	0	-0.154234145			92.74567632	100 - 18.6 - 2.87 - 0.32		Gly Arg Gly Asn		435.2309597	1	1.410266667	1.18E-09	1.30E-10	Infinity		x	x	x	x
1.41_435.2310m/z	149304		M+CH3OH+H	C14H26N8O6	38.5	0	-0.154234145			92.74567632	100 - 18.6 - 2.87 - 0.32		Gly Arg Asn Gly		435.2309597	1	1.410266667	1.18E-09	1.30E-10	Infinity		x	x	x	x
1.41_435.2310m/z	19087		M+CH3OH+H	C14H26N8O6	38.5	0	-0.154234145			92.74567632	100 - 18.6 - 2.87 - 0.32		Asn Asn Arg		435.2309597	1	1.410266667	1.18E-09	1.30E-10	Infinity		x	x	x	x
1.41_435.2310m/z	19271		M+CH3OH+H	C14H26N8O6	38.5	0	-0.154234145			92.74567632	100 - 18.6 - 2.87 - 0.32		Asn Arg Asn		435.2309597	1	1.410266667	1.18E-09	1.30E-10	Infinity		x	x	x	x
1.41_435.2310m/z	193593		M+CH3OH+H	C14H26N8O6	38.5	0	-0.154234145			92.74567632	100 - 18.6 - 2.87 - 0.32		Asn Gly Gly Arg		435.2309597	1	1.410266667	1.18E-09	1.30E-10	Infinity		x	x	x	x
1.41_435.2310m/z	193764		M+CH3OH+H	C14H26N8O6	38.5	0	-0.154234145			92.74567632	100 - 18.6 - 2.87 - 0.32		Asn Gly Arg Gly		435.2309597	1	1.410266667	1.18E-09	1.30E-10	Infinity		x	x	x	x
1.41_435.2310m/z	197184		M+CH3OH+H	C14H26N8O6	38.5	0	-0.154234145			92.74567632	100 - 18.6 - 2.87 - 0.32		Asn Arg Gly Gly		435.2309597	1	1.410266667	1.18E-09	1.30E-10	Infinity		x	x	x	x
1.41_435.2310m/z	217590		M+CH3OH+H	C14H26N8O6	38.5	0	-0.154234145			92.74567632	100 - 18.6 - 2.87 - 0.32		Arg Gly Gly Asn		435.2309597	1	1.410266667	1.18E-09	1.30E-10	Infinity		x	x	x	x
1.41_435.2310m/z	217704		M+CH3OH+H	C14H26N8O6	38.5	0	-0.154234145			92.74567632	100 - 18.6 - 2.87 - 0.32		Arg Gly Asn Gly		435.2309597	1	1.410266667	1.18E-09	1.30E-10	Infinity		x	x	x	x
1.41_435.2310m/z	219984		M+CH3OH+H	C14H26N8O6	38.5	0	-0.154234145			92.74567632	100 - 18.6 - 2.87 - 0.32		Arg Asn Gly Gly		435.2309597	1	1.410266667	1.18E-09	1.30E-10	Infinity		x	x	x	x
1.41_435.2310m/z	23295		M+CH3OH+H	C14H26N8O6	38.5	0	-0.154234145			92.74567632	100 - 18.6 - 2.87 - 0.32		Arg Asn Asn		435.2309597	1	1.410266667	1.18E-09	1.30E-10	Infinity		x	x	x	x
6.01_330.2166m/z	43819		M+2Na-H	C20H31N	38.8	0	-0.843141828			95.04174969	100 - 22.4 - 2.38 - 0.161		18-AMINOABIETA-8,11,13-TRIENE		330.2165744	1	6.009266667	1.20E-09	1.33E-10	Infinity		x	x	x	x
6.01_330.2166m/z	44917		M+2Na-H	C20H31N	38.8	0	-0.843141828			95.04174969	100 - 22.4 - 2.38 - 0.161		Leelamine (hydrochloride)		330.2165744	1	6.009266667	1.20E-09	1.33E-10	Infinity		x	x	x	x
7.61_469.2208m/z	105650		M+ACN+Na	C16H31N5O5S	38	0	1.105302651			91.21954847	100 - 20.5 - 7.54 - 1.22 - 0.181		Ala Gly Lys Met		469.2208078	1	7.6099	1.62E-09	1.76E-10	Infinity		x	x	x	x
7.61_469.2208m/z	105688		M+ACN+Na	C16H31N5O5S	38	0	1.105302651			91.21954847	100 - 20.5 - 7.54 - 1.22 - 0.181		Ala Gly Met Lys		469.2208078	1	7.6099	1.62E-09	1.76E-10	Infinity		x	x	x	x
7.61_469.2208m/z	106139		M+H-H2O	C23H30N6O6	37	0	2.906716342			88.62750621	100 - 27.6 - 4.91 - 0.655		Ala His Pro Tyr		469.2208078	1	7.6099	1.62E-09	1.76E-10	Infinity		x	x	x	x
7.61_469.2208m/z	106272		M+H-H2O	C23H30N6O6	37	0	2.906716342			88.62750621	100 - 27.6 - 4.91 - 0.655		Ala His Tyr Pro		469.2208078	1	7.6099	1.62E-09	1.76E-10	Infinity		x	x	x	x
7.61_469.2208m/z	106790		M+ACN+Na	C16H31N5O5S	38	0	1.105302651			91.21954847	100 - 20.5 - 7.54 - 1.22 - 0.181		Ala Lys Gly Met		469.2208078	1	7.6099	1.62E-09	1.76E-10	Infinity		x	x	x	x
7.61_469.2208m/z	106885		M+ACN+Na	C16H31N5O5S	38	0	1.105302651			91.21954847	100 - 20.5 - 7.54 - 1.22 - 0.181		Ala Lys Met Gly		469.2208078	1	7.6099	1.62E-09	1.76E-10	Infinity		x	x	x	x
7.61_469.2208m/z	107588		M+ACN+Na	C16H31N5O5S	38	0	1.105302651			91.21954847	100 - 20.5 - 7.54 - 1.22 - 0.181		Ala Met Gly Lys		469.2208078	1	7.6099	1.62E-09	1.76E-10	Infinity		x	x	x	x
7.61_469.2208m/z	107645		M+ACN+Na	C16H31N5O5S	38	0	1.105302651			91.21954847	100 - 20.5 - 7.54 - 1.22 - 0.181		Ala Met Lys Gly		469.2208078	1	7.6099	1.62E-09	1.76E-10	Infinity		x	x	x	x
7.61_469.2208m/z	108138		M+H-H2O	C23H30N6O6	37	0	2.906716342			88.62750621	100 - 27.6 - 4.91 - 0.655		Ala Asn Pro Trp		469.2208078	1	7.6099	1.62E-09	1.76E-10	Infinity		x	x	x	x
7.61_469.2208m/z	108252		M+H-H2O	C23H30N6O6	37	0	2.906716342			88.62750621	100 - 27.6 - 4.91 - 0.655		Ala Asn Trp Pro		469.2208078	1	7.6099	1.62E-09	1.76E-10	Infinity		x	x	x	x
7.61_469.2208m/z	108419		M+H-H2O	C23H30N6O6	37	0	2.906716342			88.62750621	100 - 27.6 - 4.91 - 0.655		Ala Pro His Tyr		469.2208078	1	7.6099	1.62E-09	1.76E-10	Infinity		x	x	x	x
7.61_469.2208m/z	108518		M+H-H2O	C23H30N6O6	37	0	2.906716342			88.62750621	100 - 27.6 - 4.91 - 0.655		Ala Pro Asn Trp		469.2208078	1	7.6099	1.62E-09	1.76E-10	Infinity		x	x	x	x
7.61_469.2208m/z	108651		M+H-H2O	C23H30N6O6	37	0	2.906716342			88.62750621	100 - 27.6 - 4.91 - 0.655		Ala Pro Trp Asn		469.2208078	1	7.6099	1.62E-09	1.76E-10	Infinity		x	x	x	x
7.61_469.2208m/z	108666		M+H-H2O	C23H30N6O6	37	0	2.906716342			88.62750621	100 - 27.6 - 4.91 - 0.655		Ala Pro Tyr His		469.2208078	1	7.6099	1.62E-09	1.76E-10	Infinity		x	x	x	x
7.61_469.2208m/z	109018		M+H-2H2O	C23H32N6O7	37	0	2.802904657			88.39965866	100 - 27.7 - 5.14 - 0.715		Ala Gln Thr Trp		469.2208078	1	7.6099	1.62E-09	1.76E-10	Infinity		x	x	x	x
7.61_469.2208m/z	109056		M+H-2H2O	C23H32N6O7	37	0	2.802904657			88.39965866	100 - 27.7 - 5.14 - 0.715		Ala Gln Trp Thr		469.2208078	1	7.6099	1.62E-09	1.76E-10	Infinity		x	x	x	x
7.61_469.2208m/z	110158		M+H-2H2O	C23H32N6O7	37	0	2.802904657			88.39965866	100 - 27.7 - 5.14 - 0.715		Ala Thr Gln Trp		469.2208078	1	7.6099	1.62E-09	1.76E-10	Infinity		x	x	x	x
7.61_469.2208m/z	110253		M+H-2H2O	C23H32N6O7	37	0	2.802904657			88.39965866	100 - 27.7 - 5.14 - 0.715		Ala Thr Trp Gln		469.2208078	1	7.6099	1.62E-09	1.76E-10	Infinity		x	x	x	x
7.61_469.2208m/z	110912		M+H-H2O	C23H30N6O6	37	0	2.906716342			88.62750621	100 - 27.6 - 4.91 - 0.655		Ala Trp Asn Pro		469.2208078	1	7.6099	1.62E-09	1.76E-10	Infinity		x	x	x	x
7.61_469.2208m/z	110931		M+H-H2O	C23H30N6O6	37	0	2.906716342			88.62750621	100 - 27.6 - 4.91 - 0.655		Ala Trp Pro Asn		469.2208078	1	7.6099	1.62E-09	1.76E-10	Infinity		x	x	x	x
7.61_469.2208m/z	110956		M+H-2H2O	C23H32N6O7	37	0	2.802904657			88.39965866	100 - 27.7 - 5.14 - 0.715		Ala Trp Gln Thr		469.2208078	1	7.6099	1.62E-09	1.76E-10	Infinity		x	x	x	x
7.61_469.2208m/z	111013		M+H-2H2O	C23H32N6O7	37	0	2.802904657			88.39965866	100 - 27.7 - 5.14 - 0.715		Ala Trp Thr Gln		469.2208078	1	7.6099	1.62E-09	1.76E-10	Infinity		x	x	x	x
7.61_469.2208m/z	111212		M+H-H2O	C23H30N6O6	37	0	2.906716341			88.62750621	100 - 27.6 - 4.91 - 0.655		Ala Tyr His Pro		469.2208078	1	7.6099	1.62E-09	1.76E-10	Infinity		x	x	x	x
7.61_469.2208m/z	111326		M+H-H2O	C23H30N6O6	37	0	2.906716341			88.62750621	100 - 27.6 - 4.91 - 0.655		Ala Tyr Pro His		469.2208078	1	7.6099	1.62E-09	1.76E-10	Infinity		x	x	x	x
7.61_469.2208m/z	113657		M+ACN+Na	C16H31N5O5S	38	0	1.105302651			91.21954847	100 - 20.5 - 7.54 - 1.22 - 0.181		Cys Gly Lys Val		469.2208078	1	7.6099	1.62E-09	1.76E-10	Infinity		x	x	x	x
7.61_469.2208m/z	113828		M+ACN+Na	C16H31N5O5S	38	0	1.105302651			91.21954847	100 - 20.5 - 7.54 - 1.22 - 0.181		Cys Gly Val Lys		469.2208078	1	7.6099	1.62E-09	1.76E-10	Infinity		x	x	x	x
7.61_469.2208m/z	114797		M+ACN+Na	C16H31N5O5S	38	0	1.105302651			91.21954847	100 - 20.5 - 7.54 - 1.22 - 0.181		Cys Lys Gly Val		469.2208078	1	7.6099	1.62E-09	1.76E-10	Infinity		x	x	x	x
7.61_469.2208m/z	115025		M+ACN+Na	C16H31N5O5S	38	0	1.105302651			91.21954847	100 - 20.5 - 7.54 - 1.22 - 0.181		Cys Lys Val Gly		469.2208078	1	7.6099	1.62E-09	1.76E-10	Infinity		x	x	x	x
7.61_469.2208m/z	118388		M+ACN+Na	C16H31N5O5S	38	0	1.105302651			91.21954847	100 - 20.5 - 7.54 - 1.22 - 0.181		Cys Val Gly Lys		469.2208078	1	7.6099	1.62E-09	1.76E-10	Infinity		x	x	x	x
7.61_469.2208m/z	118445		M+ACN+Na	C16H31N5O5S	38	0	1.105302651			91.21954847	100 - 20.5 - 7.54 - 1.22 - 0.181		Cys Val Lys Gly		469.2208078	1	7.6099	1.62E-09	1.76E-10	Infinity		x	x	x	x
7.61_469.2208m/z	121658		M+H-2H2O	C23H32N6O7	37	0	2.802904657			88.39965866	100 - 27.7 - 5.14 - 0.715		Asp Gly Lys Trp		469.2208078	1	7.6099	1.62E-09	1.76E-10	Infinity		x	x	x	x
7.61_469.2208m/z	121848		M+H-2H2O	C23H32N6O7	37	0	2.802904657			88.39965866	100 - 27.7 - 5.14 - 0.715		Asp Gly Trp Lys		469.2208078	1	7.6099	1.62E-09	1.76E-10	Infinity		x	x	x	x
7.61_469.2208m/z	122798		M+H-2H2O	C23H32N6O7	37	0	2.802904657			88.39965866	100 - 27.7 - 5.14 - 0.715		Asp Lys Gly Trp		469.2208078	1	7.6099	1.62E-09	1.76E-10	Infinity		x	x	x	x
7.61_469.2208m/z	123045		M+H-2H2O	C23H32N6O7	37	0	2.802904657			88.39965866	100 - 27.7 - 5.14 - 0.715		Asp Lys Trp Gly		469.2208078	1	7.6099	1.62E-09	1.76E-10	Infinity		x	x	x	x
7.61_469.2208m/z	126788		M+H-2H2O	C23H32N6O7	37	0	2.802904657			88.39965866	100 - 27.7 - 5.14 - 0.715		Asp Trp Gly Lys		469.2208078	1	7.6099	1.62E-09	1.76E-10	Infinity		x	x	x	x
7.61_469.2208m/z	126845		M+H-2H2O	C23H32N6O7	37	0	2.802904657			88.39965866	100 - 27.7 - 5.14 - 0.715		Asp Trp Lys Gly		469.2208078	1	7.6099	1.62E-09	1.76E-10	Infinity		x	x	x	x
7.61_469.2208m/z	138134		M+H-H2O	C23H30N6O6	37	0	2.906716342			88.62750621	100 - 27.6 - 4.91 - 0.655		Phe His Pro Ser		469.2208078	1	7.6099	1.62E-09	1.76E-10	Infinity		x	x	x	x
7.61_469.2208m/z	138191		M+H-H2O	C23H30N6O6	37	0	2.906716342			88.62750621	100 - 27.6 - 4.91 - 0.655		Phe His Ser Pro		469.2208078	1	7.6099	1.62E-09	1.76E-10	Infinity		x	x	x	x
7.61_469.2208m/z	138215		M+H-2H2O	C23H32N6O7	37	0	2.802904657			88.39965866	100 - 27.7 - 5.14 - 0.715		Phe His Thr Thr		469.2208078	1	7.6099	1.62E-09	1.76E-10	Infinity		x	x	x	x
7.61_469.2208m/z	1391		M+Na	C25H34O7	37.1	0	2.540531173			88.4112415	100 - 27.7 - 5.13 - 0.713		6B-Hydroxybudesonide		469.2208078	1	7.6099	1.62E-09	1.76E-10	Infinity		x	x	x	x
7.61_469.2208m/z	140132		M+H-2H2O	C23H32N6O7	37	0	2.802904657			88.39965866	100 - 27.7 - 5.14 - 0.715		Phe Asn Pro Gln		469.2208078	1	7.6099	1.62E-09	1.76E-10	Infinity		x	x	x	x
7.61_469.2208m/z	140151		M+H-2H2O	C23H32N6O7	37	0	2.802904657			88.39965866	100 - 27.7 - 5.14 - 0.715		Phe Asn Gln Pro		469.2208078	1	7.6099	1.62E-09	1.76E-10	Infinity		x	x	x	x
7.61_469.2208m/z	140414		M+H-H2O	C23H30N6O6	37	0	2.906716342			88.62750621	100 - 27.6 - 4.91 - 0.655		Phe Pro His Ser		469.2208078	1	7.6099	1.62E-09	1.76E-10	Infinity		x	x	x	x
7.61_469.2208m/z	140512		M+H-2H2O	C23H32N6O7	37	0	2.802904657			88.39965866	100 - 27.7 - 5.14 - 0.715		Phe Pro Asn Gln		469.2208078	1	7.6099	1.62E-09	1.76E-10	Infinity		x	x	x	x
7.61_469.2208m/z	140550		M+H-2H2O	C23H32N6O7	37	0	2.802904657			88.39965866	100 - 27.7 - 5.14 - 0.715		Phe Pro Gln Asn		469.2208078	1	7.6099	1.62E-09	1.76E-10	Infinity		x	x	x	x
7.61_469.2208m/z	140585		M+H-H2O	C23H30N6O6	37	0	2.906716342			88.62750621	100 - 27.6 - 4.91 - 0.655		Phe Pro Ser His		469.2208078	1	7.6099	1.62E-09	1.76E-10	Infinity		x	x	x	x
7.61_469.2208m/z	140911		M+H-2H2O	C23H32N6O7	37	0	2.802904657			88.39965866	100 - 27.7 - 5.14 - 0.715		Phe Gln Asn Pro		469.2208078	1	7.6099	1.62E-09	1.76E-10	Infinity		x	x	x	x
7.61_469.2208m/z	140930		M+H-2H2O	C23H32N6O7	37	0	2.802904657			88.39965866	100 - 27.7 - 5.14 - 0.715		Phe Gln Pro Asn		469.2208078	1	7.6099	1.62E-09	1.76E-10	Infinity		x	x	x	x
7.61_469.2208m/z	141611		M+H-H2O	C23H30N6O6	37	0	2.906716341			88.62750621	100 - 27.6 - 4.91 - 0.655		Phe Ser His Pro		469.2208078	1	7.6099	1.62E-09	1.76E-10	Infinity		x	x	x	x
7.61_469.2208m/z	141725		M+H-H2O	C23H30N6O6	37	0	2.906716341			88.62750621	100 - 27.6 - 4.91 - 0.655		Phe Ser Pro His		469.2208078	1	7.6099	1.62E-09	1.76E-10	Infinity		x	x	x	x
7.61_469.2208m/z	142015		M+H-2H2O	C23H32N6O7	37	0	2.802904657			88.39965866	100 - 27.7 - 5.14 - 0.715		Phe Thr His Thr		469.2208078	1	7.6099	1.62E-09	1.76E-10	Infinity		x	x	x	x
7.61_469.2208m/z	142205		M+H-2H2O	C23H32N6O7	37	0	2.802904657			88.39965866	100 - 27.7 - 5.14 - 0.715		Phe Thr Thr His		469.2208078	1	7.6099	1.62E-09	1.76E-10	Infinity		x	x	x	x
7.61_469.2208m/z	143649		M+ACN+Na	C16H31N5O5S	38	0	1.105302651			91.21954847	100 - 20.5 - 7.54 - 1.22 - 0.181		Gly Ala Lys Met		469.2208078	1	7.6099	1.62E-09	1.76E-10	Infinity		x	x	x	x
7.61_469.2208m/z	143687		M+ACN+Na	C16H31N5O5S	38	0	1.105302651			91.21954847	100 - 20.5 - 7.54 - 1.22 - 0.181		Gly Ala Met Lys		469.2208078	1	7.6099	1.62E-09	1.76E-10	Infinity		x	x	x	x
7.61_469.2208m/z	144056		M+ACN+Na	C16H31N5O5S	38	0	1.105302651			91.21954847	100 - 20.5 - 7.54 - 1.22 - 0.181		Gly Cys Lys Val		469.2208078	1	7.6099	1.62E-09	1.76E-10	Infinity		x	x	x	x
7.61_469.2208m/z	144227		M+ACN+Na	C16H31N5O5S	38	0	1.105302651			91.21954847	100 - 20.5 - 7.54 - 1.22 - 0.181		Gly Cys Val Lys		469.2208078	1	7.6099	1.62E-09	1.76E-10	Infinity		x	x	x	x
7.61_469.2208m/z	144457		M+H-2H2O	C23H32N6O7	37	0	2.802904657			88.39965866	100 - 27.7 - 5.14 - 0.715		Gly Asp Lys Trp		469.2208078	1	7.6099	1.62E-09	1.76E-10	Infinity		x	x	x	x
7.61_469.2208m/z	144647		M+H-2H2O	C23H32N6O7	37	0	2.802904657			88.39965866	100 - 27.7 - 5.14 - 0.715		Gly Asp Trp Lys		469.2208078	1	7.6099	1.62E-09	1.76E-10	Infinity		x	x	x	x
7.61_469.2208m/z	146689		M+ACN+Na	C16H31N5O5S	38	0	1.105302651			91.21954847	100 - 20.5 - 7.54 - 1.22 - 0.181		Gly Lys Ala Met		469.2208078	1	7.6099	1.62E-09	1.76E-10	Infinity		x	x	x	x
7.61_469.2208m/z	146716		M+ACN+Na	C16H31N5O5S	38	0	1.105302651			91.21954847	100 - 20.5 - 7.54 - 1.22 - 0.181		Gly Lys Cys Val		469.2208078	1	7.6099	1.62E-09	1.76E-10	Infinity		x	x	x	x
7.61_469.2208m/z	146737		M+H-2H2O	C23H32N6O7	37	0	2.802904657			88.39965866	100 - 27.7 - 5.14 - 0.715		Gly Lys Asp Trp		469.2208078	1	7.6099	1.62E-09	1.76E-10	Infinity		x	x	x	x
7.61_469.2208m/z	146879		M+ACN+Na	C16H31N5O5S	38	0	1.105302651			91.21954847	100 - 20.5 - 7.54 - 1.22 - 0.181		Gly Lys Met Ala		469.2208078	1	7.6099	1.62E-09	1.76E-10	Infinity		x	x	x	x
7.61_469.2208m/z	147020		M+ACN+Na	C16H31N5O5S	38	0	1.105302651			91.21954847	100 - 20.5 - 7.54 - 1.22 - 0.181		Gly Lys Val Cys		469.2208078	1	7.6099	1.62E-09	1.76E-10	Infinity		x	x	x	x
7.61_469.2208m/z	147041		M+H-2H2O	C23H32N6O7	37	0	2.802904657			88.39965866	100 - 27.7 - 5.14 - 0.715		Gly Lys Trp Asp		469.2208078	1	7.6099	1.62E-09	1.76E-10	Infinity		x	x	x	x
7.61_469.2208m/z	147487		M+ACN+Na	C16H31N5O5S	38	0	1.105302651			91.21954847	100 - 20.5 - 7.54 - 1.22 - 0.181		Gly Met Ala Lys		469.2208078	1	7.6099	1.62E-09	1.76E-10	Infinity		x	x	x	x
7.61_469.2208m/z	147639		M+ACN+Na	C16H31N5O5S	38	0	1.105302651			91.21954847	100 - 20.5 - 7.54 - 1.22 - 0.181		Gly Met Lys Ala		469.2208078	1	7.6099	1.62E-09	1.76E-10	Infinity		x	x	x	x
7.61_469.2208m/z	148557		M+H-H2O	C23H30N6O6	37	0	2.906716342			88.62750621	100 - 27.6 - 4.91 - 0.655		Gly Pro Gln Trp		469.2208078	1	7.6099	1.62E-09	1.76E-10	Infinity		x	x	x	x
7.61_469.2208m/z	148652		M+H-H2O	C23H30N6O6	37	0	2.906716342			88.62750621	100 - 27.6 - 4.91 - 0.655		Gly Pro Trp Gln		469.2208078	1	7.6099	1.62E-09	1.76E-10	Infinity		x	x	x	x
7.61_469.2208m/z	148937		M+H-H2O	C23H30N6O6	37	0	2.906716342			88.62750621	100 - 27.6 - 4.91 - 0.655		Gly Gln Pro Trp		469.2208078	1	7.6099	1.62E-09	1.76E-10	Infinity		x	x	x	x
7.61_469.2208m/z	149051		M+H-H2O	C23H30N6O6	37	0	2.906716342			88.62750621	100 - 27.6 - 4.91 - 0.655		Gly Gln Trp Pro		469.2208078	1	7.6099	1.62E-09	1.76E-10	Infinity		x	x	x	x
7.61_469.2208m/z	150307		M+ACN+Na	C16H31N5O5S	38	0	1.105302651			91.21954847	100 - 20.5 - 7.54 - 1.22 - 0.181		Gly Val Cys Lys		469.2208078	1	7.6099	1.62E-09	1.76E-10	Infinity		x	x	x	x
7.61_469.2208m/z	150440		M+ACN+Na	C16H31N5O5S	38	0	1.105302651			91.21954847	100 - 20.5 - 7.54 - 1.22 - 0.181		Gly Val Lys Cys		469.2208078	1	7.6099	1.62E-09	1.76E-10	Infinity		x	x	x	x
7.61_469.2208m/z	150727		M+H-2H2O	C23H32N6O7	37	0	2.802904657			88.39965866	100 - 27.7 - 5.14 - 0.715		Gly Trp Asp Lys		469.2208078	1	7.6099	1.62E-09	1.76E-10	Infinity		x	x	x	x
7.61_469.2208m/z	150841		M+H-2H2O	C23H32N6O7	37	0	2.802904657			88.39965866	100 - 27.7 - 5.14 - 0.715		Gly Trp Lys Asp		469.2208078	1	7.6099	1.62E-09	1.76E-10	Infinity		x	x	x	x
7.61_469.2208m/z	150932		M+H-H2O	C23H30N6O6	37	0	2.906716342			88.62750621	100 - 27.6 - 4.91 - 0.655		Gly Trp Pro Gln		469.2208078	1	7.6099	1.62E-09	1.76E-10	Infinity		x	x	x	x
7.61_469.2208m/z	150951		M+H-H2O	C23H30N6O6	37	0	2.906716342			88.62750621	100 - 27.6 - 4.91 - 0.655		Gly Trp Gln Pro		469.2208078	1	7.6099	1.62E-09	1.76E-10	Infinity		x	x	x	x
7.61_469.2208m/z	151738		M+H-H2O	C23H30N6O6	37	0	2.906716342			88.62750621	100 - 27.6 - 4.91 - 0.655		His Ala Pro Tyr		469.2208078	1	7.6099	1.62E-09	1.76E-10	Infinity		x	x	x	x
7.61_469.2208m/z	151871		M+H-H2O	C23H30N6O6	37	0	2.906716342			88.62750621	100 - 27.6 - 4.91 - 0.655		His Ala Tyr Pro		469.2208078	1	7.6099	1.62E-09	1.76E-10	Infinity		x	x	x	x
7.61_469.2208m/z	153334		M+H-H2O	C23H30N6O6	37	0	2.906716342			88.62750621	100 - 27.6 - 4.91 - 0.655		His Phe Pro Ser		469.2208078	1	7.6099	1.62E-09	1.76E-10	Infinity		x	x	x	x
7.61_469.2208m/z	153391		M+H-H2O	C23H30N6O6	37	0	2.906716342			88.62750621	100 - 27.6 - 4.91 - 0.655		His Phe Ser Pro		469.2208078	1	7.6099	1.62E-09	1.76E-10	Infinity		x	x	x	x
7.61_469.2208m/z	153415		M+H-2H2O	C23H32N6O7	37	0	2.802904657			88.39965866	100 - 27.7 - 5.14 - 0.715		His Phe Thr Thr		469.2208078	1	7.6099	1.62E-09	1.76E-10	Infinity		x	x	x	x
7.61_469.2208m/z	156298		M+H-H2O	C23H30N6O6	37	0	2.906716342			88.62750621	100 - 27.6 - 4.91 - 0.655		His Pro Ala Tyr		469.2208078	1	7.6099	1.62E-09	1.76E-10	Infinity		x	x	x	x
7.61_469.2208m/z	156374		M+H-H2O	C23H30N6O6	37	0	2.906716342			88.62750621	100 - 27.6 - 4.91 - 0.655		His Pro Phe Ser		469.2208078	1	7.6099	1.62E-09	1.76E-10	Infinity		x	x	x	x
7.61_469.2208m/z	156583		M+H-H2O	C23H30N6O6	37	0	2.906716342			88.62750621	100 - 27.6 - 4.91 - 0.655		His Pro Ser Phe		469.2208078	1	7.6099	1.62E-09	1.76E-10	Infinity		x	x	x	x
7.61_469.2208m/z	156659		M+H-H2O	C23H30N6O6	37	0	2.906716342			88.62750621	100 - 27.6 - 4.91 - 0.655		His Pro Tyr Ala		469.2208078	1	7.6099	1.62E-09	1.76E-10	Infinity		x	x	x	x
7.61_469.2208m/z	157571		M+H-H2O	C23H30N6O6	37	0	2.906716341			88.62750621	100 - 27.6 - 4.91 - 0.655		His Ser Phe Pro		469.2208078	1	7.6099	1.62E-09	1.76E-10	Infinity		x	x	x	x
7.61_469.2208m/z	157723		M+H-H2O	C23H30N6O6	37	0	2.906716341			88.62750621	100 - 27.6 - 4.91 - 0.655		His Ser Pro Phe		469.2208078	1	7.6099	1.62E-09	1.76E-10	Infinity		x	x	x	x
7.61_469.2208m/z	157838		M+H-2H2O	C23H32N6O7	37	0	2.802904657			88.39965866	100 - 27.7 - 5.14 - 0.715		His Ser Val Tyr		469.2208078	1	7.6099	1.62E-09	1.76E-10	Infinity		x	x	x	x
7.61_469.2208m/z	157876		M+H-2H2O	C23H32N6O7	37	0	2.802904657			88.39965866	100 - 27.7 - 5.14 - 0.715		His Ser Tyr Val		469.2208078	1	7.6099	1.62E-09	1.76E-10	Infinity		x	x	x	x
7.61_469.2208m/z	157975		M+H-2H2O	C23H32N6O7	37	0	2.802904657			88.39965866	100 - 27.7 - 5.14 - 0.715		His Thr Phe Thr		469.2208078	1	7.6099	1.62E-09	1.76E-10	Infinity		x	x	x	x
7.61_469.2208m/z	158203		M+H-2H2O	C23H32N6O7	37	0	2.802904657			88.39965866	100 - 27.7 - 5.14 - 0.715		His Thr Thr Phe		469.2208078	1	7.6099	1.62E-09	1.76E-10	Infinity		x	x	x	x
7.61_469.2208m/z	158598		M+H-2H2O	C23H32N6O7	37	0	2.802904657			88.39965866	100 - 27.7 - 5.14 - 0.715		His Val Ser Tyr		469.2208078	1	7.6099	1.62E-09	1.76E-10	Infinity		x	x	x	x
7.61_469.2208m/z	158674		M+H-2H2O	C23H32N6O7	37	0	2.802904657			88.39965866	100 - 27.7 - 5.14 - 0.715		His Val Tyr Ser		469.2208078	1	7.6099	1.62E-09	1.76E-10	Infinity		x	x	x	x
7.61_469.2208m/z	159091		M+H-H2O	C23H30N6O6	37	0	2.906716342			88.62750621	100 - 27.6 - 4.91 - 0.655		His Tyr Ala Pro		469.2208078	1	7.6099	1.62E-09	1.76E-10	Infinity		x	x	x	x
7.61_469.2208m/z	159319		M+H-H2O	C23H30N6O6	37	0	2.906716342			88.62750621	100 - 27.6 - 4.91 - 0.655		His Tyr Pro Ala		469.2208078	1	7.6099	1.62E-09	1.76E-10	Infinity		x	x	x	x
7.61_469.2208m/z	159396		M+H-2H2O	C23H32N6O7	37	0	2.802904657			88.39965866	100 - 27.7 - 5.14 - 0.715		His Tyr Ser Val		469.2208078	1	7.6099	1.62E-09	1.76E-10	Infinity		x	x	x	x
7.61_469.2208m/z	159434		M+H-2H2O	C23H32N6O7	37	0	2.802904657			88.39965866	100 - 27.7 - 5.14 - 0.715		His Tyr Val Ser		469.2208078	1	7.6099	1.62E-09	1.76E-10	Infinity		x	x	x	x
7.61_469.2208m/z	16413		M+ACN+Na	C16H31N5O5S	38	0	1.105302651			91.21954847	100 - 20.5 - 7.54 - 1.22 - 0.181		Gln Lys Met		469.2208078	1	7.6099	1.62E-09	1.76E-10	Infinity		x	x	x	x
7.61_469.2208m/z	167589		M+ACN+Na	C16H31N5O5S	38	0	1.105302651			91.21954847	100 - 20.5 - 7.54 - 1.22 - 0.181		Lys Ala Gly Met		469.2208078	1	7.6099	1.62E-09	1.76E-10	Infinity		x	x	x	x
7.61_469.2208m/z	167684		M+ACN+Na	C16H31N5O5S	38	0	1.105302651			91.21954847	100 - 20.5 - 7.54 - 1.22 - 0.181		Lys Ala Met Gly		469.2208078	1	7.6099	1.62E-09	1.76E-10	Infinity		x	x	x	x
7.61_469.2208m/z	167996		M+ACN+Na	C16H31N5O5S	38	0	1.105302651			91.21954847	100 - 20.5 - 7.54 - 1.22 - 0.181		Lys Cys Gly Val		469.2208078	1	7.6099	1.62E-09	1.76E-10	Infinity		x	x	x	x
7.61_469.2208m/z	168224		M+ACN+Na	C16H31N5O5S	38	0	1.105302651			91.21954847	100 - 20.5 - 7.54 - 1.22 - 0.181		Lys Cys Val Gly		469.2208078	1	7.6099	1.62E-09	1.76E-10	Infinity		x	x	x	x
7.61_469.2208m/z	168397		M+H-2H2O	C23H32N6O7	37	0	2.802904657			88.39965866	100 - 27.7 - 5.14 - 0.715		Lys Asp Gly Trp		469.2208078	1	7.6099	1.62E-09	1.76E-10	Infinity		x	x	x	x
7.61_469.2208m/z	168644		M+H-2H2O	C23H32N6O7	37	0	2.802904657			88.39965866	100 - 27.7 - 5.14 - 0.715		Lys Asp Trp Gly		469.2208078	1	7.6099	1.62E-09	1.76E-10	Infinity		x	x	x	x
7.61_469.2208m/z	169489		M+ACN+Na	C16H31N5O5S	38	0	1.105302651			91.21954847	100 - 20.5 - 7.54 - 1.22 - 0.181		Lys Gly Ala Met		469.2208078	1	7.6099	1.62E-09	1.76E-10	Infinity		x	x	x	x
7.61_469.2208m/z	169516		M+ACN+Na	C16H31N5O5S	38	0	1.105302651			91.21954847	100 - 20.5 - 7.54 - 1.22 - 0.181		Lys Gly Cys Val		469.2208078	1	7.6099	1.62E-09	1.76E-10	Infinity		x	x	x	x
7.61_469.2208m/z	169537		M+H-2H2O	C23H32N6O7	37	0	2.802904657			88.39965866	100 - 27.7 - 5.14 - 0.715		Lys Gly Asp Trp		469.2208078	1	7.6099	1.62E-09	1.76E-10	Infinity		x	x	x	x
7.61_469.2208m/z	169679		M+ACN+Na	C16H31N5O5S	38	0	1.105302651			91.21954847	100 - 20.5 - 7.54 - 1.22 - 0.181		Lys Gly Met Ala		469.2208078	1	7.6099	1.62E-09	1.76E-10	Infinity		x	x	x	x
7.61_469.2208m/z	169820		M+ACN+Na	C16H31N5O5S	38	0	1.105302651			91.21954847	100 - 20.5 - 7.54 - 1.22 - 0.181		Lys Gly Val Cys		469.2208078	1	7.6099	1.62E-09	1.76E-10	Infinity		x	x	x	x
7.61_469.2208m/z	169841		M+H-2H2O	C23H32N6O7	37	0	2.802904657			88.39965866	100 - 27.7 - 5.14 - 0.715		Lys Gly Trp Asp		469.2208078	1	7.6099	1.62E-09	1.76E-10	Infinity		x	x	x	x
7.61_469.2208m/z	17113		M+ACN+Na	C16H31N5O5S	38	0	1.105302651			91.21954847	100 - 20.5 - 7.54 - 1.22 - 0.181		Lys Gln Met		469.2208078	1	7.6099	1.62E-09	1.76E-10	Infinity		x	x	x	x
7.61_469.2208m/z	171484		M+ACN+Na	C16H31N5O5S	38	0	1.105302651			91.21954847	100 - 20.5 - 7.54 - 1.22 - 0.181		Lys Met Ala Gly		469.2208078	1	7.6099	1.62E-09	1.76E-10	Infinity		x	x	x	x
7.61_469.2208m/z	171579		M+ACN+Na	C16H31N5O5S	38	0	1.105302651			91.21954847	100 - 20.5 - 7.54 - 1.22 - 0.181		Lys Met Gly Ala		469.2208078	1	7.6099	1.62E-09	1.76E-10	Infinity		x	x	x	x
7.61_469.2208m/z	174304		M+ACN+Na	C16H31N5O5S	38	0	1.105302651			91.21954847	100 - 20.5 - 7.54 - 1.22 - 0.181		Lys Val Cys Gly		469.2208078	1	7.6099	1.62E-09	1.76E-10	Infinity		x	x	x	x
7.61_469.2208m/z	174380		M+ACN+Na	C16H31N5O5S	38	0	1.10530265			91.21954847	100 - 20.5 - 7.54 - 1.22 - 0.181		Lys Val Gly Cys		469.2208078	1	7.6099	1.62E-09	1.76E-10	Infinity		x	x	x	x
7.61_469.2208m/z	174724		M+H-2H2O	C23H32N6O7	37	0	2.802904657			88.39965866	100 - 27.7 - 5.14 - 0.715		Lys Trp Asp Gly		469.2208078	1	7.6099	1.62E-09	1.76E-10	Infinity		x	x	x	x
7.61_469.2208m/z	174781		M+H-2H2O	C23H32N6O7	37	0	2.802904657			88.39965866	100 - 27.7 - 5.14 - 0.715		Lys Trp Gly Asp		469.2208078	1	7.6099	1.62E-09	1.76E-10	Infinity		x	x	x	x
7.61_469.2208m/z	17529		M+ACN+Na	C16H31N5O5S	38	0	1.105302651			91.21954847	100 - 20.5 - 7.54 - 1.22 - 0.181		Gln Met Lys		469.2208078	1	7.6099	1.62E-09	1.76E-10	Infinity		x	x	x	x
7.61_469.2208m/z	18063		M+ACN+Na	C16H31N5O5S	38	0	1.105302651			91.21954847	100 - 20.5 - 7.54 - 1.22 - 0.181		Lys Met Gln		469.2208078	1	7.6099	1.62E-09	1.76E-10	Infinity		x	x	x	x
7.61_469.2208m/z	183587		M+ACN+Na	C16H31N5O5S	38	0	1.105302651			91.21954847	100 - 20.5 - 7.54 - 1.22 - 0.181		Met Ala Gly Lys		469.2208078	1	7.6099	1.62E-09	1.76E-10	Infinity		x	x	x	x
7.61_469.2208m/z	183644		M+ACN+Na	C16H31N5O5S	38	0	1.105302651			91.21954847	100 - 20.5 - 7.54 - 1.22 - 0.181		Met Ala Lys Gly		469.2208078	1	7.6099	1.62E-09	1.76E-10	Infinity		x	x	x	x
7.61_469.2208m/z	185487		M+ACN+Na	C16H31N5O5S	38	0	1.105302651			91.21954847	100 - 20.5 - 7.54 - 1.22 - 0.181		Met Gly Ala Lys		469.2208078	1	7.6099	1.62E-09	1.76E-10	Infinity		x	x	x	x
7.61_469.2208m/z	185639		M+ACN+Na	C16H31N5O5S	38	0	1.105302651			91.21954847	100 - 20.5 - 7.54 - 1.22 - 0.181		Met Gly Lys Ala		469.2208078	1	7.6099	1.62E-09	1.76E-10	Infinity		x	x	x	x
7.61_469.2208m/z	186684		M+ACN+Na	C16H31N5O5S	38	0	1.105302651			91.21954847	100 - 20.5 - 7.54 - 1.22 - 0.181		Met Lys Ala Gly		469.2208078	1	7.6099	1.62E-09	1.76E-10	Infinity		x	x	x	x
7.61_469.2208m/z	186779		M+ACN+Na	C16H31N5O5S	38	0	1.105302651			91.21954847	100 - 20.5 - 7.54 - 1.22 - 0.181		Met Lys Gly Ala		469.2208078	1	7.6099	1.62E-09	1.76E-10	Infinity		x	x	x	x
7.61_469.2208m/z	191737		M+H-H2O	C23H30N6O6	37	0	2.906716342			88.62750621	100 - 27.6 - 4.91 - 0.655		Asn Ala Pro Trp		469.2208078	1	7.6099	1.62E-09	1.76E-10	Infinity		x	x	x	x
7.61_469.2208m/z	191851		M+H-H2O	C23H30N6O6	37	0	2.906716342			88.62750621	100 - 27.6 - 4.91 - 0.655		Asn Ala Trp Pro		469.2208078	1	7.6099	1.62E-09	1.76E-10	Infinity		x	x	x	x
7.61_469.2208m/z	193332		M+H-2H2O	C23H32N6O7	37	0	2.802904657			88.39965866	100 - 27.7 - 5.14 - 0.715		Asn Phe Pro Gln		469.2208078	1	7.6099	1.62E-09	1.76E-10	Infinity		x	x	x	x
7.61_469.2208m/z	193351		M+H-2H2O	C23H32N6O7	37	0	2.802904657			88.39965866	100 - 27.7 - 5.14 - 0.715		Asn Phe Gln Pro		469.2208078	1	7.6099	1.62E-09	1.76E-10	Infinity		x	x	x	x
7.61_469.2208m/z	196297		M+H-H2O	C23H30N6O6	37	0	2.906716341			88.62750621	100 - 27.6 - 4.91 - 0.655		Asn Pro Ala Trp		469.2208078	1	7.6099	1.62E-09	1.76E-10	Infinity		x	x	x	x
7.61_469.2208m/z	196372		M+H-2H2O	C23H32N6O7	37	0	2.802904657			88.39965866	100 - 27.7 - 5.14 - 0.715		Asn Pro Phe Gln		469.2208078	1	7.6099	1.62E-09	1.76E-10	Infinity		x	x	x	x
7.61_469.2208m/z	196543		M+H-2H2O	C23H32N6O7	37	0	2.802904657			88.39965866	100 - 27.7 - 5.14 - 0.715		Asn Pro Gln Phe		469.2208078	1	7.6099	1.62E-09	1.76E-10	Infinity		x	x	x	x
7.61_469.2208m/z	196639		M+H-H2O	C23H30N6O6	37	0	2.906716341			88.62750621	100 - 27.6 - 4.91 - 0.655		Asn Pro Trp Ala		469.2208078	1	7.6099	1.62E-09	1.76E-10	Infinity		x	x	x	x
7.61_469.2208m/z	196771		M+H-2H2O	C23H32N6O7	37	0	2.802904657			88.39965866	100 - 27.7 - 5.14 - 0.715		Asn Gln Phe Pro		469.2208078	1	7.6099	1.62E-09	1.76E-10	Infinity		x	x	x	x
7.61_469.2208m/z	196923		M+H-2H2O	C23H32N6O7	37	0	2.802904657			88.39965866	100 - 27.7 - 5.14 - 0.715		Asn Gln Pro Phe		469.2208078	1	7.6099	1.62E-09	1.76E-10	Infinity		x	x	x	x
7.61_469.2208m/z	197837		M+H-2H2O	C23H32N6O7	37	0	2.802904657			88.39965866	100 - 27.7 - 5.14 - 0.715		Asn Ser Val Trp		469.2208078	1	7.6099	1.62E-09	1.76E-10	Infinity		x	x	x	x
7.61_469.2208m/z	197856		M+H-2H2O	C23H32N6O7	37	0	2.802904657			88.39965866	100 - 27.7 - 5.14 - 0.715		Asn Ser Trp Val		469.2208078	1	7.6099	1.62E-09	1.76E-10	Infinity		x	x	x	x
7.61_469.2208m/z	198597		M+H-2H2O	C23H32N6O7	37	0	2.802904657			88.39965866	100 - 27.7 - 5.14 - 0.715		Asn Val Ser Trp		469.2208078	1	7.6099	1.62E-09	1.76E-10	Infinity		x	x	x	x
7.61_469.2208m/z	198654		M+H-2H2O	C23H32N6O7	37	0	2.802904657			88.39965866	100 - 27.7 - 5.14 - 0.715		Asn Val Trp Ser		469.2208078	1	7.6099	1.62E-09	1.76E-10	Infinity		x	x	x	x
7.61_469.2208m/z	198691		M+H-H2O	C23H30N6O6	37	0	2.906716342			88.62750621	100 - 27.6 - 4.91 - 0.655		Asn Trp Ala Pro		469.2208078	1	7.6099	1.62E-09	1.76E-10	Infinity		x	x	x	x
7.61_469.2208m/z	198919		M+H-H2O	C23H30N6O6	37	0	2.906716342			88.62750621	100 - 27.6 - 4.91 - 0.655		Asn Trp Pro Ala		469.2208078	1	7.6099	1.62E-09	1.76E-10	Infinity		x	x	x	x
7.61_469.2208m/z	198996		M+H-2H2O	C23H32N6O7	37	0	2.802904657			88.39965866	100 - 27.7 - 5.14 - 0.715		Asn Trp Ser Val		469.2208078	1	7.6099	1.62E-09	1.76E-10	Infinity		x	x	x	x
7.61_469.2208m/z	199034		M+H-2H2O	C23H32N6O7	37	0	2.802904657			88.39965866	100 - 27.7 - 5.14 - 0.715		Asn Trp Val Ser		469.2208078	1	7.6099	1.62E-09	1.76E-10	Infinity		x	x	x	x
7.61_469.2208m/z	199618		M+H-H2O	C23H30N6O6	37	0	2.906716342			88.62750621	100 - 27.6 - 4.91 - 0.655		Pro Ala His Tyr		469.2208078	1	7.6099	1.62E-09	1.76E-10	Infinity		x	x	x	x
7.61_469.2208m/z	199717		M+H-H2O	C23H30N6O6	37	0	2.906716342			88.62750621	100 - 27.6 - 4.91 - 0.655		Pro Ala Asn Trp		469.2208078	1	7.6099	1.62E-09	1.76E-10	Infinity		x	x	x	x
7.61_469.2208m/z	199850		M+H-H2O	C23H30N6O6	37	0	2.906716342			88.62750621	100 - 27.6 - 4.91 - 0.655		Pro Ala Trp Asn		469.2208078	1	7.6099	1.62E-09	1.76E-10	Infinity		x	x	x	x
7.61_469.2208m/z	199865		M+H-H2O	C23H30N6O6	37	0	2.906716342			88.62750621	100 - 27.6 - 4.91 - 0.655		Pro Ala Tyr His		469.2208078	1	7.6099	1.62E-09	1.76E-10	Infinity		x	x	x	x
7.61_469.2208m/z	201214		M+H-H2O	C23H30N6O6	37	0	2.906716342			88.62750621	100 - 27.6 - 4.91 - 0.655		Pro Phe His Ser		469.2208078	1	7.6099	1.62E-09	1.76E-10	Infinity		x	x	x	x
7.61_469.2208m/z	201312		M+H-2H2O	C23H32N6O7	37	0	2.802904657			88.39965866	100 - 27.7 - 5.14 - 0.715		Pro Phe Asn Gln		469.2208078	1	7.6099	1.62E-09	1.76E-10	Infinity		x	x	x	x
7.61_469.2208m/z	201350		M+H-2H2O	C23H32N6O7	37	0	2.802904657			88.39965866	100 - 27.7 - 5.14 - 0.715		Pro Phe Gln Asn		469.2208078	1	7.6099	1.62E-09	1.76E-10	Infinity		x	x	x	x
7.61_469.2208m/z	201385		M+H-H2O	C23H30N6O6	37	0	2.906716342			88.62750621	100 - 27.6 - 4.91 - 0.655		Pro Phe Ser His		469.2208078	1	7.6099	1.62E-09	1.76E-10	Infinity		x	x	x	x
7.61_469.2208m/z	201757		M+H-H2O	C23H30N6O6	37	0	2.906716342			88.62750621	100 - 27.6 - 4.91 - 0.655		Pro Gly Gln Trp		469.2208078	1	7.6099	1.62E-09	1.76E-10	Infinity		x	x	x	x
7.61_469.2208m/z	201852		M+H-H2O	C23H30N6O6	37	0	2.906716342			88.62750621	100 - 27.6 - 4.91 - 0.655		Pro Gly Trp Gln		469.2208078	1	7.6099	1.62E-09	1.76E-10	Infinity		x	x	x	x
7.61_469.2208m/z	201898		M+H-H2O	C23H30N6O6	37	0	2.906716342			88.62750621	100 - 27.6 - 4.91 - 0.655		Pro His Ala Tyr		469.2208078	1	7.6099	1.62E-09	1.76E-10	Infinity		x	x	x	x
7.61_469.2208m/z	201974		M+H-H2O	C23H30N6O6	37	0	2.906716341			88.62750621	100 - 27.6 - 4.91 - 0.655		Pro His Phe Ser		469.2208078	1	7.6099	1.62E-09	1.76E-10	Infinity		x	x	x	x
7.61_469.2208m/z	202183		M+H-H2O	C23H30N6O6	37	0	2.906716341			88.62750621	100 - 27.6 - 4.91 - 0.655		Pro His Ser Phe		469.2208078	1	7.6099	1.62E-09	1.76E-10	Infinity		x	x	x	x
7.61_469.2208m/z	202259		M+H-H2O	C23H30N6O6	37	0	2.906716342			88.62750621	100 - 27.6 - 4.91 - 0.655		Pro His Tyr Ala		469.2208078	1	7.6099	1.62E-09	1.76E-10	Infinity		x	x	x	x
7.61_469.2208m/z	203897		M+H-H2O	C23H30N6O6	37	0	2.906716342			88.62750621	100 - 27.6 - 4.91 - 0.655		Pro Asn Ala Trp		469.2208078	1	7.6099	1.62E-09	1.76E-10	Infinity		x	x	x	x
7.61_469.2208m/z	203972		M+H-2H2O	C23H32N6O7	37	0	2.802904657			88.39965866	100 - 27.7 - 5.14 - 0.715		Pro Asn Phe Gln		469.2208078	1	7.6099	1.62E-09	1.76E-10	Infinity		x	x	x	x
7.61_469.2208m/z	204143		M+H-2H2O	C23H32N6O7	37	0	2.802904657			88.39965866	100 - 27.7 - 5.14 - 0.715		Pro Asn Gln Phe		469.2208078	1	7.6099	1.62E-09	1.76E-10	Infinity		x	x	x	x
7.61_469.2208m/z	204239		M+H-H2O	C23H30N6O6	37	0	2.906716342			88.62750621	100 - 27.6 - 4.91 - 0.655		Pro Asn Trp Ala		469.2208078	1	7.6099	1.62E-09	1.76E-10	Infinity		x	x	x	x
7.61_469.2208m/z	204770		M+H-2H2O	C23H32N6O7	37	0	2.802904657			88.39965866	100 - 27.7 - 5.14 - 0.715		Pro Gln Phe Asn		469.2208078	1	7.6099	1.62E-09	1.76E-10	Infinity		x	x	x	x
7.61_469.2208m/z	204797		M+H-H2O	C23H30N6O6	37	0	2.906716342			88.62750621	100 - 27.6 - 4.91 - 0.655		Pro Gln Gly Trp		469.2208078	1	7.6099	1.62E-09	1.76E-10	Infinity		x	x	x	x
7.61_469.2208m/z	204903		M+H-2H2O	C23H32N6O7	37	0	2.802904657			88.39965866	100 - 27.7 - 5.14 - 0.715		Pro Gln Asn Phe		469.2208078	1	7.6099	1.62E-09	1.76E-10	Infinity		x	x	x	x
7.61_469.2208m/z	205044		M+H-H2O	C23H30N6O6	37	0	2.906716342			88.62750621	100 - 27.6 - 4.91 - 0.655		Pro Gln Trp Gly		469.2208078	1	7.6099	1.62E-09	1.76E-10	Infinity		x	x	x	x
7.61_469.2208m/z	205565		M+H-H2O	C23H30N6O6	37	0	2.906716342			88.62750621	100 - 27.6 - 4.91 - 0.655		Pro Ser Phe His		469.2208078	1	7.6099	1.62E-09	1.76E-10	Infinity		x	x	x	x
7.61_469.2208m/z	205603		M+H-H2O	C23H30N6O6	37	0	2.906716342			88.62750621	100 - 27.6 - 4.91 - 0.655		Pro Ser His Phe		469.2208078	1	7.6099	1.62E-09	1.76E-10	Infinity		x	x	x	x
7.61_469.2208m/z	206690		M+H-H2O	C23H30N6O6	37	0	2.906716342			88.62750621	100 - 27.6 - 4.91 - 0.655		Pro Trp Ala Asn		469.2208078	1	7.6099	1.62E-09	1.76E-10	Infinity		x	x	x	x
7.61_469.2208m/z	206792		M+H-H2O	C23H30N6O6	37	0	2.906716342			88.62750621	100 - 27.6 - 4.91 - 0.655		Pro Trp Gly Gln		469.2208078	1	7.6099	1.62E-09	1.76E-10	Infinity		x	x	x	x
7.61_469.2208m/z	206899		M+H-H2O	C23H30N6O6	37	0	2.906716342			88.62750621	100 - 27.6 - 4.91 - 0.655		Pro Trp Asn Ala		469.2208078	1	7.6099	1.62E-09	1.76E-10	Infinity		x	x	x	x
7.61_469.2208m/z	206944		M+H-H2O	C23H30N6O6	37	0	2.906716342			88.62750621	100 - 27.6 - 4.91 - 0.655		Pro Trp Gln Gly		469.2208078	1	7.6099	1.62E-09	1.76E-10	Infinity		x	x	x	x
7.61_469.2208m/z	207085		M+H-H2O	C23H30N6O6	37	0	2.906716342			88.62750621	100 - 27.6 - 4.91 - 0.655		Pro Tyr Ala His		469.2208078	1	7.6099	1.62E-09	1.76E-10	Infinity		x	x	x	x
7.61_469.2208m/z	207199		M+H-H2O	C23H30N6O6	37	0	2.906716342			88.62750621	100 - 27.6 - 4.91 - 0.655		Pro Tyr His Ala		469.2208078	1	7.6099	1.62E-09	1.76E-10	Infinity		x	x	x	x
7.61_469.2208m/z	207817		M+H-2H2O	C23H32N6O7	37	0	2.802904657			88.39965866	100 - 27.7 - 5.14 - 0.715		Gln Ala Thr Trp		469.2208078	1	7.6099	1.62E-09	1.76E-10	Infinity		x	x	x	x
7.61_469.2208m/z	207855		M+H-2H2O	C23H32N6O7	37	0	2.802904657			88.39965866	100 - 27.7 - 5.14 - 0.715		Gln Ala Trp Thr		469.2208078	1	7.6099	1.62E-09	1.76E-10	Infinity		x	x	x	x
7.61_469.2208m/z	209311		M+H-2H2O	C23H32N6O7	37	0	2.802904657			88.39965866	100 - 27.7 - 5.14 - 0.715		Gln Phe Asn Pro		469.2208078	1	7.6099	1.62E-09	1.76E-10	Infinity		x	x	x	x
7.61_469.2208m/z	209330		M+H-2H2O	C23H32N6O7	37	0	2.802904657			88.39965866	100 - 27.7 - 5.14 - 0.715		Gln Phe Pro Asn		469.2208078	1	7.6099	1.62E-09	1.76E-10	Infinity		x	x	x	x
7.61_469.2208m/z	209737		M+H-H2O	C23H30N6O6	37	0	2.906716342			88.62750621	100 - 27.6 - 4.91 - 0.655		Gln Gly Pro Trp		469.2208078	1	7.6099	1.62E-09	1.76E-10	Infinity		x	x	x	x
7.61_469.2208m/z	209851		M+H-H2O	C23H30N6O6	37	0	2.906716341			88.62750621	100 - 27.6 - 4.91 - 0.655		Gln Gly Trp Pro		469.2208078	1	7.6099	1.62E-09	1.76E-10	Infinity		x	x	x	x
7.61_469.2208m/z	21019		M+ACN+Na	C16H31N5O5S	38	0	1.105302651			91.21954847	100 - 20.5 - 7.54 - 1.22 - 0.181		Met Lys Gln		469.2208078	1	7.6099	1.62E-09	1.76E-10	Infinity		x	x	x	x
7.61_469.2208m/z	211971		M+H-2H2O	C23H32N6O7	37	0	2.802904657			88.39965866	100 - 27.7 - 5.14 - 0.715		Gln Asn Phe Pro		469.2208078	1	7.6099	1.62E-09	1.76E-10	Infinity		x	x	x	x
7.61_469.2208m/z	212123		M+H-2H2O	C23H32N6O7	37	0	2.802904657			88.39965866	100 - 27.7 - 5.14 - 0.715		Gln Asn Pro Phe		469.2208078	1	7.6099	1.62E-09	1.76E-10	Infinity		x	x	x	x
7.61_469.2208m/z	212370		M+H-2H2O	C23H32N6O7	37	0	2.802904657			88.39965866	100 - 27.7 - 5.14 - 0.715		Gln Pro Phe Asn		469.2208078	1	7.6099	1.62E-09	1.76E-10	Infinity		x	x	x	x
7.61_469.2208m/z	212397		M+H-H2O	C23H30N6O6	37	0	2.906716342			88.62750621	100 - 27.6 - 4.91 - 0.655		Gln Pro Gly Trp		469.2208078	1	7.6099	1.62E-09	1.76E-10	Infinity		x	x	x	x
7.61_469.2208m/z	212503		M+H-2H2O	C23H32N6O7	37	0	2.802904657			88.39965866	100 - 27.7 - 5.14 - 0.715		Gln Pro Asn Phe		469.2208078	1	7.6099	1.62E-09	1.76E-10	Infinity		x	x	x	x
7.61_469.2208m/z	212644		M+H-H2O	C23H30N6O6	37	0	2.906716342			88.62750621	100 - 27.6 - 4.91 - 0.655		Gln Pro Trp Gly		469.2208078	1	7.6099	1.62E-09	1.76E-10	Infinity		x	x	x	x
7.61_469.2208m/z	213897		M+H-2H2O	C23H32N6O7	37	0	2.802904657			88.39965866	100 - 27.7 - 5.14 - 0.715		Gln Thr Ala Trp		469.2208078	1	7.6099	1.62E-09	1.76E-10	Infinity		x	x	x	x
7.61_469.2208m/z	214239		M+H-2H2O	C23H32N6O7	37	0	2.802904657			88.39965866	100 - 27.7 - 5.14 - 0.715		Gln Thr Trp Ala		469.2208078	1	7.6099	1.62E-09	1.76E-10	Infinity		x	x	x	x
7.61_469.2208m/z	214695		M+H-2H2O	C23H32N6O7	37	0	2.802904657			88.39965866	100 - 27.7 - 5.14 - 0.715		Gln Trp Ala Thr		469.2208078	1	7.6099	1.62E-09	1.76E-10	Infinity		x	x	x	x
7.61_469.2208m/z	214791		M+H-H2O	C23H30N6O6	37	0	2.906716341			88.62750621	100 - 27.6 - 4.91 - 0.655		Gln Trp Gly Pro		469.2208078	1	7.6099	1.62E-09	1.76E-10	Infinity		x	x	x	x
7.61_469.2208m/z	214924		M+H-H2O	C23H30N6O6	37	0	2.906716341			88.62750621	100 - 27.6 - 4.91 - 0.655		Gln Trp Pro Gly		469.2208078	1	7.6099	1.62E-09	1.76E-10	Infinity		x	x	x	x
7.61_469.2208m/z	214999		M+H-2H2O	C23H32N6O7	37	0	2.802904657			88.39965866	100 - 27.7 - 5.14 - 0.715		Gln Trp Thr Ala		469.2208078	1	7.6099	1.62E-09	1.76E-10	Infinity		x	x	x	x
7.61_469.2208m/z	225211		M+H-H2O	C23H30N6O6	37	0	2.906716341			88.62750621	100 - 27.6 - 4.91 - 0.655		Ser Phe His Pro		469.2208078	1	7.6099	1.62E-09	1.76E-10	Infinity		x	x	x	x
7.61_469.2208m/z	225325		M+H-H2O	C23H30N6O6	37	0	2.906716342			88.62750621	100 - 27.6 - 4.91 - 0.655		Ser Phe Pro His		469.2208078	1	7.6099	1.62E-09	1.76E-10	Infinity		x	x	x	x
7.61_469.2208m/z	225971		M+H-H2O	C23H30N6O6	37	0	2.906716341			88.62750621	100 - 27.6 - 4.91 - 0.655		Ser His Phe Pro		469.2208078	1	7.6099	1.62E-09	1.76E-10	Infinity		x	x	x	x
7.61_469.2208m/z	226123		M+H-H2O	C23H30N6O6	37	0	2.906716342			88.62750621	100 - 27.6 - 4.91 - 0.655		Ser His Pro Phe		469.2208078	1	7.6099	1.62E-09	1.76E-10	Infinity		x	x	x	x
7.61_469.2208m/z	226238		M+H-2H2O	C23H32N6O7	37	0	2.802904657			88.39965866	100 - 27.7 - 5.14 - 0.715		Ser His Val Tyr		469.2208078	1	7.6099	1.62E-09	1.76E-10	Infinity		x	x	x	x
7.61_469.2208m/z	226276		M+H-2H2O	C23H32N6O7	37	0	2.802904657			88.39965866	100 - 27.7 - 5.14 - 0.715		Ser His Tyr Val		469.2208078	1	7.6099	1.62E-09	1.76E-10	Infinity		x	x	x	x
7.61_469.2208m/z	228237		M+H-2H2O	C23H32N6O7	37	0	2.802904657			88.39965866	100 - 27.7 - 5.14 - 0.715		Ser Asn Val Trp		469.2208078	1	7.6099	1.62E-09	1.76E-10	Infinity		x	x	x	x
7.61_469.2208m/z	228256		M+H-2H2O	C23H32N6O7	37	0	2.802904657			88.39965866	100 - 27.7 - 5.14 - 0.715		Ser Asn Trp Val		469.2208078	1	7.6099	1.62E-09	1.76E-10	Infinity		x	x	x	x
7.61_469.2208m/z	228365		M+H-H2O	C23H30N6O6	37	0	2.906716342			88.62750621	100 - 27.6 - 4.91 - 0.655		Ser Pro Phe His		469.2208078	1	7.6099	1.62E-09	1.76E-10	Infinity		x	x	x	x
7.61_469.2208m/z	228403		M+H-H2O	C23H30N6O6	37	0	2.906716342			88.62750621	100 - 27.6 - 4.91 - 0.655		Ser Pro His Phe		469.2208078	1	7.6099	1.62E-09	1.76E-10	Infinity		x	x	x	x
7.61_469.2208m/z	22985		M+ACN+Na	C16H31N5O5S	38	0	1.105302651			91.21954847	100 - 20.5 - 7.54 - 1.22 - 0.181		Met Gln Lys		469.2208078	1	7.6099	1.62E-09	1.76E-10	Infinity		x	x	x	x
7.61_469.2208m/z	230418		M+H-2H2O	C23H32N6O7	37	0	2.802904657			88.39965866	100 - 27.7 - 5.14 - 0.715		Ser Val His Tyr		469.2208078	1	7.6099	1.62E-09	1.76E-10	Infinity		x	x	x	x
7.61_469.2208m/z	230517		M+H-2H2O	C23H32N6O7	37	0	2.802904657			88.39965866	100 - 27.7 - 5.14 - 0.715		Ser Val Asn Trp		469.2208078	1	7.6099	1.62E-09	1.76E-10	Infinity		x	x	x	x
7.61_469.2208m/z	230650		M+H-2H2O	C23H32N6O7	37	0	2.802904657			88.39965866	100 - 27.7 - 5.14 - 0.715		Ser Val Trp Asn		469.2208078	1	7.6099	1.62E-09	1.76E-10	Infinity		x	x	x	x
7.61_469.2208m/z	230665		M+H-2H2O	C23H32N6O7	37	0	2.802904657			88.39965866	100 - 27.7 - 5.14 - 0.715		Ser Val Tyr His		469.2208078	1	7.6099	1.62E-09	1.76E-10	Infinity		x	x	x	x
7.61_469.2208m/z	230916		M+H-2H2O	C23H32N6O7	37	0	2.802904657			88.39965866	100 - 27.7 - 5.14 - 0.715		Ser Trp Asn Val		469.2208078	1	7.6099	1.62E-09	1.76E-10	Infinity		x	x	x	x
7.61_469.2208m/z	231030		M+H-2H2O	C23H32N6O7	37	0	2.802904657			88.39965866	100 - 27.7 - 5.14 - 0.715		Ser Trp Val Asn		469.2208078	1	7.6099	1.62E-09	1.76E-10	Infinity		x	x	x	x
7.61_469.2208m/z	231216		M+H-2H2O	C23H32N6O7	37	0	2.802904657			88.39965866	100 - 27.7 - 5.14 - 0.715		Ser Tyr His Val		469.2208078	1	7.6099	1.62E-09	1.76E-10	Infinity		x	x	x	x
7.61_469.2208m/z	231425		M+H-2H2O	C23H32N6O7	37	0	2.802904657			88.39965866	100 - 27.7 - 5.14 - 0.715		Ser Tyr Val His		469.2208078	1	7.6099	1.62E-09	1.76E-10	Infinity		x	x	x	x
7.61_469.2208m/z	231757		M+H-2H2O	C23H32N6O7	37	0	2.802904657			88.39965866	100 - 27.7 - 5.14 - 0.715		Thr Ala Gln Trp		469.2208078	1	7.6099	1.62E-09	1.76E-10	Infinity		x	x	x	x
7.61_469.2208m/z	231852		M+H-2H2O	C23H32N6O7	37	0	2.802904657			88.39965866	100 - 27.7 - 5.14 - 0.715		Thr Ala Trp Gln		469.2208078	1	7.6099	1.62E-09	1.76E-10	Infinity		x	x	x	x
7.61_469.2208m/z	233215		M+H-2H2O	C23H32N6O7	37	0	2.802904657			88.39965866	100 - 27.7 - 5.14 - 0.715		Thr Phe His Thr		469.2208078	1	7.6099	1.62E-09	1.76E-10	Infinity		x	x	x	x
7.61_469.2208m/z	233405		M+H-2H2O	C23H32N6O7	37	0	2.802904657			88.39965866	100 - 27.7 - 5.14 - 0.715		Thr Phe Thr His		469.2208078	1	7.6099	1.62E-09	1.76E-10	Infinity		x	x	x	x
7.61_469.2208m/z	233975		M+H-2H2O	C23H32N6O7	37	0	2.802904657			88.39965866	100 - 27.7 - 5.14 - 0.715		Thr His Phe Thr		469.2208078	1	7.6099	1.62E-09	1.76E-10	Infinity		x	x	x	x
7.61_469.2208m/z	234203		M+H-2H2O	C23H32N6O7	37	0	2.802904657			88.39965866	100 - 27.7 - 5.14 - 0.715		Thr His Thr Phe		469.2208078	1	7.6099	1.62E-09	1.76E-10	Infinity		x	x	x	x
7.61_469.2208m/z	236697		M+H-2H2O	C23H32N6O7	37	0	2.802904657			88.39965866	100 - 27.7 - 5.14 - 0.715		Thr Gln Ala Trp		469.2208078	1	7.6099	1.62E-09	1.76E-10	Infinity		x	x	x	x
7.61_469.2208m/z	237039		M+H-2H2O	C23H32N6O7	37	0	2.802904657			88.39965866	100 - 27.7 - 5.14 - 0.715		Thr Gln Trp Ala		469.2208078	1	7.6099	1.62E-09	1.76E-10	Infinity		x	x	x	x
7.61_469.2208m/z	237965		M+H-2H2O	C23H32N6O7	37	0	2.802904657			88.39965866	100 - 27.7 - 5.14 - 0.715		Thr Thr Phe His		469.2208078	1	7.6099	1.62E-09	1.76E-10	Infinity		x	x	x	x
7.61_469.2208m/z	238003		M+H-2H2O	C23H32N6O7	37	0	2.802904657			88.39965866	100 - 27.7 - 5.14 - 0.715		Thr Thr His Phe		469.2208078	1	7.6099	1.62E-09	1.76E-10	Infinity		x	x	x	x
7.61_469.2208m/z	238692		M+H-2H2O	C23H32N6O7	37	0	2.802904657			88.39965866	100 - 27.7 - 5.14 - 0.715		Thr Trp Ala Gln		469.2208078	1	7.6099	1.62E-09	1.76E-10	Infinity		x	x	x	x
7.61_469.2208m/z	238939		M+H-2H2O	C23H32N6O7	37	0	2.802904657			88.39965866	100 - 27.7 - 5.14 - 0.715		Thr Trp Gln Ala		469.2208078	1	7.6099	1.62E-09	1.76E-10	Infinity		x	x	x	x
7.61_469.2208m/z	239987		M+ACN+Na	C16H31N5O5S	38	0	1.105302651			91.21954847	100 - 20.5 - 7.54 - 1.22 - 0.181		Val Cys Gly Lys		469.2208078	1	7.6099	1.62E-09	1.76E-10	Infinity		x	x	x	x
7.61_469.2208m/z	240044		M+ACN+Na	C16H31N5O5S	38	0	1.105302651			91.21954847	100 - 20.5 - 7.54 - 1.22 - 0.181		Val Cys Lys Gly		469.2208078	1	7.6099	1.62E-09	1.76E-10	Infinity		x	x	x	x
7.61_469.2208m/z	241507		M+ACN+Na	C16H31N5O5S	38	0	1.105302651			91.21954847	100 - 20.5 - 7.54 - 1.22 - 0.181		Val Gly Cys Lys		469.2208078	1	7.6099	1.62E-09	1.76E-10	Infinity		x	x	x	x
7.61_469.2208m/z	241640		M+ACN+Na	C16H31N5O5S	38	0	1.105302651			91.21954847	100 - 20.5 - 7.54 - 1.22 - 0.181		Val Gly Lys Cys		469.2208078	1	7.6099	1.62E-09	1.76E-10	Infinity		x	x	x	x
7.61_469.2208m/z	242198		M+H-2H2O	C23H32N6O7	37	0	2.802904657			88.39965866	100 - 27.7 - 5.14 - 0.715		Val His Ser Tyr		469.2208078	1	7.6099	1.62E-09	1.76E-10	Infinity		x	x	x	x
7.61_469.2208m/z	242274		M+H-2H2O	C23H32N6O7	37	0	2.802904657			88.39965866	100 - 27.7 - 5.14 - 0.715		Val His Tyr Ser		469.2208078	1	7.6099	1.62E-09	1.76E-10	Infinity		x	x	x	x
7.61_469.2208m/z	242704		M+ACN+Na	C16H31N5O5S	38	0	1.105302651			91.21954847	100 - 20.5 - 7.54 - 1.22 - 0.181		Val Lys Cys Gly		469.2208078	1	7.6099	1.62E-09	1.76E-10	Infinity		x	x	x	x
7.61_469.2208m/z	242780		M+ACN+Na	C16H31N5O5S	38	0	1.10530265			91.21954847	100 - 20.5 - 7.54 - 1.22 - 0.181		Val Lys Gly Cys		469.2208078	1	7.6099	1.62E-09	1.76E-10	Infinity		x	x	x	x
7.61_469.2208m/z	244197		M+H-2H2O	C23H32N6O7	37	0	2.802904657			88.39965866	100 - 27.7 - 5.14 - 0.715		Val Asn Ser Trp		469.2208078	1	7.6099	1.62E-09	1.76E-10	Infinity		x	x	x	x
7.61_469.2208m/z	244254		M+H-2H2O	C23H32N6O7	37	0	2.802904657			88.39965866	100 - 27.7 - 5.14 - 0.715		Val Asn Trp Ser		469.2208078	1	7.6099	1.62E-09	1.76E-10	Infinity		x	x	x	x
7.61_469.2208m/z	245618		M+H-2H2O	C23H32N6O7	37	0	2.802904657			88.39965866	100 - 27.7 - 5.14 - 0.715		Val Ser His Tyr		469.2208078	1	7.6099	1.62E-09	1.76E-10	Infinity		x	x	x	x
7.61_469.2208m/z	245717		M+H-2H2O	C23H32N6O7	37	0	2.802904657			88.39965866	100 - 27.7 - 5.14 - 0.715		Val Ser Asn Trp		469.2208078	1	7.6099	1.62E-09	1.76E-10	Infinity		x	x	x	x
7.61_469.2208m/z	245850		M+H-2H2O	C23H32N6O7	37	0	2.802904657			88.39965866	100 - 27.7 - 5.14 - 0.715		Val Ser Trp Asn		469.2208078	1	7.6099	1.62E-09	1.76E-10	Infinity		x	x	x	x
7.61_469.2208m/z	245865		M+H-2H2O	C23H32N6O7	37	0	2.802904657			88.39965866	100 - 27.7 - 5.14 - 0.715		Val Ser Tyr His		469.2208078	1	7.6099	1.62E-09	1.76E-10	Infinity		x	x	x	x
7.61_469.2208m/z	246914		M+H-2H2O	C23H32N6O7	37	0	2.802904657			88.39965866	100 - 27.7 - 5.14 - 0.715		Val Trp Asn Ser		469.2208078	1	7.6099	1.62E-09	1.76E-10	Infinity		x	x	x	x
7.61_469.2208m/z	246990		M+H-2H2O	C23H32N6O7	37	0	2.802904657			88.39965866	100 - 27.7 - 5.14 - 0.715		Val Trp Ser Asn		469.2208078	1	7.6099	1.62E-09	1.76E-10	Infinity		x	x	x	x
7.61_469.2208m/z	247214		M+H-2H2O	C23H32N6O7	37	0	2.802904657			88.39965866	100 - 27.7 - 5.14 - 0.715		Val Tyr His Ser		469.2208078	1	7.6099	1.62E-09	1.76E-10	Infinity		x	x	x	x
7.61_469.2208m/z	247385		M+H-2H2O	C23H32N6O7	37	0	2.802904657			88.39965866	100 - 27.7 - 5.14 - 0.715		Val Tyr Ser His		469.2208078	1	7.6099	1.62E-09	1.76E-10	Infinity		x	x	x	x
7.61_469.2208m/z	247711		M+H-H2O	C23H30N6O6	37	0	2.906716342			88.62750621	100 - 27.6 - 4.91 - 0.655		Trp Ala Asn Pro		469.2208078	1	7.6099	1.62E-09	1.76E-10	Infinity		x	x	x	x
7.61_469.2208m/z	247730		M+H-H2O	C23H30N6O6	37	0	2.906716342			88.62750621	100 - 27.6 - 4.91 - 0.655		Trp Ala Pro Asn		469.2208078	1	7.6099	1.62E-09	1.76E-10	Infinity		x	x	x	x
7.61_469.2208m/z	247755		M+H-2H2O	C23H32N6O7	37	0	2.802904657			88.39965866	100 - 27.7 - 5.14 - 0.715		Trp Ala Gln Thr		469.2208078	1	7.6099	1.62E-09	1.76E-10	Infinity		x	x	x	x
7.61_469.2208m/z	247812		M+H-2H2O	C23H32N6O7	37	0	2.802904657			88.39965866	100 - 27.7 - 5.14 - 0.715		Trp Ala Thr Gln		469.2208078	1	7.6099	1.62E-09	1.76E-10	Infinity		x	x	x	x
7.61_469.2208m/z	248387		M+H-2H2O	C23H32N6O7	37	0	2.802904657			88.39965866	100 - 27.7 - 5.14 - 0.715		Trp Asp Gly Lys		469.2208078	1	7.6099	1.62E-09	1.76E-10	Infinity		x	x	x	x
7.61_469.2208m/z	248444		M+H-2H2O	C23H32N6O7	37	0	2.802904657			88.39965866	100 - 27.7 - 5.14 - 0.715		Trp Asp Lys Gly		469.2208078	1	7.6099	1.62E-09	1.76E-10	Infinity		x	x	x	x
7.61_469.2208m/z	249527		M+H-2H2O	C23H32N6O7	37	0	2.802904657			88.39965866	100 - 27.7 - 5.14 - 0.715		Trp Gly Asp Lys		469.2208078	1	7.6099	1.62E-09	1.76E-10	Infinity		x	x	x	x
7.61_469.2208m/z	249641		M+H-2H2O	C23H32N6O7	37	0	2.802904657			88.39965866	100 - 27.7 - 5.14 - 0.715		Trp Gly Lys Asp		469.2208078	1	7.6099	1.62E-09	1.76E-10	Infinity		x	x	x	x
7.61_469.2208m/z	249732		M+H-H2O	C23H30N6O6	37	0	2.906716342			88.62750621	100 - 27.6 - 4.91 - 0.655		Trp Gly Pro Gln		469.2208078	1	7.6099	1.62E-09	1.76E-10	Infinity		x	x	x	x
7.61_469.2208m/z	249751		M+H-H2O	C23H30N6O6	37	0	2.906716342			88.62750621	100 - 27.6 - 4.91 - 0.655		Trp Gly Gln Pro		469.2208078	1	7.6099	1.62E-09	1.76E-10	Infinity		x	x	x	x
7.61_469.2208m/z	250724		M+H-2H2O	C23H32N6O7	37	0	2.802904657			88.39965866	100 - 27.7 - 5.14 - 0.715		Trp Lys Asp Gly		469.2208078	1	7.6099	1.62E-09	1.76E-10	Infinity		x	x	x	x
7.61_469.2208m/z	250781		M+H-2H2O	C23H32N6O7	37	0	2.802904657			88.39965866	100 - 27.7 - 5.14 - 0.715		Trp Lys Gly Asp		469.2208078	1	7.6099	1.62E-09	1.76E-10	Infinity		x	x	x	x
7.61_469.2208m/z	2517		M+H-2H2O	C27H36O9	36.6	0	-2.522670044			86.04101054	100 - 30 - 6.18 - 0.955 - 0.122		21-Hydroxydydrogesterone glucoronide		469.2208078	1	7.6099	1.62E-09	1.76E-10	Infinity		x	x	x	x
7.61_469.2208m/z	251891		M+H-H2O	C23H30N6O6	37	0	2.906716342			88.62750621	100 - 27.6 - 4.91 - 0.655		Trp Asn Ala Pro		469.2208078	1	7.6099	1.62E-09	1.76E-10	Infinity		x	x	x	x
7.61_469.2208m/z	2520		M+H-2H2O	C27H36O9	36.6	0	-2.522670044			86.04101054	100 - 30 - 6.18 - 0.955 - 0.122		16a-Hydroxydydrogesterone glucoronide		469.2208078	1	7.6099	1.62E-09	1.76E-10	Infinity		x	x	x	x
7.61_469.2208m/z	252119		M+H-H2O	C23H30N6O6	37	0	2.906716342			88.62750621	100 - 27.6 - 4.91 - 0.655		Trp Asn Pro Ala		469.2208078	1	7.6099	1.62E-09	1.76E-10	Infinity		x	x	x	x
7.61_469.2208m/z	252196		M+H-2H2O	C23H32N6O7	37	0	2.802904657			88.39965866	100 - 27.7 - 5.14 - 0.715		Trp Asn Ser Val		469.2208078	1	7.6099	1.62E-09	1.76E-10	Infinity		x	x	x	x
7.61_469.2208m/z	252234		M+H-2H2O	C23H32N6O7	37	0	2.802904657			88.39965866	100 - 27.7 - 5.14 - 0.715		Trp Asn Val Ser		469.2208078	1	7.6099	1.62E-09	1.76E-10	Infinity		x	x	x	x
7.61_469.2208m/z	252290		M+H-H2O	C23H30N6O6	37	0	2.906716341			88.62750621	100 - 27.6 - 4.91 - 0.655		Trp Pro Ala Asn		469.2208078	1	7.6099	1.62E-09	1.76E-10	Infinity		x	x	x	x
7.61_469.2208m/z	252392		M+H-H2O	C23H30N6O6	37	0	2.906716342			88.62750621	100 - 27.6 - 4.91 - 0.655		Trp Pro Gly Gln		469.2208078	1	7.6099	1.62E-09	1.76E-10	Infinity		x	x	x	x
7.61_469.2208m/z	252499		M+H-H2O	C23H30N6O6	37	0	2.906716341			88.62750621	100 - 27.6 - 4.91 - 0.655		Trp Pro Asn Ala		469.2208078	1	7.6099	1.62E-09	1.76E-10	Infinity		x	x	x	x
7.61_469.2208m/z	252544		M+H-H2O	C23H30N6O6	37	0	2.906716342			88.62750621	100 - 27.6 - 4.91 - 0.655		Trp Pro Gln Gly		469.2208078	1	7.6099	1.62E-09	1.76E-10	Infinity		x	x	x	x
7.61_469.2208m/z	252695		M+H-2H2O	C23H32N6O7	37	0	2.802904657			88.39965866	100 - 27.7 - 5.14 - 0.715		Trp Gln Ala Thr		469.2208078	1	7.6099	1.62E-09	1.76E-10	Infinity		x	x	x	x
7.61_469.2208m/z	252791		M+H-H2O	C23H30N6O6	37	0	2.906716342			88.62750621	100 - 27.6 - 4.91 - 0.655		Trp Gln Gly Pro		469.2208078	1	7.6099	1.62E-09	1.76E-10	Infinity		x	x	x	x
7.61_469.2208m/z	252924		M+H-H2O	C23H30N6O6	37	0	2.906716342			88.62750621	100 - 27.6 - 4.91 - 0.655		Trp Gln Pro Gly		469.2208078	1	7.6099	1.62E-09	1.76E-10	Infinity		x	x	x	x
7.61_469.2208m/z	252999		M+H-2H2O	C23H32N6O7	37	0	2.802904657			88.39965866	100 - 27.7 - 5.14 - 0.715		Trp Gln Thr Ala		469.2208078	1	7.6099	1.62E-09	1.76E-10	Infinity		x	x	x	x
7.61_469.2208m/z	253716		M+H-2H2O	C23H32N6O7	37	0	2.802904657			88.39965866	100 - 27.7 - 5.14 - 0.715		Trp Ser Asn Val		469.2208078	1	7.6099	1.62E-09	1.76E-10	Infinity		x	x	x	x
7.61_469.2208m/z	253830		M+H-2H2O	C23H32N6O7	37	0	2.802904657			88.39965866	100 - 27.7 - 5.14 - 0.715		Trp Ser Val Asn		469.2208078	1	7.6099	1.62E-09	1.76E-10	Infinity		x	x	x	x
7.61_469.2208m/z	253892		M+H-2H2O	C23H32N6O7	37	0	2.802904657			88.39965866	100 - 27.7 - 5.14 - 0.715		Trp Thr Ala Gln		469.2208078	1	7.6099	1.62E-09	1.76E-10	Infinity		x	x	x	x
7.61_469.2208m/z	254139		M+H-2H2O	C23H32N6O7	37	0	2.802904657			88.39965866	100 - 27.7 - 5.14 - 0.715		Trp Thr Gln Ala		469.2208078	1	7.6099	1.62E-09	1.76E-10	Infinity		x	x	x	x
7.61_469.2208m/z	254514		M+H-2H2O	C23H32N6O7	37	0	2.802904657			88.39965866	100 - 27.7 - 5.14 - 0.715		Trp Val Asn Ser		469.2208078	1	7.6099	1.62E-09	1.76E-10	Infinity		x	x	x	x
7.61_469.2208m/z	254590		M+H-2H2O	C23H32N6O7	37	0	2.802904657			88.39965866	100 - 27.7 - 5.14 - 0.715		Trp Val Ser Asn		469.2208078	1	7.6099	1.62E-09	1.76E-10	Infinity		x	x	x	x
7.61_469.2208m/z	255611		M+H-H2O	C23H30N6O6	37	0	2.906716341			88.62750621	100 - 27.6 - 4.91 - 0.655		Tyr Ala His Pro		469.2208078	1	7.6099	1.62E-09	1.76E-10	Infinity		x	x	x	x
7.61_469.2208m/z	255725		M+H-H2O	C23H30N6O6	37	0	2.906716341			88.62750621	100 - 27.6 - 4.91 - 0.655		Tyr Ala Pro His		469.2208078	1	7.6099	1.62E-09	1.76E-10	Infinity		x	x	x	x
7.61_469.2208m/z	257891		M+H-H2O	C23H30N6O6	37	0	2.906716341			88.62750621	100 - 27.6 - 4.91 - 0.655		Tyr His Ala Pro		469.2208078	1	7.6099	1.62E-09	1.76E-10	Infinity		x	x	x	x
7.61_469.2208m/z	258119		M+H-H2O	C23H30N6O6	37	0	2.906716341			88.62750621	100 - 27.6 - 4.91 - 0.655		Tyr His Pro Ala		469.2208078	1	7.6099	1.62E-09	1.76E-10	Infinity		x	x	x	x
7.61_469.2208m/z	258196		M+H-2H2O	C23H32N6O7	37	0	2.802904657			88.39965866	100 - 27.7 - 5.14 - 0.715		Tyr His Ser Val		469.2208078	1	7.6099	1.62E-09	1.76E-10	Infinity		x	x	x	x
7.61_469.2208m/z	258234		M+H-2H2O	C23H32N6O7	37	0	2.802904657			88.39965866	100 - 27.7 - 5.14 - 0.715		Tyr His Val Ser		469.2208078	1	7.6099	1.62E-09	1.76E-10	Infinity		x	x	x	x
7.61_469.2208m/z	260285		M+H-H2O	C23H30N6O6	37	0	2.906716342			88.62750621	100 - 27.6 - 4.91 - 0.655		Tyr Pro Ala His		469.2208078	1	7.6099	1.62E-09	1.76E-10	Infinity		x	x	x	x
7.61_469.2208m/z	260399		M+H-H2O	C23H30N6O6	37	0	2.906716342			88.62750621	100 - 27.6 - 4.91 - 0.655		Tyr Pro His Ala		469.2208078	1	7.6099	1.62E-09	1.76E-10	Infinity		x	x	x	x
7.61_469.2208m/z	261616		M+H-2H2O	C23H32N6O7	37	0	2.802904657			88.39965866	100 - 27.7 - 5.14 - 0.715		Tyr Ser His Val		469.2208078	1	7.6099	1.62E-09	1.76E-10	Infinity		x	x	x	x
7.61_469.2208m/z	261825		M+H-2H2O	C23H32N6O7	37	0	2.802904657			88.39965866	100 - 27.7 - 5.14 - 0.715		Tyr Ser Val His		469.2208078	1	7.6099	1.62E-09	1.76E-10	Infinity		x	x	x	x
7.61_469.2208m/z	262414		M+H-2H2O	C23H32N6O7	37	0	2.802904657			88.39965866	100 - 27.7 - 5.14 - 0.715		Tyr Val His Ser		469.2208078	1	7.6099	1.62E-09	1.76E-10	Infinity		x	x	x	x
7.61_469.2208m/z	262585		M+H-2H2O	C23H32N6O7	37	0	2.802904657			88.39965866	100 - 27.7 - 5.14 - 0.715		Tyr Val Ser His		469.2208078	1	7.6099	1.62E-09	1.76E-10	Infinity		x	x	x	x
7.61_469.2208m/z	36384		M+Na	C25H34O7	37.1	0	2.540531173			88.4112415	100 - 27.7 - 5.13 - 0.713		clavulone I		469.2208078	1	7.6099	1.62E-09	1.76E-10	Infinity		x	x	x	x
7.61_469.2208m/z	36385		M+Na	C25H34O7	37.1	0	2.540531173			88.4112415	100 - 27.7 - 5.13 - 0.713		clavulone II		469.2208078	1	7.6099	1.62E-09	1.76E-10	Infinity		x	x	x	x
7.61_469.2208m/z	36386		M+Na	C25H34O7	37.1	0	2.540531173			88.4112415	100 - 27.7 - 5.13 - 0.713		clavulone III		469.2208078	1	7.6099	1.62E-09	1.76E-10	Infinity		x	x	x	x
7.61_469.2208m/z	36387		M+Na	C25H34O7	37.1	0	2.540531173			88.4112415	100 - 27.7 - 5.13 - 0.713		clavulone IV		469.2208078	1	7.6099	1.62E-09	1.76E-10	Infinity		x	x	x	x
7.61_469.2208m/z	36389		M+H-2H2O	C27H36O9	36.6	0	-2.522670044			86.04101054	100 - 30 - 6.18 - 0.955 - 0.122		20-acetoxy-clavulone I		469.2208078	1	7.6099	1.62E-09	1.76E-10	Infinity		x	x	x	x
7.61_469.2208m/z	36390		M+H-2H2O	C27H36O9	36.6	0	-2.522670044			86.04101054	100 - 30 - 6.18 - 0.955 - 0.122		20-acetoxy-clavulone III		469.2208078	1	7.6099	1.62E-09	1.76E-10	Infinity		x	x	x	x
7.61_469.2208m/z	36406		M+Na	C25H34O7	37.1	0	2.540531173			88.4112415	100 - 27.7 - 5.13 - 0.713		4-epi-clavulone II		469.2208078	1	7.6099	1.62E-09	1.76E-10	Infinity		x	x	x	x
7.61_469.2208m/z	36407		M+Na	C25H34O7	37.1	0	2.540531173			88.4112415	100 - 27.7 - 5.13 - 0.713		4-epi-clavulone III		469.2208078	1	7.6099	1.62E-09	1.76E-10	Infinity		x	x	x	x
7.61_469.2208m/z	43666		M+H-H2O	C27H34O8	36.6	0	-2.616126731			86.26910521	100 - 29.9 - 5.96 - 0.89 - 0.109		6-HYDROXYANGOLENSIC ACID METHYL ESTER		469.2208078	1	7.6099	1.62E-09	1.76E-10	Infinity		x	x	x	x
7.61_469.2208m/z	47390		M+CH3OH+H	C26H28O6	36.9	0	-2.916228613			87.73543434	100 - 28.7 - 5.19 - 0.703		4,6'-Epoxyorotiniflavan-4-ol		469.2208078	1	7.6099	1.62E-09	1.76E-10	Infinity		x	x	x	x
7.61_469.2208m/z	47764		M+CH3OH+H	C26H28O6	36.9	0	-2.916228613			87.73543434	100 - 28.7 - 5.19 - 0.703		1'',2''-Dihydro-O-methylcyclopomiferin		469.2208078	1	7.6099	1.62E-09	1.76E-10	Infinity		x	x	x	x
7.61_469.2208m/z	47768		M+CH3OH+H	C26H28O6	36.9	0	-2.916228613			87.73543434	100 - 28.7 - 5.19 - 0.703		6,8-Diprenylpratensein		469.2208078	1	7.6099	1.62E-09	1.76E-10	Infinity		x	x	x	x
7.61_469.2208m/z	47800		M+CH3OH+H	C26H28O6	36.9	0	-2.916228613			87.73543434	100 - 28.7 - 5.19 - 0.703		2'-Methoxylupalbigenin		469.2208078	1	7.6099	1.62E-09	1.76E-10	Infinity		x	x	x	x
7.61_469.2208m/z	47824		M+CH3OH+H	C26H28O6	36.9	0	-2.916228613			87.73543434	100 - 28.7 - 5.19 - 0.703		1'',2''-Dihydro-2'-hydroxycycloosajin		469.2208078	1	7.6099	1.62E-09	1.76E-10	Infinity		x	x	x	x
7.61_469.2208m/z	48001		M+CH3OH+H	C26H28O6	36.9	0	-2.916228613			87.73543434	100 - 28.7 - 5.19 - 0.703		2'-O-Methylcajanone		469.2208078	1	7.6099	1.62E-09	1.76E-10	Infinity		x	x	x	x
7.61_469.2208m/z	48440		M+CH3OH+H	C26H28O6	36.9	0	-2.916228613			87.73543434	100 - 28.7 - 5.19 - 0.703		Isochapelieric acid methyl ester		469.2208078	1	7.6099	1.62E-09	1.76E-10	Infinity		x	x	x	x
7.61_469.2208m/z	48441		M+CH3OH+H	C26H28O6	36.9	0	-2.916228613			87.73543434	100 - 28.7 - 5.19 - 0.703		Chapelieric acid methyl ester		469.2208078	1	7.6099	1.62E-09	1.76E-10	Infinity		x	x	x	x
7.61_469.2208m/z	49224		M+CH3OH+H	C26H28O6	36.9	0	-2.916228613			87.73543434	100 - 28.7 - 5.19 - 0.703		Cannflavin A		469.2208078	1	7.6099	1.62E-09	1.76E-10	Infinity		x	x	x	x
7.61_469.2208m/z	49326		M+CH3OH+H	C26H28O6	36.9	0	-2.916228613			87.73543434	100 - 28.7 - 5.19 - 0.703		Artocarpin		469.2208078	1	7.6099	1.62E-09	1.76E-10	Infinity		x	x	x	x
7.61_469.2208m/z	52005		M+CH3OH+H	C26H28O6	36.9	0	-2.916228613			87.73543434	100 - 28.7 - 5.19 - 0.703		Orotinichalcone		469.2208078	1	7.6099	1.62E-09	1.76E-10	Infinity		x	x	x	x
7.61_469.2208m/z	52929		M+CH3OH+H	C26H28O6	36.9	0	-2.916228613			87.73543434	100 - 28.7 - 5.19 - 0.703		3'-Methoxylupinifolin		469.2208078	1	7.6099	1.62E-09	1.76E-10	Infinity		x	x	x	x
7.61_469.2208m/z	52991		M+CH3OH+H	C26H28O6	36.9	0	-2.916228613			87.73543434	100 - 28.7 - 5.19 - 0.703		Fleminone		469.2208078	1	7.6099	1.62E-09	1.76E-10	Infinity		x	x	x	x
7.61_469.2208m/z	53231		M+Na	C25H34O7	37.1	0	2.540531173			88.4112415	100 - 27.7 - 5.13 - 0.713		Semimyrtucommulone		469.2208078	1	7.6099	1.62E-09	1.76E-10	Infinity		x	x	x	x
7.61_469.2208m/z	67725		M+Na	C25H34O7	37.1	0	2.540531173			88.4112415	100 - 27.7 - 5.13 - 0.713		Gradolide		469.2208078	1	7.6099	1.62E-09	1.76E-10	Infinity		x	x	x	x
7.61_469.2208m/z	86761		M+H-H2O	C27H34O8	36.6	0	-2.616126731			86.26910521	100 - 29.9 - 5.96 - 0.89 - 0.109	http://nonlinear.com/redirect/outbound?p=hmdb&param=HMDB30155	Austalide I		469.2208078	1	7.6099	1.62E-09	1.76E-10	Infinity		x	x	x	x
7.61_469.2208m/z	95632		M+CH3OH+H	C26H28O6	36.9	0	-2.916228612			87.73543434	100 - 28.7 - 5.19 - 0.703	http://nonlinear.com/redirect/outbound?p=hmdb&param=HMDB41212	Kanzonol K		469.2208078	1	7.6099	1.62E-09	1.76E-10	Infinity		x	x	x	x
8.13_352.1331m/z	16565		M+H-H2O	C16H23N3O5S	37.8	0	1.561550935			90.88969086	100 - 19.7 - 7.38 - 1.16 - 0.171		Phe Cys Thr		352.13313	1	8.128183333	1.72E-09	1.86E-10	Infinity		x	x	x	x
8.13_352.1331m/z	17305		M+H-H2O	C16H23N3O5S	37.8	0	1.561550935			90.88969086	100 - 19.7 - 7.38 - 1.16 - 0.171		Cys Thr Phe		352.13313	1	8.128183333	1.72E-09	1.86E-10	Infinity		x	x	x	x
8.13_352.1331m/z	18596		M+H-H2O	C16H23N3O5S	37.8	0	1.561550935			90.88969086	100 - 19.7 - 7.38 - 1.16 - 0.171		Met Gly Tyr		352.13313	1	8.128183333	1.72E-09	1.86E-10	Infinity		x	x	x	x
8.13_352.1331m/z	18656		M+H-H2O	C16H23N3O5S	37.8	0	1.561550935			90.88969086	100 - 19.7 - 7.38 - 1.16 - 0.171		Tyr Met Gly		352.13313	1	8.128183333	1.72E-09	1.86E-10	Infinity		x	x	x	x
8.13_352.1331m/z	19066		M+H-H2O	C16H23N3O5S	37.8	0	1.561550935			90.88969086	100 - 19.7 - 7.38 - 1.16 - 0.171		Met Tyr Gly		352.13313	1	8.128183333	1.72E-09	1.86E-10	Infinity		x	x	x	x
8.13_352.1331m/z	20220		M+H-H2O	C16H23N3O5S	37.8	0	1.561550935			90.88969086	100 - 19.7 - 7.38 - 1.16 - 0.171		Cys Phe Thr		352.13313	1	8.128183333	1.72E-09	1.86E-10	Infinity		x	x	x	x
8.13_352.1331m/z	20314		M+H-H2O	C16H23N3O5S	37.8	0	1.561550935			90.88969086	100 - 19.7 - 7.38 - 1.16 - 0.171		Thr Phe Cys		352.13313	1	8.128183333	1.72E-09	1.86E-10	Infinity		x	x	x	x
8.13_352.1331m/z	20856		M+H-H2O	C16H23N3O5S	37.8	0	1.561550935			90.88969086	100 - 19.7 - 7.38 - 1.16 - 0.171		Phe Thr Cys		352.13313	1	8.128183333	1.72E-09	1.86E-10	Infinity		x	x	x	x
8.13_352.1331m/z	21494		M+H-H2O	C16H23N3O5S	37.8	0	1.561550935			90.88969086	100 - 19.7 - 7.38 - 1.16 - 0.171		Gly Tyr Met		352.13313	1	8.128183333	1.72E-09	1.86E-10	Infinity		x	x	x	x
8.13_352.1331m/z	22982		M+H-H2O	C16H23N3O5S	37.8	0	1.561550935			90.88969086	100 - 19.7 - 7.38 - 1.16 - 0.171		Thr Cys Phe		352.13313	1	8.128183333	1.72E-09	1.86E-10	Infinity		x	x	x	x
8.13_352.1331m/z	23072		M+H-H2O	C16H23N3O5S	37.8	0	1.561550935			90.88969086	100 - 19.7 - 7.38 - 1.16 - 0.171		Tyr Gly Met		352.13313	1	8.128183333	1.72E-09	1.86E-10	Infinity		x	x	x	x
8.13_352.1331m/z	23600		M+H-H2O	C16H23N3O5S	37.8	0	1.561550935			90.88969086	100 - 19.7 - 7.38 - 1.16 - 0.171		Gly Met Tyr		352.13313	1	8.128183333	1.72E-09	1.86E-10	Infinity		x	x	x	x
8.13_352.1331m/z	2899		M+H-2H2O	C19H22ClN5O2	33.6	0	2.015506193			70.28629054	100 - 22.7 - 34.8 - 7.52 - 0.938		4-Hydroxytrazodone		352.13313	1	8.128183333	1.72E-09	1.86E-10	Infinity		x	x	x	x
8.13_352.1331m/z	69655		M+CH3OH+H	C15H17N3O3S	38	0	1.806416962			92.37973589	100 - 18.4 - 6.74 - 0.998 - 0.13		Ro 19-4603		352.13313	1	8.128183333	1.72E-09	1.86E-10	Infinity		x	x	x	x
8.13_357.0654m/z	70169		M+CH3OH+H	C16H14Cl2O3	30.2	0	-0.304735945			51.14581054	100 - 17.6 - 66 - 11.4 - 11.5 - 1.91 - 0.22		Chlorobenzilate		357.0653921	1	8.128183333	1.97E-09	2.11E-10	17.1340997		x	x	x	x
8.13_357.0654m/z	70859		M+Na	C16H16Cl2N4	29.5	0	2.90213442			50.7602244	100 - 19 - 65.6 - 12.2 - 11.3 - 2 - 0.176		4,4'-Stilbenedicarboxamidine dihydrochloride		357.0653921	1	8.128183333	1.97E-09	2.11E-10	17.1340997		x	x	x	x
1.98_419.2361m/z	2524		M+CH3OH+H	C22H30N2O2S	36.8	0	-0.382051711			84.39229766	100 - 25.7 - 8.11 - 1.48 - 0.202		Sufentanil		419.2361428	1	1.979566667	2.20E-09	2.34E-10	Infinity		x	x	x	x
2.42_463.2323m/z	104056		M+ACN+H	C16H31N5O6S	37.4	0	-2.348421775			89.69769271	100 - 20.5 - 7.76 - 1.27 - 0.197		Ala Cys Lys Thr		463.2323411	1	2.4191	2.94E-09	3.09E-10	Infinity		x	x	x	x
2.42_463.2323m/z	104208		M+ACN+H	C16H31N5O6S	37.4	0	-2.348421775			89.69769271	100 - 20.5 - 7.76 - 1.27 - 0.197		Ala Cys Thr Lys		463.2323411	1	2.4191	2.94E-09	3.09E-10	Infinity		x	x	x	x
2.42_463.2323m/z	106716		M+ACN+H	C16H31N5O6S	37.4	0	-2.348421775			89.69769271	100 - 20.5 - 7.76 - 1.27 - 0.197		Ala Lys Cys Thr		463.2323411	1	2.4191	2.94E-09	3.09E-10	Infinity		x	x	x	x
2.42_463.2323m/z	107001		M+ACN+H	C16H31N5O6S	37.4	0	-2.348421775			89.69769271	100 - 20.5 - 7.76 - 1.27 - 0.197		Ala Lys Thr Cys		463.2323411	1	2.4191	2.94E-09	3.09E-10	Infinity		x	x	x	x
2.42_463.2323m/z	109908		M+ACN+H	C16H31N5O6S	37.4	0	-2.348421775			89.69769271	100 - 20.5 - 7.76 - 1.27 - 0.197		Ala Thr Cys Lys		463.2323411	1	2.4191	2.94E-09	3.09E-10	Infinity		x	x	x	x
2.42_463.2323m/z	110041		M+ACN+H	C16H31N5O6S	37.4	0	-2.348421775			89.69769271	100 - 20.5 - 7.76 - 1.27 - 0.197		Ala Thr Lys Cys		463.2323411	1	2.4191	2.94E-09	3.09E-10	Infinity		x	x	x	x
2.42_463.2323m/z	111656		M+ACN+H	C16H31N5O6S	37.4	0	-2.348421775			89.69769271	100 - 20.5 - 7.76 - 1.27 - 0.197		Cys Ala Lys Thr		463.2323411	1	2.4191	2.94E-09	3.09E-10	Infinity		x	x	x	x
2.42_463.2323m/z	111808		M+ACN+H	C16H31N5O6S	37.4	0	-2.348421775			89.69769271	100 - 20.5 - 7.76 - 1.27 - 0.197		Cys Ala Thr Lys		463.2323411	1	2.4191	2.94E-09	3.09E-10	Infinity		x	x	x	x
2.42_463.2323m/z	114696		M+ACN+H	C16H31N5O6S	37.4	0	-2.348421775			89.69769271	100 - 20.5 - 7.76 - 1.27 - 0.197		Cys Lys Ala Thr		463.2323411	1	2.4191	2.94E-09	3.09E-10	Infinity		x	x	x	x
2.42_463.2323m/z	115000		M+ACN+H	C16H31N5O6S	37.4	0	-2.348421775			89.69769271	100 - 20.5 - 7.76 - 1.27 - 0.197		Cys Lys Thr Ala		463.2323411	1	2.4191	2.94E-09	3.09E-10	Infinity		x	x	x	x
2.42_463.2323m/z	117888		M+ACN+H	C16H31N5O6S	37.4	0	-2.348421775			89.69769271	100 - 20.5 - 7.76 - 1.27 - 0.197		Cys Thr Ala Lys		463.2323411	1	2.4191	2.94E-09	3.09E-10	Infinity		x	x	x	x
2.42_463.2323m/z	118040		M+ACN+H	C16H31N5O6S	37.4	0	-2.348421775			89.69769271	100 - 20.5 - 7.76 - 1.27 - 0.197		Cys Thr Lys Ala		463.2323411	1	2.4191	2.94E-09	3.09E-10	Infinity		x	x	x	x
2.42_463.2323m/z	146894		M+ACN+H	C16H31N5O6S	37.4	0	-2.348421775			89.69769271	100 - 20.5 - 7.76 - 1.27 - 0.197		Gly Lys Met Ser		463.2323411	1	2.4191	2.94E-09	3.09E-10	Infinity		x	x	x	x
2.42_463.2323m/z	146989		M+ACN+H	C16H31N5O6S	37.4	0	-2.348421775			89.69769271	100 - 20.5 - 7.76 - 1.27 - 0.197		Gly Lys Ser Met		463.2323411	1	2.4191	2.94E-09	3.09E-10	Infinity		x	x	x	x
2.42_463.2323m/z	147654		M+ACN+H	C16H31N5O6S	37.4	0	-2.348421775			89.69769271	100 - 20.5 - 7.76 - 1.27 - 0.197		Gly Met Lys Ser		463.2323411	1	2.4191	2.94E-09	3.09E-10	Infinity		x	x	x	x
2.42_463.2323m/z	147787		M+ACN+H	C16H31N5O6S	37.4	0	-2.348421775			89.69769271	100 - 20.5 - 7.76 - 1.27 - 0.197		Gly Met Ser Lys		463.2323411	1	2.4191	2.94E-09	3.09E-10	Infinity		x	x	x	x
2.42_463.2323m/z	149649		M+ACN+H	C16H31N5O6S	37.4	0	-2.348421775			89.69769271	100 - 20.5 - 7.76 - 1.27 - 0.197		Gly Ser Lys Met		463.2323411	1	2.4191	2.94E-09	3.09E-10	Infinity		x	x	x	x
2.42_463.2323m/z	149687		M+ACN+H	C16H31N5O6S	37.4	0	-2.348421775			89.69769271	100 - 20.5 - 7.76 - 1.27 - 0.197		Gly Ser Met Lys		463.2323411	1	2.4191	2.94E-09	3.09E-10	Infinity		x	x	x	x
2.42_463.2323m/z	167515		M+ACN+H	C16H31N5O6S	37.4	0	-2.348421775			89.69769271	100 - 20.5 - 7.76 - 1.27 - 0.197		Lys Ala Cys Thr		463.2323411	1	2.4191	2.94E-09	3.09E-10	Infinity		x	x	x	x
2.42_463.2323m/z	167800		M+ACN+H	C16H31N5O6S	37.4	0	-2.348421775			89.69769271	100 - 20.5 - 7.76 - 1.27 - 0.197		Lys Ala Thr Cys		463.2323411	1	2.4191	2.94E-09	3.09E-10	Infinity		x	x	x	x
2.42_463.2323m/z	167895		M+ACN+H	C16H31N5O6S	37.4	0	-2.348421775			89.69769271	100 - 20.5 - 7.76 - 1.27 - 0.197		Lys Cys Ala Thr		463.2323411	1	2.4191	2.94E-09	3.09E-10	Infinity		x	x	x	x
2.42_463.2323m/z	168199		M+ACN+H	C16H31N5O6S	37.4	0	-2.348421775			89.69769271	100 - 20.5 - 7.76 - 1.27 - 0.197		Lys Cys Thr Ala		463.2323411	1	2.4191	2.94E-09	3.09E-10	Infinity		x	x	x	x
2.42_463.2323m/z	169694		M+ACN+H	C16H31N5O6S	37.4	0	-2.348421775			89.69769271	100 - 20.5 - 7.76 - 1.27 - 0.197		Lys Gly Met Ser		463.2323411	1	2.4191	2.94E-09	3.09E-10	Infinity		x	x	x	x
2.42_463.2323m/z	169789		M+ACN+H	C16H31N5O6S	37.4	0	-2.348421775			89.69769271	100 - 20.5 - 7.76 - 1.27 - 0.197		Lys Gly Ser Met		463.2323411	1	2.4191	2.94E-09	3.09E-10	Infinity		x	x	x	x
2.42_463.2323m/z	171594		M+ACN+H	C16H31N5O6S	37.4	0	-2.348421775			89.69769271	100 - 20.5 - 7.76 - 1.27 - 0.197		Lys Met Gly Ser		463.2323411	1	2.4191	2.94E-09	3.09E-10	Infinity		x	x	x	x
2.42_463.2323m/z	171784		M+ACN+H	C16H31N5O6S	37.4	0	-2.348421775			89.69769271	100 - 20.5 - 7.76 - 1.27 - 0.197		Lys Met Ser Gly		463.2323411	1	2.4191	2.94E-09	3.09E-10	Infinity		x	x	x	x
2.42_463.2323m/z	173589		M+ACN+H	C16H31N5O6S	37.4	0	-2.348421775			89.69769271	100 - 20.5 - 7.76 - 1.27 - 0.197		Lys Ser Gly Met		463.2323411	1	2.4191	2.94E-09	3.09E-10	Infinity		x	x	x	x
2.42_463.2323m/z	173684		M+ACN+H	C16H31N5O6S	37.4	0	-2.348421775			89.69769271	100 - 20.5 - 7.76 - 1.27 - 0.197		Lys Ser Met Gly		463.2323411	1	2.4191	2.94E-09	3.09E-10	Infinity		x	x	x	x
2.42_463.2323m/z	173880		M+ACN+H	C16H31N5O6S	37.4	0	-2.348421775			89.69769271	100 - 20.5 - 7.76 - 1.27 - 0.197		Lys Thr Ala Cys		463.2323411	1	2.4191	2.94E-09	3.09E-10	Infinity		x	x	x	x
2.42_463.2323m/z	173899		M+ACN+H	C16H31N5O6S	37.4	0	-2.348421775			89.69769271	100 - 20.5 - 7.76 - 1.27 - 0.197		Lys Thr Cys Ala		463.2323411	1	2.4191	2.94E-09	3.09E-10	Infinity		x	x	x	x
2.42_463.2323m/z	17964		M+Na	C24H32N4O4	37.1	0	1.737469718			87.44858174	100 - 27.9 - 4.58 - 0.554		Lys Phe Phe		463.2323411	1	2.4191	2.94E-09	3.09E-10	Infinity		x	x	x	x
2.42_463.2323m/z	185654		M+ACN+H	C16H31N5O6S	37.4	0	-2.348421775			89.69769271	100 - 20.5 - 7.76 - 1.27 - 0.197		Met Gly Lys Ser		463.2323411	1	2.4191	2.94E-09	3.09E-10	Infinity		x	x	x	x
2.42_463.2323m/z	185787		M+ACN+H	C16H31N5O6S	37.4	0	-2.348421775			89.69769271	100 - 20.5 - 7.76 - 1.27 - 0.197		Met Gly Ser Lys		463.2323411	1	2.4191	2.94E-09	3.09E-10	Infinity		x	x	x	x
2.42_463.2323m/z	186794		M+ACN+H	C16H31N5O6S	37.4	0	-2.348421775			89.69769271	100 - 20.5 - 7.76 - 1.27 - 0.197		Met Lys Gly Ser		463.2323411	1	2.4191	2.94E-09	3.09E-10	Infinity		x	x	x	x
2.42_463.2323m/z	186984		M+ACN+H	C16H31N5O6S	37.4	0	-2.348421775			89.69769271	100 - 20.5 - 7.76 - 1.27 - 0.197		Met Lys Ser Gly		463.2323411	1	2.4191	2.94E-09	3.09E-10	Infinity		x	x	x	x
2.42_463.2323m/z	189587		M+ACN+H	C16H31N5O6S	37.4	0	-2.348421775			89.69769271	100 - 20.5 - 7.76 - 1.27 - 0.197		Met Ser Gly Lys		463.2323411	1	2.4191	2.94E-09	3.09E-10	Infinity		x	x	x	x
2.42_463.2323m/z	189644		M+ACN+H	C16H31N5O6S	37.4	0	-2.348421775			89.69769271	100 - 20.5 - 7.76 - 1.27 - 0.197		Met Ser Lys Gly		463.2323411	1	2.4191	2.94E-09	3.09E-10	Infinity		x	x	x	x
2.42_463.2323m/z	21145		M+Na	C24H32N4O4	37.1	0	1.737469718			87.44858174	100 - 27.9 - 4.58 - 0.554		Phe Lys Phe		463.2323411	1	2.4191	2.94E-09	3.09E-10	Infinity		x	x	x	x
2.42_463.2323m/z	225649		M+ACN+H	C16H31N5O6S	37.4	0	-2.348421775			89.69769271	100 - 20.5 - 7.76 - 1.27 - 0.197		Ser Gly Lys Met		463.2323411	1	2.4191	2.94E-09	3.09E-10	Infinity		x	x	x	x
2.42_463.2323m/z	225687		M+ACN+H	C16H31N5O6S	37.4	0	-2.348421775			89.69769271	100 - 20.5 - 7.76 - 1.27 - 0.197		Ser Gly Met Lys		463.2323411	1	2.4191	2.94E-09	3.09E-10	Infinity		x	x	x	x
2.42_463.2323m/z	226789		M+ACN+H	C16H31N5O6S	37.4	0	-2.348421775			89.69769271	100 - 20.5 - 7.76 - 1.27 - 0.197		Ser Lys Gly Met		463.2323411	1	2.4191	2.94E-09	3.09E-10	Infinity		x	x	x	x
2.42_463.2323m/z	226884		M+ACN+H	C16H31N5O6S	37.4	0	-2.348421775			89.69769271	100 - 20.5 - 7.76 - 1.27 - 0.197		Ser Lys Met Gly		463.2323411	1	2.4191	2.94E-09	3.09E-10	Infinity		x	x	x	x
2.42_463.2323m/z	227587		M+ACN+H	C16H31N5O6S	37.4	0	-2.348421775			89.69769271	100 - 20.5 - 7.76 - 1.27 - 0.197		Ser Met Gly Lys		463.2323411	1	2.4191	2.94E-09	3.09E-10	Infinity		x	x	x	x
2.42_463.2323m/z	227644		M+ACN+H	C16H31N5O6S	37.4	0	-2.348421775			89.69769271	100 - 20.5 - 7.76 - 1.27 - 0.197		Ser Met Lys Gly		463.2323411	1	2.4191	2.94E-09	3.09E-10	Infinity		x	x	x	x
2.42_463.2323m/z	231507		M+ACN+H	C16H31N5O6S	37.4	0	-2.348421775			89.69769271	100 - 20.5 - 7.76 - 1.27 - 0.197		Thr Ala Cys Lys		463.2323411	1	2.4191	2.94E-09	3.09E-10	Infinity		x	x	x	x
2.42_463.2323m/z	231640		M+ACN+H	C16H31N5O6S	37.4	0	-2.348421775			89.69769271	100 - 20.5 - 7.76 - 1.27 - 0.197		Thr Ala Lys Cys		463.2323411	1	2.4191	2.94E-09	3.09E-10	Infinity		x	x	x	x
2.42_463.2323m/z	231887		M+ACN+H	C16H31N5O6S	37.4	0	-2.348421775			89.69769271	100 - 20.5 - 7.76 - 1.27 - 0.197		Thr Cys Ala Lys		463.2323411	1	2.4191	2.94E-09	3.09E-10	Infinity		x	x	x	x
2.42_463.2323m/z	232039		M+ACN+H	C16H31N5O6S	37.4	0	-2.348421775			89.69769271	100 - 20.5 - 7.76 - 1.27 - 0.197		Thr Cys Lys Ala		463.2323411	1	2.4191	2.94E-09	3.09E-10	Infinity		x	x	x	x
2.42_463.2323m/z	23440		M+Na	C24H32N4O4	37.1	0	1.737469718			87.44858174	100 - 27.9 - 4.58 - 0.554		Phe Phe Lys		463.2323411	1	2.4191	2.94E-09	3.09E-10	Infinity		x	x	x	x
2.42_463.2323m/z	234680		M+ACN+H	C16H31N5O6S	37.4	0	-2.348421775			89.69769271	100 - 20.5 - 7.76 - 1.27 - 0.197		Thr Lys Ala Cys		463.2323411	1	2.4191	2.94E-09	3.09E-10	Infinity		x	x	x	x
2.42_463.2323m/z	234699		M+ACN+H	C16H31N5O6S	37.4	0	-2.348421775			89.69769271	100 - 20.5 - 7.76 - 1.27 - 0.197		Thr Lys Cys Ala		463.2323411	1	2.4191	2.94E-09	3.09E-10	Infinity		x	x	x	x
2.42_463.2323m/z	41880		M+H	C25H34O8	43.4	30.7	-0.656319275			86.94223076	100 - 27.7 - 5.34 - 0.771		Hydrocortisone succinate		463.2323411	1	2.4191	2.94E-09	3.09E-10	Infinity		x	x	x	x
2.42_463.2323m/z	57950		M+H-H2O	C25H36O9	37.2	0	-0.631708496			86.6527104	100 - 27.8 - 5.57 - 0.832 - 0.103		11-Oxo-androsterone glucuronide		463.2323411	1	2.4191	2.94E-09	3.09E-10	Infinity		x	x	x	x
2.42_463.2323m/z	67446		M+CH3OH+H	C24H30O7	37.5	0	-0.705179395			88.12419012	100 - 26.6 - 4.83 - 0.658		Athamantin		463.2323411	1	2.4191	2.94E-09	3.09E-10	Infinity		x	x	x	x
2.42_463.2323m/z	69515		2M+Na	C12H16N2O2	39	0	1.737469718			96.84081085	100 - 14 - 1.32		Phenylacetylglycine dimethylamide		463.2323411	1	2.4191	2.94E-09	3.09E-10	Infinity		x	x	x	x
2.42_463.2323m/z	87210		M+CH3OH+H	C24H30O7	37.5	0	-0.705179395			88.12419012	100 - 26.6 - 4.83 - 0.658	http://nonlinear.com/redirect/outbound?p=hmdb&param=HMDB30814	Mammea E/BB		463.2323411	1	2.4191	2.94E-09	3.09E-10	Infinity		x	x	x	x
2.42_463.2323m/z	87211		M+CH3OH+H	C24H30O7	37.5	0	-0.705179395			88.12419012	100 - 26.6 - 4.83 - 0.658	http://nonlinear.com/redirect/outbound?p=hmdb&param=HMDB30815	Mammea E/BA		463.2323411	1	2.4191	2.94E-09	3.09E-10	Infinity		x	x	x	x
2.42_463.2323m/z	87851		M+CH3OH+H	C24H30O7	37.5	0	-0.705179395			88.12419012	100 - 26.6 - 4.83 - 0.658	http://nonlinear.com/redirect/outbound?p=hmdb&param=HMDB31673	Armillarilin		463.2323411	1	2.4191	2.94E-09	3.09E-10	Infinity		x	x	x	x
2.42_463.2323m/z	89453		M+H-H2O	C25H36O9	37.2	0	-0.631708496			86.6527104	100 - 27.8 - 5.57 - 0.832 - 0.103	http://nonlinear.com/redirect/outbound?p=hmdb&param=HMDB33654	11-Deacetylvaltrate 11-(3-hydroxy-3-methylbutanoate)		463.2323411	1	2.4191	2.94E-09	3.09E-10	Infinity		x	x	x	x
2.42_463.2323m/z	91312		M+H-H2O	C25H36O9	37.2	0	-0.631708496			86.6527104	100 - 27.8 - 5.57 - 0.832 - 0.103	http://nonlinear.com/redirect/outbound?p=hmdb&param=HMDB36161	4-Propanoyl-HT2 toxin		463.2323411	1	2.4191	2.94E-09	3.09E-10	Infinity		x	x	x	x
2.42_463.2323m/z	93230		M+H-H2O	C25H36O9	37.2	0	-0.631708496			86.6527104	100 - 27.8 - 5.57 - 0.832 - 0.103	http://nonlinear.com/redirect/outbound?p=hmdb&param=HMDB38559	8-Hexanoylneosolaniol		463.2323411	1	2.4191	2.94E-09	3.09E-10	Infinity		x	x	x	x
2.42_463.2323m/z	93431		M+CH3OH+H	C24H30O7	37.5	0	-0.705179395			88.12419012	100 - 26.6 - 4.83 - 0.658	http://nonlinear.com/redirect/outbound?p=hmdb&param=HMDB38788	Melleolide H		463.2323411	1	2.4191	2.94E-09	3.09E-10	Infinity		x	x	x	x
8.13_380.1637m/z	16225		M+H-H2O	C18H27N3O5S	38.2	0	-0.267260431			91.44422647	100 - 21.9 - 7.83 - 1.33 - 0.198		Thr Phe Met		380.1637476	1	8.128183333	3.14E-09	3.29E-10	Infinity		x	x	x	x
8.13_380.1637m/z	16779		M+H-H2O	C18H27N3O5S	38.2	0	-0.267260431			91.44422647	100 - 21.9 - 7.83 - 1.33 - 0.198		Cys Ile Tyr		380.1637476	1	8.128183333	3.14E-09	3.29E-10	Infinity		x	x	x	x
8.13_380.1637m/z	17363		M+H-H2O	C18H27N3O5S	38.2	0	-0.267260431			91.44422647	100 - 21.9 - 7.83 - 1.33 - 0.198		Tyr Cys Ile		380.1637476	1	8.128183333	3.14E-09	3.29E-10	Infinity		x	x	x	x
8.13_380.1637m/z	17512		M+H-H2O	C18H27N3O5S	38.2	0	-0.267260431			91.44422647	100 - 21.9 - 7.83 - 1.33 - 0.198		Cys Leu Tyr		380.1637476	1	8.128183333	3.14E-09	3.29E-10	Infinity		x	x	x	x
8.13_380.1637m/z	17601		M+H-H2O	C18H27N3O5S	38.2	0	-0.267260431			91.44422647	100 - 21.9 - 7.83 - 1.33 - 0.198		Cys Tyr Leu		380.1637476	1	8.128183333	3.14E-09	3.29E-10	Infinity		x	x	x	x
8.13_380.1637m/z	17637		M+H-H2O	C18H27N3O5S	38.2	0	-0.267260431			91.44422647	100 - 21.9 - 7.83 - 1.33 - 0.198		Tyr Leu Cys		380.1637476	1	8.128183333	3.14E-09	3.29E-10	Infinity		x	x	x	x
8.13_380.1637m/z	17807		M+H-H2O	C18H27N3O5S	38.2	0	-0.267260431			91.44422647	100 - 21.9 - 7.83 - 1.33 - 0.198		Phe Met Thr		380.1637476	1	8.128183333	3.14E-09	3.29E-10	Infinity		x	x	x	x
8.13_380.1637m/z	18088		M+H-H2O	C18H27N3O5S	38.2	0	-0.267260431			91.44422647	100 - 21.9 - 7.83 - 1.33 - 0.198		Ile Cys Tyr		380.1637476	1	8.128183333	3.14E-09	3.29E-10	Infinity		x	x	x	x
8.13_380.1637m/z	18833		M+H-H2O	C18H27N3O5S	38.2	0	-0.267260431			91.44422647	100 - 21.9 - 7.83 - 1.33 - 0.198		Leu Cys Tyr		380.1637476	1	8.128183333	3.14E-09	3.29E-10	Infinity		x	x	x	x
8.13_380.1637m/z	20151		M+H-H2O	C18H27N3O5S	38.2	0	-0.267260431			91.44422647	100 - 21.9 - 7.83 - 1.33 - 0.198		Tyr Cys Leu		380.1637476	1	8.128183333	3.14E-09	3.29E-10	Infinity		x	x	x	x
8.13_380.1637m/z	20505		M+H-H2O	C18H27N3O5S	38.2	0	-0.267260431			91.44422647	100 - 21.9 - 7.83 - 1.33 - 0.198		Ile Tyr Cys		380.1637476	1	8.128183333	3.14E-09	3.29E-10	Infinity		x	x	x	x
8.13_380.1637m/z	20817		M+H-H2O	C18H27N3O5S	38.2	0	-0.267260431			91.44422647	100 - 21.9 - 7.83 - 1.33 - 0.198		Tyr Ile Cys		380.1637476	1	8.128183333	3.14E-09	3.29E-10	Infinity		x	x	x	x
8.13_380.1637m/z	21043		M+H-H2O	C18H27N3O5S	38.2	0	-0.267260431			91.44422647	100 - 21.9 - 7.83 - 1.33 - 0.198		Cys Tyr Ile		380.1637476	1	8.128183333	3.14E-09	3.29E-10	Infinity		x	x	x	x
8.13_380.1637m/z	21611		M+H-H2O	C18H27N3O5S	38.2	0	-0.267260431			91.44422647	100 - 21.9 - 7.83 - 1.33 - 0.198		Met Phe Thr		380.1637476	1	8.128183333	3.14E-09	3.29E-10	Infinity		x	x	x	x
8.13_380.1637m/z	22015		M+H-H2O	C18H27N3O5S	38.2	0	-0.267260431			91.44422647	100 - 21.9 - 7.83 - 1.33 - 0.198		Phe Thr Met		380.1637476	1	8.128183333	3.14E-09	3.29E-10	Infinity		x	x	x	x
8.13_380.1637m/z	22491		M+H-H2O	C18H27N3O5S	38.2	0	-0.267260431			91.44422647	100 - 21.9 - 7.83 - 1.33 - 0.198		Met Thr Phe		380.1637476	1	8.128183333	3.14E-09	3.29E-10	Infinity		x	x	x	x
8.13_380.1637m/z	23048		M+H-H2O	C18H27N3O5S	38.2	0	-0.267260431			91.44422647	100 - 21.9 - 7.83 - 1.33 - 0.198		Thr Met Phe		380.1637476	1	8.128183333	3.14E-09	3.29E-10	Infinity		x	x	x	x
8.13_380.1637m/z	23208		M+H-H2O	C18H27N3O5S	38.2	0	-0.267260431			91.44422647	100 - 21.9 - 7.83 - 1.33 - 0.198		Leu Tyr Cys		380.1637476	1	8.128183333	3.14E-09	3.29E-10	Infinity		x	x	x	x
8.13_380.1637m/z	64631		2M+ACN+H	C7H8FN3O	37.2	0	-1.059266302			87.41100121	100 - 8.8 - 0.549		N-HFG		380.1637476	1	8.128183333	3.14E-09	3.29E-10	Infinity		x	x	x	x
5.65_253.1594m/z	264		M+H-H2O	C18H22O2	36	0	2.450523883			82.85843349	100 - 19.8 - 2.27 - 0.19		Estrone		253.1593537	1	5.6485	4.28E-09	4.42E-10	Infinity		x	x	x	x
5.65_253.1594m/z	41814		M+H-2H2O	C18H24O3	36	0	2.297389868			82.64156562	100 - 19.9 - 2.48 - 0.233	http://nonlinear.com/redirect/outbound?p=hmdb&param=HMDB00153	Estriol		253.1593537	1	5.6485	4.28E-09	4.42E-10	Infinity		x	x	x	x
5.65_253.1594m/z	41815		M+H-2H2O	C18H24O3	36	0	2.297389868			82.64156562	100 - 19.9 - 2.48 - 0.233		estra-1,3.5(10)-triene-3,16β,17β-triol		253.1593537	1	5.6485	4.28E-09	4.42E-10	Infinity		x	x	x	x
5.65_253.1594m/z	41822		M+H-H2O	C18H22O2	36	0	2.450523883			82.85843349	100 - 19.8 - 2.27 - 0.19		3β-hydroxy-estra-5,7,9-trien-17-one		253.1593537	1	5.6485	4.28E-09	4.42E-10	Infinity		x	x	x	x
5.65_253.1594m/z	41823		M+H-H2O	C18H22O2	36	0	2.450523883			82.85843349	100 - 19.8 - 2.27 - 0.19		8α-3β-hydroxy-estra-1,3,5(10)-trien-17-one		253.1593537	1	5.6485	4.28E-09	4.42E-10	Infinity		x	x	x	x
5.65_253.1594m/z	41824		M+H-H2O	C18H22O2	36	0	2.450523883			82.85843349	100 - 19.8 - 2.27 - 0.19		estra-1,3,5(10),7-tetraene-3,17α-diol		253.1593537	1	5.6485	4.28E-09	4.42E-10	Infinity		x	x	x	x
5.65_253.1594m/z	41825		M+H-2H2O	C18H24O3	36	0	2.297389868			82.64156562	100 - 19.9 - 2.48 - 0.233		4-hydroxyestradiol		253.1593537	1	5.6485	4.28E-09	4.42E-10	Infinity		x	x	x	x
5.65_253.1594m/z	41827		M+H-2H2O	C18H24O3	36	0	2.297389868			82.64156562	100 - 19.9 - 2.48 - 0.233		6β-Hydroxyestradiol-17β		253.1593537	1	5.6485	4.28E-09	4.42E-10	Infinity		x	x	x	x
5.65_253.1594m/z	43358		M+H-H2O	C18H22O2	36	0	2.450523883			82.85843349	100 - 19.8 - 2.27 - 0.19		Trenbolone		253.1593537	1	5.6485	4.28E-09	4.42E-10	Infinity		x	x	x	x
5.65_253.1594m/z	44121		M+H-H2O	C18H22O2	36	0	2.450523883			82.85843349	100 - 19.8 - 2.27 - 0.19		HEXESTROL		253.1593537	1	5.6485	4.28E-09	4.42E-10	Infinity		x	x	x	x
5.65_253.1594m/z	5327		M+H-2H2O	C18H24O3	36	0	2.297389868			82.64156562	100 - 19.9 - 2.48 - 0.233	http://nonlinear.com/redirect/outbound?p=hmdb&param=HMDB00338	2-hydroxyestradiol		253.1593537	1	5.6485	4.28E-09	4.42E-10	Infinity		x	x	x	x
5.65_253.1594m/z	5336		M+H-2H2O	C18H24O3	36	0	2.297389868			82.64156562	100 - 19.9 - 2.48 - 0.233	http://nonlinear.com/redirect/outbound?p=hmdb&param=HMDB00347	16b-Hydroxyestradiol		253.1593537	1	5.6485	4.28E-09	4.42E-10	Infinity		x	x	x	x
5.65_253.1594m/z	5345		M+H-2H2O	C18H24O3	36	0	2.297389868			82.64156562	100 - 19.9 - 2.48 - 0.233	http://nonlinear.com/redirect/outbound?p=hmdb&param=HMDB00356	17-Epiestriol		253.1593537	1	5.6485	4.28E-09	4.42E-10	Infinity		x	x	x	x
5.65_253.1594m/z	5420		M+H-2H2O	C18H24O3	36	0	2.297389868			82.64156562	100 - 19.9 - 2.48 - 0.233	http://nonlinear.com/redirect/outbound?p=hmdb&param=HMDB00431	16,17-Epiestriol		253.1593537	1	5.6485	4.28E-09	4.42E-10	Infinity		x	x	x	x
5.65_253.1594m/z	5870		M+H-H2O	C18H22O2	36	0	2.450523883			82.85843349	100 - 19.8 - 2.27 - 0.19	http://nonlinear.com/redirect/outbound?p=pubchemc&param=5870	Estrone :: Steroids :: Lipids :: (8R,9S,13S,14S)-3-hydroxy-13-methyl-7,8,9,11,12,14,15,16-octahydro-6H-cyclopenta[a]phenanthren-17-one		253.1593537	1	5.6485	4.28E-09	4.42E-10	Infinity		x	x	x	x
5.65_253.1594m/z	70185		M+H-H2O	C18H22O2	36	0	2.450523883			82.85843349	100 - 19.8 - 2.27 - 0.19		Estra-1,3,5(10),6-tetraen-3,17beta-diol		253.1593537	1	5.6485	4.28E-09	4.42E-10	Infinity		x	x	x	x
5.65_253.1594m/z	70701		M+H-H2O	C18H22O2	36	0	2.450523883			82.85843349	100 - 19.8 - 2.27 - 0.19		3-Hydroxyestra-1,3,5(10)-trien-16-one		253.1593537	1	5.6485	4.28E-09	4.42E-10	Infinity		x	x	x	x
5.65_253.1594m/z	70855		M+H-2H2O	C18H24O3	36	0	2.297389868			82.64156562	100 - 19.9 - 2.48 - 0.233		D-Homo-A-nor-17a-oxaandrost-3(5)-ene-2,17-dione		253.1593537	1	5.6485	4.28E-09	4.42E-10	Infinity		x	x	x	x
5.65_253.1594m/z	74640		M+H-2H2O	C18H24O3	36	0	2.297389868			82.64156562	100 - 19.9 - 2.48 - 0.233	http://nonlinear.com/redirect/outbound?p=hmdb&param=	8-hydroxy-13,17-octadecadiene-9,11-diynoic acid		253.1593537	1	5.6485	4.28E-09	4.42E-10	Infinity		x	x	x	x
5.65_253.1594m/z	84277		M+H-2H2O	C18H24O3	36	0	2.297389868			82.64156562	100 - 19.9 - 2.48 - 0.233	http://nonlinear.com/redirect/outbound?p=hmdb&param=HMDB00347	estra-1,3.5(10)-triene-3,16beta,17beta-triol		253.1593537	1	5.6485	4.28E-09	4.42E-10	Infinity		x	x	x	x
5.65_253.1594m/z	84284		M+H-H2O	C18H22O2	36	0	2.450523883			82.85843349	100 - 19.8 - 2.27 - 0.19		3beta-hydroxy-estra-5,7,9-trien-17-one		253.1593537	1	5.6485	4.28E-09	4.42E-10	Infinity		x	x	x	x
5.65_253.1594m/z	84285		M+H-H2O	C18H22O2	36	0	2.450523883			82.85843349	100 - 19.8 - 2.27 - 0.19		8alpha-3beta-hydroxy-estra-1,3,5(10)-trien-17-one		253.1593537	1	5.6485	4.28E-09	4.42E-10	Infinity		x	x	x	x
5.65_253.1594m/z	84286		M+H-H2O	C18H22O2	36	0	2.450523883			82.85843349	100 - 19.8 - 2.27 - 0.19		estra-1,3,5(10),7-tetraene-3,17alpha-diol		253.1593537	1	5.6485	4.28E-09	4.42E-10	Infinity		x	x	x	x
5.65_253.1594m/z	84962		M+H-H2O	C18H22O2	36	0	2.450523883			82.85843349	100 - 19.8 - 2.27 - 0.19		ESTRA-4,9-DIENE-3,17-DIONE		253.1593537	1	5.6485	4.28E-09	4.42E-10	Infinity		x	x	x	x
5.65_253.1594m/z	95320		M+H-2H2O	C18H24O3	36	0	2.297389868			82.64156562	100 - 19.9 - 2.48 - 0.233	http://nonlinear.com/redirect/outbound?p=hmdb&param=HMDB40864	O-Geranylvanillin		253.1593537	1	5.6485	4.28E-09	4.42E-10	Infinity		x	x	x	x
4.82_273.2170m/z	36493		M+2Na-H	C15H32O	38.9	0	2.421985441			97.48024014	100 - 16.6 - 1.5		3S,7S-dimethyl-2S-tridecanol		273.2170334	1	4.820216667	6.09E-09	6.22E-10	Infinity		x	x	x	x
4.82_273.2170m/z	46145		M+2Na-H	C15H32O	38.9	0	2.421985441			97.48024014	100 - 16.6 - 1.5		Pentadecan-1-ol		273.2170334	1	4.820216667	6.09E-09	6.22E-10	Infinity		x	x	x	x
4.82_273.2170m/z	75260		M+2Na-H	C15H32O	38.9	0	2.421985441			97.48024014	100 - 16.6 - 1.5		3S,7S-dimethyl-tridecan-2S-ol		273.2170334	1	4.820216667	6.09E-09	6.22E-10	Infinity		x	x	x	x
4.82_273.2170m/z	96997		M+2Na-H	C15H32O	38.9	0	2.421985441			97.48024014	100 - 16.6 - 1.5		3R,7R-Dimethyltridecan-2S-ol		273.2170334	1	4.820216667	6.09E-09	6.22E-10	Infinity		x	x	x	x
4.82_273.2170m/z	96999		M+2Na-H	C15H32O	38.9	0	2.421985441			97.48024014	100 - 16.6 - 1.5		4,10-Dimethyltridecan-7-ol		273.2170334	1	4.820216667	6.09E-09	6.22E-10	Infinity		x	x	x	x
4.82_273.2170m/z	97002		M+2Na-H	C15H32O	38.9	0	2.421985441			97.48024014	100 - 16.6 - 1.5		4-Methyltetradecan-7-ol		273.2170334	1	4.820216667	6.09E-09	6.22E-10	Infinity		x	x	x	x
4.82_273.2170m/z	97004		M+2Na-H	C15H32O	38.9	0	2.421985441			97.48024014	100 - 16.6 - 1.5		Pentadecan-2-ol		273.2170334	1	4.820216667	6.09E-09	6.22E-10	Infinity		x	x	x	x
6.63_483.3421m/z	263708		2M+H	C13H23NO3	39	0	-1.564293839			96.87452011	100 - 14.8 - 1.64 - 0.134		(7R,8R,E)-6-((S)-3-hydroxy-2-methylpropylidene)-8-methyloctahydroindolizine-7,8-diol		483.3421091	1	6.6292	8.83E-09	8.92E-10	Infinity		x	x	x	x
6.63_483.3421m/z	45725		2M+H	C13H23NO3	39	0	-1.564293839			96.87452011	100 - 14.8 - 1.64 - 0.134		N-nonanoyl-L-Homoserine lactone		483.3421091	1	6.6292	8.83E-09	8.92E-10	Infinity		x	x	x	x
6.63_483.3421m/z	68643		2M+H	C13H23NO3	39	0	-1.564293839			96.87452011	100 - 14.8 - 1.64 - 0.134		Valeroidine		483.3421091	1	6.6292	8.83E-09	8.92E-10	Infinity		x	x	x	x
6.63_483.3421m/z	93255		2M+H	C13H23NO3	39	0	-1.564293839			96.87452011	100 - 14.8 - 1.64 - 0.134	http://nonlinear.com/redirect/outbound?p=hmdb&param=HMDB38588	Dioscoretine		483.3421091	1	6.6292	8.83E-09	8.92E-10	Infinity		x	x	x	x
7.12_251.0940n	2129		M+H-2H2O, 2M+H	C11H14ClN5	34.3	0	0.799302068			72.65035363	100 - 13.9 - 32.9 - 4.47 - 0.287		Cycloguanil	251.0939739	503.1952242	1	7.11955	1.55E-08	1.53E-09	Infinity		x	x	x	x
7.69_347.2093m/z	2168		M+ACN+Na	C19H25NO	37.2	0	-0.287375281			86.10208504	100 - 21.2 - 2.35 - 0.18		Propoxyphene carbinol		347.2093028	1	7.68865	2.08E-08	2.03E-09	Infinity		x	x	x	x
7.69_347.2093m/z	263673		M+ACN+Na	C19H25NO	37.2	0	-0.287375281			86.10208504	100 - 21.2 - 2.35 - 0.18		(2S,6R,7S,8S)-7-((E)-but-1-en-3-yn-1-yl)-2-((E)-pent-2-en-4-yn-1-yl)-1-azaspiro[5.5]undecan-8-ol		347.2093028	1	7.68865	2.08E-08	2.03E-09	Infinity		x	x	x	x
7.69_347.2093m/z	69635		M+ACN+Na	C19H25NO	37.2	0	-0.287375281			86.10208504	100 - 21.2 - 2.35 - 0.18		Histrionicotoxin		347.2093028	1	7.68865	2.08E-08	2.03E-09	Infinity		x	x	x	x
7.69_347.2093m/z	85325		M+ACN+Na	C19H25NO	37.2	0	-0.287375281			86.10208504	100 - 21.2 - 2.35 - 0.18	http://nonlinear.com/redirect/outbound?p=hmdb&param=HMDB13972	N-Dealkylatedtolterodine		347.2093028	1	7.68865	2.08E-08	2.03E-09	Infinity		x	x	x	x
7.69_347.2093m/z	89194		M+CH3OH+H	C19H24NO3+	37	0	0.614338268			85.70161626	100 - 21.3 - 2.77 - 0.269	http://nonlinear.com/redirect/outbound?p=hmdb&param=HMDB33347	Lotusine		347.2093028	1	7.68865	2.08E-08	2.03E-09	Infinity		x	x	x	x
7.69_347.2093m/z	95172		M+CH3OH+H	C19H24NO3+	37	0	0.614338269			85.70161626	100 - 21.3 - 2.77 - 0.269	http://nonlinear.com/redirect/outbound?p=hmdb&param=HMDB40697	Oblongine		347.2093028	1	7.68865	2.08E-08	2.03E-09	Infinity		x	x	x	x
7.51_353.2562m/z	263698		M+ACN+Na	C19H31NO	38.2	0	-0.603127279			91.639688	100 - 21.3 - 2.36 - 0.182		(8S,Z)-6-((R,4E,6E)-2,5-dimethylocta-4,6-dien-1-ylidene)-8-methyloctahydroindolizin-8-ol		353.2561599	1	7.508266667	3.21E-08	3.04E-09	Infinity		x	x	x	x
7.51_353.2562m/z	263729		M+ACN+Na	C19H31NO	38.2	0	-0.603127279			91.639688	100 - 21.3 - 2.36 - 0.182		(7R,E)-4,7-dimethyl-8-((8R,Z)-8-methylhexahydroindolizin-6(5H)-ylidene)oct-4-en-3-one		353.2561599	1	7.508266667	3.21E-08	3.04E-09	Infinity		x	x	x	x
7.51_353.2562m/z	263994		M+ACN+Na	C19H31NO	38.2	0	-0.603127279			91.639688	100 - 21.3 - 2.36 - 0.182		2-((1S,3aS,6S)-6-((E)-penta-2,4-dien-1-yl)dodecahydropyrrolo[1,2-a]quinolin-1-yl)ethan-1-ol		353.2561599	1	7.508266667	3.21E-08	3.04E-09	Infinity		x	x	x	x
7.51_353.2562m/z	70457		M+ACN+Na	C19H31NO	38.2	0	-0.603127279			91.639688	100 - 21.3 - 2.36 - 0.182		17a-Aza-D-homoandrost-5-en-3beta-ol		353.2561599	1	7.508266667	3.21E-08	3.04E-09	Infinity		x	x	x	x
7.25_566.3340m/z	137237		M+ACN+H	C29H40N4O5	38	0	0.507858955			90.64832224	100 - 33.5 - 6.46 - 0.912 - 0.103		Phe Phe Ile Val		566.3339622	1	7.249116667	4.57E-08	4.27E-09	Infinity		x	x	x	x
7.25_566.3340m/z	137277		M+ACN+H	C29H40N4O5	38	0	0.507858955			90.64832224	100 - 33.5 - 6.46 - 0.912 - 0.103		Phe Phe Leu Val		566.3339622	1	7.249116667	4.57E-08	4.27E-09	Infinity		x	x	x	x
7.25_566.3340m/z	137427		M+ACN+H	C29H40N4O5	38	0	0.507858955			90.64832224	100 - 33.5 - 6.46 - 0.912 - 0.103		Phe Phe Val Ile		566.3339622	1	7.249116667	4.57E-08	4.27E-09	Infinity		x	x	x	x
7.25_566.3340m/z	137429		M+ACN+H	C29H40N4O5	38	0	0.507858955			90.64832224	100 - 33.5 - 6.46 - 0.912 - 0.103		Phe Phe Val Leu		566.3339622	1	7.249116667	4.57E-08	4.27E-09	Infinity		x	x	x	x
7.25_566.3340m/z	138376		M+ACN+H	C29H40N4O5	38	0	0.507858955			90.64832224	100 - 33.5 - 6.46 - 0.912 - 0.103		Phe Ile Phe Val		566.3339622	1	7.249116667	4.57E-08	4.27E-09	Infinity		x	x	x	x
7.25_566.3340m/z	138623		M+ACN+H	C29H40N4O5	38	0	0.507858955			90.64832224	100 - 33.5 - 6.46 - 0.912 - 0.103		Phe Ile Val Phe		566.3339622	1	7.249116667	4.57E-08	4.27E-09	Infinity		x	x	x	x
7.25_566.3340m/z	139176		M+ACN+H	C29H40N4O5	38	0	0.507858955			90.64832224	100 - 33.5 - 6.46 - 0.912 - 0.103		Phe Leu Phe Val		566.3339622	1	7.249116667	4.57E-08	4.27E-09	Infinity		x	x	x	x
7.25_566.3340m/z	139423		M+ACN+H	C29H40N4O5	38	0	0.507858955			90.64832224	100 - 33.5 - 6.46 - 0.912 - 0.103		Phe Leu Val Phe		566.3339622	1	7.249116667	4.57E-08	4.27E-09	Infinity		x	x	x	x
7.25_566.3340m/z	142366		M+ACN+H	C29H40N4O5	38	0	0.507858955			90.64832224	100 - 33.5 - 6.46 - 0.912 - 0.103		Phe Val Phe Ile		566.3339622	1	7.249116667	4.57E-08	4.27E-09	Infinity		x	x	x	x
7.25_566.3340m/z	142368		M+ACN+H	C29H40N4O5	38	0	0.507858955			90.64832224	100 - 33.5 - 6.46 - 0.912 - 0.103		Phe Val Phe Leu		566.3339622	1	7.249116667	4.57E-08	4.27E-09	Infinity		x	x	x	x
7.25_566.3340m/z	142423		M+ACN+H	C29H40N4O5	38	0	0.507858955			90.64832224	100 - 33.5 - 6.46 - 0.912 - 0.103		Phe Val Ile Phe		566.3339622	1	7.249116667	4.57E-08	4.27E-09	Infinity		x	x	x	x
7.25_566.3340m/z	142463		M+ACN+H	C29H40N4O5	38	0	0.507858955			90.64832224	100 - 33.5 - 6.46 - 0.912 - 0.103		Phe Val Leu Phe		566.3339622	1	7.249116667	4.57E-08	4.27E-09	Infinity		x	x	x	x
7.25_566.3340m/z	161176		M+ACN+H	C29H40N4O5	38	0	0.507858955			90.64832224	100 - 33.5 - 6.46 - 0.912 - 0.103		Ile Phe Phe Val		566.3339622	1	7.249116667	4.57E-08	4.27E-09	Infinity		x	x	x	x
7.25_566.3340m/z	161423		M+ACN+H	C29H40N4O5	38	0	0.507858955			90.64832224	100 - 33.5 - 6.46 - 0.912 - 0.103		Ile Phe Val Phe		566.3339622	1	7.249116667	4.57E-08	4.27E-09	Infinity		x	x	x	x
7.25_566.3340m/z	166363		M+ACN+H	C29H40N4O5	38	0	0.507858955			90.64832224	100 - 33.5 - 6.46 - 0.912 - 0.103		Ile Val Phe Phe		566.3339622	1	7.249116667	4.57E-08	4.27E-09	Infinity		x	x	x	x
7.25_566.3340m/z	170892		M+CH3OH+H	C22H43N7O6S	37.9	0	1.721153166			91.54184897	100 - 27.9 - 9.5 - 1.89 - 0.309		Lys Lys Met Gln		566.3339622	1	7.249116667	4.57E-08	4.27E-09	Infinity		x	x	x	x
7.25_566.3340m/z	170949		M+CH3OH+H	C22H43N7O6S	37.9	0	1.721153166			91.54184897	100 - 27.9 - 9.5 - 1.89 - 0.309		Lys Lys Gln Met		566.3339622	1	7.249116667	4.57E-08	4.27E-09	Infinity		x	x	x	x
7.25_566.3340m/z	171652		M+CH3OH+H	C22H43N7O6S	37.9	0	1.721153166			91.54184897	100 - 27.9 - 9.5 - 1.89 - 0.309		Lys Met Lys Gln		566.3339622	1	7.249116667	4.57E-08	4.27E-09	Infinity		x	x	x	x
7.25_566.3340m/z	171747		M+CH3OH+H	C22H43N7O6S	37.9	0	1.721153166			91.54184897	100 - 27.9 - 9.5 - 1.89 - 0.309		Lys Met Gln Lys		566.3339622	1	7.249116667	4.57E-08	4.27E-09	Infinity		x	x	x	x
7.25_566.3340m/z	172849		M+CH3OH+H	C22H43N7O6S	37.9	0	1.721153166			91.54184897	100 - 27.9 - 9.5 - 1.89 - 0.309		Lys Gln Lys Met		566.3339622	1	7.249116667	4.57E-08	4.27E-09	Infinity		x	x	x	x
7.25_566.3340m/z	172887		M+CH3OH+H	C22H43N7O6S	37.9	0	1.721153166			91.54184897	100 - 27.9 - 9.5 - 1.89 - 0.309		Lys Gln Met Lys		566.3339622	1	7.249116667	4.57E-08	4.27E-09	Infinity		x	x	x	x
7.25_566.3340m/z	177176		M+ACN+H	C29H40N4O5	38	0	0.507858955			90.64832224	100 - 33.5 - 6.46 - 0.912 - 0.103		Leu Phe Phe Val		566.3339622	1	7.249116667	4.57E-08	4.27E-09	Infinity		x	x	x	x
7.25_566.3340m/z	177423		M+ACN+H	C29H40N4O5	38	0	0.507858955			90.64832224	100 - 33.5 - 6.46 - 0.912 - 0.103		Leu Phe Val Phe		566.3339622	1	7.249116667	4.57E-08	4.27E-09	Infinity		x	x	x	x
7.25_566.3340m/z	182363		M+ACN+H	C29H40N4O5	38	0	0.507858955			90.64832224	100 - 33.5 - 6.46 - 0.912 - 0.103		Leu Val Phe Phe		566.3339622	1	7.249116667	4.57E-08	4.27E-09	Infinity		x	x	x	x
7.25_566.3340m/z	186852		M+CH3OH+H	C22H43N7O6S	37.9	0	1.721153166			91.54184897	100 - 27.9 - 9.5 - 1.89 - 0.309		Met Lys Lys Gln		566.3339622	1	7.249116667	4.57E-08	4.27E-09	Infinity		x	x	x	x
7.25_566.3340m/z	186947		M+CH3OH+H	C22H43N7O6S	37.9	0	1.721153166			91.54184897	100 - 27.9 - 9.5 - 1.89 - 0.309		Met Lys Gln Lys		566.3339622	1	7.249116667	4.57E-08	4.27E-09	Infinity		x	x	x	x
7.25_566.3340m/z	188847		M+CH3OH+H	C22H43N7O6S	37.9	0	1.721153166			91.54184897	100 - 27.9 - 9.5 - 1.89 - 0.309		Met Gln Lys Lys		566.3339622	1	7.249116667	4.57E-08	4.27E-09	Infinity		x	x	x	x
7.25_566.3340m/z	210849		M+CH3OH+H	C22H43N7O6S	37.9	0	1.721153166			91.54184897	100 - 27.9 - 9.5 - 1.89 - 0.309		Gln Lys Lys Met		566.3339622	1	7.249116667	4.57E-08	4.27E-09	Infinity		x	x	x	x
7.25_566.3340m/z	210887		M+CH3OH+H	C22H43N7O6S	37.9	0	1.721153166			91.54184897	100 - 27.9 - 9.5 - 1.89 - 0.309		Gln Lys Met Lys		566.3339622	1	7.249116667	4.57E-08	4.27E-09	Infinity		x	x	x	x
7.25_566.3340m/z	211647		M+CH3OH+H	C22H43N7O6S	37.9	0	1.721153166			91.54184897	100 - 27.9 - 9.5 - 1.89 - 0.309		Gln Met Lys Lys		566.3339622	1	7.249116667	4.57E-08	4.27E-09	Infinity		x	x	x	x
7.25_566.3340m/z	241166		M+ACN+H	C29H40N4O5	38	0	0.507858955			90.64832224	100 - 33.5 - 6.46 - 0.912 - 0.103		Val Phe Phe Ile		566.3339622	1	7.249116667	4.57E-08	4.27E-09	Infinity		x	x	x	x
7.25_566.3340m/z	241168		M+ACN+H	C29H40N4O5	38	0	0.507858955			90.64832224	100 - 33.5 - 6.46 - 0.912 - 0.103		Val Phe Phe Leu		566.3339622	1	7.249116667	4.57E-08	4.27E-09	Infinity		x	x	x	x
7.25_566.3340m/z	241223		M+ACN+H	C29H40N4O5	38	0	0.507858955			90.64832224	100 - 33.5 - 6.46 - 0.912 - 0.103		Val Phe Ile Phe		566.3339622	1	7.249116667	4.57E-08	4.27E-09	Infinity		x	x	x	x
7.25_566.3340m/z	241263		M+ACN+H	C29H40N4O5	38	0	0.507858955			90.64832224	100 - 33.5 - 6.46 - 0.912 - 0.103		Val Phe Leu Phe		566.3339622	1	7.249116667	4.57E-08	4.27E-09	Infinity		x	x	x	x
7.25_566.3340m/z	242363		M+ACN+H	C29H40N4O5	38	0	0.507858955			90.64832224	100 - 33.5 - 6.46 - 0.912 - 0.103		Val Ile Phe Phe		566.3339622	1	7.249116667	4.57E-08	4.27E-09	Infinity		x	x	x	x
7.25_566.3340m/z	243163		M+ACN+H	C29H40N4O5	38	0	0.507858955			90.64832224	100 - 33.5 - 6.46 - 0.912 - 0.103		Val Leu Phe Phe		566.3339622	1	7.249116667	4.57E-08	4.27E-09	Infinity		x	x	x	x
4.33_272.2080m/z	44817		M+ACN+H	C10H22N4O2	39.5	0	-0.628892211			98.20167856	100 - 12.6 - 1.14		N-omega-propyl-L-Arginine		272.2079567	1	4.329866667	7.39E-08	6.84E-09	Infinity		x	x	x	x
2.91_345.2647m/z	DG(8:0/8:0/0:0)		M+H	C19H36O5	36.9	0	3.271845003			88.51632293	100 - 21.2 - 3.15 - 0.352	http://nonlinear.com/redirect/outbound?p=lipidblast&param=DG%288%3A0%2F8%3A0%2F0%3A0%29	DG(8:0/8:0/0:0)		345.264677	1	2.909633333	7.41E-08	6.85E-09	Infinity		x	x	x	x
7.74_349.2246m/z	1751		M+ACN+Na	C19H27NO	37.4	0	-1.371601188			88.58297489	100 - 21.3 - 2.35 - 0.181		Pentazocine		349.2246431	1	7.739466667	7.65E-08	7.02E-09	29.62572325		x	x	x	x
7.74_349.2246m/z	263674		M+ACN+Na	C19H27NO	37.4	0	-1.371601188			88.58297489	100 - 21.3 - 2.35 - 0.181		(2S,6R,7S,8S)-7-((E)-but-1-en-3-yn-1-yl)-2-(penta-3,4-dien-1-yl)-1-azaspiro[5.5]undecan-8-ol		349.2246431	1	7.739466667	7.65E-08	7.02E-09	29.62572325		x	x	x	x
7.74_349.2246m/z	263675		M+ACN+Na	C19H27NO	37.4	0	-1.371601188			88.58297489	100 - 21.3 - 2.35 - 0.181		(2S,6R,7S,8S)-7-((E)-buta-1,3-dien-1-yl)-2-((E)-pent-2-en-4-yn-1-yl)-1-azaspiro[5.5]undecan-8-ol		349.2246431	1	7.739466667	7.65E-08	7.02E-09	29.62572325		x	x	x	x
7.74_349.2246m/z	263676		M+ACN+Na	C19H27NO	37.4	0	-1.371601188			88.58297489	100 - 21.3 - 2.35 - 0.181		(2R,6R,7S,8S)-7-((E)-but-1-en-3-yn-1-yl)-2-(pent-4-yn-1-yl)-1-azaspiro[5.5]undecan-8-ol		349.2246431	1	7.739466667	7.65E-08	7.02E-09	29.62572325		x	x	x	x
7.74_349.2246m/z	263677		M+ACN+Na	C19H27NO	37.4	0	-1.371601188			88.58297489	100 - 21.3 - 2.35 - 0.181		(2S,6R,7S,8S)-7-((E)-but-1-en-3-yn-1-yl)-2-((E)-penta-2,4-dien-1-yl)-1-azaspiro[5.5]undecan-8-ol		349.2246431	1	7.739466667	7.65E-08	7.02E-09	29.62572325		x	x	x	x
7.74_349.2246m/z	70527		M+Na	C21H30N2O	37	0	-1.199115363			86.35557755	100 - 23.8 - 2.92 - 0.246		Hydroxystenozole		349.2246431	1	7.739466667	7.65E-08	7.02E-09	29.62572325		x	x	x	x
7.74_349.2246m/z	87036		M+ACN+Na	C19H27NO	37.4	0	-1.371601188			88.58297489	100 - 21.3 - 2.35 - 0.181	http://nonlinear.com/redirect/outbound?p=hmdb&param=HMDB30519	1-Methyl-2-nonyl-4(1H)-quinolinone		349.2246431	1	7.739466667	7.65E-08	7.02E-09	29.62572325		x	x	x	x
6.99_821.2945m/z	121599		2M+H	C17H22N4O8	38.6	0	-0.418578529			93.52239376	100 - 20.4 - 3.62 - 0.456		Asp Gly Gly Tyr		821.2944604	1	6.989966667	9.53E-08	8.66E-09	Infinity		x	x	x	x
6.99_821.2945m/z	121865		2M+H	C17H22N4O8	38.6	0	-0.418578529			93.52239376	100 - 20.4 - 3.62 - 0.456		Asp Gly Tyr Gly		821.2944604	1	6.989966667	9.53E-08	8.66E-09	Infinity		x	x	x	x
6.99_821.2945m/z	127185		2M+H	C17H22N4O8	38.6	0	-0.418578529			93.52239376	100 - 20.4 - 3.62 - 0.456		Asp Tyr Gly Gly		821.2944604	1	6.989966667	9.53E-08	8.66E-09	Infinity		x	x	x	x
6.99_821.2945m/z	144398		2M+H	C17H22N4O8	38.6	0	-0.418578529			93.52239376	100 - 20.4 - 3.62 - 0.456		Gly Asp Gly Tyr		821.2944604	1	6.989966667	9.53E-08	8.66E-09	Infinity		x	x	x	x
6.99_821.2945m/z	144664		2M+H	C17H22N4O8	38.6	0	-0.418578529			93.52239376	100 - 20.4 - 3.62 - 0.456		Gly Asp Tyr Gly		821.2944604	1	6.989966667	9.53E-08	8.66E-09	Infinity		x	x	x	x
6.99_821.2945m/z	145538		2M+H	C17H22N4O8	38.6	0	-0.418578529			93.52239376	100 - 20.4 - 3.62 - 0.456		Gly Gly Asp Tyr		821.2944604	1	6.989966667	9.53E-08	8.66E-09	Infinity		x	x	x	x
6.99_821.2945m/z	145861		2M+H	C17H22N4O8	38.6	0	-0.418578529			93.52239376	100 - 20.4 - 3.62 - 0.456		Gly Gly Tyr Asp		821.2944604	1	6.989966667	9.53E-08	8.66E-09	Infinity		x	x	x	x
6.99_821.2945m/z	151124		2M+H	C17H22N4O8	38.6	0	-0.418578529			93.52239376	100 - 20.4 - 3.62 - 0.456		Gly Tyr Asp Gly		821.2944604	1	6.989966667	9.53E-08	8.66E-09	Infinity		x	x	x	x
6.99_821.2945m/z	151181		2M+H	C17H22N4O8	38.6	0	-0.418578529			93.52239376	100 - 20.4 - 3.62 - 0.456		Gly Tyr Gly Asp		821.2944604	1	6.989966667	9.53E-08	8.66E-09	Infinity		x	x	x	x
6.99_821.2945m/z	15710		2M+H	C17H22N4O8	38.6	0	-0.418578529			93.52239376	100 - 20.4 - 3.62 - 0.456		Asn Tyr Asp		821.2944604	1	6.989966667	9.53E-08	8.66E-09	Infinity		x	x	x	x
6.99_821.2945m/z	17135		2M+H	C17H22N4O8	38.6	0	-0.418578529			93.52239376	100 - 20.4 - 3.62 - 0.456		Asp Tyr Asn		821.2944604	1	6.989966667	9.53E-08	8.66E-09	Infinity		x	x	x	x
6.99_821.2945m/z	17163		2M+H	C17H22N4O8	38.6	0	-0.418578529			93.52239376	100 - 20.4 - 3.62 - 0.456		Tyr Asn Asp		821.2944604	1	6.989966667	9.53E-08	8.66E-09	Infinity		x	x	x	x
6.99_821.2945m/z	17878		2M+H	C17H22N4O8	38.6	0	-0.418578529			93.52239376	100 - 20.4 - 3.62 - 0.456		Asp Asn Tyr		821.2944604	1	6.989966667	9.53E-08	8.66E-09	Infinity		x	x	x	x
6.99_821.2945m/z	18027		2M+H	C17H22N4O8	38.6	0	-0.418578529			93.52239376	100 - 20.4 - 3.62 - 0.456		Tyr Asp Asn		821.2944604	1	6.989966667	9.53E-08	8.66E-09	Infinity		x	x	x	x
6.99_821.2945m/z	19004		2M+H	C17H22N4O8	38.6	0	-0.418578529			93.52239376	100 - 20.4 - 3.62 - 0.456		Asn Asp Tyr		821.2944604	1	6.989966667	9.53E-08	8.66E-09	Infinity		x	x	x	x
6.99_821.2945m/z	256384		2M+H	C17H22N4O8	38.6	0	-0.418578529			93.52239376	100 - 20.4 - 3.62 - 0.456		Tyr Asp Gly Gly		821.2944604	1	6.989966667	9.53E-08	8.66E-09	Infinity		x	x	x	x
6.99_821.2945m/z	257524		2M+H	C17H22N4O8	38.6	0	-0.418578529			93.52239376	100 - 20.4 - 3.62 - 0.456		Tyr Gly Asp Gly		821.2944604	1	6.989966667	9.53E-08	8.66E-09	Infinity		x	x	x	x
6.99_821.2945m/z	257581		2M+H	C17H22N4O8	38.6	0	-0.418578529			93.52239376	100 - 20.4 - 3.62 - 0.456		Tyr Gly Gly Asp		821.2944604	1	6.989966667	9.53E-08	8.66E-09	Infinity		x	x	x	x
6.99_821.2945m/z	45545		M+H-H2O	C49H44F2N4O5S	32	0	-2.742786895			63.21017002	100 - 56 - 20.9 - 5.83 - 1.27 - 0.225		RSC-3388		821.2944604	1	6.989966667	9.53E-08	8.66E-09	Infinity		x	x	x	x
6.99_821.2945m/z	63291		M+CH3OH+H	C31H45N6O16P	35	0	-2.533107989			78.11037185	100 - 36.8 - 9.89 - 1.98 - 0.332		5,10-Methylenetetrahydromethanopterin		821.2944604	1	6.989966667	9.53E-08	8.66E-09	Infinity		x	x	x	x
3.35_283.1247m/z	68854		M+Na	C15H20N2S	36.7	0	2.773791797			86.71736552	100 - 18 - 6.04 - 0.858		Methaphenilene		283.1246619	1	3.349166667	1.05E-07	9.52E-09	Infinity		x	x	x	x
5.03_562.2806m/z	65650		M+2Na	C51H82N8O17	36.1	0	2.768541897			83.53587242	100 - 59.7 - 21 - 5.45 - 1.14 - 0.204		Aculeacin A		562.2806103	2	5.028566667	1.08E-07	9.69E-09	Infinity		x	x	x	x
8.00_366.1473m/z	1142		M+H-H2O	C17H25N3O5S	37	0	-2.283951063			87.82133794	100 - 20.8 - 7.6 - 1.24 - 0.184		Meropenem		366.1473286	1	7.998616667	1.39E-07	1.24E-08	Infinity		x	x	x	x
8.00_366.1473m/z	1144		M+H-2H2O	C17H27N3O6S	37	0	-2.181395132			87.58983575	100 - 20.8 - 7.82 - 1.29 - 0.2		Meropenem Metabolite (2H-Pyrrole-2-acetic acid, 5-carboxy-4-[[(3S,5S)-5-[(dimethylamino)carbonyl]-3-		366.1473286	1	7.998616667	1.39E-07	1.24E-08	Infinity		x	x	x	x
8.00_366.1473m/z	15771		M+H-H2O	C17H25N3O5S	37	0	-2.283951063			87.82133794	100 - 20.8 - 7.6 - 1.24 - 0.184		Ala Tyr Met		366.1473286	1	7.998616667	1.39E-07	1.24E-08	Infinity		x	x	x	x
8.00_366.1473m/z	15852		M+H-H2O	C17H25N3O5S	37	0	-2.283951063			87.82133794	100 - 20.8 - 7.6 - 1.24 - 0.184		Tyr Val Cys		366.1473286	1	7.998616667	1.39E-07	1.24E-08	Infinity		x	x	x	x
8.00_366.1473m/z	16354		M+H-H2O	C17H25N3O5S	37	0	-2.283951063			87.82133794	100 - 20.8 - 7.6 - 1.24 - 0.184		Cys Tyr Val		366.1473286	1	7.998616667	1.39E-07	1.24E-08	Infinity		x	x	x	x
8.00_366.1473m/z	17406		M+H-H2O	C17H25N3O5S	37	0	-2.283951063			87.82133794	100 - 20.8 - 7.6 - 1.24 - 0.184		Ser Phe Met		366.1473286	1	7.998616667	1.39E-07	1.24E-08	Infinity		x	x	x	x
8.00_366.1473m/z	17479		M+H-H2O	C17H25N3O5S	37	0	-2.283951063			87.82133794	100 - 20.8 - 7.6 - 1.24 - 0.184		Phe Met Ser		366.1473286	1	7.998616667	1.39E-07	1.24E-08	Infinity		x	x	x	x
8.00_366.1473m/z	17648		M+H-H2O	C17H25N3O5S	37	0	-2.283951063			87.82133794	100 - 20.8 - 7.6 - 1.24 - 0.184		Cys Val Tyr		366.1473286	1	7.998616667	1.39E-07	1.24E-08	Infinity		x	x	x	x
8.00_366.1473m/z	17747		M+H-H2O	C17H25N3O5S	37	0	-2.283951063			87.82133794	100 - 20.8 - 7.6 - 1.24 - 0.184		Met Phe Ser		366.1473286	1	7.998616667	1.39E-07	1.24E-08	Infinity		x	x	x	x
8.00_366.1473m/z	18798		M+H-H2O	C17H25N3O5S	37	0	-2.283951063			87.82133794	100 - 20.8 - 7.6 - 1.24 - 0.184		Met Ser Phe		366.1473286	1	7.998616667	1.39E-07	1.24E-08	Infinity		x	x	x	x
8.00_366.1473m/z	18824		M+H-H2O	C17H25N3O5S	37	0	-2.283951063			87.82133794	100 - 20.8 - 7.6 - 1.24 - 0.184		Val Tyr Cys		366.1473286	1	7.998616667	1.39E-07	1.24E-08	Infinity		x	x	x	x
8.00_366.1473m/z	18930		M+H-H2O	C17H25N3O5S	37	0	-2.283951063			87.82133794	100 - 20.8 - 7.6 - 1.24 - 0.184		Ala Met Tyr		366.1473286	1	7.998616667	1.39E-07	1.24E-08	Infinity		x	x	x	x
8.00_366.1473m/z	19656		M+H-H2O	C17H25N3O5S	37	0	-2.283951063			87.82133794	100 - 20.8 - 7.6 - 1.24 - 0.184		Tyr Cys Val		366.1473286	1	7.998616667	1.39E-07	1.24E-08	Infinity		x	x	x	x
8.00_366.1473m/z	20649		M+H-H2O	C17H25N3O5S	37	0	-2.283951063			87.82133794	100 - 20.8 - 7.6 - 1.24 - 0.184		Val Cys Tyr		366.1473286	1	7.998616667	1.39E-07	1.24E-08	Infinity		x	x	x	x
8.00_366.1473m/z	20947		M+H-H2O	C17H25N3O5S	37	0	-2.283951063			87.82133794	100 - 20.8 - 7.6 - 1.24 - 0.184		Ser Met Phe		366.1473286	1	7.998616667	1.39E-07	1.24E-08	Infinity		x	x	x	x
8.00_366.1473m/z	21343		M+H-H2O	C17H25N3O5S	37	0	-2.283951063			87.82133794	100 - 20.8 - 7.6 - 1.24 - 0.184		Tyr Ala Met		366.1473286	1	7.998616667	1.39E-07	1.24E-08	Infinity		x	x	x	x
8.00_366.1473m/z	21485		M+H-H2O	C17H25N3O5S	37	0	-2.283951063			87.82133794	100 - 20.8 - 7.6 - 1.24 - 0.184		Met Tyr Ala		366.1473286	1	7.998616667	1.39E-07	1.24E-08	Infinity		x	x	x	x
8.00_366.1473m/z	21522		M+H-H2O	C17H25N3O5S	37	0	-2.283951063			87.82133794	100 - 20.8 - 7.6 - 1.24 - 0.184		Phe Ser Met		366.1473286	1	7.998616667	1.39E-07	1.24E-08	Infinity		x	x	x	x
8.00_366.1473m/z	21580		M+H-H2O	C17H25N3O5S	37	0	-2.283951063			87.82133794	100 - 20.8 - 7.6 - 1.24 - 0.184		Tyr Met Ala		366.1473286	1	7.998616667	1.39E-07	1.24E-08	Infinity		x	x	x	x
8.00_366.1473m/z	23163		M+H-H2O	C17H25N3O5S	37	0	-2.283951063			87.82133794	100 - 20.8 - 7.6 - 1.24 - 0.184		Met Ala Tyr		366.1473286	1	7.998616667	1.39E-07	1.24E-08	Infinity		x	x	x	x
8.00_366.1473m/z	3921		M+ACN+H	C15H20N2O4S	37.4	0	-2.699955961			90.32572924	100 - 18.1 - 6.89 - 1.02 - 0.14		acetohexamide		366.1473286	1	7.998616667	1.39E-07	1.24E-08	Infinity		x	x	x	x
8.00_366.1473m/z	44227		M+ACN+H	C15H20N2O4S	37.4	0	-2.699955962			90.32572924	100 - 18.1 - 6.89 - 1.02 - 0.14		N-FORMYLMETHIONYLPHENYLALANINE		366.1473286	1	7.998616667	1.39E-07	1.24E-08	Infinity		x	x	x	x
8.00_366.1473m/z	64776		M+Na	C23H21NO2	37	0	2.561412753			88.04820761	100 - 25.6 - 3.54 - 0.35		JWH 073 2-hydroxyindole		366.1473286	1	7.998616667	1.39E-07	1.24E-08	Infinity		x	x	x	x
8.00_366.1473m/z	64912		M+Na	C23H21NO2	37	0	2.561412753			88.04820761	100 - 25.6 - 3.54 - 0.35		JWH 073 4-hydroxyindole metabolite		366.1473286	1	7.998616667	1.39E-07	1.24E-08	Infinity		x	x	x	x
8.00_366.1473m/z	64913		M+Na	C23H21NO2	37	0	2.561412753			88.04820761	100 - 25.6 - 3.54 - 0.35		JWH 073 5-hydroxyindole metabolite		366.1473286	1	7.998616667	1.39E-07	1.24E-08	Infinity		x	x	x	x
8.00_366.1473m/z	64914		M+Na	C23H21NO2	37	0	2.561412753			88.04820761	100 - 25.6 - 3.54 - 0.35		JWH 073 6-hydroxyindole metabolite		366.1473286	1	7.998616667	1.39E-07	1.24E-08	Infinity		x	x	x	x
8.00_366.1473m/z	64915		M+Na	C23H21NO2	37	0	2.561412753			88.04820761	100 - 25.6 - 3.54 - 0.35		JWH 073 7-hydroxyindole metabolite		366.1473286	1	7.998616667	1.39E-07	1.24E-08	Infinity		x	x	x	x
8.00_366.1473m/z	64916		M+Na	C23H21NO2	37	0	2.561412753			88.04820761	100 - 25.6 - 3.54 - 0.35		JWH 073 N-(4-hydroxybutyl) metabolite		366.1473286	1	7.998616667	1.39E-07	1.24E-08	Infinity		x	x	x	x
8.00_366.1473m/z	69699		M+ACN+H	C15H20N2O4S	37.4	0	-2.699955962			90.32572924	100 - 18.1 - 6.89 - 1.02 - 0.14		HMR1556		366.1473286	1	7.998616667	1.39E-07	1.24E-08	Infinity		x	x	x	x
8.00_366.1473m/z	69718		M+ACN+H	C15H20N2O4S	37.4	0	-2.699955962			90.32572924	100 - 18.1 - 6.89 - 1.02 - 0.14		Chromanol 293B		366.1473286	1	7.998616667	1.39E-07	1.24E-08	Infinity		x	x	x	x
8.00_366.1473m/z	96584		M+Na	C23H21NO2	37	0	2.561412753			88.04820761	100 - 25.6 - 3.54 - 0.35		(S)-(+)-JWH 073 N-(3-hydroxybutyl) metabolite		366.1473286	1	7.998616667	1.39E-07	1.24E-08	Infinity		x	x	x	x
8.00_366.1473m/z	96660		M+Na	C23H21NO2	37	0	2.561412753			88.04820761	100 - 25.6 - 3.54 - 0.35		(±)-JWH 073 N-(3-hydroxybutyl) metabolite		366.1473286	1	7.998616667	1.39E-07	1.24E-08	Infinity		x	x	x	x
7.92_289.0331m/z	2297		M+H-2H2O	C8H13N4O8P	39	0	-0.567957234			95.81306999	100 - 10.6 - 2.15 - 0.188		Ribavirin 5'-phosphate		289.033063	1	7.919866667	1.44E-07	1.28E-08	Infinity		x	x	x	x
6.99_261.1304m/z	44307		M+ACN+H	C6H13N5O4	36.2	0	-0.749556148			81.77525311	100 - 8.62 - 1.15		L-NNA		261.1304152	1	6.989966667	2.33E-07	2.06E-08	Infinity		x	x	x	x
6.99_261.1304m/z	65976		M+ACN+H	C6H13N5O4	36.2	0	-0.749556148			81.77525311	100 - 8.62 - 1.15		Ngamma-Nitro-L-arginine		261.1304152	1	6.989966667	2.33E-07	2.06E-08	Infinity		x	x	x	x
6.06_295.1727m/z	65537		M+CH3OH+H	C8H18N6O4	37.5	0	1.060033805			88.72119875	100 - 11.2 - 1.4 - 0.11		Streptidine		295.1727221	1	6.060083333	2.49E-07	2.20E-08	Infinity		x	x	x	x
6.06_295.1727m/z	88521		M+H-H2O	C17H28O3S	35.6	0	0.303142578			78.24648587	100 - 19.6 - 6.96 - 1.08 - 0.141	http://nonlinear.com/redirect/outbound?p=hmdb&param=HMDB32549	N-Undecylbenzenesulfonic acid		295.1727221	1	6.060083333	2.49E-07	2.20E-08	Infinity		x	x	x	x
1.67_404.2268m/z	15675		M+Na	C18H31N5O4	38.8	0	-0.135723632			94.18595837	100 - 21.8 - 3.09 - 0.329		Leu Ile His		404.2267734	1	1.6696	2.52E-07	2.21E-08	Infinity		x	x	x	x
1.67_404.2268m/z	16081		M+Na	C18H31N5O4	38.8	0	-0.135723632			94.18595837	100 - 21.8 - 3.09 - 0.329		Ile Leu His		404.2267734	1	1.6696	2.52E-07	2.21E-08	Infinity		x	x	x	x
1.67_404.2268m/z	16479		M+Na	C18H31N5O4	38.8	0	-0.135723632			94.18595837	100 - 21.8 - 3.09 - 0.329		His Leu Ile		404.2267734	1	1.6696	2.52E-07	2.21E-08	Infinity		x	x	x	x
1.67_404.2268m/z	17904		M+Na	C18H31N5O4	38.8	0	-0.135723632			94.18595837	100 - 21.8 - 3.09 - 0.329		Leu Leu His		404.2267734	1	1.6696	2.52E-07	2.21E-08	Infinity		x	x	x	x
1.67_404.2268m/z	17909		M+Na	C18H31N5O4	38.8	0	-0.135723632			94.18595837	100 - 21.8 - 3.09 - 0.329		Ile His Leu		404.2267734	1	1.6696	2.52E-07	2.21E-08	Infinity		x	x	x	x
1.67_404.2268m/z	19795		M+ACN+Na	C16H28N4O4	39.3	0	-0.152087774			96.6136859	100 - 19.2 - 2.58 - 0.259		Pro Lys Pro		404.2267734	1	1.6696	2.52E-07	2.21E-08	Infinity		x	x	x	x
1.67_404.2268m/z	19883		M+Na	C18H31N5O4	38.8	0	-0.135723632			94.18595837	100 - 21.8 - 3.09 - 0.329		His Leu Leu		404.2267734	1	1.6696	2.52E-07	2.21E-08	Infinity		x	x	x	x
1.67_404.2268m/z	20575		M+ACN+Na	C16H28N4O4	39.3	0	-0.152087774			96.6136859	100 - 19.2 - 2.58 - 0.259		Lys Pro Pro		404.2267734	1	1.6696	2.52E-07	2.21E-08	Infinity		x	x	x	x
1.67_404.2268m/z	20637		M+Na	C18H31N5O4	38.8	0	-0.135723632			94.18595837	100 - 21.8 - 3.09 - 0.329		Ile His Ile		404.2267734	1	1.6696	2.52E-07	2.21E-08	Infinity		x	x	x	x
1.67_404.2268m/z	21495		M+Na	C18H31N5O4	38.8	0	-0.135723632			94.18595837	100 - 21.8 - 3.09 - 0.329		Leu His Leu		404.2267734	1	1.6696	2.52E-07	2.21E-08	Infinity		x	x	x	x
1.67_404.2268m/z	22133		M+Na	C18H31N5O4	38.8	0	-0.135723632			94.18595837	100 - 21.8 - 3.09 - 0.329		His Ile Ile		404.2267734	1	1.6696	2.52E-07	2.21E-08	Infinity		x	x	x	x
1.67_404.2268m/z	22174		M+Na	C18H31N5O4	38.8	0	-0.135723632			94.18595837	100 - 21.8 - 3.09 - 0.329		Ile Ile His		404.2267734	1	1.6696	2.52E-07	2.21E-08	Infinity		x	x	x	x
1.67_404.2268m/z	22430		M+ACN+Na	C16H28N4O4	39.3	0	-0.152087774			96.6136859	100 - 19.2 - 2.58 - 0.259		Pro Pro Lys		404.2267734	1	1.6696	2.52E-07	2.21E-08	Infinity		x	x	x	x
1.67_404.2268m/z	23161		M+Na	C18H31N5O4	38.8	0	-0.135723632			94.18595837	100 - 21.8 - 3.09 - 0.329		Leu His Ile		404.2267734	1	1.6696	2.52E-07	2.21E-08	Infinity		x	x	x	x
1.67_404.2268m/z	23392		M+Na	C18H31N5O4	38.8	0	-0.135723632			94.18595837	100 - 21.8 - 3.09 - 0.329		His Ile Leu		404.2267734	1	1.6696	2.52E-07	2.21E-08	Infinity		x	x	x	x
1.67_404.2268m/z	6572		2M+ACN+H	C7H11N5O	38.3	0	0.62925284			92.41014202	100 - 9.56 - 0.618	http://nonlinear.com/redirect/outbound?p=hmdb&param=HMDB02249	6-methyltetrahydropterin		404.2267734	1	1.6696	2.52E-07	2.21E-08	Infinity		x	x	x	x
1.67_404.2268m/z	66750		2M+ACN+Na	C8H14N2O2	38.4	0	-0.152087774			92.29789348	100 - 9.62 - 0.826		Levetiracetam		404.2267734	1	1.6696	2.52E-07	2.21E-08	Infinity		x	x	x	x
1.67_404.2268m/z	85076		2M+ACN+Na	C8H14N2O2	38.4	0	-0.152087774			92.29789348	100 - 9.62 - 0.826		Etiracetam		404.2267734	1	1.6696	2.52E-07	2.21E-08	Infinity		x	x	x	x
1.67_404.2268m/z	89623		2M+ACN+Na	C8H14N2O2	38.4	0	-0.152087774			92.29789348	100 - 9.62 - 0.826	http://nonlinear.com/redirect/outbound?p=hmdb&param=HMDB33926	(3xi,6xi)-Cyclo(alanylvalyl)		404.2267734	1	1.6696	2.52E-07	2.21E-08	Infinity		x	x	x	x
7.92_505.3007m/z	138531		M+CH3OH+H	C25H36N4O5	36	0	-2.907042756			83.51324901	100 - 29.1 - 5.11 - 0.667		Phe Ile Pro Pro		505.3006885	1	7.919866667	2.74E-07	2.39E-08	Infinity		x	x	x	x
7.92_505.3007m/z	139331		M+CH3OH+H	C25H36N4O5	36	0	-2.907042756			83.51324901	100 - 29.1 - 5.11 - 0.667		Phe Leu Pro Pro		505.3006885	1	7.919866667	2.74E-07	2.39E-08	Infinity		x	x	x	x
7.92_505.3007m/z	140431		M+CH3OH+H	C25H36N4O5	36	0	-2.907042756			83.51324901	100 - 29.1 - 5.11 - 0.667		Phe Pro Ile Pro		505.3006885	1	7.919866667	2.74E-07	2.39E-08	Infinity		x	x	x	x
7.92_505.3007m/z	140471		M+CH3OH+H	C25H36N4O5	36	0	-2.907042756			83.51324901	100 - 29.1 - 5.11 - 0.667		Phe Pro Leu Pro		505.3006885	1	7.919866667	2.74E-07	2.39E-08	Infinity		x	x	x	x
7.92_505.3007m/z	140526		M+CH3OH+H	C25H36N4O5	36	0	-2.907042756			83.51324901	100 - 29.1 - 5.11 - 0.667		Phe Pro Pro Ile		505.3006885	1	7.919866667	2.74E-07	2.39E-08	Infinity		x	x	x	x
7.92_505.3007m/z	140528		M+CH3OH+H	C25H36N4O5	36	0	-2.907042756			83.51324901	100 - 29.1 - 5.11 - 0.667		Phe Pro Pro Leu		505.3006885	1	7.919866667	2.74E-07	2.39E-08	Infinity		x	x	x	x
7.92_505.3007m/z	154975		M+H-2H2O	C22H40N10O6	36.3	0	2.429032574			84.14555563	100 - 28.1 - 5.06 - 0.681		His Lys Arg Thr		505.3006885	1	7.919866667	2.74E-07	2.39E-08	Infinity		x	x	x	x
7.92_505.3007m/z	155013		M+H-2H2O	C22H40N10O6	36.3	0	2.429032574			84.14555563	100 - 28.1 - 5.06 - 0.681		His Lys Thr Arg		505.3006885	1	7.919866667	2.74E-07	2.39E-08	Infinity		x	x	x	x
7.92_505.3007m/z	157255		M+H-2H2O	C22H40N10O6	36.3	0	2.429032574			84.14555563	100 - 28.1 - 5.06 - 0.681		His Arg Lys Thr		505.3006885	1	7.919866667	2.74E-07	2.39E-08	Infinity		x	x	x	x
7.92_505.3007m/z	157407		M+H-2H2O	C22H40N10O6	36.3	0	2.429032574			84.14555563	100 - 28.1 - 5.06 - 0.681		His Arg Thr Lys		505.3006885	1	7.919866667	2.74E-07	2.39E-08	Infinity		x	x	x	x
7.92_505.3007m/z	158053		M+H-2H2O	C22H40N10O6	36.3	0	2.429032574			84.14555563	100 - 28.1 - 5.06 - 0.681		His Thr Lys Arg		505.3006885	1	7.919866667	2.74E-07	2.39E-08	Infinity		x	x	x	x
7.92_505.3007m/z	158167		M+H-2H2O	C22H40N10O6	36.3	0	2.429032574			84.14555563	100 - 28.1 - 5.06 - 0.681		His Thr Arg Lys		505.3006885	1	7.919866667	2.74E-07	2.39E-08	Infinity		x	x	x	x
7.92_505.3007m/z	161331		M+CH3OH+H	C25H36N4O5	36	0	-2.907042756			83.51324901	100 - 29.1 - 5.11 - 0.667		Ile Phe Pro Pro		505.3006885	1	7.919866667	2.74E-07	2.39E-08	Infinity		x	x	x	x
7.92_505.3007m/z	164371		M+CH3OH+H	C25H36N4O5	36	0	-2.907042757			83.51324901	100 - 29.1 - 5.11 - 0.667		Ile Pro Phe Pro		505.3006885	1	7.919866667	2.74E-07	2.39E-08	Infinity		x	x	x	x
7.92_505.3007m/z	164523		M+CH3OH+H	C25H36N4O5	36	0	-2.907042757			83.51324901	100 - 29.1 - 5.11 - 0.667		Ile Pro Pro Phe		505.3006885	1	7.919866667	2.74E-07	2.39E-08	Infinity		x	x	x	x
7.92_505.3007m/z	170175		M+H-2H2O	C22H40N10O6	36.3	0	2.429032574			84.14555563	100 - 28.1 - 5.06 - 0.681		Lys His Arg Thr		505.3006885	1	7.919866667	2.74E-07	2.39E-08	Infinity		x	x	x	x
7.92_505.3007m/z	170213		M+H-2H2O	C22H40N10O6	36.3	0	2.429032574			84.14555563	100 - 28.1 - 5.06 - 0.681		Lys His Thr Arg		505.3006885	1	7.919866667	2.74E-07	2.39E-08	Infinity		x	x	x	x
7.92_505.3007m/z	173215		M+H-2H2O	C22H40N10O6	36.3	0	2.429032574			84.14555563	100 - 28.1 - 5.06 - 0.681		Lys Arg His Thr		505.3006885	1	7.919866667	2.74E-07	2.39E-08	Infinity		x	x	x	x
7.92_505.3007m/z	173405		M+H-2H2O	C22H40N10O6	36.3	0	2.429032574			84.14555563	100 - 28.1 - 5.06 - 0.681		Lys Arg Thr His		505.3006885	1	7.919866667	2.74E-07	2.39E-08	Infinity		x	x	x	x
7.92_505.3007m/z	174013		M+H-2H2O	C22H40N10O6	36.3	0	2.429032574			84.14555563	100 - 28.1 - 5.06 - 0.681		Lys Thr His Arg		505.3006885	1	7.919866667	2.74E-07	2.39E-08	Infinity		x	x	x	x
7.92_505.3007m/z	174165		M+H-2H2O	C22H40N10O6	36.3	0	2.429032574			84.14555563	100 - 28.1 - 5.06 - 0.681		Lys Thr Arg His		505.3006885	1	7.919866667	2.74E-07	2.39E-08	Infinity		x	x	x	x
7.92_505.3007m/z	177331		M+CH3OH+H	C25H36N4O5	36	0	-2.907042756			83.51324901	100 - 29.1 - 5.11 - 0.667		Leu Phe Pro Pro		505.3006885	1	7.919866667	2.74E-07	2.39E-08	Infinity		x	x	x	x
7.92_505.3007m/z	180371		M+CH3OH+H	C25H36N4O5	36	0	-2.907042757			83.51324901	100 - 29.1 - 5.11 - 0.667		Leu Pro Phe Pro		505.3006885	1	7.919866667	2.74E-07	2.39E-08	Infinity		x	x	x	x
7.92_505.3007m/z	180523		M+CH3OH+H	C25H36N4O5	36	0	-2.907042757			83.51324901	100 - 29.1 - 5.11 - 0.667		Leu Pro Pro Phe		505.3006885	1	7.919866667	2.74E-07	2.39E-08	Infinity		x	x	x	x
7.92_505.3007m/z	201231		M+CH3OH+H	C25H36N4O5	36	0	-2.907042756			83.51324901	100 - 29.1 - 5.11 - 0.667		Pro Phe Ile Pro		505.3006885	1	7.919866667	2.74E-07	2.39E-08	Infinity		x	x	x	x
7.92_505.3007m/z	201271		M+CH3OH+H	C25H36N4O5	36	0	-2.907042756			83.51324901	100 - 29.1 - 5.11 - 0.667		Pro Phe Leu Pro		505.3006885	1	7.919866667	2.74E-07	2.39E-08	Infinity		x	x	x	x
7.92_505.3007m/z	201326		M+CH3OH+H	C25H36N4O5	36	0	-2.907042756			83.51324901	100 - 29.1 - 5.11 - 0.667		Pro Phe Pro Ile		505.3006885	1	7.919866667	2.74E-07	2.39E-08	Infinity		x	x	x	x
7.92_505.3007m/z	201328		M+CH3OH+H	C25H36N4O5	36	0	-2.907042756			83.51324901	100 - 29.1 - 5.11 - 0.667		Pro Phe Pro Leu		505.3006885	1	7.919866667	2.74E-07	2.39E-08	Infinity		x	x	x	x
[truncated: 12,661 more rows]
