# Supplementary material for: Examination of human osteoarchaeological remains as a feasible source of polar and apolar metabolites to study past conditions
Source: Sci Rep. 2023 Jan 13;13:696. doi: 10.1038/s41598-023-27401-0 (PMC9839756; doi:10.1038/s41598-023-27401-0)
Supplement: Supplementary file 6 — Supplementary Information 6. [file 41598_2023_27401_MOESM6_ESM.xlsx]

## Sheet: Compounds
Tags	Checked	Name	Formula	Annot. Source: Predicted Compositions	Annot. Source: mzCloud Search	Annot. Source: Metabolika Search	Annot. Source: ChemSpider Search	Annot. DeltaMass [ppm]	Calc. MW	m/z	RT [min]	Area (Max.)	# ChemSpider Results	# mzCloud Results	mzCloud Best Match	mzCloud Best Match Confidence	# Usable QC	RSD QC Areas [%]	RSD Corr. QC Areas [%]	MS2	Reference Ion	Area: 71_blank_mass0_LC_pos_direct.raw (F19)	Area: 72_blank_mass0_LC_pos_direct.raw (F20)	Area: QC_pool_01.raw (F21)	Area: QC_pool_02.raw (F22)	Area: QC_pool_03.raw (F23)	Area: QC_pool_04.raw (F24)	Area: QC_pool_05.raw (F25)	Area: QC_pool_06.raw (F26)	Area: QC_pool_07.raw (F27)	Area: 1_F1-1C_mass49-9_LC_pos_direct.raw (F1)	Area: 2_F1-2C_mass50-3_LC_pos_direct.raw (F2)	Area: 3_F1-3C_mass50-4_LC_pos_direct.raw (F3)	Area: 4_F2C_mass50_LC_pos_direct.raw (F4)	Area: 5_F3C_mass50-3_LC_pos_direct.raw (F5)	Area: 6_F4-1C_mass50-5_LC_pos_direct.raw (F6)	Area: 7_F4-2C_mass50_LC_pos_direct.raw (F7)	Area: 8_F4-3C_mass50-1_LC_pos_direct.raw (F8)	Area: 9_F5C_mass50-4_LC_pos_direct.raw (F9)	Area: 10_F85C_mass50-7_LC_pos_direct.raw (F10)	Area: 11_F209-1C_mass50-7_LC_pos_direct.raw (F11)	Area: 12_F209-2C_mass50-5_LC_pos_direct.raw (F12)	Area: 13_F209-3C_mass50-4_LC_pos_direct.raw (F13)	Area: 14_F400-1C_mass49-8_LC_pos_direct.raw (F14)	Area: 15_F400-2C_mass50-8_LC_pos_direct.raw (F15)	Area: 16_F400-3C_mass50-4_LC_pos_direct.raw (F16)	Area: 17_F836C_mass50-8_LC_pos_direct.raw (F17)	Area: 18_F1089C_mass50-9_LC_pos_direct.raw (F18)	Group Area: no
A	FALSE		C5 H N6 P	Full match	No results	No results	No results	-0.77	176	177.007	7.218	1.16392e+10	0	0			7	21	7	DDA for preferred ion	[M+H]+1	7.70321e+06	2.49468e+08	1.14466e+10	9.25578e+09	1.16392e+10	9.56213e+09	8.70252e+09	7.42396e+09	6.28814e+09	5.52421e+08	1.64684e+08	4.14946e+08	1.75272e+07	7.10386e+08	7.16474e+08	7.79394e+08	1.09921e+09	3.54351e+08	3.8223e+08	7.15732e+07	6.57802e+08	7.5607e+08	1.17868e+08	5.50749e+07	3.65498e+08	1.57926e+08	1.09352e+09	9.03525e+08
A	FALSE	N1-ethyl-4-methylbenzene-1-sulfonamide	C9 H13 N O2 S	Full match	Full match	No results	Partial match	0.11	199.067	200.074	15.927	1.04366e+10	1	1	97.7	97.2	7	22	18	DDA for preferred ion	[M+H]+1	4.95693e+06	3.82679e+07	2.56615e+09	1.71474e+09	1.6322e+09	2.27971e+09	2.06672e+09	1.65289e+09	1.37321e+09	1.31235e+09	5.47747e+08	9.84005e+08	5.53127e+08	2.20936e+09	3.11587e+08	5.04095e+08	5.29969e+08	4.34927e+08	1.81348e+09	2.95865e+09	7.47542e+09	1.04366e+10	3.72359e+09	2.63692e+09	8.89378e+09	2.05491e+09	7.00185e+09	7.16731e+08
A	FALSE	Benzothiazole	C7 H5 N S	Full match	Full match	No results	Full match	0.24	135.014	136.022	14.948	3.45004e+09	1	1	99.9	10	7	15	10	DDA for preferred ion	[M+H]+1	3.89571e+06	1.44745e+08	2.97562e+08	2.52852e+08	2.7318e+08	2.40333e+08	1.93574e+08	2.40172e+08	2.0382e+08	3.45004e+09	2.80904e+06	3.98956e+06	6.9148e+06	1.13203e+07	8.61803e+06	1.28999e+09	1.1079e+07	5.12617e+06	3.97651e+06	2.70215e+06	9.07684e+06	1.11874e+07	3.92413e+06	3.89623e+06	3.06743e+06	2.23874e+06	6.7497e+06	1.09201e+07
	FALSE			No results	No results	No results	No results		141.969	142.977	3.068	2.78988e+09	0	0			7	14	12	DDA for preferred ion	[M+H]+1	290227	3.32789e+06	5.89428e+08	6.10922e+08	4.91646e+08	5.69867e+08	4.04053e+08	5.33096e+08	4.61321e+08	5.3669e+08	2.25632e+08	4.98198e+08	2.78988e+09	6.98349e+08	3.45446e+08	1.51954e+08	2.52911e+08	1.14463e+07	8.98479e+07	2.92392e+07	2.67577e+07	3.10379e+07	1.02098e+09	8.70249e+08	2.15236e+09	4.41385e+08	1.31988e+08	4.14757e+08
A	FALSE	N-Undecanoylglycine	C13 H25 N O3	Full match	No results	No results	Full match	-0.04	243.183	244.191	16.103	2.67662e+09	1	0			7	21	4	DDA for preferred ion	[M+H]+1	7.15355e+07	8.9713e+08	2.22149e+09	2.19362e+09	2.07555e+09	1.87926e+09	1.81388e+09	1.42984e+09	1.23114e+09	1.70366e+09	5.47742e+08	1.25828e+09	1.2259e+09	2.53398e+09	1.62577e+09	2.67662e+09	2.39533e+09	7.73917e+08	6.38103e+08	7.41754e+08	2.10586e+09	2.42482e+09	5.47645e+08	4.90412e+08	1.46037e+09	8.19863e+08	7.09943e+08	2.56141e+09
	FALSE	2-[(2-chlorobenzyl)sulfanyl]-4,6-dimethylnicotinonitrile	C15 H13 Cl N2 S	No match	Invalid mass	No results	No results	131755	326.001	327.008	18.537	2.64922e+09	0	1	97.1	79.5	7	6	6	DDA for preferred ion	[M+H]+1	2.68651e+07	9.47876e+07	9.34341e+08	8.29672e+08	9.14394e+08	9.89506e+08	9.01511e+08	9.4105e+08	8.43896e+08	9.20069e+08	3.93196e+08	3.01057e+08	8.2938e+08	1.19905e+09	8.36191e+08	7.98334e+08	4.69025e+08	2.97051e+08	5.70223e+08	7.18656e+08	9.31587e+08	2.64922e+09	3.6496e+08	1.67714e+08	6.10746e+08	4.87349e+08	6.42364e+08	8.01401e+08
A	FALSE	11-Aminoundecanoic acid	C11 H23 N O2	Full match	No results	No results	Full match	0.95	201.173	202.18	7.443	2.38169e+09	1	0			7	14	4	DDA for preferred ion	[M+H]+1	1.13424e+07	3.1104e+07	8.53056e+08	7.44328e+08	7.97803e+08	7.30907e+08	6.5455e+08	6.27831e+08	5.6849e+08	1.09427e+09	3.65502e+08	7.28868e+08	1.80761e+09	2.34619e+09	1.26773e+09	1.41691e+09	1.98742e+09	4.15348e+08	3.61794e+08	9.08207e+08	1.66302e+09	2.38169e+09	1.35225e+09	6.87018e+08	1.75724e+09	7.22239e+08	1.35298e+09	1.49935e+09
A	FALSE	2,2,6,6-Tetramethyl-1-piperidinol (TEMPO)	C9 H19 N O	Full match	Full match	No results	No results	0.31	157.147	158.154	17.117	2.16509e+09	0	2	94.1	9.7	7	11	6	DDA for preferred ion	[M+H]+1	9.67482e+06	1.26336e+08	9.67422e+07	9.08236e+07	9.47687e+07	9.14017e+07	9.20682e+07	8.37249e+07	6.9066e+07	1.52757e+09	1.74341e+07	4.69496e+07	6.48137e+07	1.42494e+07	2.55571e+07	2.16509e+09	2.3721e+07	9.18652e+06	1.04648e+07	4.31168e+07	1.1883e+08	1.00981e+08	1.32969e+07	6.6862e+06	1.82108e+07	3.61323e+07	2.81318e+07	3.57963e+07
	FALSE		C4 H6 N4 O3 S	Full match	No results	No results	No results	-2.63	190.016	191.023	7.189	2.14649e+09	0	0			5	14	7	DDA for preferred ion	[M+H]+1	1.97182e+06	2.63893e+07	2.00196e+09	1.98895e+09	2.14649e+09	1.58657e+09	1.60583e+09	1.45957e+09	1.34417e+09	1.65126e+08	5.49372e+07	1.52456e+08	4.5608e+07	1.93817e+08	1.81071e+08	2.03092e+08	2.69763e+08	1.15106e+08	3.18037e+08	1.34676e+08	5.24068e+08	6.90099e+08	2.0437e+08	9.55317e+07	5.84981e+08	1.39662e+08	7.13181e+08	2.8685e+08
	FALSE	NP-020014	C15 H26 O3	No match	Invalid mass	No results	No match	86488.4	276.173	277.18	21.553	1.58204e+09	11	2	96.8	9.8	7	4	4	DDA for preferred ion	[M+H]+1	5.81807e+06	1.3583e+07	5.30323e+08	5.19093e+08	5.11074e+08	5.28774e+08	5.56415e+08	5.41503e+08	4.96652e+08	1.4447e+09	1.00199e+09	1.4791e+09	8.8084e+08	1.57545e+09	1.33907e+09	1.03357e+09	1.34633e+09	3.57734e+08	5.35748e+08	9.63956e+08	1.1871e+09	6.49517e+08	9.34609e+08	1.84384e+08	1.58204e+09	6.4794e+08	7.49499e+08	1.34381e+09
A	FALSE	Monobutyl phthalate	C12 H14 O4	Full match	Full match	No results	Partial match	0.17	222.089	223.097	16.739	1.56258e+09	23	2	89.8	55.8	7	27	4	DDA for preferred ion	[M+H]+1	196739	6.52333e+06	1.23989e+08	1.25371e+08	1.1753e+08	1.07533e+08	9.72581e+07	7.12414e+07	5.75001e+07	1.20802e+07	600347	6.15952e+06	1.65467e+06	3.0269e+07	1.10174e+07	1.25712e+07	1.74343e+07	2.28842e+06	9.04573e+07	1.52177e+08	7.7378e+08	1.56258e+09	6.87862e+07	1.09373e+08	2.58966e+08	5.8843e+07	9.36341e+07	1.82014e+07
A	FALSE		C19 H38 N2 O3	Full match	No results	No results	No results	-0.32	342.288	343.295	17.255	1.53744e+09	0	0			7	5	5	DDA for preferred ion	[M+H]+1	4.01665e+07	1.03935e+08	4.06722e+08	3.82811e+08	3.92247e+08	3.95978e+08	4.33921e+08	3.72206e+08	3.80418e+08	5.0277e+08	4.6557e+08	1.53744e+09	5.3148e+08	9.47117e+08	5.5073e+08	2.50233e+08	6.52164e+08	4.85125e+08	3.52916e+08	5.99745e+08	8.07485e+08	4.24328e+08	4.95329e+08	3.34967e+08	6.84729e+08	7.01552e+08	5.10166e+08	5.4437e+08
	FALSE		C19 H36 N4	Full match	No results	No results	No results	-4.76	320.292	321.3	15.422	1.52362e+09	0	0			7	26	4	DDA for preferred ion	[M+H]+1	21458.7	56787	2.63611e+08	2.424e+08	2.47289e+08	2.10795e+08	1.93783e+08	1.55113e+08	1.14376e+08	1.52362e+09	7.56839e+07	3.57468e+08	9.34059e+08	9.52738e+08	3.23439e+08	7.96917e+08	7.41164e+08	7.14853e+07	6.50963e+07	1.20457e+08	8.08628e+08	1.04824e+09	1.05941e+08	1.22959e+08	6.4633e+08	9.59771e+07	3.36095e+08	8.9071e+08
	FALSE		C3 H8 O7 P2	Full match	No results	No results	No results	1.84	217.975	218.982	7.418	1.48247e+09	0	0			7	22	7	DDA for preferred ion	[M+H]+1	1.63857e+06	1.21074e+06	3.95987e+08	3.51901e+08	4.06835e+08	3.13995e+08	2.89523e+08	2.38852e+08	2.2699e+08	1.26714e+08	7.6116e+07	8.64046e+07	7.54051e+07	1.48247e+09	4.01367e+08	7.33927e+07	4.95422e+07	7.49112e+07	4.27108e+07	6.86132e+07	8.35039e+07	2.0135e+07	4.56792e+07	8.01607e+07	1.27768e+08	1.54394e+07	1.55812e+08	2.10581e+08
A	FALSE		C8 H4 O3	Full match	No results	No results	No results	0.43	148.016	149.023	16.745	1.379e+09	0	0			7	7	5	DDA for preferred ion	[M+H]+1	2.2162e+06	1.04468e+07	1.46594e+08	1.46814e+08	1.44967e+08	1.49484e+08	1.52761e+08	1.39668e+08	1.2111e+08	1.51553e+07	5.69784e+06	9.07091e+06	3.17226e+07	4.36731e+07	2.32936e+07	1.66523e+07	2.12815e+07	8.79164e+06	4.20816e+08	6.31631e+08	1.36177e+09	1.379e+09	3.36143e+08	5.20305e+08	7.11234e+08	1.79972e+08	2.01205e+08	1.70163e+07
A	FALSE	DD9275000	C8 H8 N2	Full match	No results	No results	Full match	0.12	132.069	133.076	8.107	1.34713e+09	4	0			7	11	5	DDA for preferred ion	[M+H]+1	84704.9	4.46839e+06	2.66416e+08	2.43703e+08	2.53351e+08	2.50007e+08	2.04258e+08	2.07692e+08	2.05215e+08	517930	1.27312e+08	423464	533446	1.23134e+09	9.72214e+08	3.1131e+08	1.34713e+09	3.47976e+08	2.99854e+08	326784	1.18712e+08	3.56825e+08	2.76711e+08	1.74507e+08	5.15168e+08	440107	5.98749e+08	3.24962e+08
A	FALSE	octinoxate	C18 H26 O3	Full match	No results	No results	Full match	-0.05	290.188	291.195	20.489	1.33279e+09	5	0			7	4	4	DDA for preferred ion	[M+H]+1	515763	1.34687e+06	2.60863e+08	2.56325e+08	2.45028e+08	2.58597e+08	2.74882e+08	2.5985e+08	2.43603e+08	1.06896e+09	4.32434e+08	5.60932e+08	2.60559e+08	6.82261e+08	1.14835e+09	8.9457e+08	1.33279e+09	3.2995e+08	2.72376e+08	1.80037e+08	1.31123e+09	1.2489e+09	2.40497e+08	8.77544e+07	4.18021e+08	3.71792e+08	6.4727e+08	6.82855e+08
A	FALSE	Atagabalin	C10 H19 N O2	Full match	No results	No results	Full match	-0.58	185.141	186.149	10.252	1.15131e+09	1	0			5	5	4	DDA for preferred ion	[M+H]+1	1.12369e+06	1.18743e+07	7906.23	2.44651e+08	7457.19	2.25896e+08	2.42964e+08	2.38411e+08	2.19676e+08	1.19633e+06	833163	1.03925e+06	9.41596e+06	1.15131e+09	4.17801e+08	5.51303e+08	8.88753e+08	1.23338e+08	8.09643e+07	746719	1.12571e+06	3.37709e+06	1.11166e+08	3.66974e+08	3.07727e+08	1.25938e+06	2.57919e+08	1.33189e+08
A	FALSE		C11 H22 N2 O5	Full match	No results	No results	No results	0.02	262.153	263.16	16.486	1.1051e+09	0	0			7	17	9	DDA for preferred ion	[M+H]+1	667419	4.38997e+06	4.8219e+08	4.73872e+08	4.88622e+08	4.98765e+08	4.75534e+08	3.57162e+08	3.08204e+08	1.88594e+08	1.60259e+08	3.82996e+08	7.69644e+08	3.74548e+08	5.72899e+08	6.0178e+08	1.1051e+09	1.33479e+08	1.64515e+08	1.33517e+08	8.40879e+08	9.43903e+08	1.76841e+08	1.57328e+08	5.69127e+08	1.46095e+08	3.75798e+08	6.59789e+08
A	FALSE	2-Mercaptobenzothiazole	C7 H5 N S2	Full match	Full match	No results	Full match	0.19	166.986	167.994	15.588	1.09397e+09	1	1	99.4	98.5	7	14	13	DDA for preferred ion	[M+H]+1	58800.2	70631.1	8.29603e+07	1.07102e+08	1.07539e+08	8.91303e+07	1.25472e+08	1.01737e+08	1.13093e+08	322138	123206	209485	284705	273489	211375	1.09397e+09	272134	81439	100879	286601	332872	331052	142287	91961	194293	219984	284349	253825
	FALSE	2-[(2-chlorobenzyl)sulfanyl]-4,6-dimethylnicotinonitrile	C15 H13 Cl N2 S	No match	Invalid mass	No results	No results	131755	326.001	327.008	18.626	1.06142e+09	0	1	97.1	79.5	7	20	18	DDA for preferred ion	[M+H]+1	5.73576e+06	1.82354e+07	3.00282e+08	2.4604e+08	2.59517e+08	2.32711e+08	3.11828e+08	2.50817e+08	1.59537e+08	2.78819e+08	1.02267e+08	1.85426e+08	1.31527e+08	3.15366e+08	1.71909e+08	2.49578e+08	2.19088e+08	7.42942e+07	1.35208e+08	1.78264e+08	2.35797e+08	1.06142e+09	8.00877e+07	3.1727e+07	1.42952e+08	1.11017e+08	1.54505e+08	2.59251e+08
A	FALSE		C13 H15 N O2 S2	Full match	No results	No results	No results	-0.05	281.054	282.062	17.61	9.54528e+08	0	0			7	15	6	DDA for preferred ion	[M+H]+1	14757.2	402127	1.46159e+07	1.35979e+07	1.27442e+07	1.30065e+07	1.29099e+07	1.10596e+07	9.13786e+06	1.04929e+08	77791.8	157647	233245	148693	112716	9.54528e+08	121816	56302.8	56089.1	130900	179105	177182	86940.8	64820.1	121191	137561	98050.7	250523
A	FALSE	(2Z)-(2,6-Dihydroxy-3,4-dimethoxycyclohexylidene)acetonitrile	C10 H15 N O4	Full match	No results	No results	Full match	-0.45	213.1	214.107	14.836	9.40598e+08	5	0			7	26	9	DDA for preferred ion	[M+H]+1	181652	1.95491e+06	2.59126e+08	2.34678e+08	2.55303e+08	2.42351e+08	2.16118e+08	1.487e+08	1.20292e+08	1.87735e+08	1.18977e+08	2.95185e+08	2.5904e+08	9.40598e+08	3.9019e+08	5.63231e+08	7.73847e+08	1.03369e+08	9.38532e+07	4.06403e+07	1.61422e+08	5.38265e+08	2.00166e+08	1.77426e+08	4.53305e+08	1.29588e+08	2.60692e+08	6.25227e+08
A	FALSE	lycopsamine	C15 H25 N O5	Full match	No results	No results	Full match	-0.35	299.173	300.18	15.997	9.0801e+08	5	0			7	9	8	DDA for preferred ion	[M+H]+1	609976	2.21487e+06	2.19388e+08	2.09448e+08	2.08e+08	2.11628e+08	2.10925e+08	2.22858e+08	1.68638e+08	4.74878e+08	3.75105e+08	4.03578e+08	6.85236e+08	8.2199e+08	6.83609e+08	9.0801e+08	8.02449e+08	2.25634e+08	2.58846e+08	3.3727e+08	4.19211e+08	4.86708e+08	5.47421e+08	3.46087e+08	2.14998e+08	3.16549e+08	3.26226e+08	7.49647e+08
	FALSE		C6 H16 N3 O12 P3	Full match	No results	No results	No results	1.72	414.995	416.003	7.188	8.92363e+08	0	0			7	10	5	DDA for preferred ion	[M+H]+1	812131	8.20691e+06	8.92363e+08	8.55653e+08	8.04232e+08	8.62394e+08	7.82039e+08	6.76495e+08	6.9845e+08	1.25266e+06	618759	1.05881e+06	1.80412e+06	1.04315e+06	1.67671e+06	1.5769e+06	2.21577e+06	2.58309e+06	1.78457e+06	964994	5.61891e+06	2.80261e+06	532254	473596	936353	761405	3.30615e+06	1.64017e+06
A	FALSE	1-(3-Hydroxypropanoyl)-1,3,6,8-tetramethyl-1,2,4a,5,6,7,8,8a-octahydro-2-naphthalenecarboxylic acid	C18 H28 O4	Full match	No results	No results	Full match	-0.13	308.199	309.206	21.057	8.7159e+08	9	0			7	4	4	DDA for preferred ion	[M+H]+1	197070	855695	8.39461e+07	8.15978e+07	7.90108e+07	8.04691e+07	8.58612e+07	8.29123e+07	7.58081e+07	8.10167e+07	2.85293e+07	3.96205e+07	3.10137e+07	5.55315e+07	8.25526e+07	5.89137e+07	8.81943e+07	2.79751e+07	2.69333e+07	1.10248e+08	8.7159e+08	7.63973e+08	1.69317e+08	3.16035e+07	2.41618e+08	1.62644e+08	3.28258e+08	5.57092e+07
	FALSE	NP-004917	C15 H26 O3	No match	Invalid mass	No results	No match	86488.6	276.173	277.18	18.193	8.28418e+08	11	2	91.8	9.6	7	8	3	DDA for preferred ion	[M+H]+1	5.5731e+06	2.58329e+07	3.10337e+08	2.93409e+08	2.78939e+08	2.90081e+08	2.74799e+08	2.55035e+08	2.45759e+08	3.50362e+08	1.84877e+08	2.11477e+08	2.00934e+08	4.82168e+08	4.72661e+08	6.4143e+08	6.85675e+08	1.84461e+08	2.58184e+08	8.28418e+08	8.27615e+08	5.86851e+08	2.36855e+08	1.9538e+08	2.59451e+08	1.14718e+08	3.08084e+08	3.88543e+08
A	FALSE		C8 H17 N2 O2 P3 S2	Full match	No results	No results	No match	0.77	329.995	331.002	18.537	8.22114e+08	1	0			7	6	6	DDA for preferred ion	[M+H]+1	8.40663e+06	2.91218e+07	2.88231e+08	2.55647e+08	2.85068e+08	3.0661e+08	2.79006e+08	2.87797e+08	2.62715e+08	2.84242e+08	1.21062e+08	2.04578e+08	2.58192e+08	3.64908e+08	2.53546e+08	2.46661e+08	9.33736e+07	9.21659e+07	1.84386e+08	2.23739e+08	4.39041e+08	8.22114e+08	1.14514e+08	5.17189e+07	1.86958e+08	1.52094e+08	2.00895e+08	2.47657e+08
	FALSE			No results	No results	No results	No results		231.921	232.928	2.669	8.17511e+08	0	0			7	26	19	DDA for preferred ion	[M+H]+1	73250.2	820997	5.37379e+08	5.34234e+08	5.53245e+08	4.9798e+08	2.41104e+08	4.1649e+08	3.49813e+08	6.22825e+08	2.67724e+08	4.61465e+08	5.50095e+08	6.24842e+08	6.11737e+08	5.95572e+08	8.17511e+08	4.87252e+08	3.65677e+08	1.24032e+08	4.78296e+08	4.98736e+08	3.7479e+08	4.34578e+08	7.01742e+08	1.30557e+08	5.30433e+08	8.66281e+08
A	FALSE		C11 H13 O5 P	Full match	No results	No results	No results	-0.36	256.05	257.057	15.919	8.16177e+08	0	0			7	22	22	DDA for preferred ion	[M+H]+1	1.00885e+08	1.47389e+06	8.16177e+08	3.89844e+08	7.23075e+08	7.98321e+08	7.93932e+08	6.88919e+08	6.3191e+08	1.75202e+06	1.20505e+06	2.61069e+06	1.62474e+06	5.56528e+06	3.96984e+06	5.4953e+06	6.66868e+06	2e+06	1.12272e+06	656075	2.78826e+06	2.15556e+06	690523	808722	1.85683e+06	589758	1.77147e+06	2.53649e+06
	FALSE		C6 H9 N8 O11 P S	Full match	No results	No results	No results	1.59	431.986	432.993	7.104	8.02878e+08	0	0			7	8	7	DDA for preferred ion	[M+H]+1	216540	2.47605e+06	7.01856e+08	6.78055e+08	6.92386e+08	8.02878e+08	6.77234e+08	6.47638e+08	6.50459e+08	1.62024e+06	428574	1.19381e+06	1.94064e+06	1.12165e+06	1.05381e+06	1.35561e+06	1.19591e+06	639699	511838	1.09143e+06	1.37592e+06	1.93539e+06	625629	612571	1.21112e+06	950763	1.09085e+06	1.2025e+06
A	FALSE		C14 H23 N O6	Full match	No results	No results	No results	-0.27	301.152	302.16	19.322	7.79885e+08	0	0			7	12	6	DDA for preferred ion	[M+H]+1	195648	753120	2.24598e+08	2.16444e+08	2.21454e+08	2.15474e+08	2.19171e+08	1.88198e+08	1.5887e+08	7.46722e+08	1.68792e+08	3.96065e+08	6.59366e+08	7.79885e+08	4.63711e+08	6.43049e+08	6.3202e+08	1.01977e+08	1.24993e+08	1.38924e+08	5.359e+08	6.36505e+08	2.21242e+08	5.60283e+07	5.22939e+08	1.33648e+08	2.76684e+08	6.43082e+08
A	FALSE		C17 H26 Cl3 N8 O5 P S3	Full match	No results	No results	No results	-0.53	653.999	655.006	18.535	7.05024e+08	0	0			7	8	8	DDA for preferred ion	[M+H]+1	111866	293509	8.62564e+07	7.92621e+07	7.73045e+07	9.2302e+07	9.34315e+07	8.85097e+07	7.748e+07	1.57968e+08	3.57581e+07	3.81709e+07	8.34409e+07	1.48395e+08	9.27034e+07	1.53308e+08	6.02791e+07	1.61896e+07	5.65212e+07	1.03692e+08	2.79931e+08	7.05024e+08	2.9314e+07	4.81466e+06	5.95167e+07	4.91211e+07	5.41691e+07	8.23731e+07
A	FALSE	2-Hydroxybenzothiazole	C7 H5 N O S	Full match	Full match	No results	Partial match	-0.72	151.009	152.016	14.34	6.94858e+08	2	2	98.9	95.9	7	20	7	DDA for preferred ion	[M+H]+1	1.34483e+07	1.02349e+08	2.30398e+08	2.26314e+08	2.29522e+08	2.15623e+08	1.97109e+08	1.7439e+08	1.22368e+08	4.71152e+08	7.25662e+06	1.22276e+07	5.01113e+06	5.36352e+07	2.30903e+07	6.94858e+08	2.21806e+07	2.1889e+06	4.54964e+06	3.89179e+06	1.42137e+07	9.42906e+06	8.86109e+06	4.74246e+06	7.37096e+06	1.59585e+06	6.4447e+07	3.5074e+07
A	FALSE	Valyl-4-hydroxyproline	C10 H18 N2 O4	Full match	No results	No results	Full match	-0.3	230.127	231.134	14.836	6.90951e+08	2	0			7	26	10	DDA for preferred ion	[M+H]+1	159562	343175	2.21056e+08	2.19338e+08	2.48012e+08	2.11717e+08	1.79021e+08	1.59461e+08	9.74885e+07	3.52858e+07	9.22375e+07	9.64449e+07	4.9382e+07	6.90951e+08	3.0386e+08	3.07244e+08	4.10792e+08	8.426e+07	8.27635e+07	6.72629e+06	2.8989e+08	7.9614e+07	1.40376e+08	1.09789e+08	3.77387e+08	7.26868e+07	1.94903e+08	3.41703e+08
A	FALSE		C8 H4 O3	Full match	No results	No results	No results	0.35	148.016	149.023	16.888	6.58438e+08	0	0			7	8	6	DDA for preferred ion	[M+H]+1	8.4772e+06	1.3183e+07	7.54512e+07	7.47302e+07	6.70958e+07	7.82822e+07	7.64296e+07	6.94128e+07	6.35352e+07	1.22414e+07	7.33689e+06	2.2368e+07	4.60395e+06	3.50683e+07	2.00413e+07	2.19886e+07	1.87345e+07	1.0676e+07	1.76464e+08	4.03477e+07	6.44797e+08	6.58438e+08	1.03933e+08	2.25974e+08	5.87821e+07	7.97827e+07	7.53078e+07	1.88614e+07
A	FALSE	1-Methyl-1-benzylidene-acetone	C11 H12 O	Full match	No results	No results	Full match	0.06	160.089	161.096	21.549	6.41253e+08	3	0			7	4	4	DDA for preferred ion	[M+H]+1	1.98335e+06	9.53804e+06	2.50336e+08	2.36649e+08	2.28272e+08	2.43566e+08	2.48868e+08	2.40756e+08	2.29948e+08	5.55898e+08	2.28835e+08	2.89858e+08	6.41253e+08	5.71936e+08	1.68658e+08	4.05698e+08	5.12609e+08	1.31343e+08	1.46962e+08	2.80401e+08	5.30092e+08	4.48434e+08	2.46255e+08	6.03505e+07	5.27288e+08	2.10393e+08	3.24132e+08	4.06902e+08
	FALSE		C2 H N6 O3 P3	Full match	No results	No results	No results	-2.92	249.932	250.939	2.678	5.58184e+08	0	0			7	27	3	DDA for preferred ion	[M+H]+1	89802.7	1.05234e+06	3.9266e+08	3.95075e+08	4.09414e+08	3.49826e+08	2.89135e+08	2.39926e+08	1.82457e+08	3.17061e+08	9.63918e+07	1.92258e+08	2.79147e+08	5.31949e+08	3.07565e+08	3.8425e+08	5.58184e+08	2.04635e+08	1.47824e+08	4.53606e+07	2.79677e+08	3.6769e+08	5.58605e+07	1.6515e+08	3.00882e+08	1.22117e+08	2.66227e+08	5.68831e+08
A	FALSE	(1R,4aS)-7-(2-Hydroxypropan-2-yl)-1,4a-dimethyl-9-oxo-3,4,10,10a-tetrahydro-2H-phenanthrene-1-carboxylic acid	C20 H26 O4	Full match	Full match	No results	Partial match	-0.37	330.183	331.19	16.917	5.52268e+08	8	4	95.2	9.8	7	5	4	DDA for preferred ion	[M+H]+1	2.42917e+06	6.87876e+06	1.98274e+07	1.85287e+07	1.73698e+07	1.87194e+07	1.86864e+07	1.82139e+07	1.67879e+07	8.14473e+06	5.03878e+06	4.53776e+06	3.59473e+06	1.11044e+07	4.51556e+07	1.56214e+07	7.45424e+06	5.75943e+06	1.58119e+07	5.57097e+06	5.04417e+06	5.81305e+06	6.57611e+06	4.11775e+06	6.97855e+06	2.90292e+06	5.52268e+08	7.49271e+06
A	FALSE	(3S)-3-(Pentanoyloxy)-4-(trimethylammonio)butanoate	C12 H23 N O4	Full match	No results	No results	Full match	0.11	245.163	246.17	18.751	5.44106e+08	4	0			7	18	8	DDA for preferred ion	[M+H]+1	27432.7	239556	1.07237e+07	9.4877e+06	1.05739e+07	9.57097e+06	1.00354e+07	7.57108e+06	6.37455e+06	1.44248e+08	122053	180102	218187	224616	183741	5.44106e+08	163108	104602	98162.6	160841	215104	188317	125899	109374	189260	246515	128782	309657
A	FALSE	(1E)-5-(2-Hydroxy-2-propanyl)-2-methyl-8-methylene-7-oxo-1-cyclodecen-1-yl acetate	C17 H26 O4	Full match	No results	No results	Full match	-0.04	294.183	295.19	19.087	5.30958e+08	8	0			7	6	6	DDA for preferred ion	[M+H]+1	1.03689e+06	9.65612e+06	1.68387e+08	1.65969e+08	1.71847e+08	1.72486e+08	1.83024e+08	1.65468e+08	1.47236e+08	1.89388e+08	1.40498e+08	1.48742e+08	1.61306e+08	3.95673e+08	3.13587e+08	4.36027e+08	5.24107e+08	1.58885e+08	1.28708e+08	1.82136e+08	4.65289e+08	5.30958e+08	1.76875e+08	2.11744e+08	2.51417e+08	8.73043e+07	2.53248e+08	1.9785e+08
A	FALSE		C14 H26 N2 O6	Full match	No results	No results	No results	-0.34	318.179	319.186	19.321	5.24781e+08	0	0			7	18	9	DDA for preferred ion	[M+H]+1	140578	2.00829e+06	2.65761e+08	2.61573e+08	2.83085e+08	2.60316e+08	2.61711e+08	2.0191e+08	1.58869e+08	3.47822e+08	6.24874e+07	2.04868e+08	3.54496e+08	5.24781e+08	3.00386e+08	2.23726e+08	4.53571e+08	7.0722e+07	6.3262e+07	5.23203e+07	3.96604e+08	5.00191e+08	8.41237e+07	3.66964e+07	2.6556e+08	6.95409e+07	1.99056e+08	4.4386e+08
A	FALSE	tetrahomomethionine	C9 H19 N O2 S	Full match	No results	No results	Full match	0.79	205.114	206.121	17.92	5.0591e+08	2	0			7	8	5	DDA for preferred ion	[M+H]+1	222178	691700	1.34588e+07	1.33353e+07	1.30671e+07	1.38428e+07	1.32893e+07	1.24198e+07	1.06021e+07	5.0591e+08	738984	1.43892e+06	2.52058e+06	1.42334e+06	998003	3.91248e+08	1.11791e+06	470389	555341	1.1096e+06	2.35785e+06	2.51395e+06	838380	584853	1.29043e+06	1.22045e+06	973240	1.44779e+06
A	FALSE	5-(1,3-Benzodioxol-5-yl)pentanoic acid	C12 H14 O4	Full match	No results	No results	Full match	0.01	222.089	223.096	16.892	4.83243e+08	23	0			7	24	6	DDA for preferred ion	[M+H]+1	312874	5.76501e+06	5.60217e+07	5.39121e+07	5.57388e+07	5.07676e+07	4.67573e+07	3.4263e+07	2.83795e+07	1.41443e+06	347079	2.38295e+06	1.17155e+06	2.02045e+07	8.39e+06	1.28014e+07	1.16935e+07	1.95029e+06	2.96875e+07	1.50448e+07	3.4247e+08	4.83243e+08	1.25801e+07	4.65899e+07	7.0487e+07	3.60877e+07	4.78667e+07	7.688e+06
	FALSE	delta-guanidinovaleric acid	C6 H13 N3 O2	Full match	No results	No results	Full match	1.2	159.101	160.108	7.588	4.72976e+08	1	0			7	16	15	DDA for preferred ion	[M+H]+1	27271.1	134890	1.57762e+08	1.40098e+08	1.24303e+08	1.60615e+08	1.61254e+08	1.48825e+08	1.00947e+08	3.83454e+08	7.12155e+07	3.13735e+08	4.72976e+08	3.05362e+08	1.53225e+08	1.42415e+08	1.7047e+08	4.60546e+07	3.40086e+07	1.41157e+06	4.4202e+08	2.91167e+07	3.61905e+07	1.39696e+07	3.24306e+07	2.47311e+08	7.53839e+06	1.73384e+08
A	FALSE	Sedanolide	C12 H18 O2	Full match	No results	No results	Full match	0.17	194.131	195.138	15.408	4.62716e+08	21	0			7	13	12	DDA for preferred ion	[M+H]+1	677437	1.89515e+07	9.53713e+07	8.33624e+07	8.86301e+07	8.967e+07	6.27199e+07	9.0975e+07	7.6463e+07	4.62716e+08	1.43886e+08	2.21873e+08	3.47533e+08	3.98012e+08	2.07105e+08	2.02069e+08	2.13782e+08	5.71501e+07	6.58276e+07	1.52745e+08	3.23912e+08	1.56397e+08	1.36556e+08	1.14368e+08	3.10054e+08	4.98572e+07	1.32366e+08	2.31344e+08
	FALSE	methyl 4-[2-(aminocarbonyl)carbohydrazonoyl]-1-methyl-1H-pyrrole-2-carboxylate	C9 H12 N4 O3	No match	Invalid mass	No results	No results	98087.9	246.072	247.079	19.403	4.4221e+08	0	2	73.9	8.7	7	11	11	DDA for preferred ion	[M+H]+1	175322	656051	6.65763e+07	6.03775e+07	7.6388e+07	7.93549e+07	8.22897e+07	7.49747e+07	6.57759e+07	6.58805e+07	4.30286e+07	8.96266e+07	6.65359e+07	7.65002e+07	3.92637e+07	5.03854e+07	4.88367e+07	4.01677e+07	1.14642e+08	1.99126e+08	3.90474e+08	4.4221e+08	2.47405e+08	7.88199e+07	3.38773e+08	7.30888e+07	3.10424e+08	5.0012e+07
A	FALSE	3-amino-5-(thien-2-yl)thiophene-2-carboxamide	C10 H9 N O S2	Full match	Full match	No results	No results	0.43	223.013	224.02	17.708	4.39671e+08	0	1	78.2	8.9	7	19	17	DDA for preferred ion	[M+H]+1	104089	490991	5.65266e+06	5.69762e+06	5.35699e+06	3.29039e+06	5.77895e+06	5.21419e+06	4.18924e+06	6.62898e+07	115588	267869	277927	215437	174673	4.39671e+08	191109	76242.8	102081	148994	223215	207126	163262	78676.5	218983	158749	122575	218993
	FALSE	1-(3-ethyl-2,4-dihydroxy-6-methoxyphenyl)butan-1-one	C13 H18 O4	No match	Invalid mass	No results	No match	-75635.9	220.11	221.117	20.649	4.29996e+08	14	1	87.8	9.4	7	9	8	DDA for preferred ion	[M+H]+1	840433	2.7248e+06	8.64703e+07	7.54306e+07	8.77293e+07	9.33825e+07	9.94687e+07	9.3511e+07	8.62526e+07	1.00198e+08	4.96539e+07	7.62571e+07	1.01861e+08	1.04126e+08	7.31743e+07	7.30146e+07	8.48272e+07	1.98425e+07	2.88357e+07	1.05531e+07	1.60308e+08	2.06554e+08	2.71556e+08	7.22554e+07	4.29996e+08	1.24277e+08	2.20963e+08	7.19337e+07
A	FALSE	3,5-di-tert-Butyl-4-hydroxybenzoic acid	C15 H22 O3	Full match	Full match	Partial match	Partial match	0.13	250.157	251.164	19.386	4.24931e+08	35	5	97.1	9.9	7	8	5	DDA for preferred ion	[M+H]+1	1.28977e+06	9.31062e+06	1.37985e+08	1.19701e+08	1.38104e+08	1.29386e+08	1.29048e+08	1.20927e+08	1.09557e+08	2.97089e+08	1.77754e+08	2.52536e+08	2.04648e+08	3.33673e+08	3.82762e+08	3.75201e+08	4.24931e+08	1.84401e+08	1.91099e+08	1.77664e+08	3.24996e+08	3.8596e+08	1.88991e+08	1.81751e+08	2.87119e+08	9.99454e+07	2.88352e+08	3.23469e+08
	FALSE	NP-020292	C12 H12 N2 O3	No match	Invalid mass	No results	No results	94725.1	254.069	255.076	14.84	4.21241e+08	0	4	87.6	9.4	7	13	8	DDA for preferred ion	[M+H]+1	20794.9	72886.2	6.6054e+07	8.018e+07	8.1784e+07	7.05866e+07	7.32332e+07	6.33376e+07	5.61621e+07	1.67862e+07	7.53866e+07	2.26251e+07	2.2312e+06	1.36661e+08	1.27996e+08	2.30889e+08	2.68561e+08	413310	2.71238e+08	1.89771e+07	2.47011e+08	6.0277e+07	3.66265e+07	1.22578e+08	6.76246e+07	168972	4.21241e+08	1.40129e+08
	FALSE	Sparfloxacin	C19 H22 F2 N4 O3	No match	Invalid mass	No results	No results	-17.1	392.159	393.167	20.454	4.19362e+08	0	4	89.9	9.5	7	18	14	DDA for preferred ion	[M+H]+1	5.43496e+06	1.41794e+07	3.49827e+07	4.47111e+07	2.88129e+07	2.89653e+07	2.94021e+07	3.00223e+07	2.84687e+07	1.6388e+08	182213	141392	338707	320609	423440	4.19362e+08	442363	165117	128882	162404	606808	601183	126799	269689	230996	528584	271040	419528
A	FALSE	(2E,4E,7E)-2,4,7-Decatrienoic acid	C10 H14 O2	Full match	No results	No results	Full match	-0.4	166.099	167.107	14.764	4.1673e+08	47	0			7	27	17	DDA for preferred ion	[M+H]+1	2.6127e+06	1.581e+07	8.92074e+07	9.96378e+07	1.15489e+08	6.98774e+07	9.89684e+07	5.98606e+07	5.4317e+07	1.60069e+08	9.87837e+07	2.37803e+08	3.61696e+08	3.18815e+08	1.82878e+08	2.29427e+08	3.15706e+08	6.83214e+07	7.39239e+07	1.34648e+08	3.22416e+08	4.1673e+08	1.61139e+08	1.47632e+08	2.53748e+08	1.11325e+08	1.27032e+08	3.2686e+08
A	FALSE	2,2,6,6-Tetramethyl-1-piperidinol (TEMPO)	C9 H19 N O	Full match	Full match	No results	No results	0.34	157.147	158.154	16.983	4.15358e+08	0	2	94.1	9.7	7	26	10	DDA for preferred ion	[M+H]+1	1.31488e+06	6.47953e+06	6.93076e+07	6.69934e+07	6.70102e+07	6.76674e+07	5.91209e+07	4.58754e+07	2.96714e+07	4.15358e+08	1.10629e+07	1.44449e+07	3.55664e+07	2.90002e+07	2.46654e+07	7.24402e+07	2.45126e+07	7.63848e+06	1.36909e+07	3.82765e+07	6.08951e+07	7.35867e+07	3.94371e+07	2.50822e+07	7.87636e+07	1.43664e+07	2.52143e+07	4.29332e+07
A	FALSE	Diethyl phthalate	C12 H14 O4	Full match	Full match	No results	Full match	0.27	222.089	223.097	18.04	4.13861e+08	23	2	96.5	9.8	7	29	6	DDA for preferred ion	[M+H]+1	989168	3.60209e+07	1.11119e+08	9.59307e+07	1.00276e+08	8.9047e+07	8.01575e+07	5.90873e+07	4.37788e+07	2.17388e+08	1.39761e+07	5.9948e+07	1.6056e+08	1.37788e+08	5.16119e+07	4.23591e+07	4.46261e+07	7.19897e+06	6.37058e+06	1.62397e+07	2.52528e+08	4.13861e+08	2.6616e+07	3.30547e+06	5.72559e+07	3.41819e+07	7.58644e+07	1.02418e+08
A	FALSE		C14 H22 O4	Full match	No results	No results	No results	-0.02	254.152	255.159	17.419	4.07882e+08	0	0			7	7	6	DDA for preferred ion	[M+H]+1	2.77103e+06	1.97125e+07	1.51571e+08	1.37718e+08	1.46207e+08	1.48884e+08	1.49049e+08	1.39643e+08	1.21001e+08	2.27974e+08	1.11524e+08	1.42477e+08	1.69371e+08	3.34705e+08	2.63965e+08	4.07882e+08	3.93176e+08	1.08655e+08	1.09522e+08	1.16712e+08	2.46059e+08	2.46924e+08	1.14446e+08	1.25522e+08	1.95551e+08	5.8575e+07	2.11338e+08	2.4452e+08
A	FALSE		C15 H23 N O6	Full match	No results	No results	No results	-0.48	313.152	314.16	15.881	4.04883e+08	0	0			7	3	3	DDA for preferred ion	[M+H]+1	18270.2	57547	9.35782e+07	9.23019e+07	8.96605e+07	9.14288e+07	9.72156e+07	9.61928e+07	8.92706e+07	3.19174e+08	2.09848e+08	1.71559e+08	2.17041e+08	3.7307e+08	3.15331e+08	3.89424e+08	4.04883e+08	1.32172e+08	1.73813e+08	2.149e+08	2.26613e+08	2.42139e+08	3.3186e+08	1.88677e+08	3.25501e+08	1.23336e+08	2.53672e+08	3.13269e+08
A	FALSE		C8 H4 O3	Full match	No results	No results	No results	0.45	148.016	149.023	18.042	3.99983e+08	0	0			7	7	7	DDA for preferred ion	[M+H]+1	8.35993e+06	3.89649e+07	1.00863e+08	8.76755e+07	9.63604e+07	1.00205e+08	1.05933e+08	9.83428e+07	8.62751e+07	3.96983e+08	7.83135e+07	1.54715e+08	3.07405e+08	1.79709e+08	1.02422e+08	5.83372e+07	5.07989e+07	2.48804e+07	3.28198e+07	6.85029e+07	3.99248e+08	3.99983e+08	1.32284e+08	1.74881e+07	1.31912e+08	1.14059e+08	1.68822e+08	1.05028e+08
A	FALSE		C9 H19 N S	Full match	No results	No results	No results	0.84	173.124	174.131	19.632	3.97985e+08	0	0			7	16	13	DDA for preferred ion	[M+H]+1	12027.4	44548.3	1.36099e+07	1.02448e+07	1.50082e+07	1.39116e+07	1.30253e+07	1.15232e+07	9.46629e+06	3.97985e+08	47254.5	67721.9	84546.5	80276	64571	3.06821e+08	77290.5	27924.9	35038	88615.7	84372.9	79527.2	50764.8	40200.4	73921.2	78182.5	55940.3	91813.8
	FALSE			No results	No results	No results	No results		213.91	214.918	2.68	3.84912e+08	0	0			7	13	12	DDA for preferred ion	[M+H]+1	76676.2	867319	1.39728e+08	1.99592e+08	2.0075e+08	1.95359e+08	1.83413e+08	2.11513e+08	2.05929e+08	3.26574e+08	2.53524e+08	3.20866e+08	2.643e+08	2.75544e+08	3.47501e+08	2.34957e+08	3.07981e+08	3.84912e+08	2.28969e+08	1.11317e+08	1.83477e+08	1.64937e+08	3.51844e+08	2.75431e+08	3.09103e+08	2.38102e+08	3.81516e+08	2.71015e+08
	FALSE	NP-001134	C16 H22 N4 O2	Not the top hit	Full match	No results	Partial match	-3.22	302.173	303.181	22.042	3.80418e+08	2	1	68.9	8.4	7	4	3	DDA for preferred ion	[M+H]+1	6.46346e+06	9.74794e+06	1.15704e+08	1.12675e+08	1.11133e+08	1.07807e+08	1.19857e+08	1.17179e+08	1.14064e+08	2.84981e+08	2.30074e+08	2.58775e+08	2.31724e+08	3.27744e+08	3.3437e+08	3.24961e+08	3.80418e+08	1.39904e+08	1.6232e+08	1.73799e+08	2.49624e+08	2.37932e+08	1.78553e+08	7.63114e+07	2.83953e+08	1.34132e+08	2.26705e+08	2.80201e+08
	FALSE	N1-(4-{[(ethylamino)carbothioyl]amino}phenyl)-2-hydroxybenzamide	C16 H17 N3 O2 S	No match	Invalid mass	No results	No match	69743.2	337.081	338.088	18.168	3.78753e+08	3	3	85.8	9.3	7	13	13	DDA for preferred ion	[M+H]+1	1.33199e+06	6.32438e+06	9.98494e+06	8.98355e+06	8.79213e+06	1.20844e+07	1.1439e+07	8.77425e+06	9.70848e+06	7.56309e+07	197278	345581	494281	418340	407809	3.78753e+08	416618	163660	185235	732776	734627	634980	232903	312787	444494	351504	315112	416205
A	FALSE		C16 H28 N2 O8	Full match	No results	No results	No match	-0.28	376.184	377.192	19.348	3.7833e+08	1	0			7	9	7	DDA for preferred ion	[M+H]+1	17597.7	308181	1.73721e+08	1.61921e+08	1.76609e+08	1.68168e+08	1.78739e+08	1.60349e+08	1.346e+08	2.33824e+08	1.5591e+08	2.39597e+08	2.10727e+08	3.75253e+08	3.29093e+08	2.56299e+08	3.7833e+08	1.2861e+08	1.70444e+08	1.19115e+08	2.8222e+08	3.0922e+08	1.54332e+08	5.83699e+07	2.32086e+08	7.89521e+07	2.26515e+08	2.63295e+08
A	FALSE		C16 H34 Br Cl4 N8 P S2	Full match	No results	No results	No results	-0.85	652.002	653.009	18.535	3.77576e+08	0	0			7	8	8	DDA for preferred ion	[M+H]+1	56280.8	146886	4.44215e+07	4.05736e+07	4.09819e+07	4.79052e+07	4.80177e+07	4.59616e+07	4.00875e+07	8.48871e+07	1.83589e+07	3.98123e+07	4.30789e+07	7.46597e+07	4.69009e+07	8.18176e+07	3.00806e+07	8.15743e+06	2.83175e+07	5.28327e+07	1.46672e+08	3.77576e+08	1.4226e+07	2.38255e+06	3.15055e+07	2.58799e+07	2.77944e+07	4.25898e+07
A	FALSE	DH3325000	C7 H6 O2 S	Full match	No results	No results	Full match	-0.1	154.009	155.016	15.934	3.68572e+08	2	0			7	5	4	DDA for preferred ion	[M+H]+1	459499	710285	5.39688e+07	5.15852e+07	5.01733e+07	5.43099e+07	5.42954e+07	5.18483e+07	4.75751e+07	3.47861e+07	6.68788e+07	4.82457e+07	1.79573e+07	1.79618e+07	1.04952e+07	1.12179e+07	2.79639e+06	2.98641e+07	5.60937e+07	2.70002e+08	2.27907e+08	2.80057e+08	3.68572e+08	2.36238e+08	2.79166e+08	1.39845e+08	2.42461e+08	1.87496e+07
A	FALSE	Tris(2-butoxyethyl) phosphate	C18 H39 O7 P	Not the top hit	Full match	No results	Full match	0.2	398.243	399.251	21.462	3.6784e+08	1	2	96.8	88	7	4	4	DDA for preferred ion	[M+H]+1	601412	1.50708e+06	1.4108e+07	1.24309e+07	1.27147e+07	1.32782e+07	1.31896e+07	1.3087e+07	1.30695e+07	3.6784e+08	5.33114e+06	5.78361e+06	4.00429e+06	5.71442e+07	4.6672e+06	6.06281e+06	7.62098e+06	3.55452e+06	3.28593e+06	7.54906e+06	5.98409e+06	1.64004e+07	4.60984e+06	2.31785e+06	9.59314e+06	2.01723e+06	3.82226e+06	5.81384e+06
A	FALSE		C26 H50 N2 O6	Full match	No results	No results	No results	-0.08	486.367	487.374	16.101	3.64167e+08	0	0			7	20	7	DDA for preferred ion	[M+H]+1	2.67709e+06	9.03512e+07	3.16861e+08	2.88983e+08	2.84735e+08	2.47053e+08	2.70885e+08	2.06011e+08	1.70434e+08	2.22885e+08	3.94693e+07	1.15777e+08	1.34496e+08	3.64167e+08	2.14574e+08	3.22193e+08	2.93304e+08	7.34411e+07	4.60779e+07	7.24182e+07	2.70811e+08	2.78138e+08	4.06835e+07	3.65187e+07	1.66194e+08	9.89583e+07	4.4044e+07	3.02575e+08
	FALSE	7-(2-hydroxypropan-2-yl)-1,4a-dimethyl-1,2,3,4,4a,9,10,10a-octahydrophenanthrene-1-carboxylic acid	C20 H28 O3	No match	Invalid mass	No results	No match	-56959	298.193	299.2	18.505	3.62029e+08	9	3	95.4	9.8	7	7	6	DDA for preferred ion	[M+H]+1	2.81095e+06	1.11842e+07	1.20583e+07	1.05071e+07	1.09569e+07	1.09801e+07	1.18769e+07	1.08841e+07	9.64103e+06	4.58957e+06	2.93644e+06	3.82125e+06	1.13432e+06	8.90945e+06	1.64202e+07	1.06743e+07	6.37683e+06	6.36327e+06	1.21323e+07	3.70352e+06	4.64031e+06	3.66032e+06	4.00928e+06	4.47004e+06	5.53165e+06	2.81312e+06	3.62029e+08	6.41725e+06
A	FALSE		C13 H21 N O6	Full match	No results	No results	No results	-0.24	287.137	288.144	17.32	3.48656e+08	0	0			7	10	6	DDA for preferred ion	[M+H]+1	15051.4	87697.1	8.19144e+07	7.59624e+07	7.82704e+07	7.4551e+07	7.96417e+07	7.10408e+07	5.85336e+07	1.90677e+08	6.76153e+07	1.19519e+08	1.25502e+08	2.78397e+08	2.41944e+08	2.89271e+08	3.48656e+08	8.48194e+07	7.24712e+07	6.58481e+07	1.8461e+08	2.67912e+08	7.82299e+07	6.57193e+07	1.48297e+08	3.14412e+07	1.36447e+08	2.15156e+08
	FALSE		C26 H48 N2 O6	Full match	No results	No results	No results	1.09	484.352	485.359	7.906	3.48153e+08	0	0			5	22	22	DDA for preferred ion	[M+H]+1	276003	2.28529e+06	2.16661e+07	2.81031e+07	2.39542e+07	1.73048e+07	1.6357e+07	2.306e+07	2.30286e+07	1.52177e+08	3.00824e+08	3.48153e+08	3.16094e+08	1.55877e+08	1.32169e+08	1.52028e+07	3.65832e+07	3.30252e+07	2.77619e+07	81155.9	1.73375e+08	1.35519e+08	5.32667e+07	1.02865e+08	2.0735e+08	8.3951e+07	2.83511e+07	1.57896e+08
A	FALSE	DL-carvone	C10 H14 O	Full match	No results	Partial match	Full match	0.24	150.105	151.112	16.92	3.46198e+08	43	0			7	25	15	DDA for preferred ion	[M+H]+1	861555	6.33044e+06	7.48901e+07	7.25676e+07	7.25515e+07	7.54639e+07	7.27525e+07	5.4067e+07	3.26608e+07	1.32761e+08	2.0585e+07	7.20422e+07	3.46198e+08	1.50978e+08	5.20789e+07	3.74594e+07	6.46848e+07	1.94183e+07	2.18613e+07	6.37294e+07	2.70358e+08	3.45159e+08	3.21376e+07	2.53474e+07	8.24025e+07	3.0237e+07	6.84623e+07	1.46169e+08
A	FALSE	7α-Hydroxytestosterone	C19 H28 O3	Full match	Full match	Partial match	Not the top hit	-0.06	304.204	305.211	21.303	3.42784e+08	29	2	81.9	9.1	7	4	4	DDA for preferred ion	[M+H]+1	105396	445778	3.7301e+07	3.41375e+07	3.48258e+07	3.55989e+07	3.84177e+07	3.75254e+07	3.54554e+07	1.15728e+08	5.55744e+07	6.6886e+07	2.97399e+07	8.71071e+07	1.66375e+08	1.14935e+08	1.80711e+08	5.36087e+07	4.19672e+07	1.78778e+08	3.42784e+08	3.29239e+08	3.19986e+07	6.96651e+06	5.4069e+07	4.47946e+07	1.00361e+08	8.68039e+07
	FALSE		C5 H5 N6 O4 P3	Full match	No results	No results	No results	-2.96	305.958	306.965	2.736	3.34527e+08	0	0			7	17	2	DDA for preferred ion	[M+H]+1	45246.4	941829	3.31013e+08	3.25944e+08	3.34527e+08	3.00654e+08	2.62666e+08	2.41881e+08	2.09772e+08	4.15206e+07	1.34983e+07	5.0528e+07	1.04893e+06	2.72468e+07	3.41121e+07	1.95397e+07	5.03708e+07	2.96115e+07	3.31999e+07	1.62368e+07	1.44043e+08	1.33334e+08	3.886e+06	1.86247e+06	1.10758e+07	2.56021e+07	9.80501e+07	5.18177e+07
	FALSE		C7 H6 N8 O4 S2	Full match	No results	No results	No match	-2	329.995	331.002	18.625	3.30472e+08	1	0			7	19	17	DDA for preferred ion	[M+H]+1	1.82707e+06	6.0077e+06	9.15344e+07	7.57626e+07	8.10264e+07	7.40771e+07	9.67911e+07	7.75276e+07	4.95569e+07	8.59858e+07	3.20243e+07	5.50122e+07	4.11187e+07	9.98709e+07	5.27263e+07	7.79458e+07	6.65011e+07	2.28411e+07	3.68522e+07	5.65841e+07	7.29076e+07	3.30472e+08	2.40141e+07	1.02014e+07	4.30708e+07	3.43904e+07	4.80105e+07	7.86397e+07
A	FALSE		C7 H5 N O S2	Full match	No results	No results	No results	0.17	182.981	183.989	15.584	3.26047e+08	0	0			7	16	7	DDA for preferred ion	[M+H]+1	1.74866e+06	6.52071e+07	1.14489e+08	1.05993e+08	1.06251e+08	1.04533e+08	8.5191e+07	9.22125e+07	6.97337e+07	192475	93362.4	142883	365553	207243	160175	3.26047e+08	173109	61712.5	76443.9	185692	252242	250863	107822	69685.9	147231	137757	215473	239008
A	FALSE		C26 H48 N2 O6	Full match	No results	No results	No results	0.68	484.352	485.359	7.95	3.25454e+08	0	0			7	19	18	DDA for preferred ion	[M+H]+1	124366	908795	2.33879e+07	2.81031e+07	2.62735e+07	1.76224e+07	1.6357e+07	2.31151e+07	2.31347e+07	2.52773e+08	9.78871e+06	2.54722e+08	3.25454e+08	1.50363e+08	6.57765e+07	1.52028e+07	3.96294e+07	3.30252e+07	5.29456e+06	58525.9	1.40159e+07	2.17061e+07	2.03017e+08	2.10286e+07	1.3918e+08	8.3951e+07	4.74057e+06	7.45015e+07
A	FALSE	N1-ethyl-4-methylbenzene-1-sulfonamide	C9 H13 N O2 S	Full match	Full match	No results	Partial match	0.08	199.067	200.074	16.172	3.25235e+08	1	1	97.4	95.8	6	11	11	DDA for preferred ion	[M+H]+1	36076.3	513528	5.35959e+07	4.10372e+07	5.54891e+07	4.29488e+07	5.42472e+07	5.43961e+07	4.79127e+07	4.1442e+07	6.82935e+06	3.50504e+07	2.58736e+06	1.34017e+07	3.51725e+06	7.62163e+06	7.51755e+06	4.1446e+06	1.27015e+07	4.15838e+07	1.12445e+08	3.25235e+08	5.76249e+07	3.79319e+07	1.36245e+08	4.12669e+07	1.12025e+08	7.50746e+06
A	FALSE		C16 H33 N O2	Full match	No results	No results	No results	0.04	271.251	272.258	22.059	3.23507e+08	0	0			7	12	12	DDA for preferred ion	[M+H]+1	231360	741751	7.81235e+07	5.29993e+07	6.95834e+07	6.25266e+07	7.09561e+07	6.87531e+07	6.80167e+07	1.11304e+08	9.58428e+07	1.27599e+08	1.03195e+08	3.23507e+08	2.88086e+08	1.37264e+08	1.51566e+08	6.21832e+07	5.65755e+07	9.45146e+07	1.40464e+08	1.1851e+08	1.08234e+08	2.80731e+07	1.24786e+08	6.59713e+07	9.34866e+07	1.22938e+08
	FALSE		C11 H22 O S2	Full match	No results	No results	No match	-1.72	234.111	235.118	18.151	3.20233e+08	1	0			7	13	5	DDA for preferred ion	[M+H]+1	87493.8	1.11423e+06	7.67483e+07	7.21894e+07	7.27056e+07	7.43436e+07	7.001e+07	6.12053e+07	5.21695e+07	2.21195e+08	6.28572e+07	1.16136e+08	1.22899e+08	1.78406e+08	1.45451e+08	1.3345e+08	1.96404e+08	1.64549e+07	5.71331e+07	4.70407e+07	1.82595e+08	1.5952e+08	4.84416e+07	2.0716e+08	3.20233e+08	3.96768e+07	9.11495e+07	1.74362e+08
A	FALSE		C14 H25 N O4	Full match	No results	No results	No results	-0.4	271.178	272.186	15.109	3.11011e+08	0	0			7	13	3	DDA for preferred ion	[M+H]+1	27903.4	1.25388e+06	6.44806e+07	6.8164e+07	6.6956e+07	6.34617e+07	5.92049e+07	5.25455e+07	4.64894e+07	3.11011e+08	7.77329e+07	1.08868e+08	2.20456e+08	2.72393e+08	1.93009e+08	2.42687e+08	2.95796e+08	5.50412e+07	4.90847e+07	7.61191e+07	1.38257e+08	1.42732e+08	7.74504e+07	6.93211e+07	1.43332e+08	4.40738e+07	9.15724e+07	2.63706e+08
	FALSE	Methyl palmitate	C17 H34 O2	No match	Invalid mass	No results	No results	63001.2	287.282	288.29	17.126	3.08373e+08	0	3	99.2	10	5	13	11	DDA for preferred ion	[M+H]+1	70721.3	258253	1.20602e+08	1.29742e+08	1.33525e+08	1.43976e+08	9.07117e+07	9.90918e+07	380751	679923	7.20627e+07	1.79219e+07	3.08373e+08	1.83418e+08	818228	6.61154e+07	3.07078e+08	2.54453e+07	4.09156e+07	3.25635e+07	8.47323e+07	6.83302e+07	9.04941e+07	3.90257e+07	1.24201e+08	4.5333e+06	2.99193e+07	7.37253e+07
A	FALSE	EUROPINE	C16 H27 N O6	Full match	No results	No results	Full match	-0.69	329.184	330.191	18.537	3.02197e+08	3	0			7	7	6	DDA for preferred ion	[M+H]+1	60198.4	154367	5.63884e+07	4.72586e+07	5.10621e+07	5.12565e+07	4.9546e+07	5.19251e+07	4.47304e+07	3.02197e+08	9.5769e+07	1.46778e+08	2.32385e+08	2.27547e+08	1.68987e+08	1.85979e+08	2.00741e+08	3.61558e+07	4.3251e+07	7.3688e+07	1.18932e+08	1.37077e+08	1.10873e+08	3.57641e+07	1.65994e+08	5.94471e+07	8.70259e+07	1.89008e+08
	FALSE	NP-003117	C13 H20 O4	No match	Invalid mass	No results	Invalid mass	91555.1	262.122	263.129	18.105	3.00634e+08	20	6	88.2	9.4	7	15	8	DDA for preferred ion	[M+H]+1	23860.8	121817	4.19624e+07	3.87024e+07	4.0155e+07	4.16193e+07	3.72287e+07	3.51636e+07	2.619e+07	381233	6.29627e+07	1.10809e+08	1.08203e+08	3.00634e+08	1.54742e+08	406792	1.88862e+08	4.57011e+07	8.03409e+07	8.26467e+07	1.07574e+08	1.80556e+08	5.29004e+07	4.70771e+07	1.69691e+08	5.27407e+07	1.30438e+08	1.72668e+08
A	FALSE		C13 H24 N2 O6	Full match	No results	No results	No match	-0.34	304.163	305.171	17.324	3.00585e+08	2	0			7	19	10	DDA for preferred ion	[M+H]+1	13923	193744	9.47767e+07	9.16268e+07	9.81747e+07	8.81708e+07	9.34979e+07	7.05142e+07	5.35412e+07	1.14632e+08	2.44842e+07	6.73691e+07	8.34831e+07	2.09904e+08	1.60142e+08	1.08546e+08	3.00585e+08	4.92837e+07	3.38035e+07	2.16337e+07	1.46918e+08	2.68396e+08	2.99764e+07	3.07364e+07	8.16915e+07	1.56625e+07	9.87959e+07	1.4789e+08
A	FALSE		C26 H34 O17	Full match	No results	No results	No results	0.09	618.18	619.187	17.693	2.98123e+08	0	0			7	22	21	DDA for preferred ion	[M+H]+1	2.94405e+07	282425	2.38018e+08	2.35874e+08	2.31976e+08	2.37155e+08	1.16968e+08	2.57532e+08	2.05863e+08	1.74342e+08	8.51762e+07	1.532e+08	1.31413e+08	2.98123e+08	1.85927e+08	2.28216e+08	2.64981e+08	6.89404e+07	1.06498e+08	1.74639e+07	7.06787e+07	5.58474e+07	1.34285e+08	1.07713e+07	2.36113e+08	4.125e+07	1.23919e+08	1.87816e+08
A	FALSE		C11 H19 N O5	Full match	No results	No results	No results	-0.1	245.126	268.115	16.482	2.97684e+08	0	0			7	8	8	DDA for preferred ion	[M+Na]+1	185301	411105	5.96481e+07	5.86682e+07	5.83002e+07	6.67333e+07	6.58121e+07	5.71525e+07	5.27446e+07	7.92906e+07	7.20413e+07	1.13933e+08	2.97684e+08	3.93415e+07	4.51314e+07	4.55488e+07	8.16901e+07	3.82811e+07	4.53084e+07	1.44447e+08	1.98787e+08	1.62674e+08	9.45067e+07	7.1646e+07	1.27734e+08	1.79102e+08	5.55182e+07	8.20939e+07
	FALSE	methyl isoquinoline-3-carboxylate	C11 H9 N O2	No match	Invalid mass	No results	No results	117524	209.048	210.055	16.337	2.97548e+08	0	1	91.6	9.6	7	13	11	DDA for preferred ion	[M+H]+1	15891.5	56912.2	1.43807e+07	1.55628e+07	1.70493e+07	1.62639e+07	1.79961e+07	1.31842e+07	1.25838e+07	3.42243e+06	566917	1.10722e+06	1.00069e+06	777452	1.43637e+06	1.56601e+06	1.184e+06	116509	2.93303e+07	3.80026e+07	7.24511e+07	6.33376e+07	1.90741e+08	6.54209e+07	2.97548e+08	206693	4.75443e+07	1.19765e+06
A	FALSE		C17 H29 N O3	Full match	No results	No results	No results	0.18	295.215	296.222	20.073	2.92219e+08	0	0			7	13	9	DDA for preferred ion	[M+H]+1	277673	9.97852e+06	7.61478e+07	7.88447e+07	7.96319e+07	7.98421e+07	8.31839e+07	6.70256e+07	5.58687e+07	1.2851e+08	3.76647e+07	8.74327e+07	8.81649e+07	1.93909e+08	1.77412e+08	1.38105e+08	2.92219e+08	6.2047e+07	4.20603e+07	3.56491e+07	1.35449e+08	2.09423e+08	3.19471e+07	4.2053e+07	8.14533e+07	2.11183e+07	1.0113e+08	1.44e+08
A	FALSE		C23 H39 N O5	Full match	No results	No results	No results	0.03	409.283	410.29	19.611	2.91628e+08	0	0			7	5	5	DDA for preferred ion	[M+H]+1	13752.4	33828.9	5.16555e+07	4.61944e+07	5.10697e+07	5.1276e+07	5.12524e+07	5.11533e+07	4.64679e+07	1.76781e+08	1.28746e+08	1.14297e+08	1.52542e+08	2.36155e+08	1.86198e+08	2.91628e+08	2.78154e+08	4.51129e+07	7.66797e+07	8.63936e+07	1.31919e+08	1.16144e+08	1.30269e+08	8.65077e+07	1.40629e+08	4.8364e+07	1.3278e+08	1.79455e+08
A	FALSE	Pogostone	C12 H16 O4	Full match	No results	No results	Full match	-0.15	224.105	225.112	15.761	2.89823e+08	15	0			7	18	9	DDA for preferred ion	[M+H]+1	50728.9	980520	5.25093e+07	5.25684e+07	5.04967e+07	4.90422e+07	5.21448e+07	3.82653e+07	3.1861e+07	5.23112e+07	4.04359e+07	6.48939e+07	7.74033e+07	1.56241e+08	1.68806e+08	2.51375e+08	2.89823e+08	5.6628e+07	5.53731e+07	1.21448e+06	1.60368e+08	1.52566e+08	4.9611e+07	3.43161e+07	1.0429e+08	3.68816e+07	6.65189e+07	1.62507e+08
A	FALSE	rezatomidine	C13 H16 N2 S	Full match	No results	No results	Full match	-0.14	232.103	233.111	16.227	2.8684e+08	1	0			6	14	14	DDA for preferred ion	[M+H]+1	29449.4	86734.4	2.40093e+08	2.36113e+08	1.97892e+08	2.8684e+08	2.67307e+08	2.13265e+08	436285	640814	326555	653693	1.12426e+06	768293	474480	503306	1.41919e+06	242338	208730	311315	882948	719859	275771	259871	436966	516066	394937	621930
A	FALSE	1,4a-dimethyl-9-oxo-7-(propan-2-yl)-1,2,3,4,4a,9,10,10a-octahydrophenanthrene-1-carboxylic acid	C20 H26 O3	Full match	Full match	No results	Partial match	0.16	314.188	315.196	20.532	2.85337e+08	17	6	93.1	9.7	7	6	6	DDA for preferred ion	[M+H]+1	1.16657e+07	2.09991e+07	2.17309e+07	2.12902e+07	2.0895e+07	1.92818e+07	2.31533e+07	2.07785e+07	1.94265e+07	1.99434e+07	1.55649e+07	1.52864e+07	9.30789e+06	2.56884e+07	5.62537e+07	2.35258e+07	1.70807e+07	1.58117e+07	9.95791e+07	1.61441e+07	2.03753e+07	1.76989e+07	1.71611e+07	1.49305e+07	2.13522e+07	9.55591e+06	2.85337e+08	1.7406e+07
	FALSE	6-(4-methoxyphenyl)pyrimidine-2,4-diamine	C11 H12 N4 O	No match	Invalid mass	No results	No results	-16.03	216.098	217.105	7.885	2.84049e+08	0	3	99.5	10	7	22	13	DDA for preferred ion	[M+H]+1	6.32313e+06	3.28388e+07	9.67997e+07	9.51799e+07	8.819e+07	9.75519e+07	7.87564e+07	7.88307e+07	4.5978e+07	4.46323e+07	1.00635e+07	2.55123e+07	1.02851e+08	3.47401e+07	5.3689e+07	9.48092e+07	1.12365e+08	1.94559e+07	2.5522e+07	2.84049e+08	7.78786e+07	1.06976e+08	2.30924e+07	3.32451e+07	7.5016e+07	3.44339e+07	2.0481e+07	8.17144e+07
A	FALSE	Gabapentin enacarbil	C16 H27 N O6	Full match	No results	No results	Full match	-0.3	329.184	330.191	17.674	2.83077e+08	3	0			7	6	3	DDA for preferred ion	[M+H]+1	53354.7	229787	4.97881e+07	5.21341e+07	4.9685e+07	5.03392e+07	4.94691e+07	4.7092e+07	4.23931e+07	2.83077e+08	9.46153e+07	1.15649e+08	1.84156e+08	1.95176e+08	1.5098e+08	2.24425e+08	1.73872e+08	3.40211e+07	4.44262e+07	6.27546e+07	1.27865e+08	1.33603e+08	1.0816e+08	5.24771e+07	1.33253e+08	5.72673e+07	9.80172e+07	1.75528e+08
A	FALSE	1872050	C12 H23 N O3	Full match	No results	No results	Full match	-0.01	229.168	230.175	15.252	2.82332e+08	1	0			7	22	3	DDA for preferred ion	[M+H]+1	5.55416e+06	6.58009e+07	2.00964e+08	1.91738e+08	1.80651e+08	1.65409e+08	1.54368e+08	1.29068e+08	1.03732e+08	2.28629e+08	4.10695e+07	1.03103e+08	1.72408e+08	2.82332e+08	1.62269e+08	2.65064e+08	2.09952e+08	7.94413e+07	4.06236e+07	8.42309e+07	2.34318e+08	2.39506e+08	5.65044e+07	5.26818e+07	1.45793e+08	372582	6.19426e+07	2.8213e+08
A	FALSE	6-Pentyl-2H-pyran-2-one	C10 H14 O2	Full match	Full match	No results	Partial match	0.29	166.099	167.107	16.92	2.80067e+08	47	1	66.5	66.9	7	21	8	DDA for preferred ion	[M+H]+1	802659	4.48861e+06	6.28716e+07	5.9664e+07	5.40885e+07	5.75932e+07	5.30921e+07	4.11658e+07	3.24079e+07	1.45477e+08	1.75486e+07	5.695e+07	1.5152e+08	1.24179e+08	2.99646e+07	2.83671e+07	5.94758e+07	1.5683e+07	1.84015e+07	4.41241e+07	2.21531e+08	2.80067e+08	2.69453e+07	2.10705e+07	6.53201e+07	1.38476e+07	1.60493e+07	1.25698e+08
A	FALSE		C17 H35 N O3	Full match	No results	No results	No results	-0.19	301.262	302.269	18.037	2.69428e+08	0	0			7	6	6	DDA for preferred ion	[M+H]+1	187753	240751	9.93836e+07	8.69242e+07	9.09076e+07	9.80804e+07	9.56723e+07	9.22091e+07	8.41284e+07	1.07585e+08	1.23519e+08	1.49221e+08	2.20436e+08	2.69428e+08	1.81304e+08	1.05347e+08	2.20491e+08	4.12549e+07	5.78941e+07	8.71579e+07	1.37704e+08	1.22702e+08	7.36823e+07	4.78109e+07	1.02975e+08	7.59744e+07	7.28663e+07	1.60741e+08
A	FALSE	DL-carvone	C10 H14 O	Full match	No results	Partial match	Full match	0.22	150.105	151.112	17.054	2.68816e+08	43	0			7	28	17	DDA for preferred ion	[M+H]+1	1.53796e+06	9.69426e+06	6.22923e+07	5.86339e+07	5.52064e+07	3.10991e+07	4.56634e+07	3.49676e+07	3.48873e+07	5.4656e+07	2.26361e+07	5.76107e+07	2.68816e+08	1.09757e+08	3.21982e+07	2.52392e+07	4.56681e+07	1.79871e+07	2.26175e+07	3.08367e+07	1.86017e+08	2.42346e+08	2.8946e+07	2.82128e+07	7.11982e+07	3.79087e+07	5.20277e+07	7.59062e+07
	FALSE		C25 H36 N9 O4 P	Full match	No results	No results	No results	-4.13	557.26	558.268	7.966	2.68318e+08	0	0			7	5	5	DDA for preferred ion	[M+H]+1	5468.19	29226.3	6.42918e+07	6.78371e+07	6.32629e+07	6.41697e+07	5.86412e+07	6.37652e+07	6.82723e+07	9.50582e+06	2.70805e+07	1.72658e+07	1.62753e+08	5.88209e+07	1.25301e+08	6.81979e+07	1.18957e+08	5.01917e+07	3.65785e+07	75499.1	8.8512e+07	1.16806e+08	1.75668e+08	1.32732e+08	2.68318e+08	1.49135e+08	3.68883e+07	5.87715e+07
	FALSE		C7 H12 Cl N5 O4 S2	Full match	No results	No results	No results	-2.67	329.001	330.008	18.538	2.66095e+08	0	0			7	6	6	DDA for preferred ion	[M+H]+1	2.61825e+06	8.47417e+06	8.8166e+07	7.90258e+07	8.41961e+07	9.3417e+07	8.6304e+07	9.0557e+07	7.97427e+07	8.97348e+07	3.72422e+07	3.19388e+07	7.88682e+07	1.12359e+08	7.92717e+07	7.76563e+07	4.5725e+07	2.91779e+07	5.70627e+07	6.85513e+07	1.33428e+08	2.66095e+08	3.31066e+07	1.56491e+07	4.34032e+07	4.62004e+07	6.06933e+07	7.7738e+07
A	FALSE	Mono(2-ethylhexyl) phthalate (MEHP)	C16 H22 O4	Full match	Full match	Partial match	Partial match	0.24	278.152	279.159	20.571	2.65969e+08	15	5	97.1	9.9	7	16	9	DDA for preferred ion	[M+H]+1	1.49073e+06	1.88377e+07	3.68119e+07	3.65724e+07	3.81265e+07	3.5549e+07	3.76487e+07	2.7838e+07	2.40339e+07	1.61032e+07	2.89042e+06	1.07874e+07	7.31012e+06	3.49202e+07	1.96655e+07	2.73306e+07	2.83183e+07	4.55843e+06	7.15321e+06	2.90247e+07	1.45499e+08	2.65969e+08	1.5969e+07	1.88963e+07	8.18279e+07	5.97837e+06	2.7321e+07	1.98286e+07
A	FALSE	lycopsamine	C15 H25 N O5	Full match	No results	No results	Full match	-0.2	299.173	300.18	16.486	2.65384e+08	5	0			7	14	4	DDA for preferred ion	[M+H]+1	58884.9	514608	5.76341e+07	5.40271e+07	5.48613e+07	5.38233e+07	5.12402e+07	4.38512e+07	3.82518e+07	1.81573e+08	4.51388e+07	7.66627e+07	1.1922e+08	2.21515e+08	1.65614e+08	2.50272e+08	2.65384e+08	1.11714e+07	3.17566e+07	4.09357e+07	1.16213e+08	1.47844e+08	5.14981e+07	3.08587e+07	1.04092e+08	2.95244e+07	7.43912e+07	2.1732e+08
	FALSE		C7 H17 N2 O11 P3	Full match	No results	No results	No results	1.17	398.005	399.012	2.732	2.63497e+08	0	0			7	17	8	DDA for preferred ion	[M+H]+1	63482.4	2.68028e+07	2.63497e+08	2.08739e+08	2.59181e+08	2.26851e+08	2.0059e+08	1.7471e+08	1.76166e+08	1.96958e+06	699557	2.82291e+06	223768	447491	706671	824443	1.27589e+06	3.02542e+06	3.62531e+06	2.10305e+06	1.35164e+07	2.53324e+07	101991	118104	164185	1.52122e+06	1.36021e+07	1.30676e+06
A	FALSE	(1E)-1-(4-Methoxyphenyl)-4-methyl-1,4-pentadien-3-one	C13 H14 O2	Full match	No results	No results	Full match	0.12	202.099	203.107	21.552	2.59363e+08	4	0			7	11	5	DDA for preferred ion	[M+H]+1	405107	4.00364e+06	1.18293e+08	1.15069e+08	1.06596e+08	1.13193e+08	1.0905e+08	9.77712e+07	8.3331e+07	2.13611e+08	5.39742e+07	1.43666e+08	2.17502e+08	2.59363e+08	1.83101e+08	1.84327e+08	2.28885e+08	3.33337e+07	3.5278e+07	6.35804e+07	1.16851e+08	1.97521e+08	5.86065e+07	1.44776e+07	1.874e+08	5.90079e+07	1.05826e+08	2.24651e+08
A	FALSE		C9 H19 N S	Full match	No results	No results	No results	0.44	173.124	174.131	19.268	2.59214e+08	0	0			7	16	7	DDA for preferred ion	[M+H]+1	371887	616630	6.78647e+06	6.9449e+06	7.31041e+06	6.26461e+06	6.55689e+06	4.73577e+06	4.92541e+06	2.59214e+08	591970	1.05599e+06	1.4734e+06	947665	628939	2.40513e+08	780170	464389	509934	865181	954785	937372	497676	537956	697398	1.04392e+06	586699	1.78214e+06
	FALSE	4-guanidinobutanal	C5 H11 N3 O	Full match	No results	No results	Full match	1.06	129.09	130.098	7.347	2.56541e+08	4	0			7	28	8	DDA for preferred ion	[M+H]+1	55001.7	536347	1.16482e+08	9.4687e+07	1.18113e+08	8.58099e+07	7.83566e+07	6.65413e+07	5.1302e+07	1.10969e+08	9.62472e+06	1.27041e+08	1.23672e+08	1.44403e+08	5.7232e+07	3.65826e+07	6.7188e+07	6.8851e+06	1.50854e+07	4.99495e+06	1.39548e+08	2.56541e+08	2.42893e+07	1.00154e+07	6.05752e+07	2.06466e+07	4.57565e+07	1.08062e+08
	FALSE	NP-020014	C15 H26 O3	No match	Invalid mass	No results	No match	86488.6	276.173	277.18	20.652	2.53487e+08	11	2	83.7	9.2	7	8	8	DDA for preferred ion	[M+H]+1	777491	1.98152e+06	5.59198e+07	5.01462e+07	5.69934e+07	6.02637e+07	6.443e+07	5.92538e+07	5.37998e+07	6.1455e+07	3.87081e+07	5.27069e+07	6.44825e+07	7.45121e+07	5.51732e+07	4.50393e+07	6.49872e+07	1.64187e+07	2.4036e+07	1.21217e+07	1.02323e+08	1.33363e+08	1.68468e+08	5.02249e+07	2.53487e+08	7.22746e+07	1.37035e+08	5.32914e+07
	FALSE		C6 H13 N2 O8 P	Full match	No results	No results	No results	-3.04	272.04	273.047	7.195	2.53298e+08	0	0			7	26	8	DDA for preferred ion	[M+H]+1	5.68496e+06	2.68111e+07	2.53298e+08	2.36874e+08	2.39875e+08	1.83472e+08	1.59694e+08	1.41703e+08	1.31582e+08	1.66521e+06	457975	1.24982e+06	2.1296e+06	1.31009e+06	1.04179e+06	2.11398e+06	1.66487e+06	391154	443741	1.16898e+06	1.55989e+06	2.68316e+06	704751	559036	1.30093e+06	1.42166e+06	1.10664e+06	2.12189e+06
A	FALSE		C14 H23 N O6	Full match	No results	No results	No results	-0.25	301.152	302.16	16.241	2.49813e+08	0	0			7	5	5	DDA for preferred ion	[M+H]+1	26712.9	108028	4.55139e+07	4.17293e+07	4.28952e+07	4.35417e+07	4.50782e+07	4.28712e+07	3.84437e+07	1.11726e+08	2.52057e+07	4.55342e+07	3.46025e+07	1.02109e+08	8.27148e+07	1.57006e+08	1.23086e+08	1.89449e+07	1.97837e+07	2.0566e+07	2.49813e+08	1.81122e+08	8.26512e+07	4.66174e+07	9.2807e+07	8.15408e+07	1.38467e+08	8.76623e+07
A	FALSE	4-(Acetoxymethyl)-7-methyl-1,4a,5,6,7,7a-hexahydrocyclopenta[c]pyran-1-yl 3-methylbutanoate	C17 H26 O5	Full match	No results	No results	Full match	-0.32	310.178	311.185	18.385	2.47004e+08	4	0			7	5	4	DDA for preferred ion	[M+H]+1	794741	6.79193e+06	1.00102e+08	9.63088e+07	9.74517e+07	1.01942e+08	1.00348e+08	9.45167e+07	8.63155e+07	1.48523e+08	8.20496e+07	1.14449e+08	1.11015e+08	2.47004e+08	1.77597e+08	2.34129e+08	2.31785e+08	5.58428e+07	7.71855e+07	1.05253e+08	1.74517e+08	1.5607e+08	1.00721e+08	7.62062e+07	1.55171e+08	4.14166e+07	1.17827e+08	1.56408e+08
A	FALSE	Cafestol	C20 H28 O3	Full match	Full match	Partial match	Partial match	0.06	316.204	317.211	20.157	2.44309e+08	38	19	96	9.8	7	8	8	DDA for preferred ion	[M+H]+1	2.465e+06	6.00332e+06	5.64684e+06	5.85102e+06	5.8534e+06	6.13124e+06	6.69835e+06	6.2532e+06	5.17862e+06	6.69343e+06	4.84648e+06	5.23871e+06	2.90837e+06	7.32463e+06	8.15027e+06	5.66186e+06	6.25349e+06	5.31167e+06	2.11925e+07	5.97016e+06	9.51363e+06	8.23585e+06	5.43209e+06	5.96645e+06	6.42604e+06	3.59416e+06	2.44309e+08	5.67573e+06
A	FALSE	Triphenylphosphine oxide	C18 H15 O P	Full match	Full match	No results	No results	-0.02	278.086	279.093	17.391	2.43851e+08	0	6	84.5	52.7	7	7	3	DDA for preferred ion	[M+H]+1	1.28476e+07	7.25772e+06	4.4906e+07	4.23609e+07	4.1579e+07	4.13034e+07	4.08775e+07	3.85567e+07	3.54126e+07	1.14821e+07	4.51621e+07	2.2413e+07	1.65538e+08	7.05355e+07	7.4441e+07	5.65594e+07	1.31457e+08	2.27969e+07	9.07928e+06	3.19662e+07	1.41685e+07	5.28152e+07	2.43851e+08	3.95176e+07	2.30332e+07	7.97868e+06	3.01416e+07	7.17692e+07
A	FALSE	1-Methyl-1-benzylidene-acetone	C11 H12 O	Full match	No results	No results	Full match	0.15	160.089	161.096	18.192	2.39512e+08	3	0			7	10	6	DDA for preferred ion	[M+H]+1	2.80595e+06	1.41394e+07	1.10192e+08	9.90116e+07	9.72516e+07	1.0585e+08	9.01224e+07	8.43447e+07	8.67988e+07	1.11558e+08	3.94731e+07	6.85232e+07	6.85239e+07	1.50561e+08	7.6429e+07	1.94358e+08	2.09486e+08	5.63792e+07	6.08887e+07	6.22031e+07	2.39512e+08	1.7584e+08	5.30048e+07	5.13029e+07	9.35075e+07	3.33039e+07	1.00941e+08	9.00704e+07
A	FALSE		C16 H25 N10 O3 P3 S5	Full match	No results	No results	No results	0.27	657.993	659	18.535	2.39221e+08	0	0			7	7	7	DDA for preferred ion	[M+H]+1	45448.7	64987.2	2.88697e+07	2.69744e+07	2.59504e+07	3.04366e+07	3.02042e+07	2.86986e+07	2.60774e+07	5.23521e+07	1.15487e+07	2.49513e+07	1.70355e+07	4.80526e+07	3.09115e+07	4.99265e+07	9.66981e+06	5.36319e+06	1.87592e+07	3.30794e+07	9.09292e+07	2.39221e+08	9.57119e+06	1.58811e+06	1.95341e+07	1.6447e+07	1.76254e+07	2.50804e+07
	FALSE	4'-ethyl-N-(1-ethynylcyclohexyl)[1,1'-biphenyl]-4-carboxamide	C23 H25 N O	No match	Invalid mass	No results	No results	16.44	331.199	332.206	14.448	2.39156e+08	0	1	78.2	8.9	7	8	5	DDA for preferred ion	[M+H]+1	152765	1.62866e+06	4.96339e+07	4.83339e+07	4.8398e+07	4.75614e+07	4.90167e+07	4.5023e+07	3.83005e+07	1.33806e+08	8.28062e+07	8.79984e+07	1.2809e+08	2.39156e+08	1.62055e+08	1.57684e+08	2.28689e+08	4.86925e+07	6.06317e+07	7.3853e+07	1.15912e+08	1.30987e+08	9.17351e+07	6.50583e+07	1.18393e+08	5.12381e+07	1.30104e+08	1.48262e+08
A	FALSE		C10 H10 N2 O S2	Full match	No results	No results	No results	0.19	238.024	239.031	17.773	2.38781e+08	0	0			7	15	6	DDA for preferred ion	[M+H]+1	1.88851e+06	3.20123e+07	1.40311e+08	1.31903e+08	1.28438e+08	1.3096e+08	1.27087e+08	1.02785e+08	8.93377e+07	2.38781e+08	121840	202445	256072	193631	118544	2.27823e+08	365855	609665	90103.8	161151	220009	270686	125017	79958.7	180543	136278	413540	374471
A	FALSE	Camelinin	C12 H23 N O S2	Full match	No results	No match	Not the top hit	0.25	261.122	262.129	21.442	2.34506e+08	8	0			7	9	4	DDA for preferred ion	[M+H]+1	5354.24	13552.1	5.01201e+06	4.98725e+06	4.52084e+06	4.68007e+06	4.4483e+06	4.03015e+06	4.03885e+06	4.78015e+07	14605.1	30139.8	32659.6	31046.4	30232.5	2.34506e+08	26884.8	11967.1	13578	30821.2	38834.2	36272.6	22523.3	14036	37250.2	37216.4	23286.1	35478.8
A	FALSE	estrofurate	C24 H26 O4	Full match	No results	No results	Full match	-0.13	378.183	379.19	19.734	2.34153e+08	4	0			7	4	4	DDA for preferred ion	[M+H]+1	122194	224981	8.36737e+07	8.29458e+07	8.35494e+07	8.54816e+07	9.07034e+07	9.03841e+07	8.30776e+07	1.12891e+08	8.4629e+07	9.82358e+07	7.02099e+07	1.71204e+08	2.13295e+08	2.19349e+08	2.34153e+08	8.8621e+07	9.34235e+07	6.52132e+07	1.14102e+08	1.16135e+08	9.84803e+07	1.2957e+08	1.50154e+08	2.99573e+07	1.12807e+08	1.10383e+08
	FALSE	Methyl palmitate	C17 H34 O2	No match	Invalid mass	No results	No results	63001.3	287.282	288.29	17.451	2.33708e+08	0	3	99.1	10	4	21	11	DDA for preferred ion	[M+H]+1	107178	468750	1.00728e+08	7.59499e+07	8.66315e+07	5.54363e+07	4.38822e+07	1.31517e+07	6.01258e+07	676250	1.9814e+07	8.51208e+07	2.27006e+08	2.33708e+08	2.19817e+08	7.1202e+07	1.57941e+08	697727	1.31288e+07	678634	1.20777e+06	3.84233e+07	1.06891e+07	2.67226e+07	1.95316e+08	663491	5.07181e+07	1.5811e+08
	FALSE	2-[({[3-(2-chlorophenyl)-5-methyl-4-isoxazolyl]carbonyl}oxy)imino]piperidine	C16 H16 Cl N3 O3	No match	Invalid mass	No results	No results	-7.08	333.086	334.093	18.65	2.32995e+08	0	1	69.2	47.9	6	24	19	DDA for preferred ion	[M+H]+1	36413.1	472572	4.41358e+06	3.00213e+06	4.55585e+06	5.1547e+06	3.88732e+06	6.1626e+06	434325	4.24545e+07	226430	419178	563552	510159	311703	2.32995e+08	378895	175520	219354	467943	665359	1.02067e+06	253204	158502	366190	528883	300123	347081
A	FALSE	Oxibendazole	C12 H15 N3 O3	Full match	No results	No results	Full match	0.03	249.111	250.119	19.162	2.30505e+08	1	0			7	12	7	DDA for preferred ion	[M+H]+1	85087.9	165967	3.71406e+07	3.34173e+07	3.55591e+07	3.71172e+07	3.53909e+07	2.89278e+07	2.64838e+07	8.84676e+07	2.90593e+07	6.76314e+07	2.30505e+08	1.65498e+08	6.89798e+07	3.02107e+07	7.29119e+07	1.28651e+07	2.65393e+07	3.82669e+07	1.19573e+08	1.19191e+08	7.71997e+07	1.77154e+07	1.60992e+08	5.87166e+07	6.53012e+07	8.49443e+07
A	FALSE	Traumatin	C12 H20 O3	Full match	No results	Full match	Full match	-0.13	212.141	213.148	15.402	2.29908e+08	8	0			7	24	14	DDA for preferred ion	[M+H]+1	237137	1.99857e+06	6.95775e+07	6.58453e+07	6.81133e+07	6.17656e+07	3.85715e+07	5.37585e+07	3.70901e+07	2.18563e+08	5.96273e+07	7.59474e+07	1.87181e+08	2.12893e+08	1.11069e+08	1.32028e+08	1.50476e+08	2.40976e+07	2.95033e+07	5.85709e+07	2.19833e+08	2.29908e+08	7.36737e+07	4.16071e+07	1.66262e+08	3.12469e+07	7.95767e+07	1.82114e+08
A	FALSE	Ethinylestradiol	C20 H24 O2	Full match	No results	No results	Full match	-0.45	296.178	297.185	16.789	2.24403e+08	8	0			7	4	4	DDA for preferred ion	[M+H]+1	541332	1.43563e+06	4.16904e+06	4.28306e+06	4.20393e+06	3.83922e+06	3.93672e+06	4.20649e+06	3.91538e+06	1.14966e+06	624835	683759	590094	1.68431e+06	8.40241e+06	2.49135e+06	1.29716e+06	1.41805e+06	3.8372e+06	776457	623835	933026	1.13509e+06	687096	1.00952e+06	294095	2.24403e+08	1.30171e+06
A	FALSE		C17 H37 N O3	Full match	No results	No results	No results	-0.17	303.277	304.285	17.282	2.24217e+08	0	0			6	17	17	DDA for preferred ion	[M+H]+1	53581.3	158050	4.19128e+07	2.51767e+07	3.87895e+07	3.94818e+07	3.72387e+07	3.31433e+07	449007	676404	2.61312e+07	1.45731e+06	4.06974e+07	2.49112e+07	580542	541619	4.69883e+07	3.25303e+07	5.66943e+07	1.72249e+08	1.2872e+08	8.03606e+07	2.24217e+08	2.51642e+07	733054	2.1593e+08	533846	2.50932e+07
A	FALSE		C10 H11 N O2 S2	Full match	No results	No results	No results	0.12	241.023	242.03	14.797	2.1755e+08	0	0			7	11	6	DDA for preferred ion	[M+H]+1	72559.8	1.23215e+06	4.04561e+06	4.55367e+06	4.19021e+06	4.2709e+06	3.81483e+06	3.87363e+06	3.21033e+06	2.1755e+08	137664	231888	398948	744170	289107	1.66999e+08	233627	107920	129594	233508	483102	488663	190218	149824	447268	135638	346883	346901
A	FALSE		C12 H24 N2 O2 S	Full match	No results	No results	No results	0.53	260.156	261.163	19.032	2.12033e+08	0	0			7	14	7	DDA for preferred ion	[M+H]+1	7616.7	75974.9	3.76941e+06	3.4728e+06	3.8171e+06	3.77107e+06	3.60831e+06	2.94966e+06	2.5726e+06	9.66934e+07	77494.1	231164	80369.3	687142	386704	2.12033e+08	473155	37501.8	37698.8	242364	243794	217963	45975.4	44000.9	115799	68085.4	365921	482876
	FALSE	11-Deoxy prostaglandin F1β	C20 H36 O4	No match	Invalid mass	No results	No match	-52931.7	322.251	323.258	19.864	2.11557e+08	11	1	73.2	70.3	7	7	3	DDA for preferred ion	[M+H]+1	36565.7	55429.3	2.65843e+07	2.78747e+07	2.76086e+07	2.54208e+07	2.66699e+07	2.46962e+07	2.27132e+07	1.79019e+07	6.76785e+06	7.38718e+06	2.43521e+06	5.14493e+06	1.3503e+07	1.43337e+07	1.86868e+07	4.73267e+06	6.54164e+07	5.52264e+07	1.44927e+08	2.11557e+08	1.09938e+08	7.37047e+07	2.07672e+08	2.30091e+06	1.63385e+08	1.02586e+07
A	FALSE	DEET	C12 H17 N O	Full match	Full match	No results	Partial match	0.04	191.131	192.138	16.743	2.11135e+08	5	5	97.5	80.6	7	13	5	DDA for preferred ion	[M+H]+1	328896	1.11237e+06	3.60092e+07	3.43383e+07	3.33491e+07	3.42737e+07	3.26104e+07	2.87166e+07	2.40806e+07	6.99724e+07	1.17638e+07	1.82216e+07	9.12515e+07	4.40587e+07	2.97908e+07	2.58526e+07	1.75807e+07	5.5762e+06	1.10474e+07	8.2787e+07	2.11135e+08	1.7665e+08	8.41044e+07	1.84577e+07	1.0673e+08	6.4129e+07	4.48666e+07	3.40243e+07
A	FALSE	(2E,6Z)-N-Ethyl-2,6-nonadienamide	C11 H19 N O	Full match	No results	No results	Full match	-0.7	181.147	182.154	14.027	2.1106e+08	8	0			7	11	4	DDA for preferred ion	[M+H]+1	157972	573940	4.3075e+07	4.16889e+07	3.96024e+07	4.03717e+07	3.90296e+07	3.63866e+07	3.05023e+07	1.4894e+08	1.69704e+07	7.54329e+07	2.1106e+08	2.08127e+08	1.16856e+08	1.17578e+08	1.31897e+08	2.94411e+07	3.90113e+07	6.07003e+07	9.97046e+07	1.32803e+08	1.01266e+08	1.05229e+08	1.37383e+08	4.56743e+07	7.19761e+07	1.34108e+08
	FALSE		C3 H N5 S	Full match	No results	No results	No results	-4.09	138.995	140.002	2.663	2.07803e+08	0	0			7	17	17	DDA for preferred ion	[M+H]+1	113891	1.33461e+06	8.17219e+07	6.6173e+07	1.09837e+08	1.05705e+08	9.57277e+07	8.02644e+07	8.44085e+07	1.19553e+08	1.51813e+07	8.59071e+07	1.67859e+08	5.73926e+07	9.16832e+07	1.06155e+08	1.35138e+08	4.59285e+07	2.4116e+07	8.07003e+06	4.62607e+07	5.00493e+07	4.50288e+07	4.11303e+07	2.07803e+08	5.16798e+07	7.50527e+07	9.36636e+07
	FALSE		C2 H7 N2 O2 P3 S	Full match	No results	No results	No results	-2.88	215.943	216.951	2.666	2.07783e+08	0	0			7	13	4	DDA for preferred ion	[M+H]+1	94120	1.06463e+06	3.79047e+07	3.96433e+07	4.07923e+07	3.73885e+07	3.23008e+07	3.2443e+07	2.82934e+07	6.66249e+07	3.40829e+07	5.39733e+07	4.1536e+07	4.88678e+07	4.46022e+07	4.77187e+07	5.48915e+07	4.02642e+07	3.44106e+07	1.44688e+07	3.91093e+07	4.1979e+07	7.81244e+07	5.77686e+07	1.04781e+08	2.07783e+08	5.04402e+07	5.74407e+07
	FALSE		C5 H8 N4 O3 S	Full match	No results	No results	No results	-1.73	204.031	205.039	7.333	2.06712e+08	0	0			4	8	3	DDA for preferred ion	[M+H]+1	4.01937e+06	5.43143e+07	2.02375e+08	1.98261e+08	1.84354e+08	1.68748e+08	1.56047e+08	1.34671e+08	1.24363e+08	2.47187e+07	6.99934e+06	1.82143e+07	3.49017e+07	2.99841e+07	3.04619e+07	2.57245e+07	3.5555e+07	1.7843e+07	4.36622e+07	1.42266e+07	5.48998e+07	1.3558e+08	3.44499e+07	5.49003e+07	2.06712e+08	1.98538e+07	5.46805e+07	4.30628e+07
	FALSE	NP-003117	C13 H20 O4	No match	Invalid mass	No results	No match	91555.3	262.122	263.129	17.933	2.04951e+08	1	6	90.4	9.5	7	9	3	DDA for preferred ion	[M+H]+1	14375.5	70408.4	2.86684e+07	2.75203e+07	2.81565e+07	2.81573e+07	2.66769e+07	2.37395e+07	2.2232e+07	323106	4.44585e+07	8.20604e+07	8.55845e+07	2.04951e+08	1.67026e+08	171197	1.33488e+08	2.70918e+07	5.42909e+07	5.36313e+07	7.74375e+07	1.27341e+08	3.526e+07	2.93032e+07	1.2825e+08	4.04048e+07	9.56019e+07	1.03024e+08
A	FALSE	Ethyl 1,2,5,6-tetrahydro-1-methyl-3-pyridinecarboxylate	C9 H15 N O2	Full match	No results	No results	Full match	0.06	169.11	170.118	16.483	2.0295e+08	4	0			7	19	16	DDA for preferred ion	[M+H]+1	95081.9	111793	5.05932e+07	4.9513e+07	4.72411e+07	5.02609e+07	2.73491e+07	4.23548e+07	3.88768e+07	1.3348e+08	5.27441e+07	5.11837e+07	1.75986e+08	2.0295e+08	1.11366e+08	1.76701e+08	1.87508e+08	3.00636e+07	4.39845e+07	4.36697e+07	1.43516e+08	1.43497e+08	6.07253e+07	4.22485e+07	1.3691e+08	3.78885e+07	7.19849e+07	1.58464e+08
A	FALSE	3,4-dihydro-2H-benzo[4,5]imidazo[2,1-b][1,3]thiazin-3-ol	C10 H10 N2 O S	Full match	Full match	No results	Partial match	-0.25	206.051	207.059	9.768	1.95913e+08	3	2	80	9	5	13	2	DDA for preferred ion	[M+H]+1	7014.1	31221.8	7087.96	3.39961e+07	6678.04	3.19451e+07	3.04743e+07	2.75599e+07	2.42891e+07	796865	644735	1.47455e+06	1.46732e+07	1.95913e+08	1.4864e+08	6.43581e+06	8.74958e+07	1.41362e+07	1.93123e+07	846728	1.39713e+06	1.30661e+06	2.64236e+07	7.70227e+06	9.44913e+07	964540	4.5591e+07	1.78546e+07
	FALSE	carbinoxamine	C16 H19 Cl N2 O	No results	No results	No results	Full match	1.49	290.119	291.126	21.163	1.94912e+08	2	0			7	12	4	DDA for preferred ion	[M+H]+1	9566.26	252525	1.66618e+07	1.60358e+07	1.52184e+07	1.43302e+07	1.45124e+07	1.3363e+07	1.15548e+07	2.16767e+07	1.53736e+07	1.67324e+07	1.1912e+07	1.45595e+07	4.17983e+07	7.15233e+06	2.90704e+07	5.19048e+06	2.35143e+07	3.69651e+06	1.43661e+07	1.06871e+07	1.75929e+07	1.94912e+08	1.46719e+08	5.4026e+06	1.77409e+07	2.44245e+07
A	FALSE		C19 H28 N2 O6	Full match	No results	No results	No match	-0.22	380.195	381.202	19.228	1.93808e+08	1	0			7	9	6	DDA for preferred ion	[M+H]+1	53799.2	97043.7	4.26364e+07	4.08978e+07	4.14195e+07	4.57229e+07	5.02365e+07	5.05781e+07	4.50708e+07	1.50997e+08	8.10682e+07	1.1188e+08	1.30469e+08	1.93808e+08	1.67459e+08	1.52636e+08	1.92793e+08	7.93085e+07	6.31309e+07	6.90619e+07	1.54488e+08	1.41117e+08	7.16321e+07	3.07061e+07	1.66266e+08	3.92497e+07	1.28649e+08	1.39516e+08
	FALSE		C4 H4 N4 O2 P2 S	Full match	No results	No results	No match	4.32	233.954	234.961	2.678	1.91585e+08	2	0			7	23	3	DDA for preferred ion	[M+H]+1	102285	1.19861e+06	6.56851e+07	6.36474e+07	6.76312e+07	5.76158e+07	4.83616e+07	4.30319e+07	3.48776e+07	7.84154e+07	2.65644e+07	5.23971e+07	7.02692e+07	8.19903e+07	5.14208e+07	6.8911e+07	7.61183e+07	3.86257e+07	3.25543e+07	1.17962e+07	5.78475e+07	7.38604e+07	6.79213e+07	4.99051e+07	6.71327e+07	1.91585e+08	3.37379e+07	1.11319e+08
A	FALSE		C20 H30 N2 O8	Full match	No results	No results	No results	-0.52	426.2	427.207	14.823	1.91471e+08	0	0			7	15	2	DDA for preferred ion	[M+H]+1	13113.3	43547.1	1.68704e+07	1.65002e+07	1.61387e+07	1.53035e+07	1.41142e+07	1.28667e+07	1.0756e+07	9.39448e+06	4.82703e+06	7.03556e+06	1.73484e+07	4.07772e+07	1.44851e+08	1.82486e+08	1.91471e+08	2.66999e+07	2.6511e+07	1.72178e+06	1.80845e+07	1.97216e+07	6.89855e+06	8.06677e+07	1.55679e+08	7.7731e+06	7.61118e+07	4.23457e+07
A	FALSE	1-[1-(1-Benzothiophen-2-yl)ethyl]urea	C11 H12 N2 O S	Full match	No results	No results	Full match	-0.48	220.067	221.074	14.476	1.90168e+08	2	0			7	13	5	DDA for preferred ion	[M+H]+1	25979.4	84282.6	3.36734e+07	3.13194e+07	3.23244e+07	3.12552e+07	3.06349e+07	2.6448e+07	2.25842e+07	640445	1.62572e+07	3.90847e+07	3.91324e+07	1.90168e+08	1.06366e+08	652087	1.49669e+08	8.75002e+07	3.8141e+07	4.79699e+07	1.02511e+08	1.29109e+08	4.01656e+07	3.53143e+07	6.91996e+07	1.34721e+07	5.21304e+07	5.94325e+07
	FALSE		C27 H20 N8 S	Full match	No results	No results	No results	-4.35	488.151	489.158	16.092	1.89292e+08	0	0			7	23	16	DDA for preferred ion	[M+H]+1	128825	459107	1.83956e+07	1.59339e+07	1.91607e+07	1.77554e+07	1.69789e+07	1.54602e+07	8.11422e+06	7.72849e+06	9.71451e+06	3.69875e+07	1.89292e+08	3.20912e+07	2.95682e+07	9.55765e+06	1.13392e+07	1.97133e+07	2.21978e+07	5.8589e+06	2.50396e+07	2.47015e+07	2.65435e+07	4.63426e+07	3.24528e+07	3.41005e+07	3.89975e+06	4.42551e+07
	FALSE		C18 H33 N4 O15 P	Full match	No results	No results	No results	2.02	576.169	577.176	16.279	1.86133e+08	0	0			7	5	4	DDA for preferred ion	[M+H]+1	1.46368e+06	116287	7.04987e+07	6.48939e+07	6.67855e+07	6.99026e+07	7.23999e+07	7.38424e+07	6.77112e+07	9.83364e+07	5.16966e+07	9.74866e+07	5.3792e+07	1.86133e+08	1.06607e+08	1.3639e+08	1.63124e+08	4.88773e+07	6.64231e+07	5.38363e+06	2.75473e+07	2.4218e+07	1.05303e+08	5.18664e+06	1.54704e+08	2.76988e+07	4.74136e+07	9.58986e+07
	FALSE		C26 H48 N2 O6	Full match	No results	No results	No results	1.16	484.352	485.359	7.822	1.85144e+08	0	0			7	6	6	DDA for preferred ion	[M+H]+1	6815.79	789267	2.62362e+07	2.54589e+07	2.2685e+07	2.27939e+07	2.27205e+07	2.50105e+07	2.4721e+07	4.19517e+06	1.85144e+08	7.05687e+06	1.87564e+07	1.23018e+08	5.25522e+07	2.50694e+07	4.27227e+07	2.25228e+07	3.58482e+07	54017.7	3.84496e+07	2.60023e+07	5.32667e+07	3.23532e+07	1.16539e+08	4.23701e+07	9.28175e+07	2.51094e+07
	FALSE	NP-002095	C27 H38 O8	No match	Invalid mass	No results	No match	44837.7	512.239	513.246	8.297	1.82636e+08	1	1	76.2	8.8	7	8	7	DDA for preferred ion	[M+H]+1	5134.9	28847.4	1.04872e+07	9.12224e+06	1.09602e+07	1.11539e+07	9.97484e+06	1.02424e+07	9.18299e+06	443234	138943	213150	398940	495437	2.97567e+06	1.75889e+06	2.73557e+06	1.88885e+06	9.33311e+07	1.13239e+07	338795	380624	1.41958e+08	9.59541e+07	1.82636e+08	224239	6.84066e+07	499112
A	FALSE	Docosahexaenoic acid ethyl ester	C24 H36 O2	Full match	Full match	No results	Full match	-0.24	356.271	357.279	19.868	1.80512e+08	4	2	90	9.5	7	7	2	DDA for preferred ion	[M+H]+1	1.8723e+07	1.21817e+07	3.658e+07	3.84932e+07	3.89801e+07	3.91725e+07	4.2258e+07	4.32168e+07	4.38168e+07	2.33867e+07	2.41799e+07	2.04992e+07	1.61567e+07	4.50018e+07	3.18387e+07	1.80512e+08	4.10001e+07	9.11059e+06	5.6469e+07	2.71849e+07	7.37216e+07	9.58712e+06	1.9945e+07	6.80876e+06	6.28252e+07	6.67818e+06	1.56689e+07	2.14756e+07
A	FALSE	trans-Anethole	C10 H12 O	Full match	Full match	Partial match	Partial match	-0.01	148.089	149.096	14.84	1.7973e+08	16	1	64.7	66.4	7	16	14	DDA for preferred ion	[M+H]+1	610332	3.54249e+06	3.14733e+07	3.91894e+07	4.69967e+07	4.02109e+07	3.45677e+07	2.94322e+07	3.685e+07	1.75492e+07	5.66068e+07	2.86019e+07	2.58505e+07	1.7973e+08	1.05485e+08	1.18598e+08	1.29586e+08	3.40656e+07	3.44104e+07	6.25195e+06	2.42469e+07	1.40945e+07	1.27501e+07	5.93185e+07	1.331e+08	1.43328e+07	6.29039e+07	8.63948e+07
A	FALSE		C8 H4 O3	Full match	No results	No results	No results	0.76	148.016	149.023	20.571	1.79367e+08	0	0			7	15	10	DDA for preferred ion	[M+H]+1	6.65509e+06	1.17553e+07	2.23951e+07	2.08084e+07	2.53358e+07	2.63819e+07	3.15507e+07	3.01011e+07	2.69034e+07	1.95061e+07	1.08932e+07	1.8663e+07	1.01546e+07	2.84232e+07	2.31917e+07	2.22097e+07	2.0468e+07	1.03591e+07	2.34595e+07	8.33118e+07	1.34551e+08	1.79367e+08	4.74634e+07	5.37442e+07	1.1756e+08	1.3588e+07	3.59375e+07	1.70752e+07
A	FALSE	4a-Hydroxy-2-methoxy-7,7,8b-trimethyldecahydrocyclopropa[4,5]indeno[5,6-c]furan-5-yl acetate	C18 H28 O5	Full match	No results	No results	Full match	0.05	324.194	325.201	20.334	1.79027e+08	2	0			7	6	6	DDA for preferred ion	[M+H]+1	27587.9	147916	2.09364e+07	1.98446e+07	2.16347e+07	2.08849e+07	2.31207e+07	2.13575e+07	1.95735e+07	1.04627e+08	3.64738e+07	5.75835e+07	4.24436e+07	7.02311e+07	8.06071e+07	6.38596e+07	7.27389e+07	1.65598e+07	2.48908e+07	7.64476e+07	1.79027e+08	1.69498e+08	4.34324e+07	1.2466e+07	6.24959e+07	2.95339e+07	6.89814e+07	6.39624e+07
A	FALSE	2-Decylfuran	C14 H24 O	Full match	No results	No results	Full match	0.15	208.183	209.19	18.808	1.76019e+08	3	0			7	10	7	DDA for preferred ion	[M+H]+1	3.89818e+06	1.03435e+07	1.61568e+08	1.60265e+08	1.69189e+08	1.76019e+08	1.69078e+08	1.48349e+08	1.27169e+08	5.80595e+07	1.39975e+07	4.66322e+07	1.6499e+07	2.49911e+07	2.62714e+07	2.09567e+07	2.63115e+07	8.15149e+06	9.60173e+06	2.69049e+07	9.02811e+07	8.3106e+07	1.65106e+07	1.26538e+07	2.76681e+07	3.38726e+07	2.31229e+07	2.54729e+07
	FALSE	4-[5-(4-chlorophenyl)-1,3,4-oxadiazol-2-yl]morpholine	C12 H12 Cl N3 O2	No match	Invalid mass	No results	No match	-8.54	265.06	266.067	19.21	1.7276e+08	1	1	65.7	8.3	7	11	8	DDA for preferred ion	[M+H]+1	77167.6	123410	2.72397e+06	2.57697e+06	2.64714e+06	2.50798e+06	2.7428e+06	2.37094e+06	1.91826e+06	1.25914e+08	129987	231877	273136	176833	138105	1.7276e+08	132057	101972	111973	189979	209655	204812	109281	118126	150386	225848	128829	257797
A	FALSE		C16 H18 N2 O3 S2	Full match	No results	No results	No results	-0.07	350.076	351.083	17.222	1.72396e+08	0	0			7	10	10	DDA for preferred ion	[M+H]+1	20819.5	86561.7	3.76298e+06	3.15414e+06	3.55323e+06	3.18213e+06	3.8688e+06	3.59981e+06	2.96792e+06	1.62002e+08	204676	275652	264868	257300	126387	1.72396e+08	207364	168425	155016	306725	416224	268328	149622	111952	145809	432149	122981	258946
	FALSE	NP-003459	C9 H14 O4	No match	Invalid mass	No results	No match	-96785.4	168.078	169.086	9.305	1.70684e+08	13	1	71.6	69.1	4	19	14	DDA for preferred ion	[M+H]+1	1.31214e+06	1.32378e+07	26671.8	3.71061e+06	24044.3	4.82822e+07	5.21143e+07	3.38805e+07	3.98239e+07	885932	1.63573e+06	1.97337e+06	3.61267e+06	1.70684e+08	2.72121e+07	8.07906e+07	5.0101e+07	2.22278e+07	6.91938e+06	1.33146e+06	1.17636e+06	2.1201e+06	1.28653e+06	6.01782e+06	7.6795e+06	1.49091e+06	1.03661e+07	3.25735e+07
A	FALSE		C9 H20 N2 O	Full match	No results	No results	No results	0.41	172.158	173.165	16.077	1.67499e+08	0	0			7	12	7	DDA for preferred ion	[M+H]+1	316395	824802	1.78838e+07	1.76028e+07	1.57683e+07	1.55585e+07	1.47862e+07	1.58159e+07	1.20708e+07	1.67499e+08	1.1068e+07	2.04446e+07	2.6092e+07	2.21868e+07	2.54896e+07	1.46055e+08	1.90828e+07	7.43896e+06	8.11943e+06	1.59368e+07	3.82184e+07	3.23093e+07	1.7102e+07	1.19362e+07	2.29245e+07	1.33516e+07	2.17468e+07	2.8954e+07
A	FALSE	Decanamide	C10 H21 N O	Full match	Full match	No results	Partial match	0.03	171.162	172.17	18.161	1.66184e+08	1	1	98.4	83.9	7	8	5	DDA for preferred ion	[M+H]+1	6.16203e+06	1.56006e+07	5.89082e+07	5.50694e+07	5.73872e+07	5.96428e+07	5.66195e+07	5.30082e+07	4.70464e+07	6.92476e+07	2.6965e+07	3.61947e+07	6.00849e+07	6.14962e+07	4.89522e+07	6.76204e+07	5.62301e+07	1.98855e+07	3.1189e+07	1.25508e+08	1.66184e+08	1.5766e+08	3.96319e+07	2.49121e+07	7.07332e+07	3.93566e+07	3.54678e+07	5.68206e+07
A	FALSE	Ethyl 1,2,5,6-tetrahydro-1-methyl-3-pyridinecarboxylate	C9 H15 N O2	Full match	No results	No results	Full match	0.15	169.11	170.118	19.327	1.64085e+08	4	0			7	7	6	DDA for preferred ion	[M+H]+1	65908.6	114858	4.27281e+07	4.27859e+07	4.32912e+07	4.40436e+07	4.58238e+07	4.0878e+07	3.60448e+07	1.63955e+08	5.43776e+07	1.00747e+08	1.44409e+08	1.64085e+08	1.12124e+08	1.53901e+08	1.44091e+08	2.91484e+07	3.99635e+07	4.33662e+07	1.16957e+08	1.26069e+08	6.67922e+07	1.64881e+07	1.23448e+08	3.45862e+07	6.7633e+07	1.45235e+08
A	FALSE	Dibutyl phthalate	C16 H22 O4	Full match	Full match	Partial match	Full match	-0.2	278.152	279.159	22.009	1.62704e+08	15	5	95.3	74.6	7	19	5	DDA for preferred ion	[M+H]+1	7.42243e+06	8.52209e+07	1.62704e+08	1.4267e+08	1.48999e+08	1.29274e+08	1.27428e+08	1.03142e+08	9.32118e+07	4.13774e+07	5.59158e+06	2.12812e+07	3.31705e+07	1.0897e+08	9.28669e+07	6.46438e+07	8.11523e+07	1.19794e+07	1.30273e+07	2.05422e+07	1.62576e+08	1.51027e+08	1.94657e+07	4.47366e+06	1.18281e+08	4.95578e+07	5.42675e+07	6.98962e+07
A	FALSE	Methyl 3,5-di-tert-butyl-4-hydroxybenzoate	C16 H24 O3	Full match	Full match	No results	Full match	0.26	264.173	265.18	21.022	1.62524e+08	4	3	92	9.6	7	5	3	DDA for preferred ion	[M+H]+1	207513	679619	4.0566e+07	4.30619e+07	4.24975e+07	4.06368e+07	4.2051e+07	3.93503e+07	3.70178e+07	1.48856e+08	7.85677e+07	1.22684e+08	1.08355e+08	1.62524e+08	1.3319e+08	1.15864e+08	1.47285e+08	2.92985e+07	4.12337e+07	4.93509e+07	1.18597e+08	1.14198e+08	7.27666e+07	2.13083e+07	1.12504e+08	4.27163e+07	6.83059e+07	1.38916e+08
A	FALSE	Tiformin	C5 H12 N4 O	Full match	No results	No results	Full match	0.69	144.101	145.108	7.214	1.62464e+08	1	0			4	24	9	DDA for preferred ion	[M+H]+1	116105	1.27633e+06	7.9181e+07	7.52071e+07	7.66641e+07	6.90931e+07	7.01112e+07	5.50531e+07	4.37383e+07	1.08158e+08	2.1207e+07	7.36391e+07	7.63284e+07	9.57429e+07	3.45519e+07	2.64955e+07	4.25927e+07	9.48249e+06	1.3767e+07	4.7013e+07	1.46654e+08	1.62464e+08	1.8364e+07	1.2322e+07	4.06145e+07	6.04847e+07	4.60991e+07	8.41897e+07
	FALSE	2-[({[3-(2-chlorophenyl)-5-methyl-4-isoxazolyl]carbonyl}oxy)imino]piperidine	C16 H16 Cl N3 O3	No match	Invalid mass	No results	No results	-6.94	333.086	334.093	19.615	1.62058e+08	0	1	65.3	47.2	7	11	9	DDA for preferred ion	[M+H]+1	157769	2.2211e+06	8.55585e+06	7.88576e+06	6.52027e+06	8.00639e+06	7.68424e+06	6.47304e+06	6.99583e+06	5.5238e+07	115037	164864	224413	195426	157193	1.62058e+08	188158	68011.2	89560	159121	228046	215284	129070	100022	195427	190329	144921	194855
A	FALSE		C14 H8 N2 S3	Full match	No results	No results	No results	0.06	299.985	300.992	22.504	1.60699e+08	0	0			7	16	11	DDA for preferred ion	[M+H]+1	547593	641538	2.10669e+07	2.07725e+07	1.95516e+07	1.67442e+07	2.09674e+07	1.76126e+07	1.28444e+07	1.60699e+08	53334.6	354500	85165.3	205104	786489	5.32079e+07	1.04313e+06	143994	23324.2	80669.1	425726	470845	18228.1	301385	86298	33199.6	561882	544600
A	FALSE		C13 H24 N2 O7	Full match	No results	No results	No results	-0.59	320.158	321.165	16.16	1.59506e+08	0	0			7	24	10	DDA for preferred ion	[M+H]+1	28576.7	232903	8.93574e+07	8.75293e+07	8.51954e+07	8.94224e+07	5.77734e+07	6.49421e+07	4.58848e+07	1.65005e+06	994757	1.43324e+07	2.36106e+07	1.59506e+08	1.2786e+06	6.96758e+07	1.04014e+08	2.04353e+07	1.62712e+07	315731	8.80381e+06	1.0017e+06	2.48455e+07	2.88155e+07	2.99829e+07	2.14133e+06	1.60709e+07	4.01069e+07
	FALSE	Cmp_257	C20 H30 O4	No match	Invalid mass	No results	No match	50954.8	351.244	352.252	17.802	1.58927e+08	1	2	65.3	8.3	7	3	3	DDA for preferred ion	[M+H]+1	10404.6	27075.2	5.1673e+06	5.10745e+06	5.26833e+06	5.19172e+06	5.24405e+06	5.37689e+06	4.85878e+06	146586	7.50394e+06	1.58927e+08	2.49453e+07	923553	443225	177732	260985	3.67057e+07	1.93223e+07	5.98437e+06	2.97675e+07	3.29396e+06	2.3522e+06	1.01272e+06	646230	1.26183e+07	6.92716e+07	925705
	FALSE		C10 H10 N2 O2 S	Full match	No results	No results	No results	-1.23	222.046	223.053	10.627	1.58757e+08	0	0			7	30	23	DDA for preferred ion	[M+H]+1	9877.5	40881.3	3.37062e+07	3.74967e+07	3.12367e+07	1.4162e+07	2.85023e+07	2.54015e+07	2.02037e+07	1.43793e+06	828032	1.56934e+06	1.29264e+06	1.58757e+08	1.49054e+08	3.30342e+06	1.15802e+08	1.85591e+07	1.69086e+06	828433	1.50042e+06	1.54612e+06	625227	145476	720330	1.09867e+06	294005	1.22215e+07
A	FALSE		C17 H35 N O3	Full match	No results	No results	No results	-0.02	301.262	302.269	19.852	1.58499e+08	0	0			7	3	2	DDA for preferred ion	[M+H]+1	93044.2	55590.6	5.41485e+07	5.70545e+07	5.65003e+07	5.73712e+07	5.88935e+07	5.80251e+07	5.63896e+07	7.07385e+07	5.16155e+07	8.40225e+07	6.7661e+07	1.02406e+08	1.18645e+08	1.58499e+08	1.49615e+08	2.17878e+07	6.45709e+07	5.7795e+07	9.76907e+07	7.47001e+07	5.77665e+07	2.48957e+07	8.19478e+07	3.00426e+07	6.1092e+07	8.1386e+07
A	FALSE	3621	C9 H17 N S	Full match	No results	No results	Full match	0.67	171.108	172.116	19.794	1.56521e+08	3	0			7	17	3	DDA for preferred ion	[M+H]+1	7821.61	15640.7	3.29389e+06	3.03533e+06	3.27139e+06	2.98802e+06	2.64995e+06	2.3096e+06	2.09448e+06	1.56521e+08	25056.2	160685	104118	52885.8	190817	4.37458e+07	108586	25798.2	25218.7	44963	65222.3	63431.9	31332.1	33828.9	55243.4	51341	36646.2	216744
A	FALSE	(2,4,4-Trimethyl-2-pentanyl)benzene	C14 H22	Full match	No results	No results	Full match	-0.01	190.172	191.179	18.808	1.54185e+08	4	0			7	12	7	DDA for preferred ion	[M+H]+1	2.31069e+06	7.50332e+06	1.4882e+08	1.43904e+08	1.52186e+08	1.54185e+08	1.47478e+08	1.2685e+08	1.06396e+08	4.56005e+07	8.42219e+06	3.36078e+07	1.27724e+07	1.86076e+07	1.98354e+07	1.56556e+07	1.91308e+07	5.6406e+06	8.70232e+06	2.35279e+07	7.84491e+07	6.93467e+07	1.30774e+07	9.21071e+06	2.11281e+07	2.3454e+07	2.0519e+07	1.94681e+07
A	FALSE	Octhilinone (OIT)	C11 H19 N O S	Full match	Full match	No results	Full match	0.08	213.119	214.126	18.726	1.53569e+08	1	2	99.3	91.4	7	9	9	DDA for preferred ion	[M+H]+1	1.03023e+06	3.68711e+06	5.25053e+07	4.16351e+07	4.9911e+07	5.04117e+07	5.00076e+07	4.84736e+07	4.14221e+07	7.7972e+07	4.33719e+07	8.25971e+07	1.09461e+08	1.53569e+08	8.3897e+07	2.37547e+07	1.04725e+08	2.58843e+07	4.20089e+07	4.18757e+07	1.19073e+08	7.50362e+07	6.31055e+07	2.36923e+07	1.38614e+08	6.60993e+07	5.41844e+07	8.96103e+07
A	FALSE		C7 H14 N O4 P	Full match	No results	No results	No results	-0.82	207.066	208.073	9.797	1.51019e+08	0	0			5	20	14	DDA for preferred ion	[M+H]+1	7110.18	32909	7287.68	2.70972e+07	7026.65	1.95021e+07	2.62089e+07	2.0131e+07	1.7426e+07	786963	489364	1.47186e+06	1.52133e+06	1.51019e+08	3.75637e+07	7.07034e+07	6.61915e+07	2.77629e+06	1.48173e+06	869261	1.43588e+06	1.25548e+06	3.13032e+06	1.09813e+07	2.47187e+07	988958	5.03808e+06	4.57274e+06
A	FALSE		C14 H16 N2 O2 S2	Full match	No results	No results	No results	-0.41	308.065	309.072	14.947	1.50223e+08	0	0			7	14	12	No MS2	[M+H]+1	17036.9	82569.7	1.40637e+06	1.24332e+06	1.68807e+06	1.24119e+06	1.19583e+06	1.42079e+06	1.12357e+06	7.93527e+07	101380	170968	249853	298085	226419	1.50223e+08	283962	170576	177395	173388	341996	342367	126794	122736	274256	103177	341793	287294
A	FALSE	prohydrojasmon	C15 H26 O3	Full match	No results	No results	Full match	-0.08	254.188	255.195	18.381	1.49086e+08	11	0			7	15	12	DDA for preferred ion	[M+H]+1	90524	1.53218e+06	4.96407e+07	3.86739e+07	4.1657e+07	4.85575e+07	4.63426e+07	3.87233e+07	3.23783e+07	1.49086e+08	4.25336e+07	8.27805e+07	1.32876e+08	1.46324e+08	9.69417e+07	1.22299e+08	1.08697e+08	1.79784e+07	2.52891e+07	3.68244e+07	1.10234e+08	1.08209e+08	5.73461e+07	2.70428e+07	1.37598e+08	2.99253e+07	6.39108e+07	1.15501e+08
A	FALSE		C20 H36 O4	Full match	No results	No results	No results	-0.07	340.261	341.269	18.4	1.48785e+08	0	0			7	11	8	DDA for preferred ion	[M+H]+1	20327.6	56177	1.29801e+07	1.17496e+07	1.27069e+07	1.56053e+07	1.46597e+07	1.60983e+07	1.44029e+07	7.85526e+06	2.31097e+06	3.35781e+06	981216	3.28761e+06	6.37146e+06	9.51192e+06	9.01956e+06	3.46641e+06	5.21053e+07	4.68911e+07	7.86764e+07	6.83503e+07	9.91245e+07	7.39583e+07	1.48785e+08	245082	9.81092e+07	3.22187e+06
	FALSE	2-[(2-chlorobenzyl)sulfanyl]-4,6-dimethylnicotinonitrile	C15 H13 Cl N2 S	No match	Invalid mass	No results	No results	131755	326.001	327.008	18.739	1.4846e+08	0	1	85.2	53.1	7	23	23	DDA for preferred ion	[M+H]+1	768555	3.52396e+06	4.14539e+07	1.7699e+07	3.73087e+07	3.89454e+07	3.5298e+07	3.30104e+07	3.58827e+07	2.88864e+07	1.74915e+07	2.2425e+07	2.49096e+07	5.80856e+07	4.04039e+07	3.3726e+07	3.68715e+07	1.10745e+07	2.15058e+07	2.623e+07	4.72829e+07	1.4846e+08	1.13174e+07	3.79345e+06	2.1417e+07	1.71279e+07	2.32703e+07	2.77763e+07
A	FALSE	NP-013538	C12 H16 O8	Full match	Full match	No results	Partial match	-0.33	288.084	289.092	16.251	1.46446e+08	1	1	77.3	8.9	6	26	25	DDA for preferred ion	[M+H]+1	2.06296e+06	131612	1.39243e+07	1.29436e+07	1.32861e+07	2.19542e+07	2.06419e+07	2.00338e+07	1.3536e+07	2.21081e+07	2.00727e+07	3.37949e+07	2.74588e+07	1.46446e+08	3.68658e+07	3.66989e+07	2.684e+07	1.78701e+07	2.53738e+07	8.68024e+06	1.34685e+07	5.83423e+07	3.10576e+07	2.9949e+06	1.77291e+07	1.04044e+07	1.99061e+07	2.62668e+07
A	FALSE		C15 H25 N O6	Full match	No results	No results	No match	-0.22	315.168	316.175	18.599	1.45856e+08	1	0			7	9	7	DDA for preferred ion	[M+H]+1	15719	39991.6	3.14702e+07	3.02709e+07	3.46702e+07	3.21297e+07	3.29192e+07	3.10975e+07	2.60768e+07	1.45856e+08	4.81206e+07	7.12012e+07	1.13758e+08	1.27352e+08	9.50642e+07	1.42254e+08	1.21121e+08	2.38565e+07	2.77465e+07	2.54173e+07	7.25087e+07	7.19102e+07	6.53097e+07	1.97837e+07	9.62194e+07	2.7692e+07	6.02159e+07	1.22207e+08
A	FALSE	Tris(2-chloroethyl) phosphate	C6 H12 Cl3 O4 P	Full match	Full match	No results	Full match	-0.28	283.954	284.961	16.186	1.44829e+08	1	1	94.5	83.9	7	19	18	DDA for preferred ion	[M+H]+1	1.02917e+06	3.52947e+06	4.11358e+07	3.89045e+07	2.36559e+07	4.31447e+07	4.54167e+07	4.14004e+07	3.6675e+07	3.73393e+07	3.44104e+07	7.16055e+07	1.11014e+08	1.44829e+08	8.0816e+07	1.021e+08	1.09481e+08	3.31633e+07	4.25182e+07	3.04699e+07	1.28728e+08	9.43032e+07	5.07382e+07	3.85139e+07	8.00677e+07	4.37112e+07	3.99639e+07	7.43729e+07
A	FALSE	2-Decylfuran	C14 H24 O	Full match	No results	No results	Full match	0.16	208.183	209.19	18.704	1.43303e+08	3	0			7	11	9	DDA for preferred ion	[M+H]+1	3.02254e+06	7.35679e+06	1.43303e+08	1.10224e+08	1.29823e+08	1.34294e+08	1.26877e+08	1.24194e+08	1.0272e+08	3.79062e+07	1.02634e+07	2.89198e+07	1.14598e+07	1.84152e+07	1.73109e+07	1.3864e+07	1.51143e+07	4.98999e+06	5.25125e+06	1.58268e+07	5.01089e+07	5.52951e+07	9.98579e+06	7.27069e+06	1.9179e+07	2.21263e+07	1.52194e+07	1.54822e+07
	FALSE	1-(3-ethyl-2,4-dihydroxy-6-methoxyphenyl)butan-1-one	C13 H18 O4	No match	Invalid mass	No results	No match	-75636.2	220.11	221.117	21.552	1.43136e+08	14	1	74.4	8.7	7	22	3	DDA for preferred ion	[M+H]+1	258899	2.91962e+06	8.24882e+07	8.07614e+07	7.43472e+07	6.978e+07	6.47438e+07	5.23375e+07	4.30354e+07	9.61202e+07	1.99907e+07	4.72833e+07	2.14441e+07	1.41122e+08	8.88422e+07	1.05588e+08	1.43136e+08	1.65965e+07	1.68496e+07	2.41473e+07	9.62446e+07	1.26271e+08	2.34412e+07	7.4446e+06	7.87541e+07	1.72559e+07	4.9436e+07	1.28072e+08
A	FALSE	Rimantadine	C12 H21 N	Full match	Full match	No results	Full match	0.04	179.167	180.175	16.104	1.42256e+08	2	1	75.2	47.3	7	19	4	DDA for preferred ion	[M+H]+1	2.12171e+07	1.27522e+07	2.8536e+07	3.26211e+07	3.05399e+07	3.4122e+07	3.92002e+07	4.23068e+07	4.83257e+07	6.33576e+07	1.42256e+08	9.13085e+07	2.62922e+07	4.44219e+07	6.07177e+07	5.06801e+07	4.01479e+07	7.89639e+07	1.12597e+08	1.28965e+08	5.14165e+07	3.51746e+07	1.05398e+08	1.12039e+08	7.70783e+07	9.74872e+07	3.63558e+07	4.67335e+07
A	FALSE	5-Pentylresorcinol	C11 H16 O2	Full match	No results	No results	Full match	0.02	180.115	181.122	16.721	1.41526e+08	13	0			7	12	8	DDA for preferred ion	[M+H]+1	1.25264e+06	6.44261e+06	2.9807e+07	2.90464e+07	2.99645e+07	2.97164e+07	3.06957e+07	2.53171e+07	2.11499e+07	1.41526e+08	2.81806e+07	5.84282e+07	9.61872e+07	6.51074e+07	4.18644e+07	3.37605e+07	2.54854e+07	1.00639e+07	1.03799e+07	2.11183e+07	5.15154e+07	8.70218e+07	2.19861e+07	7.27244e+06	3.94909e+07	2.18145e+07	3.71128e+07	6.3257e+07
A	FALSE	3621	C9 H17 N S	Full match	No results	No results	Full match	0.66	171.108	172.116	20.507	1.41313e+08	3	0			7	14	5	DDA for preferred ion	[M+H]+1	11416.2	37585	2.9445e+06	2.84096e+06	2.89564e+06	2.69222e+06	2.72182e+06	2.23396e+06	1.9441e+06	1.41313e+08	108723	187289	202100	191301	252658	6.45872e+07	263950	98522.1	76901.5	97135.1	362071	358715	78504.4	40566.3	137831	315396	161724	304164
	FALSE	PPG n5	C15 H32 O6	Full match	Full match	No results	Partial match	-1.74	308.219	309.227	13.957	1.40435e+08	1	1	98	98.4	7	8	8	DDA for preferred ion	[M+H]+1	8.61918e+06	2.51945e+07	1.17942e+08	1.3374e+08	1.18772e+08	1.36952e+08	1.13983e+08	1.34203e+08	1.14146e+08	6.14218e+07	4.5054e+07	6.96574e+07	7.06542e+07	1.40435e+08	1.16918e+08	8.9965e+07	1.10785e+08	4.02419e+07	3.77988e+07	5.23227e+07	1.19485e+08	1.28976e+08	6.0884e+07	4.98713e+07	9.71394e+07	3.58856e+07	1.10592e+08	7.26733e+07
	FALSE		C5 H7 N6 O5 P3	Full match	No results	No results	No results	-2.68	323.968	324.975	2.719	1.38909e+08	0	0			7	26	19	DDA for preferred ion	[M+H]+1	33680.7	377498	1.38909e+08	1.37909e+08	1.24494e+08	1.31611e+08	6.14649e+07	9.76265e+07	8.96129e+07	1.51793e+07	6.33006e+06	7.51893e+06	1.03834e+06	9.25023e+06	6.60233e+06	8.01805e+06	8.91321e+06	1.46121e+07	1.55762e+07	5.95776e+06	4.61221e+07	4.20926e+07	868828	430302	3.79626e+06	5.92464e+06	9.3903e+06	1.01978e+07
	FALSE		C35 H56 O2 S3	Full match	No results	No results	No results	4.27	604.347	605.354	22.036	1.38021e+08	0	0			7	6	4	DDA for preferred ion	[M+H]+1	51391.8	78582.6	1.8232e+07	1.74865e+07	1.71898e+07	1.64166e+07	1.83005e+07	1.81191e+07	1.96974e+07	9.39747e+07	6.42192e+07	9.80371e+07	4.5138e+07	1.19546e+08	1.31161e+08	1.10226e+08	1.38021e+08	3.20905e+07	4.04227e+07	5.14172e+07	8.04855e+07	7.30211e+07	5.38082e+07	1.03137e+07	1.22843e+08	4.01023e+07	7.34783e+07	8.92925e+07
	FALSE		C35 H54 N2 O S2	Full match	No results	No results	No results	-4.59	582.365	605.354	22.043	1.38021e+08	0	0			7	6	4	DDA for other ion	[M+Na]+1	51391.8	78582.6	1.8232e+07	1.74865e+07	1.71898e+07	1.64166e+07	1.83005e+07	1.81191e+07	1.96974e+07	9.39747e+07	6.42192e+07	9.80371e+07	4.5138e+07	1.19546e+08	1.31161e+08	1.10226e+08	1.38021e+08	3.20905e+07	4.04227e+07	5.14172e+07	8.04855e+07	7.30211e+07	5.38082e+07	1.03137e+07	1.22843e+08	4.01023e+07	7.34783e+07	8.92925e+07
	FALSE	6-[(2E,6E)-7-(5-hydroxy-3-methyl-2-oxocyclopent-3-en-1-yl)-6-methylhepta-2,6-dien-2-yl]-3-methyl-5,6-dihydro-2H-pyran-2-one	C20 H26 O4	No match	Invalid mass	No results	No match	-54547.6	312.172	313.18	16.918	1.37216e+08	11	1	63.1	65.9	7	12	7	DDA for preferred ion	[M+H]+1	475410	673394	2.41793e+06	2.27381e+06	2.06384e+06	2.38453e+06	2.78583e+06	2.91473e+06	2.77015e+06	1.28217e+06	1.47891e+06	1.00034e+06	794115	1.74811e+06	8.34744e+06	5.20915e+06	1.34914e+06	1.09464e+06	4.75985e+06	1.71984e+06	1.26189e+06	1.16508e+06	2.35201e+06	1.33078e+06	1.93264e+06	805353	1.37216e+08	1.11805e+06
	FALSE		C8 H14 Cl N5 O4 P2 S2	Full match	No results	No results	No results	3.45	404.966	405.974	7.122	1.37157e+08	0	0			7	13	12	DDA for preferred ion	[M+H]+1	223744	2.55842e+06	9.75137e+07	1.06559e+08	1.16402e+08	1.37157e+08	1.01273e+08	1.14408e+08	1.29739e+08	1.67415e+06	462113	1.3329e+06	2.27719e+06	1.22126e+06	1.08887e+06	1.6234e+06	1.23569e+06	442871	502412	1.17683e+06	1.54145e+06	2.19636e+06	711346	632951	1.25142e+06	1.00433e+06	1.19033e+06	1.205e+06
A	FALSE		C16 H33 N O2	Full match	No results	No results	No results	-0.12	271.251	272.258	17.743	1.35707e+08	0	0			7	7	5	DDA for preferred ion	[M+H]+1	7.44958e+06	1.11247e+07	5.02996e+07	4.99201e+07	4.88857e+07	4.79479e+07	5.09458e+07	4.64102e+07	4.1053e+07	4.2926e+07	1.00597e+08	6.67894e+07	5.34104e+07	7.33368e+07	7.03337e+07	6.78872e+07	6.72853e+07	1.25023e+07	5.21427e+07	1.27776e+08	1.35707e+08	4.34813e+07	5.96985e+07	2.18895e+07	5.86412e+07	6.04644e+07	2.61509e+07	6.95073e+07
	FALSE	(±)13-HpODE	C18 H32 O4	No match	Invalid mass	No match	No match	-57683.7	294.219	295.227	16.276	1.34469e+08	31	6	90.2	82.5	7	11	11	DDA for preferred ion	[M+H]+1	661176	2.00828e+06	2.47075e+07	1.88328e+07	2.12895e+07	2.17901e+07	2.19644e+07	2.61141e+07	2.02229e+07	1.04418e+07	5.63949e+06	7.11052e+06	5.74204e+06	8.40571e+06	7.62716e+06	2.05695e+07	8.54945e+06	6.5202e+06	4.38842e+07	3.2812e+07	5.97772e+07	3.06152e+07	1.22395e+08	1.29318e+08	1.34469e+08	2.25483e+07	7.49854e+07	7.41767e+06
A	FALSE		C13 H9 N O2 S2	Full match	No results	No results	No results	0.28	275.008	276.015	16.157	1.3327e+08	0	0			7	14	13	No MS2	[M+H]+1	15278.8	48928.3	4.57209e+06	5.11952e+06	4.38757e+06	5.18482e+06	5.73155e+06	4.05488e+06	3.91037e+06	1.3327e+08	362125	926486	674964	556617	322051	5.17876e+07	409307	158842	163858	219476	716675	528122	188079	144180	283803	541542	279602	564535
A	FALSE	N-Nonanoylglycine	C11 H21 N O3	Full match	No results	No results	Full match	-0.58	215.152	216.159	13.999	1.29718e+08	2	0			7	16	6	DDA for preferred ion	[M+H]+1	27401.7	191587	3.48206e+07	3.36455e+07	3.01806e+07	3.27796e+07	2.90604e+07	2.64177e+07	2.1362e+07	1.8016e+07	7.53325e+06	7.32616e+06	9.01124e+06	1.29718e+08	5.19921e+07	1.01691e+08	1.04437e+08	1.90486e+07	2.41386e+07	2.71287e+07	1.75315e+07	3.31311e+07	3.95083e+07	4.61525e+07	1.03148e+08	7.84825e+06	5.68472e+07	3.66688e+07
A	FALSE		C24 H32 O16	Full match	No results	No results	No results	0.02	576.169	577.176	16.058	1.29525e+08	0	0			7	25	23	DDA for preferred ion	[M+H]+1	2.3482e+06	474653	3.84523e+07	3.58728e+07	1.94743e+07	2.77949e+07	3.413e+07	4.56718e+07	4.16143e+07	5.49704e+07	3.47101e+07	5.63768e+07	5.67459e+07	7.52046e+07	8.58709e+07	9.51035e+07	1.08673e+08	3.21207e+07	5.8456e+07	3.08195e+06	3.3693e+07	1.41463e+07	8.03719e+07	5.19843e+06	1.29525e+08	2.63416e+07	9.94724e+06	4.56403e+07
A	FALSE	3-oxopalmitic acid	C16 H30 O3	Full match	No results	No results	Full match	0.16	270.22	271.227	21.114	1.28859e+08	5	0			7	19	6	DDA for preferred ion	[M+H]+1	1.43411e+06	5.28987e+06	4.45482e+07	4.15439e+07	4.0529e+07	3.24416e+07	3.5293e+07	2.94226e+07	2.64352e+07	7.34532e+07	2.56032e+07	4.76154e+07	2.92175e+07	7.11289e+07	1.15782e+08	3.70848e+07	4.8213e+07	2.8921e+07	3.50019e+07	5.82633e+07	6.67152e+07	1.28859e+08	3.77475e+07	5.24917e+07	9.90911e+07	1.93307e+07	7.34804e+07	7.43462e+07
	FALSE	4-(4-methoxyphenyl)-6-pyridin-4-yl-1,3,5-triazin-2(3H)-one	C15 H12 N4 O2	No match	Invalid mass	No results	No results	135503	318.05	319.057	18.171	1.28234e+08	0	2	65.4	8.3	7	11	10	DDA for preferred ion	[M+H]+1	13636.7	51023.2	2.06498e+06	2.00992e+06	1.83027e+06	1.64594e+06	2.08857e+06	1.86598e+06	1.53938e+06	1.28234e+08	119133	208691	298489	231475	246270	6.82111e+07	251589	98832	111860	442512	443630	383455	140647	188888	268424	188945	190291	254159
A	FALSE		C17 H29 N O7	Full match	No results	No results	No results	0.17	359.194	360.202	8.094	1.27909e+08	0	0			7	9	8	DDA for preferred ion	[M+H]+1	23923.6	89676.6	1.4125e+07	1.79532e+07	1.81876e+07	1.76986e+07	1.73927e+07	1.8939e+07	1.80985e+07	2.62402e+07	2.98275e+07	1.84592e+07	1.91669e+06	6.08662e+07	5.1514e+07	9.48618e+07	1.27909e+08	5.02076e+07	3.22885e+07	1.29703e+07	3.1217e+07	598304	2.39756e+07	2.07181e+07	5.30278e+07	385007	4.122e+07	4.36561e+07
	FALSE	3-Hydroxydodecanedioic acid	C12 H22 O5	Full match	No results	No results	Full match	-1.04	246.146	247.154	14.171	1.27559e+08	2	0			7	22	5	DDA for preferred ion	[M+H]+1	25294.9	221405	2.33354e+07	2.17791e+07	2.42127e+07	2.10076e+07	1.94793e+07	1.55868e+07	1.23161e+07	678725	208603	384274	267242	1.18647e+07	2.07592e+06	1.2036e+06	2.13771e+06	645801	1.56602e+07	1.61302e+06	6.13337e+07	7.83786e+07	3.63612e+07	4.45506e+07	1.27559e+08	8.45663e+06	2.63799e+07	1.5653e+06
A	FALSE	NP-000294	C15 H22 O2	Full match	Full match	Partial match	Partial match	0.49	234.162	235.169	21.144	1.26797e+08	73	9	96.8	9.8	7	20	3	DDA for preferred ion	[M+H]+1	1.27242e+06	4.46839e+06	4.77843e+07	4.38045e+07	4.29347e+07	3.79275e+07	3.53699e+07	3.0833e+07	2.63531e+07	8.18205e+06	1.83515e+06	4.76956e+06	3.14568e+06	2.0812e+07	2.76673e+07	1.24689e+07	2.78296e+07	2.94088e+06	4.29307e+06	7.65618e+07	1.02763e+08	1.26797e+08	6.40418e+06	1.7697e+06	2.70409e+07	1.10341e+07	1.93787e+07	1.35606e+07
	FALSE	Methyl ibogamine-18-carboxylate	C21 H26 N2 O2	No match	Invalid mass	No results	No results	-11.01	338.196	339.203	7.759	1.2629e+08	0	2	89.9	9.5	7	5	4	DDA for preferred ion	[M+H]+1	10537.6	50722.1	2.95782e+07	2.85237e+07	2.82167e+07	2.96348e+07	3.28537e+07	3.13423e+07	2.98954e+07	1.19786e+08	5.057e+07	1.2629e+08	6.6261e+07	2.70166e+07	3.04437e+07	1.3604e+06	1.10234e+06	1.47321e+07	932795	124538	6.48451e+07	1.58879e+06	1.3697e+07	1.08484e+07	1.70006e+07	7.08684e+07	1.08444e+06	2.8798e+07
A	FALSE	1,7-Dihydroxy-6,6-dimethyl-3,5,5a,6,7,8,9a,9b-octahydronaphtho[1,2-c]furan-9(1H)-one	C14 H20 O4	Full match	No results	No results	Full match	0.18	252.136	253.143	20.488	1.25114e+08	3	0			7	17	8	DDA for preferred ion	[M+H]+1	25192.2	366671	3.09789e+07	3.17213e+07	3.20514e+07	3.11203e+07	3.04379e+07	2.46592e+07	1.93863e+07	3.82652e+07	9.42545e+06	2.40013e+07	1.7242e+07	5.87559e+07	6.76015e+07	5.75284e+07	1.25114e+08	1.57921e+07	8.23076e+06	4.2795e+06	4.8189e+07	1.08416e+08	6.27608e+06	4.04149e+06	1.7373e+07	1.28077e+07	3.17869e+07	5.27179e+07
A	FALSE	NP-020014	C15 H26 O3	Full match	Full match	No results	Partial match	-0.29	254.188	255.195	16.154	1.2394e+08	11	2	70.7	44.6	7	7	7	DDA for preferred ion	[M+H]+1	40692.6	421479	2.05903e+07	1.79578e+07	1.68136e+07	1.88987e+07	2.00861e+07	1.75981e+07	1.81626e+07	7.62991e+06	2.46773e+06	3.78134e+06	1.61901e+06	7.55583e+06	9.53999e+06	1.4556e+07	1.69817e+07	5.42033e+06	3.12067e+07	1.50225e+07	7.84417e+07	9.81148e+07	5.71124e+07	6.59094e+07	1.2394e+08	696448	4.70027e+07	7.57463e+06
A	FALSE	(2,4,4-Trimethyl-2-pentanyl)benzene	C14 H22	Full match	No results	No results	Full match	0	190.172	191.179	18.705	1.23382e+08	4	0			7	12	8	DDA for preferred ion	[M+H]+1	1.60486e+06	5.39842e+06	1.23382e+08	1.0043e+08	1.1771e+08	1.18034e+08	1.11986e+08	1.06656e+08	8.60026e+07	3.10452e+07	6.41568e+06	2.28695e+07	1.04264e+07	1.46544e+07	1.36668e+07	1.18026e+07	1.32161e+07	3.75082e+06	4.91497e+06	1.05099e+07	4.45241e+07	5.08988e+07	6.72329e+06	4.15783e+06	1.4923e+07	1.52997e+07	1.27362e+07	1.33956e+07
	FALSE		C32 H46 N3 O P3	Full match	No results	No results	No results	-1.82	581.284	582.292	11.774	1.23076e+08	0	0			7	11	11	No MS2	[M+H]+1	17861	66635.9	4.06125e+06	3.87215e+06	3.66182e+06	4.90987e+06	4.55104e+06	4.35141e+06	3.6709e+06	411254	201297	322291	442542	4.51562e+06	1.29939e+07	1.23076e+08	1.06249e+07	7.08221e+06	3.61528e+06	238921	375763	394510	280461	3.53317e+06	4.41722e+06	244299	480381	4.50807e+06
A	FALSE	Dubamine	C16 H11 N O2	Full match	No results	No results	Full match	-0.09	249.079	250.086	18.09	1.22716e+08	3	0			7	9	4	DDA for preferred ion	[M+H]+1	10451.1	31955.7	1.09923e+07	1.10392e+07	1.09269e+07	1.06034e+07	1.10673e+07	9.31802e+06	8.84591e+06	183306	70804.1	143325	337740	1.22716e+08	807050	121568	256277	345328	1.75082e+06	5.09944e+06	5.80065e+06	1.62087e+07	6.78616e+06	1.29125e+07	1.66455e+07	165342	6.69446e+06	259651
A	FALSE		C14 H25 N O4	Full match	No results	No results	No results	-0.1	271.178	272.186	17.421	1.2211e+08	0	0			7	21	9	DDA for preferred ion	[M+H]+1	469464	1.13373e+07	6.63121e+07	6.32305e+07	6.87994e+07	6.61151e+07	6.28405e+07	4.63069e+07	3.69291e+07	4.56957e+07	1.51957e+07	3.01059e+07	4.15826e+07	9.40104e+07	6.53568e+07	4.9143e+07	1.2211e+08	2.33311e+07	1.85836e+07	1.46951e+07	7.54054e+07	9.66064e+07	1.41034e+07	2.24631e+07	3.79816e+07	1.0234e+07	4.87703e+07	6.40562e+07
A	FALSE	11343172	C11 H21 N O3	Full match	No results	No results	Full match	-0.71	215.152	216.159	14.318	1.21796e+08	2	0			7	25	2	DDA for preferred ion	[M+H]+1	2.07094e+06	3.69299e+07	9.87082e+07	9.37967e+07	9.84285e+07	8.67029e+07	7.34559e+07	5.99069e+07	4.84112e+07	4.3066e+07	1.69589e+07	3.23348e+07	3.73164e+07	1.21796e+08	5.8918e+07	9.33132e+07	9.49043e+07	3.20267e+07	2.06504e+07	3.20407e+06	9.42129e+07	9.7973e+07	2.16558e+07	2.54094e+07	6.61984e+07	3.11973e+07	3.61373e+07	9.98913e+07
A	FALSE		C12 H21 N O5	Full match	No results	No results	No results	-0.06	259.142	260.149	15.758	1.21562e+08	0	0			7	27	9	DDA for preferred ion	[M+H]+1	15651	353496	1.99168e+07	1.72516e+07	2.00259e+07	1.70123e+07	1.60362e+07	1.04124e+07	9.29547e+06	2.71045e+07	4.30037e+06	8.7731e+06	1.51696e+07	5.70484e+07	5.11112e+07	7.77378e+07	1.21562e+08	1.37941e+07	1.09524e+07	616063	5.02314e+07	7.01045e+07	7.59884e+06	8.08851e+06	2.09597e+07	5.19878e+06	2.02784e+07	6.08355e+07
A	FALSE	NP-021797	C12 H22 O3	Full match	Full match	No results	Partial match	0.33	214.157	215.164	16.677	1.21506e+08	2	1	73.1	52.3	7	18	8	DDA for preferred ion	[M+H]+1	346103	5.86605e+06	3.24108e+07	3.30653e+07	3.2276e+07	3.11698e+07	3.12868e+07	2.4227e+07	1.89467e+07	5.06574e+07	8.57404e+06	3.01858e+07	3.94726e+07	6.73888e+07	6.2849e+07	8.81234e+07	1.21506e+08	1.77177e+07	1.41229e+07	1.16063e+06	5.28268e+07	8.37073e+07	1.43222e+07	1.14471e+07	5.62981e+07	8.8651e+06	4.12736e+07	7.03213e+07
A	FALSE		C14 H28 N2 O7	Full match	No results	No results	No results	-0.53	336.189	337.197	16.249	1.20252e+08	0	0			7	20	8	DDA for preferred ion	[M+H]+1	15159	60835.8	4.47905e+07	4.07989e+07	4.23356e+07	3.99672e+07	4.0701e+07	2.81679e+07	2.60079e+07	2.49838e+07	3.31588e+06	1.62712e+07	1.38786e+07	5.97033e+07	4.44638e+07	5.0985e+07	8.32031e+07	7.3188e+06	5.51653e+06	3.25281e+06	1.11572e+08	1.20252e+08	1.91064e+07	1.24519e+07	3.97992e+07	1.99185e+07	5.99917e+07	5.50146e+07
A	FALSE		C13 H24 N2 O6	Full match	No results	No results	No match	-0.23	304.163	305.171	18.938	1.20175e+08	2	0			7	11	8	DDA for preferred ion	[M+H]+1	37637.8	89986.8	3.36353e+07	3.06847e+07	3.49263e+07	3.41513e+07	3.48229e+07	2.9636e+07	2.49976e+07	7.52649e+07	3.25116e+07	6.66069e+07	9.02154e+07	1.20175e+08	6.37618e+07	2.68856e+07	9.36666e+07	1.76955e+07	2.67539e+07	1.95228e+07	7.84588e+07	8.16292e+07	3.60724e+07	6.87789e+06	7.33624e+07	2.31542e+07	4.40428e+07	8.43678e+07
	FALSE	NP-004036	C12 H22 O4	No match	Invalid mass	No match	No match	-78255	212.141	213.149	16.676	1.19513e+08	8	3	76	72.2	7	23	17	DDA for preferred ion	[M+H]+1	484271	3.05657e+06	1.22834e+07	1.64581e+07	1.79834e+07	1.64398e+07	1.55908e+07	1.2913e+07	8.41359e+06	6.24997e+06	2.79367e+06	2.13225e+07	3.5633e+06	5.13226e+07	1.03574e+07	1.88188e+07	1.2013e+07	3.24812e+06	4.09742e+06	2.80811e+06	5.19723e+07	1.19513e+08	7.7116e+06	7.27287e+06	1.8763e+07	4.79665e+06	1.45518e+07	1.44557e+07
A	FALSE		C23 H39 N3 O6	Full match	No results	No results	No match	0.07	453.284	454.291	19.231	1.19316e+08	2	0			7	8	7	DDA for preferred ion	[M+H]+1	53601.3	96686.7	3.61536e+07	3.59783e+07	3.86473e+07	3.8287e+07	4.1723e+07	3.894e+07	3.28197e+07	7.1746e+07	5.60027e+07	6.48717e+07	6.45112e+07	1.09868e+08	9.04648e+07	5.70795e+07	1.19316e+08	3.97428e+07	4.10278e+07	2.90135e+07	6.95881e+07	7.65359e+07	4.79704e+07	1.41174e+07	7.62098e+07	1.82756e+07	6.6259e+07	6.72369e+07
A	FALSE	Methyl 3,5-di-tert-butyl-4-hydroxybenzoate	C16 H24 O3	Full match	Full match	No results	Full match	0.24	264.173	265.18	21.198	1.18915e+08	4	3	92.3	9.6	7	6	3	DDA for preferred ion	[M+H]+1	183668	649510	3.42255e+07	3.40267e+07	3.2335e+07	3.19217e+07	3.35549e+07	3.14742e+07	2.87702e+07	1.02731e+08	6.08807e+07	8.44094e+07	9.29612e+07	1.18915e+08	1.01044e+08	7.21458e+07	9.9866e+07	2.25643e+07	3.50264e+07	4.38312e+07	1.0616e+08	1.10038e+08	6.48072e+07	1.38699e+07	1.00363e+08	3.61698e+07	6.13662e+07	1.00671e+08
A	FALSE		C17 H26 Cl3 N8 O5 P S3	Full match	No results	No results	No results	-0.36	653.999	655.006	18.628	1.18742e+08	0	0			7	12	12	DDA for preferred ion	[M+H]+1	12157.5	23534.8	1.05144e+07	8.45669e+06	9.79759e+06	7.94963e+06	1.13128e+07	9.84271e+06	9.87932e+06	2.1264e+07	5.35847e+06	1.01565e+07	8.12693e+06	1.82131e+07	1.06876e+07	2.22541e+07	7.5041e+06	1.55241e+06	6.62638e+06	1.36006e+07	3.20206e+07	1.18742e+08	3.26316e+06	350832	5.09302e+06	5.06613e+06	5.5351e+06	9.38581e+06
A	FALSE		C15 H24 N2 O3 S	Full match	No results	No results	No match	-0.16	312.151	313.158	14.642	1.18385e+08	1	0			7	7	6	DDA for preferred ion	[M+H]+1	39671.9	132608	1.92532e+06	1.86983e+06	2.09118e+06	2.06916e+06	2.04018e+06	1.94549e+06	1.69745e+06	5.20701e+07	147136	248368	427050	275390	185820	1.18385e+08	234229	80127	84350.6	304667	501381	570882	134426	75840.1	300697	183880	269020	276077
	FALSE			No results	No results	No results	No results		656.999	658.006	18.541	1.1531e+08	0	0			7	11	11	No MS2	[M+H]+1	19229.5	45446.4	1.25518e+07	1.17298e+07	1.17358e+07	1.5067e+07	1.44052e+07	1.26477e+07	1.12598e+07	1.50503e+07	5.42202e+06	1.16611e+07	1.13285e+06	1.52397e+07	1.31671e+07	2.35332e+07	8.70003e+06	2.43893e+06	8.47424e+06	1.57033e+07	4.20068e+07	1.1531e+08	4.33366e+06	367932	8.94694e+06	7.95996e+06	7.50143e+06	1.18301e+07
	FALSE		C20 H40 N5 O17 P	Full match	No results	No results	No results	1.58	653.217	654.224	16.114	1.15292e+08	0	0			7	3	2	DDA for preferred ion	[M+H]+1	1.55161e+07	276850	6.96221e+07	7.13751e+07	7.26975e+07	7.07536e+07	7.41527e+07	6.90971e+07	7.00506e+07	4.81475e+07	4.62313e+07	5.60264e+07	6.82832e+07	7.32982e+07	9.21345e+07	4.55339e+07	1.15292e+08	5.98015e+07	7.80749e+07	1.14336e+07	4.1793e+07	5.08617e+07	6.88723e+07	9.44741e+06	8.93698e+07	2.65869e+07	4.09553e+07	6.09901e+07
A	FALSE	1,2,3,4-Tetramethyl-1,3-cyclopentadiene	C9 H14	Full match	Full match	No results	Partial match	0.01	122.11	123.117	16.489	1.14589e+08	2	1	94.8	73	7	13	6	DDA for preferred ion	[M+H]+1	945699	8.41081e+06	2.77734e+07	2.79689e+07	2.77666e+07	2.93823e+07	2.66546e+07	2.32785e+07	1.98071e+07	2.89511e+07	2.51464e+07	1.17457e+07	1.14589e+08	8.71808e+07	5.82718e+07	6.37207e+07	7.71426e+07	1.57083e+07	1.53679e+07	2.14041e+07	6.24861e+07	5.71051e+07	2.79641e+07	1.99533e+07	5.73137e+07	2.01514e+07	3.17383e+07	6.68613e+07
	FALSE	NP-008952	C12 H20 O4	No match	Invalid mass	No match	No match	-78946.8	210.126	211.133	14.914	1.14477e+08	10	2	71.6	69.1	7	18	16	DDA for preferred ion	[M+H]+1	508528	2.51471e+06	4.27074e+07	2.8062e+07	4.11552e+07	2.9688e+07	4.01705e+07	3.29835e+07	2.88455e+07	1.74371e+07	1.90843e+07	2.39866e+07	1.12475e+08	1.14477e+08	5.44909e+07	7.06267e+07	7.89678e+07	1.51928e+07	1.55608e+07	2.26604e+07	2.13024e+07	7.79754e+07	3.21828e+07	2.34663e+07	6.6084e+07	2.65745e+07	3.23531e+07	6.26637e+07
	FALSE	3721	C8 H12 O	Full match	No results	No results	Full match	-1.43	124.089	125.096	14.486	1.13935e+08	10	0			7	19	14	No MS2	[M+H]+1	1.58799e+06	1.58408e+07	1.36435e+07	1.46323e+07	1.32148e+07	1.76379e+07	1.12381e+07	1.20403e+07	9.87203e+06	1.0195e+08	6.36612e+06	2.25857e+07	1.13935e+08	1.04802e+07	1.12978e+07	4.25181e+06	1.77781e+07	3.48595e+06	3.38777e+06	5.79596e+06	3.04005e+07	1.44507e+07	508863	4.08531e+06	1.91707e+07	7.1252e+06	1.24725e+07	1.81486e+07
	FALSE		C36 H23 N3 O2	Full match	No results	No results	No results	-2.26	529.178	530.185	16.122	1.13878e+08	0	0			7	15	9	DDA for preferred ion	[M+H]+1	153592	547373	1.8744e+07	1.55639e+07	1.57754e+07	1.73129e+07	1.56453e+07	1.19574e+07	1.28624e+07	2.16773e+07	1.38518e+06	1.62588e+07	1.13878e+08	6.21998e+06	2.09644e+07	6.97839e+06	9.72689e+06	6.759e+06	2.57774e+06	848897	1.6222e+07	1.18919e+07	3.65094e+06	1.03624e+07	1.94404e+07	5.3881e+06	6.60062e+06	1.13831e+07
A	FALSE	4-Phenylbutyric acid	C10 H12 O2	Full match	Full match	Partial match	Full match	0.07	164.084	165.091	15.76	1.13462e+08	55	1	78.3	74	7	13	10	DDA for preferred ion	[M+H]+1	684768	3.25885e+06	2.3564e+07	2.30425e+07	2.21585e+07	2.4186e+07	2.50845e+07	1.81206e+07	1.78003e+07	1.31668e+07	2.82491e+07	3.46491e+07	3.86646e+07	6.25983e+07	7.98824e+07	9.75875e+07	1.13462e+08	3.20258e+07	3.58284e+07	7.2577e+06	5.22203e+07	7.86425e+07	3.22311e+07	2.83018e+07	5.09898e+07	2.25765e+07	4.40361e+07	5.75551e+07
A	FALSE		C14 H28 N2 O2	Full match	No results	No results	No results	-0.36	256.215	257.222	15.573	1.121e+08	0	0			7	4	4	DDA for preferred ion	[M+H]+1	1.40907e+06	4.27238e+06	3.11942e+07	2.91711e+07	3.0705e+07	2.99254e+07	3.20982e+07	2.84258e+07	3.12962e+07	5.57237e+07	2.47294e+07	3.46135e+07	1.53511e+07	8.36618e+07	2.63883e+07	4.53835e+07	1.121e+08	1.39507e+07	2.22666e+07	4.09554e+07	3.74582e+07	4.66807e+07	2.31151e+07	1.43667e+07	5.58093e+07	2.42005e+07	2.19046e+07	3.44481e+07
	FALSE	(±)-1-Octen-3-ol	C8 H16 O	Full match	No results	No results	Full match	-1.9	128.12	129.127	13.524	1.12023e+08	15	0			5	22	13	No MS2	[M+H]+1	20180	5.12668e+06	3.4045e+07	3.10824e+07	3.26103e+07	2.03805e+07	2.2935e+07	1.56025e+07	3.68352e+06	212708	105607	244691	247762	1.2655e+06	329211	1.51223e+06	963373	97852.7	6.64586e+06	838828	1.04887e+08	1.12023e+08	852028	7.65296e+06	5.01935e+07	474170	2.46182e+07	1.19086e+06
A	FALSE	Phenazone	C11 H12 N2 O	Full match	No results	No results	Full match	-0.07	188.095	189.102	15.671	1.1173e+08	2	0			7	12	12	DDA for preferred ion	[M+H]+1	26139.2	46001.1	2.41559e+07	2.0846e+07	2.30293e+07	1.93034e+07	2.68015e+07	1.96413e+07	2.29288e+07	855149	1.94103e+07	3.99192e+07	4.77622e+07	1.1173e+08	7.20919e+07	281649	9.34859e+07	3.44767e+07	3.3231e+07	6.73076e+07	7.31476e+07	5.79439e+07	4.92101e+07	2.50515e+07	7.32362e+07	3.14495e+07	4.26008e+07	4.02295e+07
A	FALSE		C16 H25 N O8	Full match	No results	No results	No match	-0.38	359.158	360.165	19.345	1.10073e+08	1	0			7	23	5	DDA for preferred ion	[M+H]+1	11521	21199.5	2.47298e+07	2.27231e+07	2.30366e+07	2.08879e+07	1.99391e+07	1.56533e+07	1.20945e+07	4.70596e+07	7.7683e+06	2.47433e+07	2.94134e+07	8.03265e+07	4.81484e+07	1.10073e+08	9.04154e+07	8.13843e+06	8.89392e+06	8.26454e+06	4.18203e+07	6.09486e+07	9.89401e+06	2.36648e+06	3.2864e+07	6.04013e+06	2.36789e+07	6.59263e+07
A	FALSE	Lauramide	C12 H25 N O	Full match	No results	No results	Full match	0.58	199.194	200.201	20.323	1.09798e+08	1	0			7	5	5	DDA for preferred ion	[M+H]+1	6.46728e+06	2.01773e+07	5.10092e+07	4.57535e+07	4.96432e+07	4.81735e+07	5.21612e+07	4.88636e+07	4.57765e+07	4.68329e+07	3.01688e+07	3.981e+07	3.8235e+07	7.40988e+07	6.30657e+07	6.18003e+07	5.43874e+07	2.73751e+07	2.88284e+07	6.12004e+07	9.56151e+07	1.09798e+08	3.38221e+07	1.59529e+07	6.29147e+07	3.27317e+07	5.7739e+07	4.75786e+07
A	FALSE		C9 H19 N O	Full match	No results	No results	No results	0.82	157.147	158.154	7.466	1.08436e+08	0	0			7	21	15	DDA for preferred ion	[M+H]+1	676852	346332	2.58059e+07	3.8047e+07	2.68418e+07	2.94297e+07	2.14069e+07	2.42954e+07	2.29144e+07	4.02522e+07	1.93157e+07	3.33127e+07	4.33737e+06	1.08436e+08	3.48558e+07	5.57233e+06	7.78224e+07	1.2371e+07	1.23673e+07	2.73866e+07	6.09337e+07	6.66986e+07	4.1663e+07	1.17909e+07	7.18472e+07	8.32708e+06	4.35716e+07	4.82281e+07
A	FALSE	(2E,6Z)-Nona-2,6-dienal	C9 H14 O	Full match	No results	Partial match	Full match	-0.16	138.104	139.112	14.847	1.08383e+08	14	0			5	23	10	DDA for preferred ion	[M+H]+1	1.95838e+06	1.33272e+07	2.07473e+07	2.43395e+07	2.51859e+07	1.6207e+07	1.5545e+07	1.41693e+07	1.20444e+07	1.91905e+07	1.67179e+06	9.16169e+06	1.57568e+07	4.10431e+07	1.98418e+07	1.78208e+07	5.19139e+06	5.13197e+06	4.5148e+06	3.2145e+06	5.87919e+06	1.08383e+08	2.60978e+07	4.5236e+07	9.41742e+07	7.78764e+06	8.6619e+06	2.87982e+07
	FALSE		C4 H3 N6 O2 P3	Full match	No results	No results	No results	-2.79	259.952	260.96	2.738	1.08091e+08	0	0			7	23	23	DDA for preferred ion	[M+H]+1	48012.2	1.02874e+06	8.86767e+07	9.23956e+07	9.57621e+07	5.67801e+07	5.95102e+07	1.02055e+08	1.08091e+08	2.61687e+07	3.32832e+07	3.9106e+07	5.93932e+06	9.34096e+06	1.91622e+07	7.16319e+06	1.97151e+07	4.71018e+07	7.06787e+07	3.94649e+07	4.8778e+07	3.79177e+07	1.17199e+07	5.28767e+06	1.25042e+07	3.44882e+07	7.2403e+07	1.95188e+07
	FALSE	Benoxacor	C11 H11 Cl2 N O2	No match	Invalid mass	No results	No results	-15.47	259.013	260.02	18.854	1.08029e+08	0	2	81.4	9.1	7	11	8	DDA for preferred ion	[M+H]+1	268054	86566.5	4.27271e+06	3.55121e+06	3.86328e+06	4.24333e+06	3.71124e+06	3.54403e+06	3.08435e+06	1.08029e+08	42547.8	79497.4	104380	76074.4	59073.3	2.43522e+07	65850	31744.2	38717.3	63843.1	112731	98352.5	49855	31825.9	86354.3	105263	56609	77618
	FALSE	N~6~-[(2R)-3,4-Dihydro-2H-pyrrol-2-ylcarbonyl]-L-lysine	C11 H19 N3 O3	Full match	No results	No results	Full match	1.65	241.143	242.15	7.632	1.07786e+08	1	0			5	14	13	DDA for preferred ion	[M+H]+1	34754.3	90164	1.94921e+07	2.37607e+07	2.35295e+07	1.83756e+07	2.60079e+07	1.02085e+07	8.76852e+06	8.51404e+07	2.31153e+07	1.07786e+08	3.37462e+07	3.61477e+07	3.0104e+07	2.0436e+06	2.66748e+06	3.76999e+06	1.70316e+06	4.48332e+06	1.81384e+07	1.0087e+07	3.77028e+06	1.02583e+06	5.92502e+06	7.06383e+06	1.68389e+07	2.47659e+07
A	FALSE		C24 H42 N2 O7	Full match	No results	No results	No results	-0.73	470.299	471.306	14.272	1.07635e+08	0	0			4	6	3	DDA for preferred ion	[M+H]+1	26721.1	78947.7	1.76664e+07	1.68846e+07	1.64061e+07	1.65752e+07	1.76553e+07	1.58379e+07	1.45181e+07	263450	7.26205e+07	2.09272e+07	727046	1.07635e+08	4.17701e+06	485305	7.11015e+07	2.97144e+07	2.04952e+07	163485	466351	515948	3.32649e+07	1.39632e+07	6.41911e+07	356266	1.61033e+07	2.35122e+07
A	FALSE	(1E)-1-(4-Methoxyphenyl)-4-methyl-1,4-pentadien-3-one	C13 H14 O2	Full match	No results	No results	Full match	0.23	202.099	203.107	18.194	1.06683e+08	4	0			7	20	6	DDA for preferred ion	[M+H]+1	427435	5.50129e+06	5.79291e+07	5.17226e+07	4.6889e+07	4.62667e+07	4.30128e+07	3.41162e+07	3.28979e+07	4.08826e+07	9.37538e+06	2.01991e+07	2.72128e+07	6.75346e+07	5.90374e+07	8.58855e+07	9.73477e+07	1.39321e+07	1.40187e+07	2.91257e+07	1.06683e+08	8.39392e+07	1.20233e+07	1.11221e+07	3.08285e+07	9.32181e+06	3.47785e+07	7.08112e+07
	FALSE	{(2R,4S,5R)-5-[6-(4-Methoxyphenyl)-2-methyl-4-pyrimidinyl]-1-azabicyclo[2.2.2]oct-2-yl}methyl (4-acetylphenyl)carbamate	C29 H32 N4 O4	No match	Invalid mass	No results	No match	-6.81	500.239	501.246	7.919	1.06108e+08	2	2	92.7	9.6	7	10	9	DDA for preferred ion	[M+H]+1	6378.54	31352.9	3.54823e+07	4.53109e+07	3.73148e+07	3.92952e+07	4.31233e+07	3.53948e+07	3.82209e+07	896834	1.25262e+07	4.77349e+06	6.40864e+07	2.96169e+07	5.89589e+07	5.92238e+07	7.4213e+07	2.5595e+07	1.99371e+07	66619.3	3.92672e+07	4.34569e+07	3.40827e+07	8.93457e+07	1.06108e+08	7.41587e+07	1.70706e+07	2.97475e+07
	FALSE		C8 H18 N6 O2	Full match	No results	No results	No results	1.02	230.149	231.157	7.187	1.05248e+08	0	0			7	13	11	DDA for preferred ion	[M+H]+1	136302	1.49835e+06	5.62025e+06	5.02346e+06	5.41688e+06	4.4918e+06	5.7566e+06	4.85208e+06	6.53235e+06	3.77562e+07	3.03724e+07	5.13462e+07	2.86617e+06	7.45778e+06	7.38041e+06	2.05163e+06	5.7319e+06	3.54318e+06	2.07955e+07	6.88848e+07	9.48983e+07	1.05248e+08	4.05631e+07	5.70033e+07	4.96097e+07	2.21672e+07	3.73532e+07	6.72097e+06
A	FALSE	1-(3,4-dimethoxyphenyl)ethan-1-one oxime	C10 H13 N O3	Full match	Full match	No results	Partial match	-0.2	195.089	196.097	10.071	1.05157e+08	12	2	72.1	8.6	5	14	9	DDA for preferred ion	[M+H]+1	179139	290278	12702.8	2.41051e+07	12545.6	2.82547e+07	2.31539e+07	2.10122e+07	2.01466e+07	2.40347e+06	2.10781e+06	2.2754e+06	2.44441e+06	1.05157e+08	2.92294e+07	4.04353e+07	5.01431e+07	8.06233e+06	5.23626e+06	1.39921e+06	2.2106e+06	2.20606e+06	2.04429e+06	5.60786e+06	1.0676e+07	2.01643e+06	5.63688e+06	1.13855e+07
A	FALSE	Pendimethalin	C13 H19 N3 O4	Full match	No results	No results	Full match	-0.2	281.137	282.145	17.135	1.05037e+08	2	0			7	10	4	DDA for preferred ion	[M+H]+1	38272.6	140025	2.12591e+07	2.04849e+07	2.01146e+07	1.88989e+07	2.00548e+07	1.68693e+07	1.62689e+07	351157	1.88777e+07	4.37474e+07	2.72051e+07	1.02555e+08	5.45802e+07	312955	6.782e+07	2.31787e+07	2.90745e+07	2.53564e+07	1.05037e+08	8.57295e+07	2.87828e+07	2.07757e+07	5.27719e+07	2.38131e+07	4.26263e+07	3.74543e+07
	FALSE	JWH 018 7-hydroxyindole metabolite	C24 H23 N O2	No match	Invalid mass	No results	No match	15.89	357.179	358.186	16.18	1.04865e+08	2	10	82.9	9.1	7	7	5	DDA for preferred ion	[M+H]+1	19092.6	60527.6	1.71797e+07	1.69061e+07	1.79396e+07	1.78632e+07	1.7849e+07	1.67143e+07	1.44481e+07	7.16516e+07	4.14808e+07	5.51093e+07	4.52633e+07	1.04865e+08	5.03962e+07	8.43501e+07	7.26285e+07	1.00281e+07	1.72574e+07	219986	1.294e+06	511883	3.01239e+07	1.8981e+07	5.22949e+07	1.86249e+07	1.44472e+07	6.40636e+07
A	FALSE	cystophorene	C11 H18	Full match	No results	No results	Full match	0.23	150.141	151.148	16.666	1.04655e+08	3	0			7	10	7	DDA for preferred ion	[M+H]+1	514391	1.91242e+06	2.3782e+07	2.24018e+07	2.27974e+07	2.24854e+07	2.40762e+07	2.07298e+07	1.75709e+07	5.13442e+07	2.40262e+07	3.92934e+07	2.63834e+07	7.52416e+07	6.56422e+07	7.9966e+07	1.04655e+08	2.43511e+07	2.75176e+07	1.04197e+07	5.8603e+07	6.8879e+07	2.99773e+07	3.56071e+07	5.97677e+07	6.96382e+06	4.5386e+07	5.72812e+07
A	FALSE		C15 H29 N O	Full match	No results	No results	No results	0.16	239.225	240.232	17.253	1.03968e+08	0	0			7	4	3	DDA for preferred ion	[M+H]+1	6.07175e+06	5.16115e+06	2.06234e+07	1.93146e+07	1.95386e+07	2.06612e+07	2.15337e+07	2.0701e+07	2.16122e+07	2.73925e+07	7.0929e+07	1.03968e+08	2.90135e+07	4.96666e+07	3.04357e+07	1.22571e+07	3.33396e+07	4.14719e+07	4.41645e+07	7.41978e+07	4.38959e+07	2.117e+07	6.50761e+07	3.95836e+07	4.03173e+07	6.20669e+07	3.05815e+07	3.31554e+07
	FALSE	(+/-)12(13)-DiHOME	C18 H34 O4	No match	Invalid mass	No results	No match	-57313.7	296.235	297.242	19.403	1.03147e+08	14	2	85.9	53.5	7	6	6	DDA for preferred ion	[M+H]+1	869706	1.84014e+06	3.43589e+07	3.03485e+07	3.49714e+07	3.45059e+07	3.5453e+07	3.56344e+07	3.09128e+07	1.16153e+07	5.33448e+06	7.28089e+06	4.48867e+06	9.08595e+06	9.44527e+06	1.30734e+07	9.28645e+06	3.43328e+06	8.72842e+06	1.30331e+07	2.97051e+07	3.13157e+07	2.0665e+07	1.12464e+07	1.03147e+08	5.71979e+06	5.79741e+07	9.09364e+06
A	FALSE	5-Pentylresorcinol	C11 H16 O2	Full match	No results	No results	Full match	0.01	180.115	181.122	18.717	1.02493e+08	13	0			7	11	11	DDA for preferred ion	[M+H]+1	950390	3.60337e+06	2.93279e+07	2.15073e+07	2.8815e+07	2.98306e+07	2.89216e+07	2.99809e+07	2.54895e+07	8.02577e+07	2.54432e+07	5.62573e+07	4.67988e+07	5.88651e+07	7.64345e+07	7.10602e+07	1.02493e+08	3.01899e+07	4.32332e+07	5.59723e+07	9.38009e+07	9.36102e+07	2.99612e+07	2.5578e+07	6.71288e+07	2.60723e+07	7.10127e+07	5.87029e+07
A	FALSE		C15 H20 N2 O6	Full match	No results	No results	Invalid mass	-0.09	324.132	325.139	19.227	1.02219e+08	1	0			7	24	3	DDA for preferred ion	[M+H]+1	53414.9	96350.5	1.11117e+07	1.06817e+07	1.10058e+07	1.32958e+07	1.50776e+07	1.80039e+07	1.85588e+07	6.09852e+07	1.02219e+08	7.0582e+07	5.77906e+07	5.62503e+07	6.86148e+07	4.3606e+07	5.1907e+07	6.35653e+07	6.96621e+07	7.46122e+07	5.3146e+07	3.87272e+07	8.16525e+07	3.39673e+07	8.28709e+07	3.37815e+07	6.40072e+07	4.26618e+07
	FALSE		C7 H12 Cl N5 O4 S2	Full match	No results	No results	No results	-2.72	329.001	330.008	18.623	1.02032e+08	0	0			7	20	17	DDA for preferred ion	[M+H]+1	448838	2.26805e+06	2.72252e+07	2.3086e+07	2.515e+07	2.18027e+07	2.8907e+07	2.34416e+07	1.46999e+07	2.34719e+07	9.54073e+06	1.65893e+07	1.25306e+07	3.00463e+07	1.57915e+07	2.36577e+07	1.98867e+07	7.39124e+06	1.08185e+07	1.67468e+07	4.31309e+07	1.02032e+08	8.81247e+06	2.89043e+06	1.06869e+07	1.06853e+07	1.43938e+07	2.44141e+07
A	FALSE	3721	C8 H12 O	Full match	No results	No results	Full match	-0.93	124.089	125.096	14.718	1.0195e+08	10	0			7	27	7	DDA for preferred ion	[M+H]+1	1.1285e+06	1.1685e+07	1.94499e+07	1.89128e+07	1.94404e+07	1.71287e+07	1.59671e+07	1.03584e+07	9.55528e+06	1.0195e+08	5.98812e+06	6.33538e+07	3.56043e+07	5.21662e+07	1.29782e+07	1.37038e+07	1.98129e+07	4.06119e+06	886248	3.98563e+06	9.86671e+06	6.11403e+07	3.91429e+06	4.24176e+06	1.26137e+07	7.32003e+06	1.48064e+07	2.41335e+07
A	FALSE		C23 H36 N2 O6	Full match	No results	No results	No match	0.01	436.257	437.265	19.228	1.01783e+08	5	0			7	25	7	DDA for preferred ion	[M+H]+1	53544.4	96584	2.97449e+07	2.73772e+07	2.63537e+07	2.39645e+07	2.38445e+07	1.75193e+07	1.32995e+07	4.35396e+07	1.4474e+07	2.36601e+07	3.43291e+07	9.29029e+07	4.88032e+07	7.1914e+07	1.01783e+08	1.36398e+07	1.0988e+07	1.05053e+07	5.72362e+07	8.18124e+07	1.25847e+07	4.67811e+06	3.87274e+07	6.91567e+06	3.0616e+07	7.02778e+07
A	FALSE		C14 H8 N2 S3	Full match	No results	No results	No results	0.43	299.985	300.992	20.297	1.01265e+08	0	0			7	17	15	DDA for preferred ion	[M+H]+1	108004	1.75534e+06	4.98712e+06	3.58052e+06	5.33365e+06	4.28143e+06	5.17818e+06	3.95879e+06	3.64498e+06	1.01265e+08	35861.8	78496.8	107760	78726.5	69234.9	5.60144e+07	64122.9	28243.5	27122	74300.9	111745	95295.9	38552.6	22566.7	84011.4	79518.6	50300.1	80157.1
A	FALSE		C13 H20 O4	Full match	No results	No results	No results	-0.11	240.136	241.143	18.716	1.01087e+08	0	0			7	29	8	DDA for preferred ion	[M+H]+1	113872	2.24841e+06	3.28951e+07	2.60891e+07	3.14902e+07	2.61999e+07	2.33516e+07	1.79333e+07	1.31447e+07	4.40209e+07	4.23195e+06	2.18183e+07	2.57082e+07	5.09876e+07	4.51947e+07	6.25886e+07	9.97643e+07	9.87052e+06	9.16081e+06	1.28432e+07	6.82135e+07	1.01087e+08	5.31157e+06	5.93816e+06	3.29544e+07	4.76045e+06	3.4701e+07	7.03187e+07
A	FALSE	Paradol	C17 H26 O3	Full match	No results	No results	Full match	0.02	278.188	279.195	20.625	1.0056e+08	6	0			7	6	5	DDA for preferred ion	[M+H]+1	22458.8	131514	1.15495e+07	1.0431e+07	1.17382e+07	1.18077e+07	1.25367e+07	1.23877e+07	1.13452e+07	6.86256e+07	3.02442e+07	3.65152e+07	1.6127e+07	5.07019e+07	7.89934e+07	7.2721e+07	1.0056e+08	1.97064e+07	1.59213e+07	3.63822e+06	1.84801e+07	2.07612e+07	1.0503e+07	5.80541e+06	2.46741e+07	1.47786e+07	3.78188e+07	5.0397e+07
A	FALSE	(2E)-decenoic acid	C10 H18 O2	Full match	No results	No results	Full match	-0.54	170.131	171.138	15.023	9.98901e+07	64	0			7	21	5	DDA for preferred ion	[M+H]+1	1.92421e+06	2.23758e+07	1.34178e+07	1.2967e+07	1.30508e+07	1.13727e+07	1.10106e+07	9.40752e+06	6.81735e+06	5.82647e+06	2.85891e+06	3.66582e+06	3.51365e+07	9.98901e+07	5.70476e+06	1.74605e+07	9.71384e+06	2.71888e+06	3.09616e+06	1.04662e+06	1.0718e+07	1.05304e+07	1.458e+06	1.66112e+06	3.64561e+06	617221	5.15656e+06	1.00547e+07
A	FALSE	N-Tridecanoylglycine	C15 H29 N O3	Full match	No results	No results	Full match	0.13	271.215	272.222	20.836	9.98899e+07	1	0			7	11	10	DDA for preferred ion	[M+H]+1	431297	2.62259e+06	2.8367e+06	2.57277e+06	2.92655e+06	2.71625e+06	3.17892e+06	2.64717e+06	2.2522e+06	7.30811e+06	2.68734e+06	2.13478e+06	804272	2.54525e+06	1.99869e+06	9.98899e+07	7.85921e+06	618227	636084	3.56729e+06	3.5388e+06	3.24493e+06	901277	555486	1.95915e+06	4.1442e+06	1.27203e+06	2.57609e+06
	FALSE	5,6-dimethoxy-2-(2-methoxyphenyl)-4H-chromen-4-one	C18 H16 O5	Unused	Invalid mass	No results	No match	-57692.7	294.094	295.101	17.241	9.97375e+07	3	1	85	9.3	7	17	9	DDA for preferred ion	[M+H]+1	29883.4	94994.7	1.44174e+07	1.0832e+07	1.22937e+07	1.14583e+07	1.09457e+07	1.01961e+07	8.21334e+06	260905	1.71005e+07	3.78981e+07	2.92315e+07	9.97375e+07	7.94968e+07	281450	3.9804e+07	1.60015e+07	3.39485e+07	2.66181e+07	3.79325e+07	8.3638e+07	1.73214e+07	2.031e+07	4.62218e+07	3.36993e+07	5.53724e+07	4.07546e+07
A	FALSE	Capryloylglycine	C10 H19 N O3	Full match	No results	No results	Full match	-0.79	201.136	202.144	14.253	9.94632e+07	5	0			7	17	5	DDA for preferred ion	[M+H]+1	52128.8	733603	2.40104e+07	2.48635e+07	2.49398e+07	2.2659e+07	2.08625e+07	1.9529e+07	1.4588e+07	1.53825e+07	2.34859e+07	1.55811e+07	1.80182e+07	9.94632e+07	4.8101e+07	6.41784e+07	8.90178e+07	1.6223e+07	1.73297e+07	4.58036e+06	2.2625e+07	2.72038e+07	1.79874e+07	3.09082e+07	6.95645e+07	2.51157e+07	4.19576e+07	6.85319e+07
	FALSE		C22 H43 O8 P S	Full match	No results	No results	No results	-3.38	498.24	499.247	15.988	9.90174e+07	0	0			7	18	10	DDA for preferred ion	[M+H]+1	60887.9	47652.4	1.15279e+07	1.3897e+07	1.22882e+07	1.27052e+07	1.17649e+07	1.05713e+07	7.51517e+06	4.35591e+07	4.52433e+06	1.77038e+07	1.59735e+07	3.46299e+07	4.4856e+06	9.39176e+06	7.09836e+06	3.02804e+06	5.12663e+06	1.63971e+07	5.30913e+07	9.90174e+07	1.92518e+07	1.31923e+07	6.25807e+07	2.34543e+07	3.10474e+07	2.21195e+07
A	FALSE	ethaverine	C24 H29 N O4	Full match	No results	No results	Full match	0.01	395.21	396.217	19.734	9.87354e+07	3	0			7	7	7	DDA for preferred ion	[M+H]+1	25780.6	213586	4.66595e+07	4.79003e+07	4.90791e+07	4.90423e+07	5.25369e+07	4.70924e+07	4.08464e+07	3.97967e+07	2.02265e+07	3.44787e+07	2.47234e+07	7.17977e+07	7.53292e+07	6.21555e+07	9.87354e+07	3.00702e+07	2.62787e+07	1.32163e+07	4.54925e+07	5.382e+07	2.33088e+07	3.86347e+07	4.33889e+07	8.49273e+06	4.10045e+07	4.17792e+07
	FALSE		C16 H33 N O S2	Full match	No results	No results	No results	-1.69	319.2	320.207	22.043	9.78134e+07	0	0			7	11	6	DDA for preferred ion	[M+H]+1	448188	3.34001e+06	2.92456e+07	2.95128e+07	2.96228e+07	2.6656e+07	2.95516e+07	2.40833e+07	2.1923e+07	4.33484e+07	1.25759e+07	2.99279e+07	3.47563e+07	6.79673e+07	5.60665e+07	7.88056e+07	9.78134e+07	1.66693e+07	1.29638e+07	8.48141e+06	4.13915e+07	5.04273e+07	9.83201e+06	1.62767e+06	3.09434e+07	9.1045e+06	3.36291e+07	4.99812e+07
A	FALSE	Bibenzyl	C14 H14	Full match	No results	No results	Full match	0.13	182.11	183.117	16.197	9.74987e+07	1	0			7	9	8	DDA for preferred ion	[M+H]+1	8.42711e+06	3.74632e+06	8.45006e+07	8.28365e+07	8.74381e+07	9.46747e+07	9.14329e+07	8.34771e+07	7.03922e+07	6.16901e+07	2.25291e+07	4.26008e+07	5.6839e+07	9.74987e+07	5.54296e+07	8.2803e+07	9.1528e+07	1.5323e+07	1.69292e+07	1.61311e+07	4.39755e+07	4.93782e+07	1.53165e+07	1.76544e+07	3.20102e+07	1.22236e+07	1.68507e+07	6.2411e+07
A	FALSE	1-(5-Acetyl-2-hydroxyphenyl)-3-methyl-1-butanone	C13 H16 O3	Full match	No results	No results	Full match	0.46	220.11	221.117	21.23	9.67702e+07	14	0			7	5	4	DDA for preferred ion	[M+H]+1	719950	1.44496e+06	5.41887e+07	5.27701e+07	5.01561e+07	5.28615e+07	5.70091e+07	5.63014e+07	5.15643e+07	2.98331e+07	3.92403e+07	4.03881e+07	7.42543e+07	9.67702e+07	7.44555e+07	6.82576e+07	8.9296e+07	2.1762e+07	2.25859e+07	2.27194e+07	6.95562e+07	5.80736e+07	3.20375e+07	9.14737e+06	6.49712e+07	2.87247e+07	3.05435e+07	6.79121e+07
	FALSE		C4 H11 N10 O4 P3	Full match	No results	No results	No results	2.33	356.019	357.026	7.241	9.6358e+07	0	0			7	11	7	DDA for preferred ion	[M+H]+1	8.26688e+06	2.20098e+06	9.29227e+07	8.80733e+07	9.6358e+07	8.61964e+07	8.06889e+07	6.7716e+07	8.05982e+07	4.95082e+06	4.47096e+06	4.02349e+06	3.23737e+06	5.509e+06	5.80572e+06	5.4624e+06	5.01462e+06	6.42845e+06	8.31358e+06	2.35798e+06	4.94355e+06	4.6643e+06	1.45277e+06	1.17999e+06	2.64299e+06	3.64183e+06	1.52186e+07	5.63443e+06
A	FALSE	(2-(Dimethoxymethyl)-1-heptenyl)benzene	C16 H24 O2	Full match	No results	No results	Full match	0.14	248.178	249.185	18.234	9.63519e+07	5	0			7	7	6	DDA for preferred ion	[M+H]+1	1.04821e+06	2.93821e+06	2.62622e+07	2.46694e+07	2.60224e+07	2.686e+07	2.69171e+07	2.45686e+07	2.17634e+07	1.1378e+07	4.93724e+06	6.29048e+06	1.28054e+07	1.71777e+07	1.44381e+07	1.70271e+07	1.34975e+07	5.7469e+06	1.22719e+07	4.52183e+07	8.79393e+07	7.76725e+07	5.16769e+07	2.61452e+07	9.63519e+07	6.44568e+06	2.72881e+07	1.36021e+07
	FALSE	N-Nonanoylglycine	C11 H21 N O3	Full match	No results	No results	Full match	-1.34	215.152	216.159	13.878	9.60675e+07	2	0			7	22	18	DDA for preferred ion	[M+H]+1	65442.3	1.07863e+06	2.22515e+06	2.3467e+06	3.04074e+06	3.11248e+06	2.64489e+06	2.22936e+06	1.56029e+06	5.34418e+07	3.14795e+07	2.62107e+07	8.81571e+07	9.60675e+07	3.37256e+06	1.00745e+07	3.92361e+06	1.79196e+06	1.09061e+06	1.67507e+07	5.17862e+07	5.53685e+07	811458	2.29936e+06	5.08357e+07	2.64068e+07	2.95729e+06	4.04327e+07
A	FALSE		C14 H17 N O2 S	Full match	No results	No results	No results	0.17	263.098	264.105	19.406	9.59813e+07	0	0			7	21	14	DDA for preferred ion	[M+H]+1	9098.44	157473	2.3385e+07	1.94421e+07	2.57658e+07	2.32607e+07	2.36119e+07	1.6637e+07	1.34419e+07	6.84632e+06	2.26479e+06	9.53573e+06	6.7264e+06	1.3811e+07	6.12115e+06	4.6582e+06	9.64666e+06	4.40766e+06	8.81278e+06	1.23561e+07	6.61748e+07	9.59813e+07	1.60281e+07	7.07689e+06	3.52912e+07	6.5699e+06	4.23494e+07	9.71603e+06
A	FALSE		C9 H7 N O2 S2	Full match	No results	No results	No results	0.06	224.992	225.999	16.034	9.55033e+07	0	0			4	28	20	DDA for preferred ion	[M+H]+1	271780	3.71455e+06	6.51889e+06	8.78107e+06	6.44351e+06	5.45006e+06	8.01728e+06	6.98984e+06	4.27513e+06	9.55033e+07	160488	309126	1.03184e+06	351402	286983	8.48454e+07	268744	130774	172804	363813	483335	878020	396200	384457	533923	782001	398021	512856
A	FALSE		C11 H13 N O S2	Full match	No results	No results	No match	0.56	239.044	240.051	18.173	9.54156e+07	1	0			7	14	7	DDA for preferred ion	[M+H]+1	11657.5	29022.3	2.01137e+06	2.05387e+06	1.85013e+06	1.56917e+06	1.7707e+06	1.61712e+06	1.40877e+06	9.54156e+07	101842	178401	255165	424966	210525	6.72813e+07	215073	84392.1	95624.7	378285	379240	327799	120233	161472	229464	157093	642424	279498
	FALSE		C11 H23 N O	Full match	No results	No results	No results	1.24	185.178	186.185	7.574	9.4256e+07	0	0			7	23	23	DDA for preferred ion	[M+H]+1	35412.2	135869	6.91869e+06	9.77976e+06	7.92402e+06	1.08177e+07	9.47371e+06	5.04205e+06	9.36815e+06	4.8372e+07	1.70635e+07	1.36606e+07	9.4256e+07	7.96696e+07	3.46706e+07	7.21827e+07	8.75701e+07	1.44508e+07	4.58716e+06	429733	3.21459e+07	671936	1.26285e+06	3.2773e+06	2.40179e+07	1.64145e+07	1.41542e+07	5.00508e+07
A	FALSE		C16 H33 N O2	Full match	No results	No results	No results	0.15	271.251	272.258	21.591	9.38997e+07	0	0			6	21	15	DDA for preferred ion	[M+H]+1	697903	3.20394e+06	1.89406e+07	1.89572e+07	1.37303e+07	1.47929e+07	2.06406e+07	2.39695e+07	2.21767e+07	1.80924e+07	1.78388e+07	1.58426e+07	2.51327e+07	9.38997e+07	7.48945e+07	5.91383e+07	7.5799e+07	1.9727e+07	2.01523e+07	1.96775e+07	1.44696e+07	3.7084e+07	2.69153e+07	7.10885e+06	2.76491e+07	5.48533e+06	2.31494e+07	1.97708e+07
A	FALSE		C16 H33 N O2	Full match	No results	No results	No results	0.49	271.251	272.259	22.26	9.34903e+07	0	0			7	14	9	DDA for preferred ion	[M+H]+1	268595	801888	1.88829e+07	1.51669e+07	1.56008e+07	1.31654e+07	1.45855e+07	1.33148e+07	1.3023e+07	2.95042e+07	2.90767e+07	3.65884e+07	3.3695e+07	9.34903e+07	7.699e+07	3.03367e+07	3.57683e+07	1.72104e+07	1.97449e+07	2.89236e+07	3.60923e+07	3.36239e+07	2.71696e+07	1.13875e+07	3.20765e+07	1.92621e+07	2.07643e+07	4.16885e+07
	FALSE		C36 H66 N6 O6	Full match	No results	No results	No results	-1.44	678.503	679.511	13.61	9.34081e+07	0	0			7	6	5	DDA for preferred ion	[M+H]+1	40423.3	44849.7	2.88596e+06	2.83504e+06	2.69286e+06	2.65957e+06	2.89457e+06	2.86919e+06	2.45715e+06	7.10914e+06	5.46745e+06	1.14747e+07	153020	1.45019e+07	2.01174e+06	1.78921e+06	3.46405e+06	964146	212945	5.95422e+06	9.34081e+07	1.20214e+07	470387	207059	260792	858868	3.32313e+06	3.47938e+06
	FALSE	3-amino-2-phenyl-2H-pyrazolo[4,3-c]pyridine-4,6-diol	C12 H10 N4 O2	No match	Invalid mass	No results	No results	-15.37	242.077	243.084	18.262	9.21132e+07	0	3	68.8	8.4	7	24	24	DDA for preferred ion	[M+H]+1	158364	989353	1.10922e+07	1.66323e+07	1.70605e+07	1.12624e+07	2.15276e+07	1.45927e+07	1.38869e+07	2.60244e+06	498176	317189	3.16952e+06	7.9542e+06	2.37615e+06	1.97573e+06	2.71609e+06	944630	9.21132e+07	4.92844e+07	4.97616e+07	7.34551e+07	5.40749e+07	2.47945e+07	8.53362e+07	6.49525e+06	4.12902e+07	2.28965e+06
	FALSE		C20 H40 N5 O17 P	Full match	No results	No results	No results	1.88	653.217	654.224	16.306	9.10126e+07	0	0			7	8	8	DDA for preferred ion	[M+H]+1	8.65341e+06	140352	4.33332e+07	4.1352e+07	3.81845e+07	4.39823e+07	4.53464e+07	4.47281e+07	3.59714e+07	3.60923e+07	4.42201e+07	5.3683e+07	6.40581e+07	9.10126e+07	2.20189e+07	3.99642e+07	5.07165e+07	1.97265e+07	4.3602e+07	398969	2.93513e+06	2.54186e+06	8.88946e+06	5.14575e+06	4.90967e+07	1.52451e+07	2.57481e+07	4.805e+07
	FALSE		C11 H20 S2	Full match	No results	No results	No results	-1.82	216.1	217.108	18.152	9.09236e+07	0	0			7	10	9	DDA for preferred ion	[M+H]+1	1.43735e+06	8.61191e+06	1.45167e+07	1.21817e+07	1.56952e+07	1.60207e+07	1.64322e+07	1.65403e+07	1.54856e+07	5.32047e+07	2.17412e+07	3.83791e+07	3.4983e+07	3.42909e+07	3.58955e+07	2.51062e+07	3.40401e+07	5.72203e+06	1.88892e+07	1.76862e+07	4.08768e+07	2.76582e+07	1.66438e+07	6.9164e+07	9.09236e+07	1.67026e+07	2.68882e+07	3.25372e+07
A	FALSE	(4S)-4-[(2E,4Z)-2,4-Decadienoyloxy]-4-(trimethylammonio)butanoate	C17 H29 N O4	Full match	No results	No results	Full match	-0.29	311.21	312.217	18.999	9.08741e+07	1	0			7	7	6	DDA for preferred ion	[M+H]+1	11645.9	43727.1	2.5821e+07	2.49244e+07	2.63611e+07	2.72263e+07	2.71719e+07	2.39561e+07	2.2034e+07	4.30735e+07	3.73753e+07	4.13592e+07	4.61623e+07	8.56685e+07	6.32579e+07	3.01426e+07	9.08741e+07	2.04173e+07	2.27543e+07	1.91944e+07	4.75061e+07	4.88429e+07	2.94591e+07	2.39341e+07	3.89817e+07	1.95424e+07	4.44783e+07	5.05691e+07
A	FALSE	NP-013538	C12 H16 O8	Full match	Full match	No results	Partial match	-0.72	288.084	289.092	14.464	9.08679e+07	1	1	62.2	8.1	7	23	10	DDA for preferred ion	[M+H]+1	1.10375e+06	122126	2.4682e+07	2.02891e+07	2.34663e+07	2.43626e+07	1.6902e+07	1.52261e+07	1.35681e+07	1.28636e+07	1.14646e+07	1.32469e+07	1.57442e+07	8.58231e+07	3.66646e+07	1.66576e+07	9.08679e+07	1.07164e+07	3.18386e+07	1.93345e+06	6.41085e+06	6.69548e+06	2.89519e+07	5.65297e+06	3.94033e+07	4.78999e+06	1.95189e+07	3.24106e+07
	FALSE	7-Amino-2-phenylpyrazolo[1,5-a]pyrimidine-6-carbonitrile	C13 H9 N5	No match	Invalid mass	No results	No results	-16.92	235.082	236.089	14.657	8.9965e+07	0	3	78.8	8.9	7	8	8	DDA for preferred ion	[M+H]+1	184974	739673	1.45218e+07	1.59439e+07	1.60101e+07	1.78887e+07	1.43245e+07	1.63682e+07	1.46491e+07	2.08492e+07	1.88936e+07	4.23932e+07	8.9965e+07	6.13051e+07	8.70669e+06	1.46879e+07	2.74675e+07	9.44833e+06	1.08321e+07	4.50833e+07	8.64876e+07	8.88631e+07	2.14961e+07	2.48156e+07	3.60317e+07	3.84849e+07	2.06981e+07	2.12479e+07
A	FALSE	1,4-Anhydro-6-O-dodecanoyl-2,3-bis-O-(2-hydroxyethyl)-D-glucitol	C22 H42 O8	Full match	No results	No results	Full match	0.08	434.288	435.295	21.115	8.98436e+07	1	0			7	5	5	DDA for preferred ion	[M+H]+1	1.89808e+06	1.31228e+07	4.35357e+07	4.17049e+07	3.83391e+07	3.86193e+07	4.19268e+07	4.10948e+07	3.89962e+07	2.18546e+07	8.06043e+06	6.50672e+06	5.034e+06	8.98436e+07	1.44007e+07	1.80744e+07	9.75694e+06	3.31921e+06	2.07841e+06	1.06419e+07	3.57615e+06	1.84694e+07	6.99161e+06	4.62646e+06	8.20342e+06	973024	1.03826e+07	9.77824e+06
	FALSE		C23 H49 N6 O9 P	Full match	No results	No results	No results	1.56	584.331	585.338	16.117	8.9273e+07	0	0			5	20	20	DDA for preferred ion	[M+H]+1	77464.2	257429	1.18275e+07	7.08298e+06	1.23112e+07	1.09305e+07	1.02889e+07	787408	763149	818550	1.08616e+06	5.75835e+07	7.07453e+07	8.9273e+07	1.08291e+06	1.07309e+06	2.93278e+07	601913	544816	522007	1.43456e+06	1.08031e+06	426978	384268	2.12821e+07	959844	9.39911e+06	1.06646e+06
	FALSE	Adenosine	C10 H13 N5 O4	Full match	Full match	Full match	Full match	1.79	267.097	268.105	7.683	8.91577e+07	7	1	99.1	10	7	8	4	DDA for preferred ion	[M+H]+1	29514.7	453265	5.29429e+07	5.47124e+07	5.4309e+07	5.64473e+07	5.09379e+07	4.7707e+07	4.45365e+07	364587	1.82114e+06	303824	5.39e+06	511250	1.1372e+07	2.04521e+07	2.64871e+07	7.66935e+06	8.91577e+07	1.34705e+06	566776	557730	156457	197036	653343	565888	6.68762e+07	6.26049e+06
A	FALSE	Imagabalin	C9 H19 N O2	Full match	No results	No results	Full match	0.53	173.142	174.149	18.684	8.87918e+07	1	0			6	28	15	DDA for preferred ion	[M+H]+1	78106.5	470749	1.2565e+07	1.17583e+07	8.53144e+06	1.09484e+07	6.83005e+06	6.40706e+06	4.2385e+06	7.20127e+07	347511	512786	621224	533863	523149	8.87918e+07	470649	297824	279489	457948	705143	1.06106e+06	358462	311410	538863	701878	366669	1.54916e+06
A	FALSE	5-Heptyl-2-oxotetrahydro-3-furancarboxylic acid	C12 H20 O4	Full match	No results	No results	Full match	-0.64	228.136	229.143	14.172	8.84276e+07	2	0			7	20	17	DDA for preferred ion	[M+H]+1	1.08549e+06	1.2261e+07	1.01593e+07	1.68009e+07	1.44901e+07	1.58518e+07	1.15799e+07	1.22382e+07	1.03653e+07	967326	796478	580460	800636	7.30428e+06	3.80334e+06	3.59258e+06	4.90856e+06	874298	1.8543e+07	5.97195e+06	3.93737e+07	3.44816e+07	4.74532e+07	5.51882e+07	8.84276e+07	9.289e+06	2.18978e+07	1.76249e+06
	FALSE		C34 H54 N2 O2 P2	Full match	No results	No results	No results	2.63	584.368	585.375	8.222	8.7666e+07	0	0			7	17	4	DDA for preferred ion	[M+H]+1	7104.37	67975.5	9.75807e+06	9.57161e+06	1.0021e+07	1.24191e+07	1.24276e+07	1.35986e+07	1.46708e+07	545459	8.7666e+07	6.63649e+06	1.5612e+07	6.7737e+07	4.49945e+07	1.35625e+07	3.8032e+07	2.20598e+07	2.03727e+07	232122	4.39915e+07	3.98449e+07	5.8117e+07	2.90595e+07	8.11039e+07	215859	2.72049e+07	1.39015e+07
A	FALSE	(2E,6Z)-Nona-2,6-dienal	C9 H14 O	Full match	No results	Partial match	Full match	-0.22	138.104	139.112	14.965	8.69045e+07	14	0			7	22	21	DDA for preferred ion	[M+H]+1	2.29606e+06	1.63614e+07	3.56587e+07	2.04805e+07	3.87118e+07	3.82915e+07	3.91627e+07	2.89282e+07	2.79961e+07	4.80326e+06	6.67684e+06	1.09847e+07	4.25855e+06	5.00687e+07	8.23862e+06	1.51243e+07	1.6611e+07	2.02674e+07	2.20269e+07	2.87233e+06	8.69045e+07	2.71028e+07	8.8317e+06	3.61173e+07	1.31139e+07	1.63992e+06	4.02785e+07	1.21598e+07
A	FALSE	13(S)-HOTrE	C18 H30 O3	Full match	Full match	Partial match	Not the top hit	0.2	294.22	295.227	20.339	8.6818e+07	31	5	84.4	78.4	7	5	5	DDA for preferred ion	[M+H]+1	1.52004e+06	1.73841e+06	3.02184e+07	2.80717e+07	3.12114e+07	3.06734e+07	2.7155e+07	3.11063e+07	2.9875e+07	2.35828e+07	1.46458e+07	1.86011e+07	2.06048e+07	2.01504e+07	2.20122e+07	1.79121e+07	1.73612e+07	7.79262e+06	1.19274e+07	1.46488e+07	1.98443e+07	8.6818e+07	1.55446e+07	7.79185e+06	2.4939e+07	5.66288e+06	1.65797e+07	1.85434e+07
A	FALSE	(2Z)-2-Nonenoic acid	C9 H16 O2	Full match	No results	No results	Full match	-0.09	156.115	157.122	14.958	8.65957e+07	32	0			7	18	10	DDA for preferred ion	[M+H]+1	913197	1.40375e+07	3.78698e+07	3.62643e+07	3.05421e+07	3.54663e+07	3.25036e+07	2.86607e+07	2.10633e+07	1.41092e+06	511726	1.56201e+06	2.21329e+06	1.83718e+07	1.33407e+07	3.04473e+07	1.82665e+07	3.84351e+06	1.23161e+07	1.46277e+06	8.65957e+07	1.87859e+07	5.09795e+06	1.74095e+07	1.74032e+07	3.50984e+06	2.93267e+07	7.76141e+06
A	FALSE	7-Methyl-2,6,9,12-tetraoxahexadecane	C13 H28 O4	Full match	No results	No results	Full match	0.06	248.199	249.206	17.144	8.61059e+07	1	0			7	24	8	DDA for preferred ion	[M+H]+1	5.59942e+06	3.37226e+07	1.76229e+07	1.41349e+07	1.69432e+07	1.54146e+07	1.35861e+07	1.08556e+07	8.36545e+06	3.34982e+07	6.95333e+06	1.39939e+07	2.6361e+07	4.73443e+07	2.30017e+07	4.40976e+07	2.89097e+07	1.0153e+07	1.29239e+07	1.66054e+07	8.61059e+07	8.27092e+07	1.50182e+07	7.31949e+06	3.78662e+07	1.70888e+07	2.31307e+07	3.81659e+07
A	FALSE		C9 H20 O4	Full match	No results	No results	No results	-1	192.136	193.143	10.008	8.60778e+07	0	0			5	26	5	DDA for preferred ion	[M+H]+1	120074	6.38951e+06	9036.8	7.62755e+07	8696.46	7.12497e+07	6.35965e+07	4.7273e+07	3.9628e+07	1.74548e+06	582748	1.61873e+06	1.73896e+06	8.60778e+07	2.37843e+07	3.50122e+07	3.38496e+07	5.28981e+06	2.81526e+06	1.01823e+06	1.5889e+06	1.72119e+06	1.42865e+06	3.16525e+06	1.26523e+07	1.43449e+06	1.01119e+07	2.09718e+07
A	FALSE		C14 H22 O4	Full match	No results	No results	No results	0.05	254.152	255.159	18.091	8.52508e+07	0	0			7	13	4	DDA for preferred ion	[M+H]+1	806983	8.02176e+06	3.50868e+07	3.46026e+07	3.32399e+07	3.32277e+07	3.10909e+07	2.88703e+07	2.35339e+07	4.6102e+07	1.575e+07	2.49064e+07	2.63703e+07	6.57483e+07	5.32534e+07	7.76635e+07	8.52508e+07	1.50427e+07	3.05217e+07	2.37534e+07	5.6133e+07	5.83854e+07	2.10744e+07	2.49261e+07	4.75526e+07	7.83219e+06	3.76185e+07	5.50958e+07
A	FALSE		C25 H35 N5 O9	Full match	No results	No results	No results	0.03	549.244	550.251	12.331	8.50362e+07	0	0			7	24	15	DDA for preferred ion	[M+H]+1	118416	74584.4	1.16582e+07	9.87732e+06	1.15764e+07	1.69992e+07	1.85897e+07	1.80032e+07	1.6929e+07	6.42056e+06	4.01922e+06	655394	291328	3.01085e+06	3.83963e+07	4.81668e+07	6.42773e+07	6.33436e+07	8.50362e+07	366986	498808	1.62946e+06	5.30191e+07	5.60123e+07	5.54883e+07	167426	5.9329e+07	5.01861e+06
A	FALSE	Nonivamide	C17 H27 N O3	Full match	No results	No results	Full match	0.11	293.199	294.206	21.229	8.50049e+07	6	0			7	9	4	DDA for preferred ion	[M+H]+1	462390	2.71214e+06	5.86226e+07	5.67558e+07	5.6185e+07	5.61612e+07	5.61989e+07	5.03891e+07	4.42471e+07	1.98765e+07	1.8545e+07	2.72919e+07	5.27707e+07	7.69825e+07	5.71223e+07	5.27682e+07	8.50049e+07	1.38764e+07	1.30377e+07	7.33025e+06	4.23331e+07	5.13228e+07	1.54546e+07	6.10656e+06	3.976e+07	1.43435e+07	2.63147e+07	5.46769e+07
A	FALSE	METIPRANOLOL	C17 H27 N O4	Full match	No results	Partial match	Full match	0.01	309.194	310.201	21.021	8.48305e+07	2	0			7	12	8	DDA for preferred ion	[M+H]+1	21141.1	335719	2.14666e+07	2.27662e+07	2.48751e+07	2.17618e+07	2.37382e+07	1.90741e+07	1.71556e+07	5.25028e+07	1.6356e+07	4.42754e+07	5.06459e+07	7.97271e+07	6.00624e+07	5.55711e+07	8.48305e+07	1.141e+07	1.26511e+07	8.74452e+06	4.17978e+07	4.42966e+07	1.62317e+07	6.76265e+06	3.52898e+07	9.66198e+06	2.63961e+07	6.03841e+07
	FALSE		C13 H19 N O5	Full match	No results	No results	Invalid mass	-1.05	269.126	270.133	13.623	8.46454e+07	1	0			7	14	2	DDA for preferred ion	[M+H]+1	20476.7	97981.3	1.87719e+07	1.79943e+07	1.88221e+07	1.71019e+07	1.59692e+07	1.43812e+07	1.29837e+07	568961	1.41357e+06	2.9668e+06	997137	6.96097e+07	4.25322e+07	8.46454e+07	7.25063e+07	1.62782e+07	1.66602e+07	199556	1.98938e+06	1.41218e+07	2.07755e+07	2.46367e+07	4.10138e+07	205765	4.02677e+07	2.91811e+07
A	FALSE	L-Hexanoylcarnitine	C13 H25 N O4	Full match	No results	No results	Full match	-0.77	259.178	260.185	14.579	8.32227e+07	2	0			7	9	4	DDA for preferred ion	[M+H]+1	638406	2.61731e+06	3.56189e+07	3.45936e+07	3.37141e+07	3.44873e+07	3.31675e+07	3.13748e+07	2.67419e+07	3.27349e+07	6.54563e+06	1.055e+07	4.51093e+06	3.24497e+07	3.30218e+07	3.07074e+07	1.99745e+07	1.42077e+07	1.97873e+07	5.15564e+07	8.32227e+07	2.85767e+07	7.15836e+06	7.6997e+06	1.31217e+07	9.24917e+06	8.33359e+06	2.02525e+07
	FALSE	(2,7-Dimethyloctahydro-1H-cyclopenta[c]pyridin-4-yl)methanol	C11 H21 N O	Full match	No results	No results	Full match	1.34	183.163	184.17	7.853	8.32207e+07	1	0			7	22	13	DDA for preferred ion	[M+H]+1	32919	216385	2.28925e+07	1.9435e+07	2.05302e+07	1.9057e+07	2.02593e+07	1.63444e+07	1.03203e+07	5.42246e+07	1.85581e+07	2.54569e+07	8.32207e+07	7.04377e+07	4.5112e+07	4.30996e+06	1.29363e+06	386355	344571	315472	1.04079e+06	2.28686e+07	228613	1.3724e+07	3.81893e+07	1.47592e+07	1.79686e+07	6.86568e+07
	FALSE		C14 H25 N O4	Full match	No results	No results	No results	-1.34	271.178	272.185	12.083	8.31761e+07	0	0			7	9	8	No MS2	[M+H]+1	18703.8	73065.3	5.38124e+06	5.06511e+06	5.06547e+06	5.80444e+06	6.55889e+06	5.47225e+06	5.82613e+06	385025	185918	289735	365231	3.13774e+07	4.0047e+07	8.31761e+07	6.12522e+07	1.97666e+07	373145	193568	345233	356411	263455	321387	499304	141646	717824	1.688e+07
A	FALSE		C11 H23 N O3	Full match	No results	No results	No results	0.82	217.168	218.175	8.021	8.28703e+07	0	0			7	12	12	No MS2	[M+H]+1	4927.57	124717	1.08202e+07	1.01531e+07	9.81625e+06	9.17762e+06	9.52376e+06	1.21362e+07	8.26656e+06	416050	139762	226706	320139	635592	3.70013e+07	7.4447e+07	8.28703e+07	1.51048e+07	1.25738e+07	111772	306270	372974	866316	181670	347256	215969	2.099e+07	639462
A	FALSE		C15 H16 N2 O3 S2	Full match	No results	No results	No results	0.1	336.06	337.068	20.306	8.28152e+07	0	0			7	5	4	DDA for preferred ion	[M+H]+1	10188.5	22420.2	1.10098e+06	1.13283e+06	1.09713e+06	1.2111e+06	1.11246e+06	1.04037e+06	1.09821e+06	8.28152e+07	29913.1	66869.6	86537.6	67451.2	56141.5	2.41871e+07	54933.3	21170.3	23237.6	67855.9	104784	90649.7	34231.9	19334.7	60639.2	68409.7	47452.4	67729.7
A	FALSE	1-[5-(4-Hydroxy-2-butanyl)-2-methyltetrahydro-2-furanyl]-4-methyl-2-pentanone	C15 H28 O3	Full match	No results	No results	Full match	0.14	256.204	257.211	19.556	8.27791e+07	1	0			7	24	7	DDA for preferred ion	[M+H]+1	38571.1	608609	1.84262e+07	1.77512e+07	1.89157e+07	1.61124e+07	1.62764e+07	1.1677e+07	9.23457e+06	7.50279e+06	2.6297e+06	5.95695e+06	4.28755e+06	1.07318e+07	1.33087e+07	1.58224e+07	2.34241e+07	3.48538e+06	1.02145e+07	6.96093e+06	4.49396e+07	8.27791e+07	1.34467e+07	1.45992e+07	4.322e+07	156926	3.94968e+07	1.29673e+07
A	FALSE	Nonivamide	C17 H27 N O3	Full match	No results	No results	Full match	0.09	293.199	294.206	20.65	8.25173e+07	6	0			7	18	8	DDA for preferred ion	[M+H]+1	82492.3	1.82086e+06	4.57033e+07	4.226e+07	4.63747e+07	4.52714e+07	4.31229e+07	3.40383e+07	2.75431e+07	2.05231e+07	4.43352e+06	1.39903e+07	2.45233e+07	4.14155e+07	2.11911e+07	2.3535e+07	4.02506e+07	3.72067e+06	3.85039e+06	1.19789e+06	5.04077e+07	8.25173e+07	2.5993e+07	1.02331e+07	7.51515e+07	1.61086e+07	5.2486e+07	2.86086e+07
A	FALSE	n-propylbenzene	C9 H12	Full match	No results	No results	Full match	-0.07	120.094	121.101	14.849	8.24739e+07	8	0			7	23	10	DDA for preferred ion	[M+H]+1	333405	1.80945e+06	2.66524e+07	2.84473e+07	3.11574e+07	3.11281e+07	2.14892e+07	2.0264e+07	1.60088e+07	8.12644e+06	3.14208e+07	1.37962e+07	1.21719e+07	6.67598e+07	6.21905e+07	7.44101e+07	8.13987e+07	1.83332e+07	2.22146e+07	9.65069e+06	1.2021e+07	2.97319e+07	3.42912e+07	3.9088e+07	8.24739e+07	6.53612e+06	4.93564e+07	7.02981e+07
A	FALSE	1,5-Anhydro-1-(2,4,6-trihydroxyphenyl)hexitol	C12 H16 O8	Full match	No results	No results	Full match	-0.9	288.084	289.092	9.951	8.24166e+07	1	0			5	13	5	DDA for preferred ion	[M+H]+1	308890	32186	7420.74	1.65873e+07	7051.46	1.60915e+07	1.59207e+07	1.31546e+07	1.24084e+07	1.445e+06	353937	1.32991e+06	1.40483e+06	8.24166e+07	2.11996e+07	4.4592e+07	3.47584e+07	6.41989e+06	953411	856257	1.47508e+06	1.72242e+06	2.6985e+06	2.54051e+06	9.63189e+06	1.28542e+06	9.12254e+06	9.83576e+06
	FALSE	4-(cyclohexylmethyl)-6-(2-thienyl)-2,3-dihydropyridazin-3-one hydrate	C15 H18 N2 O S	No match	Invalid mass	No results	No match	80201.4	296.098	297.106	16.793	8.19296e+07	2	3	66.1	8.3	7	11	5	DDA for preferred ion	[M+H]+1	11276.3	42375	1.46775e+07	1.41194e+07	1.48053e+07	1.47602e+07	1.43477e+07	1.17242e+07	1.13918e+07	288088	1.00218e+07	4.95559e+07	2.65433e+07	8.19296e+07	6.41818e+07	231536	6.03874e+07	1.72995e+07	2.24682e+07	1.55091e+07	4.51504e+07	4.31398e+07	1.71128e+07	1.57037e+07	5.60602e+07	9.46115e+06	4.46309e+07	3.23819e+07
	FALSE	APK	C14 H26 N4 O4	No match	Invalid mass	No results	No results	-57322	296.185	297.192	7.772	8.0979e+07	0	1	81.1	63.2	6	7	7	DDA for preferred ion	[M+H]+1	8909.32	54438.4	1.33371e+07	1.51693e+07	452196	1.51221e+07	1.65762e+07	1.58323e+07	1.47673e+07	8.0575e+07	3.0226e+07	8.0979e+07	3.49028e+07	1.45829e+07	1.56071e+07	529301	455892	138381	174994	252883	483956	2.83436e+07	73959.4	722919	718555	287117	537530	1.49026e+07
A	FALSE	1-Isopropyl-4,8-dimethyl-9-oxospiro[4.5]dec-7-en-2-yl acetate	C17 H26 O3	Full match	No results	No results	Full match	0.19	278.188	279.196	20.255	8.08562e+07	6	0			7	5	4	DDA for preferred ion	[M+H]+1	39074.1	102780	1.12059e+07	1.07486e+07	1.14611e+07	1.17448e+07	1.26159e+07	1.20121e+07	1.17159e+07	6.6749e+07	2.75769e+07	3.54907e+07	1.6985e+07	4.43681e+07	7.33887e+07	5.91997e+07	8.08562e+07	2.03216e+07	1.47051e+07	4.92563e+06	2.43175e+07	2.82433e+07	1.07235e+07	5.56666e+06	2.44671e+07	1.72555e+07	3.72303e+07	4.40138e+07
	FALSE		C6 H17 N5 O11 P2 S	Full match	No results	No results	No results	-2.23	429.011	430.018	7.167	8.08292e+07	0	0			7	18	15	DDA for preferred ion	[M+H]+1	99440.7	1.09314e+06	6.14086e+07	5.32958e+07	7.82953e+07	5.41612e+07	8.08292e+07	7.83358e+07	7.94801e+07	912792	265668	771396	1.25397e+06	711709	680937	875950	772753	275169	366478	705245	889072	1.25058e+06	404260	395822	782585	551351	820275	691295
	FALSE	NP-007994	C11 H16 O4	No match	Invalid mass	No results	No match	-84913.1	194.094	195.102	17.36	8.0801e+07	39	1	73.4	70.4	7	8	5	DDA for preferred ion	[M+H]+1	4.51495e+06	4.64614e+06	3.97264e+07	4.26555e+07	4.29522e+07	4.21611e+07	4.17091e+07	3.75124e+07	3.36885e+07	4.56242e+07	2.65113e+07	3.66476e+07	3.6164e+07	7.18485e+07	6.05662e+07	5.23344e+07	8.0801e+07	2.38795e+07	2.29188e+07	2.48425e+07	2.3899e+07	6.6774e+07	3.07245e+07	1.50466e+07	5.82402e+07	1.43475e+07	4.2915e+07	5.02729e+07
	FALSE		C8 H19 N8 O3 P	Full match	No results	No results	No results	-4.1	306.131	307.138	7.369	7.97081e+07	0	0			6	24	22	DDA for preferred ion	[M+H]+1	363084	348317	625314	343340	499008	437247	565611	486291	340467	1.58882e+07	9.20609e+06	1.50557e+07	1.59864e+06	1.83134e+06	5.39138e+06	827017	1.33849e+06	911382	860006	7.97081e+07	1.43413e+07	4.98043e+07	1.16516e+07	1.66914e+06	4.9092e+06	1.0574e+07	473905	1.86983e+06
	FALSE	(+/-)12(13)-DiHOME	C18 H34 O4	No match	Invalid mass	No results	No match	-57313.6	296.235	297.242	19.245	7.88513e+07	14	2	77.2	48.4	7	7	5	DDA for preferred ion	[M+H]+1	1.12574e+06	1.41422e+06	5.73337e+07	5.28569e+07	5.47843e+07	5.2781e+07	5.60878e+07	5.20173e+07	4.59356e+07	6.56242e+07	2.64061e+07	1.72633e+07	2.02143e+07	2.23711e+07	2.37135e+07	4.13533e+07	2.09872e+07	5.82477e+06	2.61904e+07	4.25354e+07	7.88513e+07	5.76996e+07	2.22679e+07	2.63316e+07	5.33685e+07	2.86181e+06	1.24181e+07	2.26642e+07
	FALSE	Imagabalin	C9 H19 N O2	Full match	No results	No results	Full match	1.01	173.142	174.149	7.925	7.8068e+07	1	0			6	12	11	DDA for preferred ion	[M+H]+1	6365.37	1.53503e+06	1.45027e+07	1.56278e+07	1.47245e+07	1.37591e+07	1.62926e+07	1.53597e+07	1.13619e+07	700941	2.82222e+07	2.59735e+07	7.8068e+07	5.79966e+07	3.14831e+07	3.6404e+06	6.78943e+07	7.23493e+06	1.37739e+07	593685	2.27563e+07	2.98291e+07	1.41016e+07	1.38197e+07	4.44761e+07	7.25227e+06	1.55074e+07	3.48992e+07
A	FALSE		C28 H46 N2 O10	Full match	No results	No results	No results	-0.13	570.315	571.322	15.103	7.79441e+07	0	0			6	19	9	DDA for preferred ion	[M+H]+1	13411.9	45415.3	1.35741e+07	1.37819e+07	1.29678e+07	1.90766e+07	1.92505e+07	1.92652e+07	145672	658851	2.33954e+07	6.51099e+07	7.79441e+07	7.74179e+07	149977	212066	6.32203e+07	1.24386e+07	1.08885e+07	9.17346e+06	1.4154e+07	1.82951e+07	1.99753e+07	1.51562e+07	5.97962e+07	183234	2.6257e+07	9.99358e+06
A	FALSE	1,2,3,4-Tetramethyl-1,3-cyclopentadiene	C9 H14	Full match	Full match	No results	Partial match	0.1	122.11	123.117	19.325	7.748e+07	2	1	98.6	94.5	7	7	7	DDA for preferred ion	[M+H]+1	1.62037e+06	2.29331e+06	1.54965e+07	1.56574e+07	1.63468e+07	1.76564e+07	1.8407e+07	1.78257e+07	1.55635e+07	6.43846e+07	3.3938e+07	4.90769e+07	7.748e+07	5.38765e+07	4.26407e+07	4.59747e+07	4.41553e+07	1.5381e+07	2.15331e+07	2.5428e+07	4.34062e+07	4.088e+07	4.09904e+07	1.03402e+07	5.37863e+07	2.13428e+07	2.94341e+07	4.5558e+07
A	FALSE	MFCD00137562	C15 H24 O2	Full match	No results	Partial match	Full match	0.11	236.178	237.185	18.375	7.727e+07	43	0			7	12	12	DDA for preferred ion	[M+H]+1	1.34059e+06	2.63882e+06	1.83312e+07	1.72157e+07	1.41142e+07	2.04598e+07	2.0204e+07	1.95086e+07	1.74567e+07	6.63763e+07	4.70775e+07	5.71446e+07	6.25314e+07	5.65118e+07	4.05133e+07	4.21517e+07	3.85446e+07	1.42628e+07	2.47724e+07	3.59024e+07	5.41057e+07	3.84394e+07	6.00965e+07	2.715e+07	7.727e+07	2.46055e+07	5.63678e+07	4.14301e+07
	FALSE	(R)-3-Hydroxy myristic acid	C14 H28 O3	No match	Invalid mass	No results	No match	-73752.1	226.193	227.201	19.274	7.72599e+07	22	1	80.3	75.4	7	18	13	DDA for preferred ion	[M+H]+1	568318	2.48709e+06	2.78963e+07	2.92945e+07	2.42507e+07	2.51465e+07	2.95935e+07	2.12742e+07	1.70507e+07	7.72599e+07	1.3772e+07	3.93993e+07	5.24094e+07	4.43077e+07	2.22643e+07	1.46189e+07	1.51452e+07	4.19088e+06	6.05203e+06	1.55898e+07	7.22731e+07	6.68333e+07	1.17896e+07	3.18757e+06	3.07942e+07	1.65856e+07	2.29275e+07	4.58563e+07
A	FALSE	Dimethyl phthalate	C10 H10 O4	Full match	Full match	Partial match	Not the top hit	0.08	194.058	195.065	15.641	7.71663e+07	32	4	95.5	75.2	7	27	18	DDA for preferred ion	[M+H]+1	35513.5	943093	7.26121e+06	1.04468e+07	8.21164e+06	1.04779e+07	7.81348e+06	6.57635e+06	4.50734e+06	2.33777e+07	212393	6.06532e+06	1.20921e+07	1.43885e+07	2.58357e+06	2.78524e+06	2.6262e+06	510891	189089	701869	3.77259e+07	7.71663e+07	1.01848e+06	488565	4.18562e+06	8.2632e+06	7.05722e+06	6.86258e+06
	FALSE		C15 H30 N10 O2 P2	Full match	No results	No results	No results	3.52	444.204	445.212	17.853	7.66222e+07	0	0			5	8	8	DDA for preferred ion	[M+H]+1	31882.3	82965.1	8.66134e+06	8.21366e+06	7.04174e+06	8.29419e+06	608571	7.93171e+06	198483	449174	7.50062e+07	2.43057e+07	726149	1.67423e+06	274830	420879	3.49535e+06	5.53464e+07	4.804e+07	2.26016e+07	4.92674e+07	7.66222e+07	7.49743e+07	5.74581e+07	2.58224e+06	233348	6.89705e+06	1.68341e+06
A	FALSE	PPG n6	C18 H38 O7	Full match	Full match	No results	No results	-0.62	366.262	367.269	14.981	7.61614e+07	0	1	93.7	83.7	7	5	4	DDA for preferred ion	[M+H]+1	3.49099e+06	4.37681e+06	3.38257e+07	3.25604e+07	3.2351e+07	3.39454e+07	3.27018e+07	3.37027e+07	2.96479e+07	4.5473e+07	1.53187e+07	1.41839e+07	2.10036e+07	3.49919e+07	2.47203e+07	1.82601e+07	2.32755e+07	1.26761e+07	1.16672e+07	2.74011e+07	3.48304e+07	4.26231e+07	3.81493e+07	1.856e+07	2.38038e+07	1.02422e+07	7.61614e+07	2.2044e+07
A	FALSE	YK6000000	C12 H20 O6	Full match	No results	No results	Full match	-0.12	260.126	261.133	15.448	7.60487e+07	1	0			7	21	7	DDA for preferred ion	[M+H]+1	30449.1	75063.2	1.03559e+07	1.02414e+07	1.00581e+07	8.51966e+06	9.16681e+06	7.0922e+06	5.52985e+06	7.60487e+07	8.58089e+06	1.00445e+07	6.0897e+07	1.29553e+07	2.24433e+07	3.49018e+07	6.75697e+06	1.28636e+06	4.26883e+06	753947	1.08585e+06	9.20194e+06	9.10721e+06	2.67287e+06	1.99428e+07	1.2635e+06	1.78087e+07	3.487e+07
	FALSE	3-Piperidinophenanthro[9,10-E][1,2,4]triazine	C20 H18 N4	Not the top hit	Full match	No results	No match	-4.72	314.152	315.159	17.297	7.5977e+07	7	7	90.4	9.5	7	4	3	DDA for preferred ion	[M+H]+1	547642	1.32649e+06	3.75208e+06	3.4825e+06	3.49265e+06	3.48728e+06	3.70723e+06	3.42285e+06	3.46359e+06	2.64445e+06	1.17536e+06	580640	472657	3.70499e+06	1.34583e+07	3.75863e+06	2.00352e+06	1.28654e+06	2.55151e+06	1.12805e+06	1.29995e+06	713084	1.5329e+06	870233	1.80956e+06	318176	7.5977e+07	2.00795e+06
A	FALSE	9,17-dioxo-1,2,3,4,10,19-hexanorandrostan-5-oic acid	C13 H18 O4	Full match	No results	Full match	Full match	-0.05	238.12	239.128	16.437	7.59288e+07	3	0			7	24	5	DDA for preferred ion	[M+H]+1	4.15581e+06	5.62167e+07	2.55373e+07	2.63166e+07	2.5107e+07	2.18932e+07	2.13363e+07	1.58737e+07	1.32649e+07	5.86412e+07	6.50342e+06	2.15927e+07	3.33116e+07	7.59288e+07	4.24739e+07	7.36509e+07	6.88608e+07	1.52822e+07	1.21722e+07	8.48886e+06	6.80654e+07	7.31636e+07	1.66709e+07	1.10307e+07	4.02341e+07	1.24164e+07	3.11307e+07	7.15431e+07
A	FALSE	5-Isopropyl-2-methyl-2-cyclohexen-1-one	C10 H16 O	Full match	No results	No results	Full match	0.05	152.12	153.127	16.221	7.58258e+07	108	0			7	26	13	DDA for preferred ion	[M+H]+1	1.40594e+06	7.82845e+06	1.95723e+07	1.70853e+07	2.37758e+07	1.75671e+07	1.36588e+07	1.48975e+07	1.04124e+07	1.92661e+07	5.34316e+06	1.12043e+07	7.69516e+06	2.79876e+07	1.92161e+07	2.94158e+07	3.1503e+07	7.78716e+06	1.46728e+07	1.63924e+07	4.96777e+07	7.58258e+07	2.1534e+07	2.68413e+07	2.34273e+07	5.79415e+06	1.1323e+07	2.95506e+07
A	FALSE	Tasimelteon	C15 H19 N O2	Full match	No results	No results	Full match	0.37	245.142	246.149	19.228	7.52776e+07	2	0			7	12	8	DDA for preferred ion	[M+H]+1	882125	5.50934e+06	2.79623e+07	2.51255e+07	2.62278e+07	2.63718e+07	2.7507e+07	2.29322e+07	1.95346e+07	5.42559e+07	3.178e+07	5.51982e+07	3.52492e+07	5.22418e+07	3.1794e+07	2.86403e+07	2.8529e+07	5.18212e+06	1.01648e+07	7.52776e+07	5.89199e+07	4.18392e+07	1.91962e+07	6.37271e+06	4.40946e+07	1.18583e+07	2.83157e+07	4.28245e+07
A	FALSE		C15 H23 N9 O2 P2 S	Full match	No results	No results	No match	-0.9	455.117	456.124	15.92	7.51979e+07	1	0			7	11	5	DDA for preferred ion	[M+H]+1	104150	50460.3	7.51979e+07	6.83102e+07	6.71314e+07	6.55702e+07	6.68986e+07	5.83717e+07	5.22992e+07	553562	242395	465241	400323	567528	279702	314420	317527	196348	417637	884878	1.60984e+06	1.92778e+06	855908	494520	1.43432e+06	731008	1.36028e+06	499286
	FALSE		C20 H34 N2 O3 P2 S	Full match	No results	No results	No match	4.39	444.178	467.168	16.744	7.5086e+07	1	0			7	23	22	DDA for preferred ion	[M+Na]+1	12514.1	49291.3	1.37828e+06	712664	1.1756e+06	1.56111e+06	1.57608e+06	1.43489e+06	1.32295e+06	296449	78431.4	132710	193595	182739	120377	196946	126879	58185	7.04218e+06	7.30794e+06	7.5086e+07	7.28697e+07	2.9039e+06	5.88101e+06	6.50108e+06	1.16127e+07	1.31905e+06	124772
A	FALSE		C19 H31 O11 P	Full match	No results	No results	No match	0.18	466.16	467.168	16.732	7.5086e+07	1	0			7	23	22	No MS2	[M+H]+1	14654.6	57009.5	1.37828e+06	712664	1.1756e+06	1.56111e+06	1.57608e+06	1.43489e+06	1.32295e+06	342868	89993.7	153490	223909	211352	139226	224306	155619	67295.7	7.04218e+06	1.25529e+07	7.5086e+07	7.28697e+07	2.9039e+06	5.88101e+06	2.98397e+06	1.16127e+07	1.31905e+06	153035
A	FALSE		C13 H23 N O5	Full match	No results	No results	No results	-0.4	273.158	274.165	15.737	7.47614e+07	0	0			7	14	7	DDA for preferred ion	[M+H]+1	21542.4	44921.5	2.0501e+07	1.87605e+07	2.00029e+07	1.93068e+07	1.94889e+07	1.58063e+07	1.3519e+07	5.49252e+07	1.61859e+07	2.71267e+07	7.47614e+07	6.84085e+07	4.6114e+07	6.6668e+07	6.57372e+07	8.72008e+06	8.72124e+06	1.51925e+07	3.51123e+07	4.61433e+07	2.01621e+07	1.54528e+07	4.40986e+07	1.46775e+07	1.71834e+07	6.57681e+07
A	FALSE		C15 H29 N O2 S2	Full match	No results	No results	No results	0.14	319.164	320.171	21.184	7.45154e+07	0	0			7	7	4	DDA for other ion	[M+H]+1	8778.34	29151.1	1.70572e+06	1.65126e+06	1.70183e+06	1.53727e+06	1.66562e+06	1.49698e+06	1.44907e+06	6.15575e+07	27237.9	51465.5	99197.9	55383.1	52112	7.45154e+07	50934.2	19202.6	21278.3	48789.3	66708.2	68688.8	35195.8	46655.7	72187	60761	37221.3	58014.1
A	FALSE		C24 H42 N2 O7	Full match	No results	No results	No results	-0.53	470.299	471.306	14.334	7.432e+07	0	0			6	8	5	DDA for preferred ion	[M+H]+1	20532.8	89409.3	1.79454e+07	1.74092e+07	1.64061e+07	1.64255e+07	1.76246e+07	1.58379e+07	1.45181e+07	4.10522e+07	1.55424e+07	837075	653606	7.432e+07	7.03568e+06	514235	7.17712e+07	2.96772e+07	2.04052e+07	199969	466351	515948	495192	1.40767e+07	6.68149e+07	550505	1.70321e+07	2.24412e+07
A	FALSE		C14 H12 O S	Full match	No results	No results	No results	0.37	228.061	229.068	17.094	7.37761e+07	0	0			7	17	13	DDA for preferred ion	[M+H]+1	125221	627979	1.88127e+07	1.82314e+07	1.82225e+07	1.2168e+07	1.75688e+07	1.54517e+07	1.31485e+07	954317	647806	924634	1.89703e+06	4.82797e+06	2.18415e+06	2.51506e+06	3.26431e+06	1.16838e+06	6.07795e+07	1.01589e+07	3.40355e+07	2.6906e+07	4.01825e+07	2.36725e+07	7.37761e+07	4.92702e+06	1.13149e+07	2.36686e+06
	FALSE	3-(3,4-dihydroxyphenyl)propanoic acid	C9 H10 O4	No match	Invalid mass	No match	No match	-98927.1	164.047	165.055	20.489	7.36867e+07	20	4	97.3	89.4	7	9	8	DDA for preferred ion	[M+H]+1	24051.9	105165	1.5891e+07	1.69149e+07	1.62105e+07	1.83067e+07	2.04135e+07	1.9151e+07	1.73305e+07	4.70344e+07	1.91987e+07	2.9787e+07	1.74031e+07	4.10009e+07	6.35926e+07	4.34868e+07	7.36867e+07	2.23865e+07	1.48524e+07	7.30318e+06	6.82035e+07	3.7683e+07	1.09477e+07	5.30095e+06	2.06355e+07	1.82045e+07	3.61778e+07	4.04719e+07
A	FALSE		C19 H28 N2 O7	Full match	No results	No results	No results	-0.24	396.19	397.197	16.414	7.35046e+07	0	0			7	9	4	DDA for preferred ion	[M+H]+1	15848.7	38341.3	1.20531e+07	1.15064e+07	1.15058e+07	1.12155e+07	1.14079e+07	1.0497e+07	8.9942e+06	6.54636e+07	2.93106e+07	3.73106e+07	4.31243e+07	6.49908e+07	5.70554e+07	2.97532e+07	7.35046e+07	2.52822e+07	2.27948e+07	5.8723e+06	1.67956e+07	2.12548e+07	1.55958e+07	9.6131e+06	4.41529e+07	6.52621e+06	2.14541e+07	5.33226e+07
A	FALSE	epi-jasmonic acid	C12 H18 O3	Full match	No results	Full match	Full match	0.1	210.126	211.133	16.447	7.3486e+07	10	0			7	7	6	DDA for preferred ion	[M+H]+1	305584	2.09283e+06	1.30168e+07	1.46098e+07	1.48795e+07	1.33801e+07	1.51369e+07	1.31495e+07	1.28415e+07	7.3486e+07	1.49661e+07	3.16215e+07	2.91243e+07	3.60858e+07	2.18703e+07	1.36769e+07	3.29402e+07	3.49869e+06	7.21694e+06	1.00767e+07	5.32526e+07	5.569e+07	2.13857e+07	6.45635e+06	7.24764e+07	1.83576e+07	1.67752e+07	3.08278e+07
A	FALSE		C18 H36 N2 O4	Full match	No results	No results	No results	-0.34	344.267	345.275	17.066	7.28193e+07	0	0			7	9	7	DDA for preferred ion	[M+H]+1	1.43475e+06	1.31425e+06	5.3373e+06	5.57981e+06	5.41157e+06	5.95142e+06	6.61506e+06	6.54945e+06	5.74815e+06	7.69902e+06	5.54758e+06	1.59792e+07	5.21857e+06	7.8236e+06	9.87987e+06	9.16441e+06	3.98622e+06	3.05309e+06	2.99849e+06	2.89319e+07	7.28193e+07	1.92351e+07	4.59599e+06	2.87974e+06	3.12153e+06	1.99463e+07	4.50649e+06	7.17285e+06
	FALSE	7-hydroxy-1,4a-dimethyl-9-oxo-7-(propan-2-yl)-1,2,3,4,4a,4b,5,6,7,9,10,10a-dodecahydrophenanthrene-1-carboxylic acid	C20 H30 O4	No match	Invalid mass	No match	No match	-53889.4	316.204	317.211	17.346	7.27549e+07	38	17	86.5	53.9	7	8	8	DDA for preferred ion	[M+H]+1	1.71653e+06	5.9543e+06	4.00749e+06	4.03483e+06	3.59509e+06	4.05963e+06	4.46905e+06	3.62415e+06	3.66224e+06	3.88537e+06	2.36136e+06	3.1897e+06	2.1632e+06	6.03914e+06	5.29815e+06	5.60739e+06	4.4948e+06	4.146e+06	2.40118e+07	3.17489e+06	5.08427e+06	3.96827e+06	3.63599e+06	3.68789e+06	6.11706e+06	2.37888e+06	7.27549e+07	4.42504e+06
	FALSE	NP-021047	C25 H44 O12	No match	Invalid mass	No results	No results	40986.7	558.264	559.271	7.973	7.23367e+07	0	2	83.3	9.2	7	10	10	DDA for preferred ion	[M+H]+1	5368.97	25254.1	1.53494e+07	1.76088e+07	1.53746e+07	1.63107e+07	1.25184e+07	1.58488e+07	1.60061e+07	1.67701e+07	316686	4.1898e+06	4.7979e+07	1.40137e+07	3.43296e+07	1.61772e+07	3.2461e+07	1.34976e+07	3.65586e+07	1.57958e+07	2.31664e+07	3.17822e+07	4.81812e+07	3.55395e+07	7.23367e+07	4.08279e+07	3.81972e+07	1.63107e+07
A	FALSE	(1E)-1-(4-Methoxyphenyl)-4-methyl-1,4-pentadien-3-one	C13 H14 O2	Full match	No results	No results	Full match	0.2	202.099	203.107	18.828	7.21617e+07	4	0			7	17	8	DDA for preferred ion	[M+H]+1	56665.8	899841	2.38114e+07	2.10056e+07	2.31469e+07	2.38942e+07	2.10316e+07	1.7907e+07	1.43518e+07	6.72261e+07	1.22852e+07	3.73166e+07	6.37914e+07	6.28623e+07	2.78996e+07	1.96848e+07	2.797e+07	3.10525e+06	4.9924e+06	1.29274e+07	7.21617e+07	6.52942e+07	1.61104e+07	2.32771e+06	4.03273e+07	2.05703e+07	2.1953e+07	6.3731e+07
A	FALSE		C13 H20 O4	Full match	No results	No results	No results	-0.29	240.136	241.143	14.911	7.21205e+07	0	0			7	20	11	DDA for preferred ion	[M+H]+1	470734	4.77246e+06	2.41623e+07	2.32355e+07	2.12511e+07	2.44412e+07	2.27789e+07	1.77653e+07	1.30449e+07	2.41816e+07	1.78372e+07	1.06449e+07	5.6078e+07	4.7142e+07	4.05647e+07	7.21205e+07	4.157e+07	1.3797e+07	1.05429e+07	6.36252e+06	5.50505e+07	6.02464e+07	2.49323e+07	1.91899e+07	3.64134e+07	5.68922e+06	2.81601e+07	4.9156e+07
A	FALSE		C12 H22 N2 O	Full match	No results	No results	No results	0.17	210.173	211.181	16.771	7.18377e+07	0	0			7	10	3	DDA for preferred ion	[M+H]+1	1.37817e+06	1.22756e+07	7.13806e+07	7.1208e+07	7.12956e+07	7.18377e+07	6.7632e+07	6.11726e+07	5.54182e+07	8.50545e+06	3.65864e+06	1.04912e+07	1.5871e+07	1.24868e+07	8.01332e+06	5.62615e+06	1.03168e+07	2.61146e+06	4.9583e+06	5.71694e+06	1.18395e+07	5.97816e+07	1.21627e+07	4.09889e+06	1.55455e+07	5.43517e+06	5.35839e+06	9.65919e+06
	FALSE	α-Aspartylphenylalanine	C13 H16 N2 O5	No match	Invalid mass	No results	No results	-8.98	280.103	281.111	17.527	7.14322e+07	0	1	85.6	9.3	7	18	18	DDA for preferred ion	[M+H]+1	29306.4	61369.2	8.80304e+06	8.3799e+06	8.28879e+06	9.17443e+06	7.87087e+06	1.16935e+07	6.70568e+06	298721	9.57369e+06	2.85257e+07	1.68683e+07	7.14322e+07	3.9624e+07	293884	4.26407e+07	1.21426e+07	1.50439e+07	1.01161e+07	3.74539e+07	3.32127e+07	1.22404e+07	8.01705e+06	3.1808e+07	1.74072e+07	2.78254e+07	1.69384e+07
A	FALSE	Palmitelaidic acid	C16 H30 O2	Full match	No results	Full match	Full match	0.28	254.225	255.232	20.59	7.1212e+07	16	0			7	25	20	DDA for preferred ion	[M+H]+1	676419	3.52176e+06	3.10477e+07	2.88688e+07	3.07182e+07	1.96206e+07	2.96681e+07	1.5057e+07	2.19161e+07	4.54034e+07	1.50156e+07	2.93758e+07	1.5513e+07	4.50017e+07	5.85446e+07	3.54434e+07	4.76168e+07	1.38647e+07	1.99368e+07	3.13798e+07	5.3566e+07	5.82157e+07	2.99779e+07	2.2676e+07	7.1212e+07	2.92328e+06	4.6842e+07	4.89701e+07
	FALSE	NP-004713	C15 H24 O2	No match	Invalid mass	No results	No match	93084.4	258.162	259.169	19.446	7.11233e+07	11	3	96.2	9.8	7	16	5	DDA for preferred ion	[M+H]+1	49739.5	33359.8	9.8525e+06	8.89419e+06	1.04957e+07	1.07467e+07	1.2309e+07	1.35771e+07	1.3301e+07	4.98068e+07	7.11233e+07	4.98434e+07	4.09264e+07	4.9315e+07	5.25118e+07	3.12577e+07	4.66676e+07	3.32135e+07	3.77056e+07	3.52151e+07	3.42752e+07	3.81445e+07	5.56769e+07	2.02938e+07	6.11044e+07	2.19516e+07	3.94293e+07	3.82726e+07
A	FALSE	3,4-Dimethyl-5-pentyl-2-furanpropanoic acid	C14 H22 O3	Full match	No results	No results	Full match	-0.15	238.157	239.164	15.662	7.10108e+07	2	0			6	23	21	DDA for preferred ion	[M+H]+1	1.13685e+06	2.71558e+06	1.20731e+07	1.23778e+07	1.17855e+07	7.3554e+06	1.18607e+07	1.02647e+07	1.52525e+07	2.51661e+07	4.72053e+06	6.97674e+06	2.04281e+07	2.28154e+07	1.64186e+07	7.10108e+07	2.04054e+07	4.7121e+06	7.39068e+06	2.16514e+07	1.3184e+07	1.32297e+07	3.40232e+06	3.68739e+06	7.17495e+06	4.09459e+06	1.27463e+07	1.79593e+07
A	FALSE	Phenazone	C11 H12 N2 O	Full match	No results	No results	Full match	-0.12	188.095	189.102	15.77	7.05299e+07	2	0			7	8	7	DDA for preferred ion	[M+H]+1	12824.3	43022.7	1.61182e+07	1.58661e+07	1.46269e+07	1.64862e+07	1.65663e+07	1.56923e+07	1.29146e+07	512195	1.35764e+07	2.59402e+07	3.22005e+07	7.05299e+07	5.23008e+07	319307	6.57092e+07	2.13119e+07	2.48638e+07	4.39943e+07	4.55841e+07	3.63829e+07	3.11914e+07	2.01482e+07	4.58625e+07	1.97645e+07	2.39181e+07	2.94777e+07
A	FALSE		C18 H37 N O5	Full match	No results	No results	No results	-0.4	347.267	348.274	16.275	6.96594e+07	0	0			7	11	10	DDA for preferred ion	[M+H]+1	195224	1.36282e+06	2.48618e+07	2.23884e+07	2.44985e+07	2.36082e+07	2.72282e+07	2.0947e+07	1.9172e+07	5.88306e+06	1.79755e+06	4.17411e+06	4.23206e+06	5.83435e+06	4.71128e+06	5.9014e+06	5.86599e+06	3.61157e+06	1.9215e+07	9.65443e+06	5.34689e+07	3.24282e+07	3.45964e+07	5.45322e+07	6.96594e+07	1.07329e+07	4.4556e+07	5.34755e+06
A	FALSE		C7 H12 Cl3 N6 O2 P	Full match	No results	No results	No results	0.13	347.983	348.99	18.537	6.95569e+07	0	0			7	19	18	DDA for preferred ion	[M+H]+1	1.58888e+06	3.70828e+06	1.62564e+07	1.36956e+07	1.44471e+07	1.79834e+07	1.36943e+07	9.15808e+06	1.43867e+07	1.20106e+07	1.28426e+07	1.36082e+07	3.68974e+07	1.28795e+07	9.15501e+06	5.16059e+06	1.38008e+07	8.94022e+06	9.4111e+06	3.44731e+07	3.26333e+07	6.95569e+07	1.18046e+07	8.14887e+06	1.09703e+07	3.01253e+07	7.76517e+06	1.35734e+07
A	FALSE	(8E)-2-Amino-8-octadecene-1,3,4-triol	C18 H37 N O3	Full match	No results	No results	Full match	-0.19	315.277	316.285	18.897	6.93555e+07	1	0			7	7	5	DDA for preferred ion	[M+H]+1	45979.8	712836	1.04191e+07	9.63647e+06	9.789e+06	1.0237e+07	1.04391e+07	9.52132e+06	8.57688e+06	2.84862e+06	914752	1.75485e+06	5.3896e+06	6.04447e+06	5.10295e+06	3.81922e+06	5.3921e+06	869196	2.98139e+06	2.9543e+07	4.58161e+07	6.93555e+07	4.62525e+06	1.49633e+06	1.06571e+07	6.39388e+06	4.3189e+06	3.88845e+06
A	FALSE		C21 H39 N4 O11 P S2	Full match	No results	No results	No results	0.04	618.179	619.187	16.115	6.91097e+07	0	0			7	8	8	DDA for preferred ion	[M+H]+1	2.48214e+06	256487	2.37634e+07	2.0567e+07	2.45827e+07	2.05379e+07	2.3591e+07	2.50067e+07	2.11979e+07	3.21913e+07	1.47509e+07	2.7303e+07	3.22059e+07	4.34195e+07	4.55749e+07	4.48159e+07	6.91097e+07	2.0537e+07	2.24314e+07	5.82279e+06	2.74426e+07	2.54946e+07	1.84589e+07	2.07752e+06	3.65699e+07	1.08857e+07	2.63195e+07	3.21898e+07
A	FALSE	Jasmonic acid	C12 H18 O3	Full match	Full match	Full match	Full match	0	210.126	211.133	15.709	6.90132e+07	10	2	71.6	69.1	7	16	8	DDA for preferred ion	[M+H]+1	339563	1.62248e+06	2.10698e+07	1.67891e+07	1.77265e+07	1.80817e+07	1.75377e+07	1.51318e+07	1.23224e+07	5.62535e+07	1.42974e+07	3.46172e+07	4.36859e+07	4.78008e+07	2.61229e+07	3.22377e+07	3.18007e+07	1.0009e+07	7.78531e+06	2.67663e+07	3.56574e+07	6.90132e+07	1.68565e+07	9.36797e+06	3.2637e+07	2.46293e+07	1.85028e+07	4.94305e+07
	FALSE	Dibutyl phthalate	C16 H22 O4	No match	Invalid mass	No results	No results	-15.15	278.148	279.155	14.425	6.8914e+07	0	5	64.8	8.2	7	25	10	DDA for preferred ion	[M+H]+1	22103.9	95492.5	2.00123e+07	1.74151e+07	1.73969e+07	1.8058e+07	1.63324e+07	1.26095e+07	8.6029e+06	602524	1.86068e+06	775408	1.99727e+06	4.51851e+07	2.70675e+07	1.35455e+07	6.8914e+07	3.16565e+06	2.9359e+06	220762	417445	317570	387446	2.53073e+06	6.63479e+06	89419.3	5.98191e+06	1.19443e+07
A	FALSE		C17 H29 N O5	Full match	No results	No results	No results	-0.27	327.204	328.212	18.327	6.85848e+07	0	0			7	9	6	DDA for preferred ion	[M+H]+1	22081.5	375449	2.0737e+07	1.93306e+07	2.11823e+07	2.16331e+07	2.0463e+07	1.88698e+07	1.64828e+07	2.75533e+07	2.20128e+07	2.42444e+07	2.59246e+07	5.87891e+07	4.46436e+07	2.25509e+07	6.85848e+07	1.46417e+07	1.49445e+07	8.06518e+06	3.05446e+07	3.42823e+07	1.92385e+07	1.82972e+07	2.57607e+07	1.08331e+07	3.14976e+07	3.02278e+07
A	FALSE		C17 H35 N O3	Full match	No results	No results	No results	-0.2	301.262	302.269	17.738	6.84637e+07	0	0			7	10	10	DDA for preferred ion	[M+H]+1	42910.5	166857	2.37111e+07	2.5152e+07	2.51536e+07	2.31804e+07	2.52092e+07	2.92959e+07	2.1482e+07	4.07452e+07	2.88504e+07	3.67064e+07	5.30818e+07	6.84637e+07	4.12847e+07	2.91997e+07	5.91819e+07	1.58482e+07	2.09198e+07	2.25326e+07	3.74846e+07	4.17804e+07	3.37255e+07	1.52009e+07	3.5875e+07	3.25316e+07	1.814e+07	4.06914e+07
A	FALSE		C28 H45 N O8	Full match	No results	No results	No results	0.55	523.315	524.322	22.05	6.84066e+07	0	0			7	3	3	DDA for preferred ion	[M+H]+1	6663.78	19871.6	1.57318e+07	1.54535e+07	1.54062e+07	1.44675e+07	1.53891e+07	1.59285e+07	1.52678e+07	5.20777e+07	4.10643e+07	4.52949e+07	4.79703e+07	6.07533e+07	6.2205e+07	5.90635e+07	6.84066e+07	2.09153e+07	2.92038e+07	3.33293e+07	4.55991e+07	4.50461e+07	4.66294e+07	1.78123e+07	6.14125e+07	1.91221e+07	4.50547e+07	5.1981e+07
	FALSE		C20 H43 O11 P	Full match	No results	No results	No results	-2.99	490.253	513.242	16.483	6.80926e+07	0	0			7	11	6	DDA for other ion	[M+Na]+1	25585.2	62737.4	2.02013e+07	1.81923e+07	1.85225e+07	1.98203e+07	1.89125e+07	1.58158e+07	1.46683e+07	4.61286e+07	6.40723e+06	2.85231e+07	3.13138e+07	5.29493e+07	2.69086e+07	1.97985e+07	3.66707e+07	6.20664e+06	4.64343e+06	1.88118e+07	6.72069e+07	6.80926e+07	1.18929e+07	8.53007e+06	4.24055e+07	3.18356e+07	1.40021e+07	3.7252e+07
A	FALSE		C22 H39 N6 O2 P3	Full match	No results	No results	No results	0.08	512.235	513.242	16.494	6.80926e+07	0	0			7	11	6	DDA for preferred ion	[M+H]+1	26633.7	70847.7	2.02013e+07	1.81923e+07	1.85225e+07	1.98203e+07	1.89125e+07	1.58158e+07	1.46683e+07	4.61286e+07	6.40723e+06	2.85231e+07	3.13138e+07	5.29493e+07	2.69086e+07	1.97985e+07	3.66707e+07	6.20664e+06	4.64343e+06	1.88118e+07	6.72069e+07	6.80926e+07	1.18929e+07	8.53007e+06	4.24055e+07	3.18356e+07	1.40021e+07	3.7252e+07
A	FALSE	10-oxo-8-decenoic acid	C10 H16 O3	Full match	No results	No results	Full match	-0.55	184.11	185.117	14.812	6.79978e+07	14	0			7	27	6	DDA for preferred ion	[M+H]+1	921257	1.31338e+07	2.54197e+07	2.65271e+07	2.72601e+07	2.05165e+07	2.01543e+07	1.62277e+07	1.20218e+07	1.12986e+07	3.47779e+06	4.92591e+06	8.75269e+06	6.79978e+07	1.87298e+07	1.95111e+07	9.50035e+06	5.12218e+06	4.95633e+06	1.33595e+06	1.30888e+07	2.47316e+07	3.80195e+06	968645	3.03133e+06	6.91159e+06	1.95714e+07	1.72603e+07
A	FALSE	C8-HSL	C12 H21 N O3	Full match	No results	No results	Full match	0.41	227.152	228.16	16.78	6.79842e+07	1	0			7	22	4	DDA for preferred ion	[M+H]+1	41954	107338	9.54368e+06	9.7632e+06	9.01223e+06	8.50321e+06	7.82318e+06	6.18703e+06	5.17367e+06	6.79842e+07	7.31025e+06	1.9343e+07	4.60797e+07	3.18568e+07	9.23607e+06	1.14954e+07	9.72558e+06	1.40774e+06	2.89399e+06	8.86432e+06	3.23002e+07	4.01426e+07	6.31085e+06	2.42421e+06	1.48498e+07	1.06351e+07	9.53009e+06	3.36056e+07
A	FALSE		C12 H25 O3 P	Full match	No results	No results	No results	0.32	248.154	249.161	18.26	6.79725e+07	0	0			7	8	6	DDA for preferred ion	[M+H]+1	9265.03	22634.5	1.59185e+07	1.50425e+07	1.64388e+07	1.64811e+07	1.6337e+07	1.4974e+07	1.30479e+07	6.79725e+07	2.44663e+07	4.07012e+07	5.31412e+07	4.87209e+07	4.21945e+07	6.43915e+07	5.73371e+07	1.45616e+07	1.43084e+07	2.40306e+07	3.56768e+07	3.77018e+07	3.16535e+07	2.18057e+07	4.56875e+07	1.28811e+07	2.54673e+07	4.93915e+07
A	FALSE	9S,13R-12-Oxophytodienoic acid	C18 H28 O3	Full match	Full match	Partial match	Full match	-0.14	292.204	293.211	18.3	6.79504e+07	12	5	83.9	9.2	7	9	7	DDA for preferred ion	[M+H]+1	352379	611473	8.9464e+06	7.74128e+06	8.52129e+06	9.86034e+06	9.68957e+06	9.89902e+06	9.35714e+06	4.69008e+06	2.95918e+06	4.4221e+06	1.98414e+06	2.75813e+06	3.25676e+06	4.38809e+06	5.73635e+06	929070	1.72655e+07	1.28664e+07	2.03781e+07	8.1923e+06	5.93708e+07	5.8063e+07	6.79504e+07	6.60226e+06	1.82356e+07	2.94523e+06
A	FALSE		C13 H10 O S	Full match	No results	No results	No results	-0.03	214.045	215.053	16.095	6.79117e+07	0	0			7	18	9	DDA for preferred ion	[M+H]+1	226615	659243	1.95908e+07	2.1614e+07	1.9074e+07	1.8142e+07	1.98184e+07	1.49316e+07	1.2414e+07	3.82907e+06	2.00488e+06	2.44853e+06	937773	8.91728e+06	5.70866e+06	8.67577e+06	3.68055e+06	3.15698e+06	6.79117e+07	1.99197e+07	3.05758e+07	4.03648e+07	4.08249e+07	2.76138e+07	6.66763e+07	2.31633e+06	1.7008e+07	6.44417e+06
A	FALSE	Tributylphosphine oxide	C12 H27 O P	Full match	Full match	No results	No results	0.26	218.18	219.187	17.648	6.75706e+07	0	1	62.2	46.6	7	11	6	DDA for preferred ion	[M+H]+1	4.05343e+06	8.51404e+06	1.86854e+07	1.97769e+07	1.77304e+07	1.75779e+07	1.61155e+07	1.77758e+07	1.41072e+07	3.06733e+07	1.69417e+07	1.93604e+07	1.0238e+07	3.61863e+07	3.29103e+07	6.75706e+07	3.99833e+07	1.04746e+07	1.48738e+07	1.17468e+07	3.27757e+07	2.46541e+07	1.55223e+07	1.28964e+07	3.31332e+07	9.53562e+06	1.34543e+07	3.46385e+07
A	FALSE		C31 H57 N O6	Full match	No results	No results	No results	0.61	539.419	540.426	21.86	6.70463e+07	0	0			5	15	15	DDA for preferred ion	[M+H]+1	307073	14793.1	2.22154e+06	3.2609e+06	3.38741e+06	3.14523e+06	3.15476e+06	60284.2	20546.8	45868.1	2.76312e+07	35922.4	6.70463e+07	4.68159e+07	36570.5	115515	31121.5	15753.3	84976.3	374317	163322	5.01805e+07	640746	20557.5	36874.6	54506.9	25877.4	39462.2
A	FALSE	Shogaol	C17 H24 O3	Full match	No results	No results	Full match	0.39	276.173	277.18	20.229	6.65949e+07	11	0			7	9	4	DDA for preferred ion	[M+H]+1	400902	1.08267e+06	1.55171e+07	1.43036e+07	1.51839e+07	1.41998e+07	1.4524e+07	1.22129e+07	1.23349e+07	5.18222e+07	2.30302e+07	4.06736e+07	2.08345e+07	4.13925e+07	6.65949e+07	3.2268e+07	5.91426e+07	1.95301e+07	1.8679e+07	2.31682e+07	1.36778e+07	4.5389e+07	1.5787e+07	1.00509e+07	3.92889e+07	7.35107e+06	2.63615e+07	4.2259e+07
A	FALSE		C11 H18 O3	Full match	No results	No results	No results	-1	198.125	199.133	14.039	6.61396e+07	0	0			7	26	13	DDA for preferred ion	[M+H]+1	421239	4.47535e+06	2.2971e+07	2.62989e+07	1.77393e+07	2.29536e+07	1.94872e+07	1.42061e+07	1.21716e+07	1.18396e+07	8.42746e+06	7.5834e+06	1.56756e+07	1.23959e+07	2.36763e+07	9.98839e+06	3.21464e+07	2.30334e+06	1.14752e+07	1.37623e+07	6.61396e+07	4.46546e+07	9.20056e+06	3.95698e+06	3.17613e+07	1.49196e+07	1.53734e+07	1.90159e+07
A	FALSE	Cryptophorine	C17 H27 N O	Full match	No results	No results	Full match	0.39	261.209	262.217	21.924	6.60679e+07	1	0			7	7	6	DDA for preferred ion	[M+H]+1	3717.3	11142.1	999438	982381	874406	953298	1.00481e+06	875943	867158	4.99104e+06	15481.8	27954.1	44700.1	31180.9	70240.1	6.60679e+07	129853	11200.8	11737.3	23449.7	31182.3	31039.4	16917.5	9223.55	47682.6	34176	21880.5	47966
A	FALSE	NP-020156	C9 H17 N O4	Full match	Full match	No results	Partial match	0.43	203.116	204.123	9.426	6.58409e+07	3	1	71.9	45.3	4	7	7	DDA for preferred ion	[M+H]+1	72025.7	3.32419e+06	11231.2	7690.6	9531.8	1.39726e+07	1.63662e+07	1.42343e+07	1.43681e+07	557971	847582	1.35203e+06	1.85968e+06	6.58409e+07	1.81305e+07	2.23192e+07	2.93352e+07	6.60412e+06	5.56165e+06	811965	807355	1.21015e+06	1.69917e+06	3.67194e+06	9.69119e+06	1.05411e+06	1.54575e+07	6.78756e+06
A	FALSE	NP-022531	C20 H34 O3	Full match	Full match	No results	Partial match	-0.04	322.251	323.258	18.404	6.56768e+07	11	2	85.1	68.8	7	10	6	DDA for preferred ion	[M+H]+1	43298.5	57275.6	3.95893e+06	3.73764e+06	4.14488e+06	4.40132e+06	4.94092e+06	4.79534e+06	4.54032e+06	3.1026e+06	4.06401e+06	1.03183e+06	325967	844518	3.38885e+06	4.69074e+06	3.49101e+06	1.57995e+06	3.18247e+07	2.86116e+07	2.0697e+07	2.19446e+07	6.56768e+07	4.49329e+07	4.54309e+07	179781	3.24689e+07	2.801e+06
A	FALSE		C8 H4 O3	Full match	No results	No results	No results	0.77	148.016	149.023	20.28	6.54499e+07	0	0			7	10	7	DDA for preferred ion	[M+H]+1	1.51114e+06	3.52252e+06	1.39898e+07	1.4433e+07	1.5549e+07	1.67345e+07	1.85793e+07	1.67947e+07	1.73607e+07	6.54499e+07	1.93974e+07	4.15281e+07	5.75591e+07	4.43745e+07	3.58167e+07	1.35847e+07	2.0623e+07	4.82868e+06	8.53344e+06	1.53754e+07	5.13037e+07	3.36381e+07	2.61876e+07	2.73128e+06	5.84371e+07	1.54685e+07	2.38899e+07	3.12684e+07
A	FALSE	Dodecanedioic acid	C12 H22 O4	Full match	No results	No results	Full match	0.15	230.152	231.159	16.668	6.52547e+07	5	0			7	22	5	DDA for preferred ion	[M+H]+1	781951	7.33051e+06	2.36338e+07	2.38686e+07	2.27056e+07	2.30411e+07	1.90154e+07	1.56851e+07	1.26853e+07	1.09125e+07	2.69711e+06	5.59566e+06	3.40513e+06	2.4512e+07	1.54904e+07	6.52547e+07	2.58666e+07	6.48657e+06	3.28349e+06	305222	1.61614e+07	1.96196e+07	3.39169e+06	3.54423e+06	7.77799e+06	3.39389e+06	8.15319e+06	2.13425e+07
A	FALSE		C13 H17 N2 O4 P	Full match	No results	No results	No match	0.1	296.093	297.1	8.088	6.49338e+07	1	0			7	27	24	No MS2	[M+H]+1	23428.9	64725.7	3.98274e+06	2.22304e+06	3.78846e+06	4.78495e+06	3.08807e+06	3.3119e+06	2.43343e+06	492433	611332	523943	521062	6.49338e+07	2.61177e+07	2.07456e+07	3.59185e+07	6.39989e+06	5.31187e+06	319197	4.40898e+06	576442	975768	466301	8.30798e+06	429890	2.9601e+07	9.19243e+06
	FALSE	NP-018661	C8 H16 O3	No match	Invalid mass	No results	No match	137308	182.094	183.102	14.838	6.47885e+07	22	1	66.6	66.9	7	18	18	DDA for preferred ion	[M+H]+1	486107	3.7988e+06	1.5205e+07	1.07612e+07	1.91153e+07	1.82964e+07	1.54386e+07	1.88482e+07	1.57058e+07	1.06075e+07	1.73532e+07	6.39565e+07	1.29985e+07	3.95972e+07	4.39255e+07	7.87932e+06	6.47885e+07	1.22665e+07	1.49199e+07	9.41217e+06	1.45229e+07	3.48455e+07	1.43216e+07	2.82506e+07	5.73584e+07	2.65919e+07	3.08017e+07	1.37272e+07
A	FALSE		C17 H21 N O3 S2	Full match	No results	No results	No match	-0.08	351.096	352.104	19.331	6.38037e+07	1	0			7	18	17	No MS2	[M+H]+1	33290.9	80949.6	1.20786e+06	962895	1.1351e+06	692375	1.07523e+06	810420	1.00645e+06	1.49703e+07	98676.1	212984	458536	294922	191167	6.38037e+07	242796	84247.8	79439	135650	272751	291718	113018	70462.6	217036	242335	130027	257515
A	FALSE	N-Acetyl-L-leucine	C8 H15 N O3	Full match	Full match	No results	Full match	-0.47	173.105	174.112	9.928	6.35579e+07	8	1	60.3	46.3	5	26	17	DDA for preferred ion	[M+H]+1	17530.7	1.59071e+06	9004.96	1.5748e+07	8561.77	1.08512e+07	1.47476e+07	1.18259e+07	7.91606e+06	1.75349e+06	1.14931e+06	1.64686e+06	1.81208e+06	6.35579e+07	1.5356e+07	2.66853e+07	3.80071e+07	1.46527e+06	5.20197e+06	1.03905e+06	1.91923e+06	2.09013e+06	4.609e+06	8.47535e+06	1.60372e+07	1.55983e+06	1.20917e+07	2.05441e+07
	FALSE	NP-022010	C14 H23 N O5	No match	Invalid mass	No results	No results	112309	317.183	318.191	14.115	6.34726e+07	0	1	83.5	9.2	7	12	5	DDA for preferred ion	[M+H]+1	45378.3	209809	1.10721e+07	1.07777e+07	1.07523e+07	1.07965e+07	9.53805e+06	9.57207e+06	7.75157e+06	2.70799e+07	1.85241e+07	2.32562e+07	3.79851e+07	5.69742e+07	2.68727e+07	4.09007e+07	6.34726e+07	7.9238e+06	1.52172e+07	4.14194e+06	1.38546e+07	1.00398e+07	1.34919e+07	1.65154e+07	3.35753e+07	1.15406e+07	1.67857e+07	4.28586e+07
	FALSE	2-[(3S)-1-(2-Methylbenzyl)-3-pyrrolidinyl]-1H-imidazo[4,5-b]pyridine	C18 H20 N4	No match	Full match	No match	No match	-4.95	292.167	293.175	21.547	6.34024e+07	10	2	65.2	8.3	7	10	6	DDA for preferred ion	[M+H]+1	18227.8	515672	1.73128e+07	1.52185e+07	1.53491e+07	1.54339e+07	1.53114e+07	1.44673e+07	1.22377e+07	3.97609e+07	1.36968e+07	3.80394e+07	3.03204e+07	4.9752e+07	3.29385e+07	2.70025e+07	3.16272e+07	4.78357e+06	7.05481e+06	1.18753e+07	3.85972e+07	6.34024e+07	1.57542e+07	4.5846e+06	4.70675e+07	7.81435e+06	1.71877e+07	3.6118e+07
A	FALSE		C16 H28 O3	Full match	No results	No results	No results	0.09	268.204	269.211	17.708	6.28458e+07	0	0			7	9	8	DDA for preferred ion	[M+H]+1	233784	603743	1.52157e+07	1.57161e+07	1.50482e+07	1.51224e+07	1.65367e+07	1.58297e+07	1.23126e+07	1.72577e+07	4.66611e+06	7.2807e+06	7.23135e+06	1.43145e+07	1.38166e+07	2.11992e+07	1.49036e+07	4.48247e+06	1.15783e+07	2.56164e+07	6.28458e+07	3.28656e+07	1.67186e+07	1.44682e+07	3.31021e+07	2.75628e+06	1.85007e+07	1.4465e+07
A	FALSE		C26 H34 O17	Full match	No results	No results	No results	0.19	618.18	619.187	17.529	6.26383e+07	0	0			7	9	6	DDA for preferred ion	[M+H]+1	5.98704e+06	34530.3	3.73368e+07	3.3812e+07	3.57346e+07	4.02036e+07	4.13532e+07	4.33811e+07	3.91463e+07	3.50794e+07	1.83525e+07	2.94519e+07	2.50969e+07	5.61639e+07	4.50924e+07	4.56351e+07	6.26383e+07	2.31532e+07	3.19003e+07	1.29864e+07	3.67315e+07	2.88582e+07	4.33035e+07	2.11375e+06	5.15681e+07	1.18266e+07	3.60233e+07	3.23873e+07
A	FALSE	3-oxopalmitic acid	C16 H30 O3	Full match	No results	No results	Full match	0.31	270.22	271.227	20.874	6.26048e+07	5	0			7	16	6	DDA for preferred ion	[M+H]+1	740946	2.8191e+06	2.11815e+07	1.97649e+07	1.96159e+07	1.66349e+07	1.80888e+07	1.45702e+07	1.34014e+07	3.25269e+07	1.13045e+07	2.09211e+07	1.37497e+07	3.66227e+07	5.16781e+07	1.77081e+07	2.55884e+07	1.30862e+07	1.45279e+07	2.42009e+07	3.15717e+07	6.26048e+07	1.68356e+07	1.81386e+07	4.52643e+07	7.73594e+06	3.32404e+07	3.65752e+07
	FALSE		C5 H14 N4 O9 P2	Full match	No results	No results	No match	-4.41	336.022	337.029	7.248	6.25948e+07	1	0			7	10	6	DDA for preferred ion	[M+H]+1	706269	3.61912e+06	6.25948e+07	6.01606e+07	5.20562e+07	5.52169e+07	5.22815e+07	4.73066e+07	4.94918e+07	1.04923e+06	284720	802932	1.36813e+06	841649	669288	1.3581e+06	866099	251292	285076	750997	1.00213e+06	1.72376e+06	451818	359145	810445	755668	684303	878196
A	FALSE	(1S,2R,5S)-2-Isopropyl-5-methylcyclohexyl 3-oxobutanoate	C14 H24 O3	Full match	No results	No results	Full match	-0.03	240.173	241.18	18.394	6.25531e+07	1	0			7	6	4	DDA for preferred ion	[M+H]+1	322669	1.65486e+06	6.25531e+07	5.65071e+07	5.75852e+07	5.81694e+07	5.86302e+07	5.36999e+07	5.13367e+07	7.28456e+06	2.76674e+06	2.25628e+06	3.09695e+06	1.59534e+07	1.30477e+07	8.8006e+06	1.31455e+07	2.15556e+06	1.66159e+06	4.18025e+06	1.10818e+07	1.03856e+07	4.32422e+06	3.05404e+06	7.10498e+06	3.83041e+06	5.05705e+06	7.8122e+06
	FALSE	N-isopropyl-N'-(2-oxoazepan-3-yl)urea	C10 H19 N3 O2	No match	Invalid mass	No results	No results	103150	235.134	236.141	15.827	6.24327e+07	0	2	76	8.8	7	14	7	DDA for preferred ion	[M+H]+1	46679.5	878957	1.34412e+07	1.31645e+07	1.29779e+07	1.3964e+07	1.25832e+07	1.00157e+07	9.8105e+06	4.93494e+07	1.4039e+07	2.75044e+07	3.66453e+07	6.08756e+07	3.25276e+07	6.24327e+07	5.49178e+07	7.34795e+06	1.25665e+07	1.91341e+07	4.96246e+07	4.67385e+07	1.99504e+07	9.48387e+06	5.48253e+07	2.18381e+07	2.59418e+07	4.74306e+07
A	FALSE		C14 H12 O S	Full match	No results	No results	No results	0.51	228.061	229.068	17.35	6.23259e+07	0	0			7	6	5	DDA for preferred ion	[M+H]+1	122500	855614	1.52843e+07	1.41915e+07	1.47005e+07	1.42873e+07	1.58398e+07	1.4038e+07	1.30609e+07	1.88837e+06	585300	1.30059e+06	1.98521e+06	4.70066e+06	6.84092e+06	2.88856e+06	2.19786e+06	1.3088e+06	6.23259e+07	2.23701e+07	3.2119e+07	4.18785e+07	3.274e+07	2.03323e+07	5.61691e+07	4.20117e+06	2.63045e+07	2.11759e+06
A	FALSE	PPG n8	C24 H50 O9	Not the top hit	Full match	No results	No results	0.12	482.346	483.353	16.724	6.2287e+07	0	1	88.9	81.6	7	17	16	DDA for preferred ion	[M+H]+1	911915	3.01466e+06	9.86576e+06	6.97671e+06	1.16384e+07	1.19528e+07	1.20078e+07	1.13431e+07	1.10842e+07	2.14843e+07	3.49142e+06	3.52681e+06	2.28306e+06	3.85684e+06	5.02462e+06	1.10689e+07	7.24104e+06	3.60448e+06	2.51942e+06	1.23395e+07	1.69804e+07	1.20621e+07	3.28071e+07	3.69763e+06	6.29412e+06	3.81896e+06	6.2287e+07	3.78302e+06
	FALSE	1-(3-ethyl-2,4-dihydroxy-6-methoxyphenyl)butan-1-one	C13 H18 O4	No match	Invalid mass	No results	No match	-75635.9	220.11	221.117	21.353	6.20569e+07	14	1	86.1	9.3	7	7	4	DDA for preferred ion	[M+H]+1	99584.2	476416	1.34692e+07	1.28199e+07	1.36761e+07	1.38612e+07	1.29037e+07	1.25853e+07	1.11543e+07	1.25575e+07	6.97359e+06	1.02392e+07	1.4825e+07	1.66616e+07	1.21762e+07	9.08524e+06	1.33684e+07	3.47436e+06	2.72688e+06	3.60711e+06	1.0856e+07	1.20233e+07	2.52746e+07	2.1971e+06	6.20569e+07	1.73562e+07	2.355e+07	1.34957e+07
A	FALSE	1,7-Dihydroxy-6,6-dimethyl-3,5,5a,6,7,8,9a,9b-octahydronaphtho[1,2-c]furan-9(1H)-one	C14 H20 O4	Full match	No results	No results	Full match	-0.26	252.136	253.143	15.328	6.18893e+07	3	0			7	11	3	DDA for preferred ion	[M+H]+1	254577	205230	1.67659e+07	1.66262e+07	1.55833e+07	1.51333e+07	1.39485e+07	1.40953e+07	1.22132e+07	3.55233e+07	9.047e+06	2.3473e+07	3.12424e+07	5.91564e+07	2.86015e+07	3.46365e+07	6.18893e+07	8.75571e+06	1.49747e+07	1.55959e+07	4.07517e+07	2.83372e+07	9.38102e+06	1.35009e+07	3.05521e+07	395747	2.03202e+07	3.62022e+07
A	FALSE		C13 H21 N O7	Full match	No results	No results	No match	-0.55	303.132	304.139	16.132	6.17982e+07	1	0			7	22	6	DDA for preferred ion	[M+H]+1	60985.9	186188	3.78354e+07	3.47885e+07	3.1879e+07	3.19168e+07	2.94399e+07	2.2274e+07	2.02135e+07	1.99295e+07	5.75997e+06	1.30919e+07	5.97736e+07	6.17982e+07	2.5342e+07	4.70741e+07	4.50075e+07	7.70448e+06	6.93247e+06	570947	712324	650388	1.09717e+07	1.22469e+07	2.63682e+07	4.54433e+06	6.70688e+06	4.65724e+07
	FALSE		C H4 N4 O5 P2 S	Full match	No results	No results	No results	-4.4	245.937	246.944	2.653	6.08719e+07	0	0			7	10	8	DDA for preferred ion	[M+H]+1	65543.6	734621	3.02182e+07	3.27588e+07	3.41908e+07	3.65774e+07	3.4577e+07	3.13967e+07	2.72553e+07	4.61418e+07	2.16346e+07	3.50887e+07	4.1299e+07	4.22176e+07	2.31779e+07	4.65398e+07	6.08719e+07	3.89154e+07	9.54184e+06	7.27012e+06	2.54882e+07	2.57073e+07	3.78774e+07	3.4216e+07	4.51779e+07	2.65929e+07	3.30305e+07	4.52272e+07
	FALSE	Apocynin	C9 H10 O3	Full match	No results	Partial match	Full match	-1.66	166.063	167.07	13.821	6.08317e+07	46	0			7	21	15	DDA for preferred ion	[M+H]+1	625859	3.76332e+06	1.193e+07	9.80028e+06	1.13101e+07	1.27658e+07	7.35133e+06	8.66806e+06	8.0362e+06	5.08706e+06	1.55536e+06	1.27974e+06	2.04209e+07	1.33428e+07	9.53419e+06	7.064e+06	6.93556e+06	3.22137e+06	2.25397e+06	7.00374e+06	3.57669e+07	6.08317e+07	5.84533e+06	2.68611e+06	1.49485e+07	6.64343e+06	1.6345e+07	7.47437e+06
	FALSE	3-(2-Hydroxyethyl)indole	C10 H11 N O	Full match	Full match	No results	Full match	-1.39	161.084	162.091	13.936	6.08102e+07	6	1	78.4	8.9	7	24	16	DDA for preferred ion	[M+H]+1	168370	174558	1.48985e+07	1.4057e+07	1.10123e+07	1.49943e+07	1.245e+07	7.68003e+06	9.18822e+06	1.68491e+07	1.89144e+07	9.34255e+06	5.00333e+07	5.78326e+07	2.3018e+07	2.96178e+07	3.40771e+07	7.25669e+06	1.08649e+07	2.21596e+07	5.28271e+07	6.08102e+07	1.25172e+07	1.99524e+07	4.12588e+07	1.84351e+07	2.62331e+07	3.39578e+07
A	FALSE	2,2-Dithiobis(benzothiazole)	C14 H8 N2 S4	Full match	Full match	No results	No results	-0.5	331.957	332.964	23.509	6.07601e+07	0	1	84	9.2	7	25	16	DDA for preferred ion	[M+H]+1	365772	1.21487e+06	2.93373e+06	1.90711e+06	3.19289e+06	3.77079e+06	4.05796e+06	4.33561e+06	4.27317e+06	4.22005e+07	13042.3	19050.4	20307.5	14529.1	17739.2	6.07601e+07	14393.8	16178.8	12602.1	12657.6	15993.1	15745.2	12985.4	13262.3	18460.1	15006.7	14410.9	13758.5
	FALSE	2459	C8 H12 O2	Full match	No results	No results	Full match	-1.44	140.084	141.091	13.883	6.05554e+07	19	0			7	26	9	DDA for preferred ion	[M+H]+1	1.52664e+07	2.49131e+07	1.65649e+07	1.44704e+07	1.51831e+07	1.17466e+07	1.09061e+07	1.09976e+07	7.1765e+06	9.54777e+06	6.65871e+06	1.1329e+07	4.30232e+07	3.54198e+07	1.24383e+07	1.1479e+07	1.05408e+07	5.77674e+06	9.97074e+06	1.3397e+07	6.05554e+07	5.59074e+07	1.23039e+07	1.02544e+07	2.07273e+07	1.47282e+07	2.66642e+07	2.27037e+07
A	FALSE		C13 H20 O4	Full match	No results	No results	No results	0.26	240.136	241.143	18.228	6.01315e+07	0	0			7	24	15	DDA for preferred ion	[M+H]+1	15325.4	842428	1.44743e+07	1.12306e+07	1.35439e+07	1.3049e+07	1.30733e+07	9.71431e+06	6.30262e+06	2.2994e+07	6.95606e+06	1.39285e+07	1.72898e+07	4.42449e+07	3.19936e+07	3.74843e+07	6.01315e+07	8.27894e+06	5.5985e+06	7.33775e+06	2.11852e+07	3.97413e+07	6.89616e+06	7.34907e+06	1.79479e+07	3.03663e+06	1.15811e+07	4.08002e+07
	FALSE	NP-003117	C13 H20 O4	No match	Invalid mass	No results	No match	91555.4	262.122	263.129	16.556	5.97456e+07	1	6	84.7	9.2	7	7	5	DDA for preferred ion	[M+H]+1	24567.2	49407.8	9.69405e+06	8.72644e+06	8.31017e+06	8.65376e+06	8.92247e+06	8.72575e+06	7.76214e+06	360664	1.29319e+07	1.85956e+07	2.13197e+07	5.97456e+07	4.63987e+07	278206	4.5106e+07	9.64493e+06	2.04764e+07	1.77045e+07	2.42647e+07	3.82949e+07	1.48498e+07	1.1608e+07	4.32376e+07	1.08298e+07	3.16918e+07	2.0928e+07
	FALSE	L-Cladinpyranose	C8 H16 O4	Full match	No results	No results	Full match	-1.81	176.105	177.112	13.591	5.97042e+07	3	0			7	23	17	DDA for preferred ion	[M+H]+1	37162.3	1.15324e+06	2.0443e+07	1.39481e+07	2.26393e+07	2.08654e+07	1.9609e+07	1.4432e+07	1.23132e+07	358236	166779	360646	395539	1.08036e+06	424150	802145	616433	180459	1.23772e+06	215088	754661	2.08774e+06	285424	198009	404719	251494	5.97042e+07	592837
A	FALSE		C22 H30 O15	Full match	No results	No results	No results	0	534.158	535.166	14.912	5.96521e+07	0	0			7	29	17	DDA for preferred ion	[M+H]+1	1.37909e+06	105564	8.8197e+06	8.02646e+06	9.2533e+06	8.77732e+06	9.54497e+06	8.74021e+06	1.63029e+07	1.30739e+07	1.92978e+07	1.74223e+07	2.82829e+07	4.2446e+07	2.06631e+07	2.40995e+07	5.96521e+07	2.33739e+07	2.48244e+07	5.67497e+06	9.02068e+06	6.95276e+06	2.56562e+07	1.25574e+06	3.66752e+07	4.66357e+06	1.52606e+07	1.47327e+07
A	FALSE		C17 H35 N O3	Full match	No results	No results	No results	-0.04	301.262	302.269	19.582	5.9462e+07	0	0			7	4	4	DDA for preferred ion	[M+H]+1	29918.9	25213.5	2.22965e+07	2.13974e+07	2.16903e+07	2.16667e+07	2.31464e+07	2.24482e+07	2.02081e+07	2.42803e+07	1.88141e+07	2.9064e+07	2.6032e+07	4.5702e+07	4.14943e+07	5.9462e+07	5.91447e+07	9.00317e+06	2.24089e+07	2.32289e+07	4.41109e+07	2.90525e+07	2.2666e+07	9.02463e+06	3.15555e+07	9.66245e+06	2.35466e+07	2.99608e+07
A	FALSE	NP-018716	C11 H20 O4	Full match	Full match	No results	Partial match	0.11	216.136	217.143	15.766	5.93632e+07	2	1	66.8	67	7	27	9	DDA for preferred ion	[M+H]+1	665598	6.56294e+06	4.40044e+07	4.02949e+07	4.08339e+07	3.8073e+07	3.68184e+07	2.41135e+07	1.9603e+07	7.66545e+06	2.15663e+06	4.48617e+06	4.11091e+06	1.95087e+07	1.19962e+07	5.93632e+07	1.78124e+07	7.58422e+06	4.60999e+06	875335	1.46512e+07	1.28598e+07	2.82096e+06	3.81308e+06	9.04632e+06	972055	7.89331e+06	1.85696e+07
	FALSE		C26 H57 N2 O7 P	Full match	No results	No results	No results	-4.97	540.388	541.395	17.539	5.91955e+07	0	0			7	12	10	DDA for preferred ion	[M+H]+1	909733	2.40246e+06	8.17496e+06	7.46764e+06	7.69162e+06	9.10918e+06	9.57214e+06	1.03973e+07	8.22999e+06	2.44015e+07	1.0889e+06	2.63931e+06	1.87821e+06	6.91646e+06	4.4278e+06	1.05744e+07	6.35901e+06	2.81419e+06	2.69116e+06	9.43172e+06	1.5309e+07	5.35086e+06	3.14896e+07	3.05721e+06	4.59692e+06	2.89108e+06	5.91955e+07	3.91553e+06
A	FALSE		C15 H15 N O S2	Full match	No results	No results	No match	0.43	289.06	290.067	20.435	5.91419e+07	1	0			7	12	10	DDA for preferred ion	[M+H]+1	5139.68	17591.7	1.1627e+06	1.2201e+06	1.18532e+06	1.08739e+06	1.34317e+06	1.07166e+06	893129	5.91419e+07	40100.8	92430.9	78242.8	79071.1	113888	2.67105e+07	92574.8	33808.7	25520.7	60039.2	164476	157280	40210.3	22510	58455.3	103757	58133.3	93711.6
A	FALSE	Decylubiquinone	C19 H30 O4	Full match	No results	No results	Full match	0.06	322.214	323.222	21.792	5.90186e+07	5	0			7	7	6	DDA for preferred ion	[M+H]+1	7148.85	165385	3.25611e+06	3.24075e+06	3.15908e+06	3.35802e+06	3.79785e+06	3.64607e+06	3.34788e+06	2.58279e+06	1.30181e+06	2.05446e+06	1.33092e+06	2.26637e+06	4.08898e+06	2.14003e+06	4.08895e+06	1.36485e+06	1.09329e+06	6.73343e+06	4.19054e+07	5.90186e+07	6.24176e+06	796706	9.82115e+06	8.0293e+06	1.51939e+07	2.1049e+06
A	FALSE		C22 H42 N2 O2	Full match	No results	No results	No results	-0.51	366.324	367.332	15.68	5.88819e+07	0	0			5	10	6	DDA for preferred ion	[M+H]+1	27269.4	47897.4	1.05193e+07	8.82857e+06	9.28904e+06	8.7627e+06	7.97834e+06	677105	255738	917879	206027	4.88966e+06	9.91948e+06	5.88819e+07	155723	256534	2.90076e+07	184821	549774	275220	347661	329470	165890	133996	7.08305e+06	179697	272191	1.29287e+06
	FALSE	NP-020418	C15 H28 O3	No match	Invalid mass	No results	No match	-70297.5	238.193	239.201	19.562	5.86516e+07	37	1	72.2	69.5	7	10	9	DDA for preferred ion	[M+H]+1	98200.8	1.23663e+06	1.28095e+07	1.06005e+07	1.18944e+07	1.09968e+07	1.28129e+07	1.17392e+07	9.75237e+06	1.36371e+07	4.29677e+06	1.18023e+07	3.22277e+06	1.00433e+07	1.06603e+07	1.28047e+07	1.45836e+07	3.64372e+06	1.82436e+07	1.54854e+07	5.55894e+07	5.86516e+07	2.63009e+07	2.54558e+07	5.40576e+07	581296	4.79826e+07	1.14902e+07
A	FALSE	Jasmonic acid	C12 H18 O3	Full match	Full match	Full match	Full match	0.09	210.126	211.133	15.488	5.85531e+07	10	1	63.1	65.9	7	22	14	DDA for preferred ion	[M+H]+1	409495	2.08006e+06	1.2487e+07	1.75937e+07	1.20801e+07	1.3615e+07	1.34217e+07	1.04154e+07	9.01442e+06	3.84503e+07	1.50591e+07	1.64952e+07	5.85531e+07	5.84474e+07	1.98025e+07	3.86903e+07	3.96579e+07	4.36338e+06	1.14315e+07	1.54658e+07	5.008e+07	4.44148e+07	2.2687e+07	1.44425e+07	4.30346e+07	1.41842e+07	1.71501e+07	4.1275e+07
A	FALSE	Anthraquinone	C14 H8 O2	Full match	No results	No results	Full match	0.44	208.053	209.06	18.4	5.83739e+07	3	0			7	7	7	DDA for preferred ion	[M+H]+1	261722	689149	9.43494e+06	8.63e+06	8.88647e+06	1.02975e+07	1.02113e+07	9.93835e+06	8.80573e+06	3.8101e+07	2.17067e+07	1.57977e+07	1.91788e+07	5.83739e+07	2.16463e+07	1.74531e+07	3.84279e+07	5.26931e+06	5.65382e+06	7.95988e+06	2.56224e+07	2.10374e+07	2.65304e+07	3.99808e+06	2.34029e+07	1.19155e+07	1.76094e+07	2.01606e+07
	FALSE		C23 H45 N5 O2	Full match	No results	No results	No results	-3.33	423.356	424.363	22.132	5.81352e+07	0	0			7	23	20	DDA for preferred ion	[M+H]+1	726778	355306	1.19746e+07	9.75221e+06	1.07202e+07	5.72263e+06	1.00574e+07	9.82245e+06	7.20272e+06	846397	1.75412e+07	4.1992e+07	2.43996e+07	5.54996e+07	5.0882e+07	1.93026e+06	5.81352e+07	1.41097e+07	3.63482e+06	1.41359e+07	3.56614e+07	2.07409e+07	2.19575e+07	8.99236e+06	3.34057e+07	9.71278e+06	2.68122e+07	4.14151e+07
	FALSE	N-Methyl-2-[(3R,4S)-3-{[5-(phenoxymethyl)-1,2-oxazol-3-yl]methyl}-4-piperidinyl]-N-(2-propyn-1-yl)acetamide	C22 H27 N3 O3	No match	Invalid mass	No results	No results	-10.02	381.201	382.209	7.546	5.79242e+07	0	1	74.1	8.7	7	14	14	DDA for preferred ion	[M+H]+1	767119	4.4204e+06	1.11584e+07	1.03176e+07	9.36577e+06	1.0098e+07	1.03192e+07	6.80696e+06	1.03745e+07	5.79242e+07	1.39474e+07	5.25007e+07	2.03523e+06	2.31169e+07	1.10135e+06	923292	997652	3.96858e+06	2.6013e+06	2.41994e+07	3.08818e+07	1.35623e+06	9.16671e+06	4.98642e+06	1.64208e+06	3.21213e+07	5.25517e+06	4.89716e+06
A	FALSE	Arachidonic acid	C20 H32 O2	Full match	Full match	Partial match	Partial match	-0.02	304.24	305.248	19.864	5.76643e+07	33	6	79.3	74.7	7	13	3	DDA for preferred ion	[M+H]+1	55741	182379	3.36399e+06	3.16242e+06	3.28415e+06	3.63881e+06	3.91103e+06	4.32533e+06	4.36898e+06	2.99768e+06	4.60609e+06	2.2507e+06	169070	418306	3.1898e+06	2.66319e+06	2.9872e+06	1.88358e+06	3.22142e+07	2.76297e+07	2.23703e+07	2.52567e+07	5.76643e+07	3.50771e+07	4.36053e+07	134137	3.38484e+07	2.52052e+06
A	FALSE	3721	C8 H12 O	Full match	No results	No results	Full match	0.47	124.089	125.096	16.485	5.76387e+07	10	0			7	16	11	No MS2	[M+H]+1	837064	6.72221e+06	2.0059e+07	1.73279e+07	2.0571e+07	1.85871e+07	1.99561e+07	1.31845e+07	1.45783e+07	3.31304e+07	1.26107e+07	5.95709e+06	4.29985e+07	5.76387e+07	3.25341e+07	4.46714e+07	5.39944e+07	7.57961e+06	1.16723e+07	9.61329e+06	3.87428e+07	4.30281e+07	1.36015e+07	1.11844e+07	3.04105e+07	7.9708e+06	1.83167e+07	4.1739e+07
A	FALSE	Dipropyl phthalate	C14 H18 O4	Full match	Full match	No results	Partial match	0.36	250.121	251.128	20.279	5.69601e+07	11	2	70.5	8.5	7	27	22	DDA for preferred ion	[M+H]+1	14866.6	442167	1.1654e+07	2.23253e+07	2.32402e+07	2.11522e+07	2.03952e+07	1.49954e+07	1.25479e+07	5.69601e+07	5.59854e+06	2.35314e+07	4.47219e+07	5.69374e+07	2.90195e+07	1.52962e+07	2.77747e+07	1.98488e+06	2.50433e+06	5.0438e+06	5.03252e+07	4.98121e+07	8.80107e+06	745006	4.07759e+07	7.07323e+06	1.61488e+07	3.56968e+07
A	FALSE		C10 H21 O4 P	Full match	No results	No results	No results	0.24	236.118	237.125	17.419	5.69422e+07	0	0			7	11	4	DDA for preferred ion	[M+H]+1	16857.8	53279.3	1.21572e+07	1.18035e+07	1.20499e+07	1.19321e+07	1.14229e+07	1.0211e+07	8.82849e+06	5.69422e+07	1.25397e+07	1.48856e+07	4.50139e+07	3.79634e+07	2.34195e+07	3.14837e+07	2.90326e+07	6.18516e+06	7.06297e+06	9.48012e+06	2.64313e+07	3.05782e+07	1.4914e+07	1.41595e+07	2.9698e+07	7.41366e+06	1.67059e+07	2.95373e+07
A	FALSE	Brassylic acid	C13 H24 O4	Full match	No results	No results	Full match	0.19	244.167	245.175	17.538	5.68819e+07	3	0			7	23	3	DDA for preferred ion	[M+H]+1	1.48142e+06	1.55807e+07	3.54195e+07	3.25839e+07	3.19734e+07	2.8423e+07	2.5852e+07	2.15534e+07	1.77965e+07	2.33596e+07	5.03855e+06	9.93304e+06	5.9172e+06	3.90262e+07	2.69602e+07	3.91497e+07	3.55935e+07	9.422e+06	6.31925e+06	1.58553e+07	4.6683e+07	5.68819e+07	7.70159e+06	9.26605e+06	2.10987e+07	6.9801e+06	1.5024e+07	3.55407e+07
	FALSE		C6 H17 N4 O7 P	Full match	No results	No results	No match	2.18	288.084	289.091	14.343	5.68286e+07	1	0			7	27	22	DDA for preferred ion	[M+H]+1	321844	163616	1.13762e+07	8.2346e+06	7.89099e+06	1.24049e+07	6.64109e+06	6.76994e+06	7.01264e+06	3.27251e+07	6.72263e+06	4.29443e+07	5.68286e+07	3.33755e+07	1.6926e+07	9.09007e+06	4.39578e+07	7.6206e+06	6.77631e+06	930017	6.41085e+06	6.69548e+06	1.59937e+07	1.00853e+06	1.72268e+07	1.50271e+07	9.66593e+06	3.46383e+07
A	FALSE	1-Methyl-1-benzylidene-acetone	C11 H12 O	Full match	No results	No results	Full match	0.38	160.089	161.096	20.49	5.66472e+07	3	0			7	7	7	DDA for preferred ion	[M+H]+1	318506	1.44159e+06	1.40176e+07	1.42412e+07	1.40591e+07	1.50666e+07	1.60505e+07	1.4114e+07	1.26963e+07	2.99166e+07	1.38825e+07	2.12537e+07	1.25493e+07	3.09358e+07	4.51787e+07	3.09667e+07	5.66472e+07	1.54572e+07	9.93191e+06	5.47526e+06	2.06066e+07	2.83975e+07	7.6542e+06	3.86685e+06	1.45226e+07	1.36151e+07	2.45917e+07	3.07246e+07
A	FALSE	4-[2-(5-Butyl-2-furyl)ethyl]-2-methoxyphenol	C17 H22 O3	Full match	No results	No results	Full match	-0.22	274.157	275.164	16.983	5.6437e+07	8	0			7	16	16	DDA for other ion	[M+H]+1	394386	1.14645e+06	1.85507e+06	2.14636e+06	1.40878e+06	1.8688e+06	1.53997e+06	1.40811e+06	1.85929e+06	1.12877e+06	697250	938367	455677	2.1104e+06	716333	2.66707e+06	1.68792e+06	817646	3.43837e+06	526525	1.19224e+06	580333	989196	743641	1.26399e+06	246535	5.6437e+07	1.07032e+06
A	FALSE	Valpromide	C8 H17 N O	Full match	Full match	No results	Full match	0.04	143.131	144.138	15.675	5.62399e+07	5	1	92.2	63.9	7	12	8	DDA for preferred ion	[M+H]+1	597953	2.8876e+06	3.01538e+07	2.81137e+07	2.79415e+07	2.52168e+07	2.94456e+07	2.22013e+07	2.26947e+07	2.31813e+07	6.18264e+06	9.33687e+06	1.34437e+07	2.18834e+07	1.57919e+07	2.59072e+07	1.64587e+07	5.38444e+06	8.8118e+06	3.10193e+07	5.483e+07	5.62399e+07	2.35007e+07	1.50415e+07	4.76348e+07	1.44446e+07	1.80597e+07	1.67196e+07
A	FALSE		C14 H27 N O2	Full match	No results	No results	No results	0.12	241.204	242.211	17.4	5.61839e+07	0	0			7	10	5	DDA for preferred ion	[M+H]+1	482108	1.3854e+06	7.51139e+06	6.91952e+06	7.3658e+06	7.00501e+06	7.14174e+06	6.29219e+06	5.46855e+06	6.88476e+06	2.32492e+06	3.15367e+06	3.01349e+06	6.48625e+06	4.51253e+06	7.34712e+06	7.11511e+06	1.67115e+06	3.01972e+06	2.04669e+07	5.09436e+07	5.61839e+07	2.30807e+06	2.20101e+06	6.4584e+06	2.5181e+06	7.02854e+06	5.42404e+06
	FALSE		C9 H21 N9 O3	Full match	No results	No results	No results	-1.22	303.176	304.184	22.04	5.61396e+07	0	0			7	4	4	DDA for preferred ion	[M+H]+1	903020	1.35805e+06	1.67373e+07	1.65338e+07	1.64811e+07	1.58107e+07	1.79281e+07	1.71998e+07	1.64866e+07	4.08782e+07	3.33507e+07	3.77099e+07	3.39279e+07	4.80445e+07	5.03516e+07	4.70685e+07	5.61396e+07	2.02864e+07	2.37331e+07	2.5127e+07	3.60704e+07	3.49927e+07	2.62782e+07	1.11693e+07	4.18779e+07	1.95671e+07	3.32916e+07	4.02798e+07
A	FALSE	4262	C9 H10 N2 O2 S	Full match	No results	No results	Full match	-0.79	210.046	211.053	14.232	5.60206e+07	1	0			7	27	11	DDA for preferred ion	[M+H]+1	66876.5	197587	9.91478e+06	1.08042e+07	8.06324e+06	9.69433e+06	6.85786e+06	5.55299e+06	5.32471e+06	565936	4.05752e+06	5.60206e+07	1.14289e+07	4.98953e+07	9.15819e+06	1.2146e+06	1.50716e+07	1.67489e+06	4.17097e+06	409163	602231	596154	1.15489e+06	6.571e+06	2.01654e+07	1.99376e+06	5.42886e+06	1.56911e+07
A	FALSE	Cyclopentadecanolide	C15 H28 O2	Full match	No results	No results	Full match	0.32	240.209	241.216	19.704	5.59612e+07	11	0			7	27	18	DDA for preferred ion	[M+H]+1	274693	7.05617e+06	1.35792e+07	1.21559e+07	1.45036e+07	1.18456e+07	1.34132e+07	1.00491e+07	5.24042e+06	6.00617e+06	1.98814e+06	3.49164e+06	3.33446e+06	7.31388e+06	6.52771e+06	5.92007e+06	1.05601e+07	2.644e+06	5.22402e+06	1.39957e+07	2.93438e+07	5.59612e+07	8.26282e+06	5.86395e+06	1.79882e+07	3.70084e+06	8.01474e+06	9.1893e+06
A	FALSE	Triphenyl phosphate	C18 H15 O4 P	Full match	Full match	No results	Full match	0.04	326.071	327.078	20.923	5.59357e+07	1	3	94	81.4	7	7	6	DDA for preferred ion	[M+H]+1	648114	865532	1.46201e+07	1.46268e+07	1.48611e+07	1.48991e+07	1.63158e+07	1.4589e+07	1.29982e+07	2.98462e+07	2.0264e+07	2.18029e+07	8.58313e+06	5.59357e+07	4.01268e+07	2.60035e+07	2.71841e+07	8.25169e+06	1.16476e+07	9.76366e+06	1.49324e+07	1.49446e+07	9.3029e+06	2.80318e+06	1.59662e+07	8.06014e+06	2.07324e+07	2.62791e+07
	FALSE		C20 H35 N4 O16 P	Full match	No results	No results	No results	1.65	618.18	619.187	18.8	5.59213e+07	0	0			7	14	11	DDA for preferred ion	[M+H]+1	1.49429e+07	95019.3	3.93279e+07	3.54448e+07	4.08713e+07	5.05011e+07	4.69106e+07	5.30468e+07	4.42221e+07	3.29342e+06	1.40069e+07	2.34452e+07	2.09366e+07	5.59213e+07	2.99173e+07	3.12054e+07	4.03949e+07	1.57749e+07	2.49925e+07	4.21216e+06	1.56299e+07	1.13183e+07	2.7515e+07	1.99603e+06	3.75363e+07	1.12785e+07	2.66392e+07	1.85944e+07
	FALSE		C15 H22 O7	Full match	No results	No results	No results	-1.63	314.136	315.143	13.704	5.58595e+07	0	0			7	10	3	DDA for preferred ion	[M+H]+1	150833	2.05825e+06	1.57386e+07	1.48001e+07	1.44367e+07	1.47442e+07	1.3785e+07	1.30834e+07	1.16016e+07	1.29498e+07	1.53586e+07	3.23271e+07	2.8112e+07	5.58595e+07	2.96519e+07	4.90387e+07	4.62816e+07	3.06601e+07	1.52447e+07	1.86846e+07	4.32933e+07	3.87553e+07	1.86072e+07	1.6948e+07	2.62663e+07	9.2149e+06	2.4704e+07	4.35334e+07
A	FALSE		C42 H62 N3 O13 P S	Full match	No results	No results	No results	-0.36	879.374	880.381	16.111	5.575e+07	0	0			7	8	8	DDA for preferred ion	[M+H]+1	1.28831e+06	212186	2.63465e+07	2.67792e+07	2.96131e+07	2.2803e+07	2.78394e+07	2.64018e+07	2.68105e+07	2.74546e+07	3.31336e+07	2.39391e+07	3.27614e+07	5.575e+07	5.19695e+07	5.24101e+07	5.22503e+07	2.92828e+07	4.07247e+07	1.39476e+07	2.32923e+07	2.89983e+07	4.67684e+07	5.47577e+06	5.31704e+07	2.80019e+07	2.3398e+07	3.42438e+07
A	FALSE	(2S)-3-Hydroxy-2-(octanoyloxy)propyl decanoate	C21 H40 O5	Full match	No results	No results	Full match	-0.6	372.287	373.295	15.419	5.55838e+07	7	0			7	26	5	DDA for preferred ion	[M+H]+1	23658.8	62609.3	9.27884e+06	8.07557e+06	7.7741e+06	7.09943e+06	6.22121e+06	5.38061e+06	3.91311e+06	5.55838e+07	683377	6.20801e+06	3.55118e+07	5.26776e+07	1.87363e+07	3.77312e+07	3.00036e+07	2.27545e+06	1.46907e+06	3.66273e+06	3.22208e+07	3.99791e+07	5.20893e+06	1.30134e+06	3.36091e+07	4.3457e+06	9.87328e+06	3.43891e+07
A	FALSE	Dihydro-PGF1?	C20 H38 O5	Full match	No results	No results	Full match	-0.24	358.272	359.279	18.4	5.55136e+07	4	0			7	22	5	DDA for preferred ion	[M+H]+1	14717.7	31897.8	9.41292e+06	8.7208e+06	8.64916e+06	8.28017e+06	7.59936e+06	5.92847e+06	4.65784e+06	1.46243e+06	120765	308174	224354	362856	2.3265e+06	3.17706e+06	4.39835e+06	263529	3.91163e+06	3.67693e+06	3.09222e+07	5.55136e+07	7.28535e+06	6.16529e+06	3.1963e+07	145535	2.19083e+07	908482
	FALSE	NP-001596	C16 H30 O4	No match	Invalid mass	No results	No results	-62926.8	268.204	269.211	17.449	5.54481e+07	0	1	68.5	67.5	7	7	5	DDA for preferred ion	[M+H]+1	345223	1.21077e+06	2.43612e+07	2.29399e+07	2.48803e+07	2.37387e+07	2.33749e+07	2.3435e+07	1.98141e+07	2.71869e+07	8.19542e+06	1.10606e+07	1.20558e+07	2.50684e+07	1.63142e+07	3.70037e+07	2.7297e+07	6.27899e+06	1.71112e+07	2.3786e+07	5.54481e+07	3.87065e+07	2.54114e+07	1.42079e+07	4.46437e+07	6.98793e+06	4.35166e+06	1.80838e+07
A	FALSE		C17 H34 N2 O3	Full match	No results	No results	No results	-0.49	314.257	315.264	15.662	5.54252e+07	0	0			7	7	5	DDA for preferred ion	[M+H]+1	1.6329e+06	7.14562e+06	2.51031e+07	2.36903e+07	2.29776e+07	2.44578e+07	2.21687e+07	2.40579e+07	2.01554e+07	3.39403e+07	2.09613e+07	2.91722e+07	2.08442e+07	5.54252e+07	2.16152e+07	3.73388e+07	3.53482e+07	1.79208e+07	1.6984e+07	4.48738e+07	5.51488e+07	2.64383e+07	3.27747e+07	2.13332e+07	3.98736e+07	3.57384e+07	1.2205e+07	3.38254e+07
A	FALSE	9-Oxo-ODE	C18 H30 O3	Full match	Full match	Partial match	Full match	-0.08	294.219	295.227	21.549	5.53047e+07	31	6	88.3	9.4	7	18	7	DDA for preferred ion	[M+H]+1	514013	1.70248e+06	1.11303e+07	1.03841e+07	1.07911e+07	7.98318e+06	8.95327e+06	7.66985e+06	7.19636e+06	1.40267e+07	5.55429e+06	1.20903e+07	4.28742e+06	5.70705e+06	1.18069e+07	4.2497e+06	6.65754e+06	3.98236e+06	1.49842e+07	2.30756e+07	1.36626e+07	1.47472e+07	3.4677e+07	2.84942e+07	5.53047e+07	1.11535e+07	1.2181e+07	8.27636e+06
A	FALSE	(10S)-Juvenile hormone III diol	C16 H28 O4	Full match	No results	No results	Full match	-0.06	284.199	285.206	18.394	5.52497e+07	1	0			7	24	22	DDA for preferred ion	[M+H]+1	119324	1.00177e+06	2.43879e+07	1.60448e+07	2.4001e+07	2.60384e+07	2.49754e+07	2.09405e+07	1.23192e+07	2.79563e+07	8.06783e+06	1.92864e+07	1.98753e+07	2.83499e+07	3.63537e+07	5.52497e+07	5.41971e+07	1.09849e+07	1.20403e+07	1.12445e+07	4.77721e+07	4.7141e+07	1.2788e+07	1.41894e+07	3.01908e+07	4.97259e+06	2.99503e+07	2.91775e+07
A	FALSE	(1E)-1-(3-Oxo-6,7-dihydro-2-benzofuran-1(3H)-ylidene)-2-butanyl (2E)-2-methyl-2-butenoate	C17 H20 O4	Full match	No results	No results	Full match	-0.62	288.136	289.143	16.376	5.51007e+07	5	0			7	12	8	DDA for preferred ion	[M+H]+1	204709	763100	1.63124e+06	1.64588e+06	1.45395e+06	1.68672e+06	1.60294e+06	1.23096e+06	1.27297e+06	282649	183869	514651	256530	685801	1.441e+06	1.11503e+06	476037	378822	4.02059e+06	415405	356927	529263	422646	519129	581163	186466	5.51007e+07	548797
A	FALSE	C8-HSL	C12 H21 N O3	Full match	No results	No results	Full match	-0.12	227.152	228.159	14.881	5.50074e+07	1	0			7	27	12	DDA for preferred ion	[M+H]+1	37768.5	285353	1.39088e+07	1.35788e+07	1.76579e+07	1.41712e+07	1.17464e+07	1.04641e+07	6.94088e+06	8.5372e+06	1.14584e+07	1.34876e+07	3.48493e+06	5.50074e+07	1.44288e+07	2.49102e+07	3.92743e+07	5.26063e+06	846461	9.52862e+06	6.55021e+06	7.87143e+06	6.28117e+06	1.41468e+06	2.48169e+07	7.7463e+06	9.48689e+06	2.7526e+07
A	FALSE	VERNOLIC ACID, CIS-(-)-	C18 H32 O3	Full match	No results	No results	Full match	0.19	296.235	297.242	20.773	5.49547e+07	14	0			7	13	13	DDA for preferred ion	[M+H]+1	790463	1.32449e+06	1.62097e+07	1.29853e+07	1.31162e+07	1.46493e+07	1.88725e+07	1.43028e+07	1.54779e+07	5.49547e+07	2.74183e+07	4.44963e+07	3.51667e+07	4.35652e+07	4.83353e+07	3.62159e+07	4.25056e+07	1.07093e+07	1.39811e+07	2.38868e+07	4.23684e+07	4.22108e+07	2.61567e+07	7.91523e+06	4.71584e+07	1.26057e+07	2.50368e+07	3.97066e+07
	FALSE		C5 H15 Cl N4 O8 P2 S	Full match	No results	No results	No results	-2.66	387.976	388.984	7.214	5.48348e+07	0	0			7	10	6	DDA for preferred ion	[M+H]+1	982938	7.90607e+06	5.37568e+07	5.48348e+07	4.68108e+07	5.07475e+07	4.68764e+07	4.09171e+07	4.42211e+07	996142	286840	841987	1.43468e+06	829539	647894	1.03176e+06	789128	263514	298942	767386	968421	1.31733e+06	423260	376614	744610	605487	708262	847526
	FALSE	NP-017176	C27 H40 O5	No match	Invalid mass	No results	No results	-40547.5	426.273	427.28	15.215	5.46762e+07	0	1	93.1	9.7	6	5	4	DDA for preferred ion	[M+H]+1	32205	83649	8.19435e+06	8.48208e+06	8.58792e+06	8.87399e+06	8.67469e+06	7.73445e+06	249272	596854	430857	2.35364e+07	2.38555e+06	5.46762e+07	366899	394140	4.22432e+07	1.81376e+07	1.39386e+07	311586	315985	449059	358904	8.16915e+06	345582	74020.3	301428	2.5196e+06
	FALSE		C23 H26 N10 O11	Full match	No results	No results	No results	2.35	618.18	619.187	17.398	5.44651e+07	0	0			7	9	4	DDA for preferred ion	[M+H]+1	4.52718e+06	43145.7	3.08797e+07	2.96497e+07	3.02035e+07	3.15002e+07	3.53306e+07	3.69832e+07	3.46717e+07	3.30844e+07	1.68383e+07	2.75433e+07	2.2422e+07	5.44651e+07	3.81671e+07	3.50005e+07	5.1263e+07	1.82492e+07	2.38538e+07	1.32003e+07	3.44804e+07	3.13637e+07	3.2421e+07	2.45682e+06	4.90478e+07	8.95488e+06	3.32667e+07	2.99232e+07
	FALSE		C16 H28 S2	Full match	No results	No results	No match	-1.96	284.163	285.17	22.042	5.44268e+07	1	0			7	22	5	DDA for preferred ion	[M+H]+1	745711	592094	9.00919e+06	8.41449e+06	8.53332e+06	9.32864e+06	1.09014e+07	1.32005e+07	1.41604e+07	3.91952e+07	5.44268e+07	4.9159e+07	3.58651e+07	3.37405e+07	4.76039e+07	3.18099e+07	3.56785e+07	2.56151e+07	3.49798e+07	4.14272e+07	2.95885e+07	2.05382e+07	4.12103e+07	1.41136e+07	5.01375e+07	2.92164e+07	3.54024e+07	2.96684e+07
	FALSE		C12 H24 S4	Full match	No results	No results	No results	-2.89	296.075	297.083	19.868	5.40846e+07	0	0			7	7	2	DDA for preferred ion	[M+H]+1	2.41827e+06	5.19024e+06	8.44274e+06	8.68753e+06	8.90957e+06	8.3097e+06	8.06542e+06	7.76243e+06	7.32299e+06	3.61785e+06	2.30105e+06	4.17458e+06	2.83956e+06	3.7079e+06	7.19391e+06	2.41165e+06	5.03742e+06	4.1852e+06	1.01875e+07	2.16934e+06	7.11151e+06	6.14028e+06	2.95477e+06	4.08012e+07	5.40846e+07	3.05367e+06	2.02491e+07	3.95309e+06
A	FALSE		C13 H21 N O6	Full match	No results	No results	No results	-0.26	287.137	288.144	18.938	5.3741e+07	0	0			7	22	7	DDA for preferred ion	[M+H]+1	36713.1	23590.1	1.27513e+07	1.09702e+07	1.16295e+07	1.11198e+07	1.05222e+07	8.01787e+06	6.43952e+06	4.33568e+07	5.765e+06	1.79549e+07	3.24624e+07	5.3741e+07	2.17004e+07	4.32717e+07	3.9952e+07	3.04949e+06	4.34058e+06	4.5544e+06	2.86417e+07	3.58533e+07	7.6019e+06	937158	2.58981e+07	5.20491e+06	1.21645e+07	4.7162e+07
	FALSE			No results	No results	No results	No results		127.039	128.047	14.772	5.36907e+07	0	0			7	16	16	DDA for preferred ion	[M+H]+1	26250.5	86517.4	8.16664e+06	1.13232e+07	1.02485e+07	1.20824e+07	1.16038e+07	1.26019e+07	8.44103e+06	5.02416e+07	2.01867e+07	3.45689e+07	5.36907e+07	3.50036e+07	3.16649e+07	3.00234e+07	3.72089e+07	1.36702e+07	1.30248e+07	4.9944e+06	7.76678e+06	4.82315e+06	1.2958e+07	2.56156e+07	3.56548e+07	2.15266e+06	2.59372e+07	3.35887e+07
	FALSE	Butenylcarnitine	C11 H19 N O4	Full match	No results	No results	Full match	1.1	229.132	230.139	8.029	5.3508e+07	1	0			4	24	15	DDA for preferred ion	[M+H]+1	37583.4	159083	4.35227e+06	4.49157e+06	3.47007e+06	5.21017e+06	5.6875e+06	6.31169e+06	5.30634e+06	2.83476e+07	8.77922e+06	8.3388e+06	5.3508e+07	4.34479e+07	8.06789e+06	3.55987e+07	3.45764e+07	2.59444e+06	2.82667e+06	265784	2.19441e+06	6.11554e+06	7.51337e+06	4.65065e+06	446789	825001	1.14014e+06	2.6231e+07
	FALSE	Cyclopropyl[(3S)-3-(5-methyl-1H-benzimidazol-2-yl)-1-pyrrolidinyl]methanone	C16 H19 N3 O	No match	Invalid mass	No results	No results	-14.23	269.149	270.156	7.439	5.34523e+07	0	2	84	9.2	7	23	14	DDA for preferred ion	[M+H]+1	29780	227136	2.35667e+07	2.65756e+07	2.76633e+07	3.03851e+07	2.43761e+07	1.86153e+07	1.46644e+07	3.10994e+07	9.35011e+06	2.46381e+07	1.51033e+06	1.35054e+07	1.3897e+07	2.7924e+06	8.93674e+06	2.7582e+06	1.0183e+07	2.02377e+07	2.93636e+07	5.34523e+07	3.96929e+07	2.18198e+07	2.83559e+07	1.83253e+07	1.05178e+07	1.41367e+07
A	FALSE		C16 H29 N O6	Full match	No results	No results	No results	-0.74	331.199	332.207	14.99	5.34291e+07	0	0			7	15	12	DDA for preferred ion	[M+H]+1	20171.4	146429	1.39049e+07	1.1928e+07	1.13984e+07	1.2346e+07	1.27809e+07	1.24017e+07	8.38561e+06	4.7281e+07	1.96924e+07	2.1471e+07	3.03259e+07	5.0555e+07	3.74867e+07	5.34291e+07	5.31664e+07	1.52829e+07	1.50597e+07	2.61606e+07	3.74876e+07	4.75838e+07	2.27701e+07	1.32407e+07	2.62669e+07	1.36751e+07	2.69549e+07	4.48081e+07
A	FALSE	2-Hexyltetrahydrofuran-4-yl acetate	C12 H22 O3	Full match	No results	No results	Full match	0.02	214.157	215.164	15.015	5.33554e+07	2	0			7	28	11	DDA for preferred ion	[M+H]+1	416378	5.65398e+06	1.30614e+07	1.33893e+07	9.61992e+06	9.07469e+06	9.11366e+06	6.90951e+06	6.34018e+06	4.6596e+07	4.6903e+06	1.22418e+07	5.33554e+07	3.71262e+07	1.3306e+07	2.22518e+07	8.26383e+06	4.05314e+06	4.39878e+06	4.65727e+06	2.88146e+07	1.58217e+07	6.48348e+06	5.40548e+06	1.53864e+07	9.26769e+06	1.04989e+07	2.47626e+07
	FALSE	NP-001596	C16 H30 O4	No match	Invalid mass	No results	No results	-62926.7	268.204	269.211	17.57	5.3137e+07	0	1	62.8	65.8	7	11	5	DDA for preferred ion	[M+H]+1	1.84365e+06	3.32339e+06	2.62537e+07	2.60238e+07	2.3568e+07	2.45291e+07	2.42749e+07	2.14158e+07	1.90352e+07	3.34605e+07	6.98909e+06	9.4663e+06	1.07369e+07	1.96885e+07	1.78826e+07	4.23489e+07	1.96905e+07	5.03937e+06	1.40603e+07	2.43722e+07	5.3137e+07	3.7502e+07	1.7841e+07	2.17083e+07	3.65317e+07	6.31478e+06	2.56746e+07	2.00187e+07
	FALSE	Amobarbital	C11 H18 N2 O3	Full match	Full match	No results	Partial match	-2.04	226.131	227.139	9.635	5.30544e+07	2	2	74.7	54.6	5	6	5	DDA for preferred ion	[M+H]+1	762495	738933	6034.91	4.83436e+07	6201.64	4.57982e+07	5.30544e+07	5.15211e+07	4.95013e+07	766397	1.41667e+06	1.08677e+06	1.5019e+06	3.43244e+07	2.38487e+07	2.25782e+07	2.06154e+07	8.94633e+06	88985.2	721925	1.03178e+06	1.08733e+06	1.05027e+07	8.98865e+06	1.87855e+07	1.01405e+06	261848	8.33202e+06
A	FALSE		C26 H37 N O5	Full match	No results	No results	No results	0.59	443.267	444.275	19.43	5.29978e+07	0	0			7	15	14	No MS2	[M+H]+1	20970.1	57943.6	579920	449019	555171	373148	547066	541370	556036	101641	55854.7	93893.5	124754	98869.1	88313.1	94598.2	120105	48620.4	5.29978e+07	94821.7	313578	148479	95096	67797.6	121514	112855	91507.1	93363.3
	FALSE	cycloxazoline	C27 H42 N6 O6	Full match	No results	No results	Full match	-2.35	546.315	547.323	16.119	5.29751e+07	1	0			7	15	8	DDA for preferred ion	[M+H]+1	71165.4	157300	9.1933e+06	7.45896e+06	7.3314e+06	6.9234e+06	7.3394e+06	6.40097e+06	5.79629e+06	1.22501e+07	2.18258e+06	6.76363e+06	2.51394e+07	5.29751e+07	4.99061e+06	8.13964e+06	5.15914e+06	552970	534456	479561	3.11663e+06	992471	4.0305e+06	3.34128e+06	2.00665e+07	2.02828e+06	904935	8.56163e+06
A	FALSE	2210856	C18 H32 O2	Full match	No results	Full match	Full match	0.16	280.24	281.248	21.403	5.27802e+07	15	0			7	27	17	DDA for preferred ion	[M+H]+1	338384	1.14802e+06	1.84308e+07	2.30711e+07	2.66522e+07	1.43303e+07	1.5445e+07	1.58825e+07	1.34914e+07	2.05521e+07	1.08886e+07	1.63792e+07	8.3324e+06	2.36602e+07	2.78594e+07	1.65001e+07	1.56604e+07	8.2732e+06	1.36707e+07	1.58607e+07	1.25341e+07	2.46655e+07	1.83271e+07	9.0255e+06	5.27802e+07	6.88284e+06	2.25552e+07	2.4842e+07
A	FALSE	(2R,2'R,3S,3'S)-2,2',3,3'-Tetrahydroxy-beta,beta-carotene-4,4'-dione	C40 H52 O6	Full match	No results	No results	Full match	0.52	628.377	629.384	20.535	5.26806e+07	1	0			6	9	5	No MS2	[M+H]+1	154335	224019	245467	241843	245062	209527	233017	164161	197310	263565	152411	185773	87672.7	295275	2.1268e+06	287539	127829	212732	8.91657e+06	188038	186283	110309	219829	139023	299253	109038	5.26806e+07	292118
A	FALSE	PPG n7	C21 H44 O8	Not the top hit	Full match	No results	No results	-0.22	424.304	425.311	15.892	5.26732e+07	0	1	97	93.6	7	26	25	DDA for preferred ion	[M+H]+1	1.42401e+06	3.88836e+06	2.04577e+07	9.14468e+06	1.99913e+07	2.05462e+07	1.97782e+07	1.45822e+07	1.40598e+07	1.97971e+07	5.44302e+06	4.81762e+06	2.85377e+06	1.57592e+07	8.7979e+06	1.15544e+07	8.17566e+06	5.49911e+06	2.61699e+06	1.45471e+07	1.50005e+07	1.17552e+07	3.39445e+07	7.50454e+06	5.58105e+06	5.95978e+06	5.26732e+07	8.24993e+06
A	FALSE		C17 H35 N O2	Full match	No results	No results	No results	-0.23	285.267	286.274	17.42	5.25596e+07	0	0			5	11	10	DDA for preferred ion	[M+H]+1	33641.8	72179	1.14054e+07	1.12381e+07	1.42593e+07	1.35649e+07	1.22487e+07	295634	275409	551975	4.32074e+06	2.44078e+07	5.25596e+07	4.62613e+07	644811	1.00233e+07	3.03707e+07	2.90509e+06	4.09966e+06	298965	804100	1.50504e+07	522712	590851	5.11704e+06	1.71491e+07	692612	9.68923e+06
	FALSE		C13 H27 N7 O3 S2	Full match	No results	No results	No match	2.46	393.163	394.17	20.484	5.23964e+07	1	0			7	27	23	DDA for preferred ion	[M+H]+1	1.24632e+06	2.95657e+06	5.64204e+06	5.15618e+06	5.51844e+06	5.60324e+06	5.81505e+06	9.52871e+06	4.71952e+06	1.35447e+07	190923	328887	354896	335933	443678	5.23964e+07	463507	173009	135042	170573	635812	629918	137857	71236.1	242037	553848	283995	328976
	FALSE		C23 H45 N3 O9 P2	Full match	No results	No results	No results	-4.56	569.261	570.268	8.164	5.20643e+07	0	0			6	18	18	DDA for preferred ion	[M+H]+1	3703.87	22980.3	4.1143e+06	2.63147e+06	3.07051e+06	4.02298e+06	3.66792e+06	2.92733e+06	2.21426e+06	370543	185858	269670	410699	528514	1.29113e+06	1.03611e+06	1.1759e+06	954393	2.11438e+07	205705	5.50962e+06	8.53425e+06	3.85005e+07	2.5172e+07	5.20643e+07	245941	2.10758e+07	534778
	FALSE		C22 H43 N5 O	Full match	No results	No results	No results	-3.55	393.345	394.353	23.014	5.20566e+07	0	0			7	13	12	DDA for preferred ion	[M+H]+1	343335	537498	7.85369e+06	7.53977e+06	6.10526e+06	7.90582e+06	8.23732e+06	7.13704e+06	5.80728e+06	1.54878e+06	1.08122e+07	2.06942e+07	2.49383e+07	1.87651e+07	4.54322e+07	2.68347e+06	5.20566e+07	1.6322e+07	1.49581e+07	4.21576e+06	3.42348e+07	1.59106e+07	5.42657e+06	8.23257e+06	1.4873e+07	3.58247e+06	1.70504e+07	1.94213e+07
A	FALSE	4-Phenylbutyric acid	C10 H12 O2	Full match	Full match	Partial match	Full match	0.02	164.084	165.091	14.821	5.18663e+07	55	1	71.1	68.7	7	24	22	DDA for preferred ion	[M+H]+1	720332	3.40257e+06	9.83808e+06	1.07856e+07	1.43073e+07	1.72286e+07	1.12268e+07	1.12395e+07	8.91045e+06	1.85842e+07	2.37226e+07	3.22212e+06	9.18833e+06	4.92617e+07	3.04709e+07	3.22474e+07	3.53695e+07	1.13957e+07	1.37972e+07	9.81145e+06	5.18663e+07	1.03041e+07	3.12686e+07	2.67706e+07	3.20253e+07	4.17541e+06	2.42277e+07	3.33475e+07
A	FALSE	Linoleamide	C18 H33 N O	Full match	No results	No results	Full match	0.1	279.256	280.264	20.19	5.18584e+07	1	0			6	23	20	DDA for preferred ion	[M+H]+1	16005.8	42450.9	910541	664329	599097	678168	667622	958313	1.05555e+06	140981	102173	42637.5	135061	181273	96968.6	130202	144909	31230.3	285418	2.06337e+06	3.67618e+07	5.18584e+07	8.70807e+06	251646	1.03538e+06	883791	723162	109490
A	FALSE	3-Hexenyl pentanoate	C11 H20 O2	Full match	No results	No results	Full match	0.47	184.146	185.154	18.015	5.17235e+07	36	0			7	21	8	DDA for preferred ion	[M+H]+1	279934	3.16818e+06	1.41391e+07	1.30781e+07	1.31342e+07	1.15346e+07	1.11555e+07	7.74718e+06	8.49107e+06	4.02177e+06	305589	1.33538e+06	699746	3.7238e+06	2.34234e+06	3.61403e+06	3.28896e+06	332943	5.31348e+06	6.70825e+06	5.17235e+07	3.63495e+07	1.55982e+07	2.2215e+07	4.91892e+07	690817	2.32129e+07	3.40786e+06
A	FALSE	Linoleamide	C18 H33 N O	Full match	No results	No results	Full match	0.24	279.256	280.264	20.085	5.16692e+07	1	0			7	5	5	DDA for preferred ion	[M+H]+1	161147	292071	6.2757e+06	6.79546e+06	7.10259e+06	6.73885e+06	7.28627e+06	6.62449e+06	7.09379e+06	1.26282e+06	1.21026e+06	692556	5.34111e+06	1.65147e+06	1.63198e+06	868100	1.11344e+06	641022	3.74771e+06	2.67762e+07	3.66758e+07	5.16692e+07	8.6847e+06	2.47615e+06	1.02378e+07	7.61738e+06	6.35463e+06	1.10995e+06
A	FALSE	1-(4-Hydroxy-3-methoxyphenyl)-3-undecanone	C18 H28 O3	Full match	No results	Partial match	Full match	-0.09	292.204	293.211	22.507	5.16618e+07	12	0			7	13	6	DDA for preferred ion	[M+H]+1	13118.1	275712	1.43474e+07	1.2456e+07	1.28901e+07	1.1269e+07	1.17421e+07	1.01263e+07	1.02618e+07	5.16618e+07	1.01609e+07	3.39471e+07	1.50878e+07	4.95132e+07	4.4879e+07	2.60895e+07	3.66914e+07	8.16363e+06	7.12269e+06	1.21316e+07	3.81596e+07	3.47553e+07	6.02817e+06	1.58937e+06	2.32906e+07	1.06401e+07	1.82632e+07	3.73795e+07
A	FALSE	COSMENE	C10 H14	Full match	No results	Partial match	Full match	-0.13	134.11	135.117	18.808	5.16295e+07	14	0			7	9	8	DDA for preferred ion	[M+H]+1	1.27537e+06	3.56949e+06	4.77005e+07	4.64549e+07	4.94958e+07	5.15138e+07	5.16295e+07	4.66326e+07	3.93992e+07	1.67629e+07	3.98271e+06	1.30099e+07	4.65868e+06	6.91215e+06	7.47987e+06	5.08049e+06	7.17949e+06	2.1201e+06	2.8842e+06	7.17294e+06	2.52763e+07	2.14717e+07	4.57663e+06	2.72134e+06	6.84233e+06	9.10478e+06	5.96407e+06	6.99688e+06
	FALSE		C16 H23 N5 O2 S	Full match	No results	No results	No match	-4.21	349.156	350.163	17.66	5.14731e+07	1	0			7	12	6	DDA for preferred ion	[M+H]+1	39925.4	186588	1.0091e+07	1.01925e+07	9.79192e+06	9.57985e+06	9.30804e+06	9.03917e+06	6.8485e+06	2.63262e+07	1.10412e+07	2.19905e+07	2.29914e+07	5.14731e+07	4.39437e+07	3.50401e+07	4.99976e+07	8.31448e+06	7.79865e+06	1.02544e+07	2.42008e+07	3.18778e+07	1.28437e+07	5.33386e+06	2.33376e+07	5.77141e+06	1.93884e+07	3.18756e+07
A	FALSE	Gabapentin enacarbil	C16 H27 N O6	Full match	No results	No results	Not the top hit	-0.36	329.184	330.191	16.567	5.14169e+07	3	0			7	5	4	DDA for preferred ion	[M+H]+1	26442.8	132741	9.31327e+06	8.73526e+06	9.11979e+06	9.61233e+06	9.28927e+06	9.23241e+06	8.32805e+06	3.61929e+07	1.18636e+07	1.7731e+07	2.26694e+07	4.63927e+07	3.33752e+07	5.14169e+07	4.80657e+07	7.91232e+06	8.98037e+06	7.44354e+06	1.52849e+07	2.0402e+07	1.24154e+07	8.14015e+06	2.32263e+07	6.0048e+06	1.55375e+07	3.45743e+07
A	FALSE	16alpha-Hydroxyestrone	C18 H22 O3	Full match	No results	No results	Full match	-0.3	286.157	287.164	19.002	5.11665e+07	11	0			7	11	10	DDA for preferred ion	[M+H]+1	134560	410107	1.73892e+06	1.73289e+06	2.07339e+06	1.83175e+06	1.93745e+06	1.84722e+06	1.43498e+06	669512	320368	517769	169924	1.0684e+06	1.12523e+06	1.72698e+06	1.11664e+06	525880	1.63259e+06	976158	1.30046e+06	1.95025e+06	717456	907173	595289	262666	5.11665e+07	721713
	FALSE	PPG n9	C27 H56 O10	No match	Invalid mass	No results	No results	31508.2	557.414	558.421	17.535	5.09301e+07	0	1	84.3	78.2	7	15	14	DDA for preferred ion	[M+H]+1	826505	2.52624e+06	6.56027e+06	1.01603e+07	1.00913e+07	8.7525e+06	8.23415e+06	7.98865e+06	7.6358e+06	1.44861e+07	1.01942e+06	2.70313e+06	852039	2.92719e+06	5.86798e+06	3.05443e+06	2.33179e+06	1.98198e+06	2.67043e+06	7.02412e+06	1.43835e+07	5.8528e+06	3.18462e+07	3.03184e+06	3.919e+06	2.21107e+06	5.09301e+07	2.9694e+06
A	FALSE	Linoleamide	C18 H33 N O	Full match	No results	No results	Full match	0.27	279.256	280.264	20.553	5.07357e+07	1	0			7	6	5	DDA for preferred ion	[M+H]+1	171590	210703	5.61566e+06	5.23444e+06	5.58342e+06	5.58731e+06	6.00161e+06	5.29058e+06	5.10284e+06	1.75174e+06	620148	521569	4.26279e+06	1.22786e+06	1.02781e+06	860383	1.15763e+06	404916	3.00589e+06	2.36636e+07	2.74091e+07	5.07357e+07	4.87443e+06	1.11061e+06	6.10217e+06	6.29792e+06	3.39399e+06	1.06371e+06
A	FALSE	Anhydroecgonine methyl ester	C10 H15 N O2	Full match	Full match	No results	Partial match	0.43	181.11	182.118	15.878	5.06074e+07	11	1	69.1	67.7	7	12	11	DDA for preferred ion	[M+H]+1	17277.3	80695.4	9.3981e+06	9.89679e+06	7.92907e+06	1.07513e+07	8.07202e+06	1.07005e+07	1.01522e+07	3.92471e+07	3.34009e+07	2.20079e+07	3.6666e+07	4.60165e+07	4.40203e+07	4.98598e+07	5.06074e+07	1.67581e+07	1.96846e+07	2.12378e+07	2.10154e+07	2.08019e+07	4.51346e+07	2.30132e+07	2.76526e+07	1.52933e+07	1.9566e+07	3.71241e+07
	FALSE	Catharanthine	C21 H24 N2 O2	No match	Invalid mass	No results	No results	-11.42	336.18	337.187	7.758	5.06059e+07	0	5	74.3	8.7	7	14	12	DDA for preferred ion	[M+H]+1	11246.9	54136	1.04137e+07	7.65645e+06	9.22923e+06	1.04934e+07	1.14166e+07	1.21687e+07	1.02905e+07	1.31782e+06	1.92555e+07	5.06059e+07	1.93494e+07	1.2129e+07	1.3491e+07	1.37425e+07	1.62825e+07	6.0842e+06	6.30623e+06	126932	2.84845e+07	2.44194e+07	7.692e+06	2.73976e+06	6.20375e+06	2.27608e+07	1.22428e+07	1.29008e+07
A	FALSE	2595	C13 H20 O	Full match	No results	No results	Full match	0.5	192.152	193.159	16.582	5.04681e+07	25	0			7	10	6	DDA for preferred ion	[M+H]+1	874055	4.84207e+06	8.44139e+06	7.26944e+06	7.50225e+06	7.78706e+06	7.70338e+06	6.38735e+06	6.45699e+06	2.0157e+06	1.9734e+06	1.82867e+06	7.28047e+06	1.07938e+07	3.9219e+06	4.59351e+06	2.87055e+06	1.13083e+06	1.9422e+06	1.20255e+07	4.40571e+07	5.04681e+07	6.41656e+06	5.32041e+06	1.32938e+07	3.79348e+06	6.11821e+06	3.43516e+06
	FALSE	10-HDA	C10 H18 O3	No match	Invalid mass	No results	No match	-96765.5	168.115	169.122	16.936	5.03917e+07	54	1	60.1	65	7	24	8	DDA for preferred ion	[M+H]+1	1.10065e+06	1.35662e+07	2.86006e+07	2.71854e+07	3.02241e+07	2.36633e+07	2.36718e+07	1.61399e+07	1.64316e+07	1.12774e+07	5.36058e+06	3.96603e+06	3.57675e+06	1.98791e+07	1.63195e+07	2.84593e+07	3.20149e+07	7.23689e+06	5.45204e+06	9.82725e+06	2.75666e+07	5.03917e+07	8.25927e+06	9.06069e+06	2.02744e+07	5.29034e+06	1.17943e+07	2.6438e+07
A	FALSE		C30 H50 N2 O10	Full match	No results	No results	No results	0.23	598.347	599.354	16.001	5.03638e+07	0	0			7	19	19	No MS2	[M+H]+1	33741.1	40842.9	1.53133e+06	1.86853e+06	1.7377e+06	1.75013e+06	1.81156e+06	2.35191e+06	1.26729e+06	2.81612e+07	1.1189e+07	6.54199e+06	1.24935e+07	1.30649e+07	1.36377e+07	5.03638e+07	1.59411e+07	3.43623e+06	5.52761e+06	8.4742e+06	6.49123e+06	9.30198e+06	1.80495e+07	1.05624e+07	1.60175e+07	7.50771e+06	7.22093e+06	1.30742e+07
A	FALSE	3-oxolauric acid	C12 H22 O3	Full match	No results	No results	Full match	0.42	214.157	215.164	17.151	5.02083e+07	2	0			7	27	7	DDA for preferred ion	[M+H]+1	1.05637e+06	7.23431e+06	4.27605e+07	3.903e+07	3.58089e+07	3.69964e+07	3.14464e+07	2.29158e+07	1.85097e+07	2.52969e+07	4.64915e+06	1.08803e+07	8.62819e+06	3.95519e+07	2.70847e+07	3.84049e+07	4.28629e+07	8.26713e+06	1.05166e+07	1.03358e+07	3.75709e+07	5.02083e+07	8.70765e+06	1.03134e+07	2.82616e+07	4.56248e+06	1.94637e+07	4.22193e+07
A	FALSE	11-Aminoundecanoic acid	C11 H23 N O2	Full match	No results	No results	Full match	-0.76	201.173	202.18	14.504	5.01929e+07	1	0			7	18	6	DDA for preferred ion	[M+H]+1	739846	4.77453e+06	1.24527e+07	1.2683e+07	1.23519e+07	1.20558e+07	1.13862e+07	8.86461e+06	7.51439e+06	7.38003e+06	3.53842e+06	3.85815e+06	6.6847e+06	1.2153e+07	9.9534e+06	6.2241e+06	1.2785e+07	5.75613e+06	4.49903e+06	1.82873e+07	5.01929e+07	4.46087e+07	4.27768e+06	3.23585e+06	9.5714e+06	4.83747e+06	9.02137e+06	1.26999e+07
	FALSE	Palmitoleic Acid	C16 H30 O2	No match	Invalid mass	No results	No match	86476.3	276.209	277.216	16.279	5.01731e+07	10	1	76.1	8.8	7	22	13	DDA for preferred ion	[M+H]+1	296468	164447	3.40131e+06	2.67421e+06	3.57925e+06	2.97642e+06	3.30559e+06	4.27835e+06	4.96863e+06	1.78497e+06	2.57047e+06	2.33317e+06	1.17685e+06	1.17506e+06	904578	5.03232e+06	1.14298e+06	1.66711e+06	1.81667e+07	1.29233e+07	9.25896e+06	4.42616e+06	4.86168e+07	5.01731e+07	2.81128e+07	7.71932e+06	1.63066e+07	1.12184e+06
	FALSE		C25 H43 N O10 P2 S	Full match	No results	No results	No results	-3.9	611.206	612.213	14.448	5.01709e+07	0	0			7	17	15	DDA for preferred ion	[M+H]+1	4.7776e+06	98336.4	1.49692e+07	1.06506e+07	1.30275e+07	1.64395e+07	1.80141e+07	1.67636e+07	1.41194e+07	895802	2.08976e+07	9.55982e+06	3.63646e+06	4.87724e+07	3.25123e+07	1.31773e+07	5.01709e+07	2.46222e+07	2.87278e+07	5.7481e+06	8.05871e+06	1.16824e+07	1.75371e+07	3.21722e+06	2.57923e+07	4.09468e+06	2.38472e+07	1.46463e+07
	FALSE		C22 H54 N5 O2 P3	Full match	No results	No results	No results	4.76	513.351	514.359	19.372	5.0165e+07	0	0			7	4	4	No MS2	[M+H]+1	107562	1.78761e+06	3.61937e+06	3.22327e+06	3.51968e+06	3.48783e+06	3.63587e+06	3.41574e+06	3.33556e+06	3.49846e+06	2.13137e+06	2.07693e+06	982398	2.09819e+07	1.24108e+07	2.79662e+06	5.0165e+07	2.91179e+06	5.10524e+06	1.50009e+06	2.50249e+06	3.84222e+06	9.75462e+06	6.85828e+06	1.37506e+07	324875	1.44506e+06	2.99483e+06
	FALSE		C22 H51 N7 O9	Full match	No results	No results	No results	4.9	557.378	558.385	19.376	5.01202e+07	0	0			7	7	6	DDA for preferred ion	[M+H]+1	76413.2	1.71277e+06	3.33721e+06	2.89637e+06	3.01695e+06	3.21343e+06	3.37122e+06	3.49393e+06	3.10967e+06	3.50204e+06	2.14924e+06	1.62307e+06	508215	1.91342e+07	1.2539e+07	2.64379e+06	5.01202e+07	2.76087e+06	5.0168e+06	862028	1.90763e+06	3.86099e+06	9.81391e+06	6.74872e+06	1.34807e+07	320477	1.38976e+06	2.61527e+06
	FALSE	{(2R,4S,5R)-5-[6-(4-Methoxyphenyl)-2-methyl-4-pyrimidinyl]-1-azabicyclo[2.2.2]oct-2-yl}methyl (4-acetylphenyl)carbamate	C29 H32 N4 O4	No match	Invalid mass	No results	No match	-6.81	500.239	501.246	7.983	5.00896e+07	2	1	68.1	8.4	7	11	11	DDA for preferred ion	[M+H]+1	26981.5	22166.5	9.05646e+06	9.55902e+06	8.01992e+06	9.39475e+06	8.7266e+06	1.10593e+07	8.35565e+06	3.47822e+07	3.71793e+06	1.3389e+07	4.62255e+07	6.6681e+06	2.85323e+07	1.49025e+06	2.98476e+07	8.66802e+06	1.00651e+06	1.69429e+07	2.88976e+06	1.03355e+06	4.56316e+07	1.10083e+07	2.95364e+07	5.00896e+07	1.50987e+06	1.26942e+07
	FALSE	NP-008993	C18 H34 O4	No match	Invalid mass	No results	No match	-57313.8	296.235	297.242	18.262	4.99182e+07	14	2	76.8	72.8	7	10	8	DDA for preferred ion	[M+H]+1	1.06589e+06	500968	4.99182e+07	4.13359e+07	4.86753e+07	4.82568e+07	4.98515e+07	4.34896e+07	3.81031e+07	5.37645e+06	929825	984566	1.65313e+06	4.03696e+06	2.15101e+06	1.22479e+06	2.23465e+06	3.21885e+06	3.17084e+06	3.65876e+06	7.77073e+06	8.08902e+06	5.2998e+06	3.32824e+06	9.17109e+06	5.41898e+06	4.04376e+06	2.25628e+06
A	FALSE	(8E)-2-Amino-8-octadecene-1,3,4-triol	C18 H37 N O3	Full match	No results	No results	Full match	-0.3	315.277	316.285	18.618	4.98867e+07	1	0			7	6	6	DDA for preferred ion	[M+H]+1	27669.7	163642	1.10196e+07	9.77592e+06	1.07411e+07	1.09071e+07	1.11856e+07	1.0984e+07	9.58864e+06	1.01699e+06	3.4923e+06	4.07224e+06	7.5991e+06	6.53957e+06	6.95139e+06	4.47249e+06	6.4189e+06	1.24578e+06	3.01755e+06	2.1412e+07	3.76324e+07	4.98867e+07	3.83203e+06	1.87976e+06	8.0995e+06	4.38937e+06	3.54052e+06	4.49773e+06
A	FALSE	2210856	C18 H32 O2	Full match	No results	Full match	Full match	0.05	280.24	281.248	17.395	4.98406e+07	15	0			7	12	10	DDA for preferred ion	[M+H]+1	43202.7	140091	5.42136e+06	4.68189e+06	5.35679e+06	5.09937e+06	5.07371e+06	6.66255e+06	5.18742e+06	2.9902e+06	736213	1.18339e+06	872650	2.19836e+06	3.42443e+06	1.83049e+06	4.3282e+06	1.16154e+06	1.24994e+07	8.76232e+06	1.60878e+07	3.3442e+07	2.67302e+07	1.86054e+07	4.98406e+07	430148	2.13225e+07	1.79474e+06
A	FALSE	(9E)-13-Oxo-9-octadecenoic acid	C18 H32 O3	Full match	No results	No results	Full match	-0.25	296.235	297.242	18.195	4.98056e+07	14	0			7	15	7	DDA for preferred ion	[M+H]+1	433134	500968	4.98056e+07	4.78808e+07	4.19892e+07	4.36728e+07	4.06809e+07	4.0497e+07	3.03859e+07	5.37645e+06	929825	984566	1.10927e+06	3.00253e+06	2.15101e+06	3.34088e+06	1.02833e+07	823983	1.74063e+06	5.08447e+06	1.78505e+07	1.37123e+07	1.49691e+07	1.43676e+07	1.47089e+07	7.91121e+06	1.01843e+07	3.10403e+06
A	FALSE	NP-016437	C15 H24 O5	Full match	Full match	No results	Partial match	-0.12	284.162	285.17	16.979	4.9495e+07	1	1	78.8	60.1	7	14	6	DDA for preferred ion	[M+H]+1	272634	1.21552e+06	1.04607e+07	1.03069e+07	8.9739e+06	8.96535e+06	8.48445e+06	8.54552e+06	6.78667e+06	1.45959e+07	5.7028e+06	7.51619e+06	6.12108e+06	2.43842e+07	1.89778e+07	4.9495e+07	3.32995e+07	5.27533e+06	4.36399e+06	6.07117e+06	1.39526e+07	1.88338e+07	4.21997e+06	4.43295e+06	9.61868e+06	2.28275e+06	8.49143e+06	1.7742e+07
	FALSE	Tryptophanamide	C11 H13 N3 O	Full match	No results	No results	Full match	-1.11	203.106	204.113	13.738	4.94173e+07	3	0			7	22	14	DDA for preferred ion	[M+H]+1	56934.4	109666	6.43087e+06	6.91148e+06	4.96957e+06	5.71111e+06	3.78277e+06	4.8051e+06	4.04272e+06	222184	1.01068e+07	1.14057e+07	1.37527e+07	1.95188e+07	1.16171e+07	555830	1.06906e+07	3.86041e+06	1.95013e+06	5.60639e+06	1.0831e+07	4.94173e+07	1.1054e+07	5.21938e+06	1.24436e+07	928147	8.14645e+06	1.68066e+07
	FALSE	1-(3-ethyl-2,4-dihydroxy-6-methoxyphenyl)butan-1-one	C13 H18 O4	No match	Invalid mass	No results	No match	-75635.9	220.11	221.117	20.489	4.93443e+07	14	1	77.9	8.9	7	11	8	DDA for preferred ion	[M+H]+1	29207.1	86060	1.05795e+07	1.14158e+07	1.14488e+07	1.28063e+07	1.44348e+07	1.3513e+07	1.23994e+07	2.49447e+07	1.7365e+07	2.23102e+07	1.18197e+07	2.53916e+07	4.36623e+07	2.36677e+07	4.93443e+07	1.84503e+07	1.1743e+07	5.47588e+06	4.44087e+07	3.87667e+07	9.11272e+06	4.83025e+06	1.35877e+07	4.7204e+06	2.50004e+07	2.27495e+07
	FALSE		C30 H59 N O P2	Full match	No results	No results	No results	2.96	511.409	512.416	22.066	4.92358e+07	0	0			7	13	13	DDA for preferred ion	[M+H]+1	168040	620062	6.42194e+06	6.60119e+06	6.20879e+06	5.4551e+06	4.40912e+06	6.00647e+06	6.32608e+06	2.68955e+06	1.55827e+07	4.92358e+07	9.01505e+06	1.44903e+07	1.81328e+07	2.21541e+06	2.82644e+07	7.25132e+06	1.41384e+07	1.2355e+07	1.47911e+07	2.71211e+07	1.70392e+07	4.07732e+06	1.61044e+07	3.28721e+06	1.14912e+07	1.46032e+07
A	FALSE	(1S,4aS,5R)-5-[2-(3-Furyl)ethyl]-1,4a-dimethyl-6-methylenedecahydro-1-naphthalenecarboxylic acid	C20 H28 O3	Full match	Full match	Partial match	Partial match	-0.09	316.204	317.211	18.247	4.91705e+07	38	17	87.2	54.3	7	8	8	DDA for preferred ion	[M+H]+1	1.14561e+06	3.71968e+06	1.74249e+06	1.93873e+06	2.00703e+06	1.96586e+06	1.65116e+06	2.00328e+06	1.72687e+06	3.16477e+06	1.49911e+06	2.24692e+06	1.48444e+06	4.64434e+06	4.37926e+06	4.63307e+06	3.914e+06	2.36714e+06	1.29753e+07	4.39654e+06	3.52267e+06	4.00289e+06	3.77691e+06	3.60795e+06	6.67626e+06	2.0973e+06	4.91705e+07	3.26157e+06
	FALSE	PPG n10	C30 H62 O11	No match	Invalid mass	No results	No results	28452.3	615.456	616.463	18.318	4.87276e+07	0	1	89.3	81.9	7	15	14	DDA for preferred ion	[M+H]+1	251600	1.74917e+06	7.17425e+06	6.2764e+06	7.95914e+06	8.98341e+06	7.48863e+06	7.38919e+06	5.75362e+06	1.30656e+07	1.86492e+06	1.14955e+06	838410	5.16153e+06	4.81474e+06	3.13148e+06	6.69633e+06	1.97036e+06	2.5385e+06	6.97692e+06	1.39292e+07	1.43385e+06	3.17307e+07	2.70297e+06	3.71299e+06	1.75105e+06	4.87276e+07	3.19661e+06
A	FALSE	Dodecyl butyrate	C16 H32 O2	Full match	No results	Partial match	Full match	0.28	256.24	257.248	19.903	4.87122e+07	11	0			7	3	3	DDA for preferred ion	[M+H]+1	81908.9	232159	3.84259e+06	3.80283e+06	3.86191e+06	4.04203e+06	3.96357e+06	3.87225e+06	3.69178e+06	271569	61134.5	169898	355241	151827	376466	544780	1.70289e+06	528642	8.79944e+06	5.09576e+06	1.3218e+07	1.59762e+07	2.42211e+07	1.12586e+07	4.87122e+07	110489	2.61578e+07	360849
	FALSE		C21 H25 N2 O9 P S	Full match	No results	No results	No results	-3.06	512.1	513.108	15.917	4.85367e+07	0	0			7	9	8	DDA for preferred ion	[M+H]+1	1.0301e+07	39605.5	4.18286e+07	3.76707e+07	3.85316e+07	3.97077e+07	4.85367e+07	4.5511e+07	4.13121e+07	405472	195466	387721	333620	472965	233097	262031	264620	163632	348050	677710	1.3416e+06	1.60657e+06	713294	412122	1.19031e+06	609206	1.13362e+06	262441
	FALSE	9(S)-HOTrE	C18 H30 O3	No match	Invalid mass	No match	No match	74720.6	316.204	317.211	15.008	4.83158e+07	38	19	82.5	51.5	7	23	22	DDA for preferred ion	[M+H]+1	182533	428029	728226	941424	543242	734346	1.16446e+06	865627	850307	755033	118883	160231	309199	308579	227259	361984	229294	285822	1.63175e+06	1.4314e+06	346931	578335	1.29971e+06	2.07105e+06	809422	270494	4.83158e+07	225805
A	FALSE	ANDROSTENEDIOL 3-TETRAHYDROPYRANYL ETHER	C24 H38 O3	Full match	No results	No results	Full match	-0.14	374.282	375.289	19.867	4.81754e+07	6	0			7	20	5	DDA for preferred ion	[M+H]+1	1.3433e+06	4.06284e+06	1.30507e+07	1.33303e+07	1.40406e+07	1.17567e+07	1.13513e+07	8.76186e+06	8.04062e+06	4.31389e+06	1.81099e+06	2.49504e+06	2.50706e+06	1.16557e+07	5.76747e+06	4.81754e+07	1.17872e+07	1.01589e+06	5.06692e+06	2.88772e+06	1.63846e+07	3.51346e+06	2.14844e+06	762586	1.05558e+07	726866	2.51717e+06	8.85232e+06
A	FALSE	cystophorene	C11 H18	Full match	No results	No results	Full match	0.01	150.141	151.148	15.793	4.79206e+07	3	0			7	20	17	DDA for preferred ion	[M+H]+1	198739	735155	7.40194e+06	9.39346e+06	7.7107e+06	1.05068e+07	8.96934e+06	7.77687e+06	5.45906e+06	3.73103e+07	8.7617e+06	2.0119e+07	4.79206e+07	2.33416e+07	1.28036e+07	9.91965e+06	1.27779e+07	3.91089e+06	4.99577e+06	1.3466e+07	2.45745e+07	2.74504e+07	8.2214e+06	6.22727e+06	2.19519e+07	1.43409e+07	3.17247e+06	1.89019e+07
A	FALSE		C6 H13 Cl2 O4 P	Full match	No results	No results	No results	0.21	249.993	251	18.626	4.78988e+07	0	0			7	23	21	DDA for preferred ion	[M+H]+1	2.06866e+06	696965	1.26696e+07	7.45244e+06	1.16986e+07	1.10275e+07	1.47478e+07	1.6032e+07	1.07123e+07	1.85791e+07	3.1507e+07	2.15946e+07	9.87746e+06	1.61283e+07	1.69918e+07	1.20191e+07	9.33625e+06	1.19394e+07	2.75406e+07	4.78988e+07	1.72449e+07	4.12293e+07	2.08187e+07	7.5914e+06	1.25979e+07	1.319e+07	1.35639e+07	1.4407e+07
	FALSE		C14 H21 N O5	Full match	No results	No results	Invalid mass	-1.07	283.142	284.149	14.02	4.77334e+07	1	0			7	11	10	DDA for preferred ion	[M+H]+1	39838.6	95698.1	5.91412e+06	7.07646e+06	6.85821e+06	7.70508e+06	6.09064e+06	7.15761e+06	5.91968e+06	6.86771e+06	1.3492e+07	1.73902e+07	1.52313e+07	3.39573e+07	2.56985e+07	4.77334e+07	2.97666e+07	9.61473e+06	1.19474e+07	1.18535e+07	1.94394e+07	2.13297e+07	1.50595e+07	1.54182e+07	2.07844e+07	5.54555e+06	2.04263e+07	1.86168e+07
A	FALSE	Phloroacetophenone	C8 H8 O4	Full match	No results	Partial match	Full match	-0.57	168.042	169.049	14.09	4.769e+07	27	0			7	26	8	DDA for preferred ion	[M+H]+1	75728.9	152879	1.09899e+07	9.69384e+06	9.29002e+06	9.72438e+06	6.69989e+06	6.31864e+06	5.39188e+06	424985	1.29448e+06	439027	406642	1.76174e+07	2.20113e+07	4.769e+07	2.38989e+07	1.76332e+07	1.02221e+07	240193	1.13843e+06	511740	751878	262472	1.19026e+06	230460	2.84158e+07	1.87143e+07
A	FALSE		C15 H29 N O3 S	Full match	No results	No results	No results	0.32	303.187	304.194	19.964	4.76818e+07	0	0			7	7	7	DDA for other ion	[M+H]+1	6967.51	22694	581957	534040	623372	585628	649554	624906	539779	1.76081e+07	19299.4	37830.4	55719.5	38964.7	31116	4.76818e+07	38091.1	17504.9	19547.5	44358.7	59201.6	59916.1	29329.9	26067.9	50810.2	70165.6	39197	38073.5
A	FALSE	Senkyunolide A	C12 H16 O2	Full match	No results	No results	Full match	0.33	192.115	193.122	14.921	4.74409e+07	27	0			7	15	13	DDA for preferred ion	[M+H]+1	1.00104e+06	3.39102e+06	1.4577e+07	1.457e+07	1.4106e+07	1.67578e+07	1.67419e+07	1.13387e+07	1.14657e+07	7.3025e+06	2.13568e+07	2.96123e+07	4.13114e+07	4.74409e+07	2.35762e+07	2.74818e+07	2.85195e+07	9.22532e+06	1.06678e+07	2.55806e+07	2.21523e+07	3.51561e+07	2.4978e+07	9.03469e+06	2.82586e+07	1.73856e+07	2.38695e+07	2.89309e+07
A	FALSE	methyprylon	C10 H17 N O2	Full match	No results	No results	Full match	-0.84	183.126	184.133	14.594	4.72056e+07	2	0			7	19	8	DDA for preferred ion	[M+H]+1	75767.8	302980	1.03998e+07	1.14952e+07	1.13431e+07	1.11934e+07	1.03246e+07	7.72247e+06	6.8969e+06	4.29635e+07	2.54989e+06	1.44602e+07	3.58373e+07	4.31339e+07	1.06691e+07	9.83354e+06	1.61505e+07	4.35183e+06	3.85059e+06	5.0873e+06	4.72056e+07	4.42773e+07	9.01394e+06	1.08763e+07	2.87132e+07	2.19897e+07	1.11195e+07	2.72262e+07
A	FALSE	Methyl decenoate	C11 H20 O2	Full match	No results	No results	Full match	0.25	184.146	185.154	16.574	4.70108e+07	36	0			7	24	10	DDA for preferred ion	[M+H]+1	534355	4.87054e+06	1.71452e+07	1.48499e+07	1.73918e+07	1.35903e+07	1.12939e+07	9.5622e+06	1.03818e+07	1.43437e+06	2.97739e+06	800530	836767	5.1572e+06	6.22638e+06	8.85996e+06	1.06211e+07	2.28238e+06	1.14235e+07	5.48934e+06	2.75723e+07	4.70108e+07	1.3687e+07	1.46282e+07	3.99564e+07	306449	2.61645e+07	7.65261e+06
A	FALSE	2361	C10 H18 O2	Full match	No results	No results	Full match	-0.04	170.131	171.138	17.088	4.69689e+07	64	0			7	27	5	No MS2	[M+H]+1	693206	7.98728e+06	4.69689e+07	4.49968e+07	4.38872e+07	3.5866e+07	3.50636e+07	2.55266e+07	2.14078e+07	2.18522e+06	443826	1.14331e+06	1.50028e+06	7.84433e+06	1.01483e+07	9.92153e+06	7.41902e+06	1.59387e+06	2.53578e+06	1.3078e+06	9.19045e+06	1.54176e+07	3.16988e+06	5.04477e+06	1.7584e+07	975189	8.60703e+06	7.75374e+06
	FALSE		C27 H60 N3 O9 P	Full match	No results	No results	No results	-4.72	601.404	602.411	19.379	4.67207e+07	0	0			7	7	6	DDA for preferred ion	[M+H]+1	79634.1	1.41128e+06	2.85429e+06	2.53477e+06	2.72913e+06	2.91444e+06	3.00161e+06	3.20506e+06	2.78266e+06	3.01922e+06	1.92636e+06	1.70014e+06	728693	1.69904e+07	1.16019e+07	2.27265e+06	4.67207e+07	2.65342e+06	4.76651e+06	953190	1.88635e+06	3.18975e+06	9.49907e+06	6.1696e+06	1.1774e+07	168367	1.07109e+06	2.34547e+06
	FALSE	N-cyclooctylurea	C9 H18 N2 O	Full match	Full match	No results	No results	-1.33	170.142	171.149	14.03	4.6709e+07	0	1	61.3	42.8	7	12	3	DDA for preferred ion	[M+H]+1	33300.2	6.08019e+06	4.59858e+07	4.6709e+07	4.3412e+07	4.41457e+07	4.12367e+07	3.7783e+07	3.29785e+07	5.10628e+06	4.2528e+06	1.56394e+06	1.63193e+07	2.54549e+07	1.59466e+07	2.01536e+07	1.63386e+07	3.84716e+06	4.9334e+06	718304	2.21781e+07	5.94828e+06	8.43754e+06	6.8412e+06	2.40635e+07	367322	1.23123e+07	1.66496e+07
A	FALSE	(9E)-9-Undecenal	C11 H20 O	Full match	No results	No results	Full match	0.13	168.151	169.159	16.669	4.66929e+07	7	0			7	24	6	DDA for preferred ion	[M+H]+1	184447	2.56962e+06	1.3626e+07	1.23473e+07	1.24802e+07	1.11473e+07	1.06696e+07	7.64109e+06	6.70369e+06	2.20434e+07	7.11586e+06	1.50999e+07	1.7307e+07	3.34593e+07	2.50718e+07	3.42523e+07	4.66929e+07	8.97354e+06	9.17311e+06	986382	2.1977e+07	2.62242e+07	9.43439e+06	1.12074e+07	2.31023e+07	3.66006e+06	1.8054e+07	3.7822e+07
	FALSE		C14 H11 N3 O2	Full match	No results	No results	No results	-1.24	253.085	254.092	13.88	4.61943e+07	0	0			7	21	21	No MS2	[M+H]+1	21273.9	62728.2	662508	1.02585e+06	1.01167e+06	1.2426e+06	905525	1.18123e+06	805106	850671	4.04444e+06	2.73912e+06	352179	4.61943e+07	1.73566e+06	6.6824e+06	1.53846e+06	87047	753154	5.3493e+06	4.28343e+06	5.81678e+06	408370	219726	245415	144952	1.06296e+06	1.69178e+06
	FALSE		C17 H26 N6 O3	Full match	No results	No results	No results	-4.07	362.205	363.212	18.173	4.60834e+07	0	0			7	14	6	DDA for preferred ion	[M+H]+1	89346.8	669609	1.23931e+07	1.15225e+07	1.12412e+07	1.18257e+07	1.05138e+07	9.96403e+06	7.99905e+06	1.43179e+07	8.043e+06	1.60163e+07	1.17953e+07	3.87946e+07	2.46622e+07	1.20857e+07	4.60834e+07	6.45315e+06	7.21218e+06	8.86736e+06	2.5201e+07	2.74209e+07	1.05523e+07	4.96092e+06	1.79627e+07	6.26277e+06	1.78842e+07	2.46872e+07
A	FALSE		C16 H14 N4 S	Full match	No results	No results	No match	-0.09	294.094	295.101	17.477	4.59121e+07	3	0			7	19	12	DDA for preferred ion	[M+H]+1	19648.1	47818.8	7.15778e+06	6.03528e+06	5.02627e+06	6.84621e+06	5.65709e+06	4.99566e+06	4.21949e+06	232925	9.24201e+06	2.0374e+07	1.66382e+07	4.59121e+07	4.39826e+07	247775	2.4507e+07	6.20166e+06	1.50075e+07	1.11684e+07	1.87519e+07	3.73032e+07	9.72877e+06	1.18531e+07	2.86207e+07	1.45131e+07	3.10459e+07	2.50444e+07
A	FALSE	3721	C8 H12 O	Full match	No results	No results	Full match	0.46	124.089	125.096	19.326	4.5822e+07	10	0			7	4	4	No MS2	[M+H]+1	534007	4.02102e+06	1.15606e+07	1.17685e+07	1.20612e+07	1.30479e+07	1.25659e+07	1.23591e+07	1.18321e+07	4.5822e+07	1.70732e+07	3.17492e+07	3.86923e+07	3.97676e+07	3.1539e+07	3.82312e+07	3.64618e+07	9.62959e+06	1.22651e+07	1.35483e+07	3.17142e+07	2.96987e+07	2.07536e+07	5.5215e+06	3.51456e+07	1.08758e+07	1.97997e+07	3.64059e+07
	FALSE		C12 H23 O P S	Full match	No results	No results	No match	3.5	246.122	247.129	15.659	4.5756e+07	12	0			7	24	14	DDA for preferred ion	[M+H]+1	30316.2	62932.7	1.16733e+07	1.07759e+07	1.05956e+07	1.21581e+07	9.15336e+06	9.05766e+06	5.23605e+06	2.43494e+06	1.31827e+06	3.86459e+06	8.04015e+06	4.5756e+07	1.34894e+07	6.74387e+06	1.876e+07	2.4883e+06	3.82258e+06	302665	1.89594e+06	777601	454775	4.4703e+06	1.11014e+07	1.48626e+06	4.6154e+06	1.29713e+07
A	FALSE	Sedanolide	C12 H18 O2	Full match	No results	No results	Full match	0.56	194.131	195.138	18.555	4.56537e+07	21	0			7	14	8	DDA for preferred ion	[M+H]+1	361635	2.13936e+06	2.18448e+07	1.76188e+07	2.01118e+07	1.84828e+07	1.83604e+07	1.7582e+07	1.33356e+07	4.56537e+07	1.11145e+07	2.24129e+07	3.19335e+07	2.96224e+07	1.98554e+07	2.25721e+07	2.79279e+07	4.68838e+06	7.35181e+06	1.08899e+07	2.66451e+07	3.09665e+07	1.10784e+07	6.99595e+06	2.30063e+07	9.16245e+06	1.84941e+07	3.05116e+07
A	FALSE	4-tert-Octylphenol monoethoxylate	C16 H26 O2	Full match	No results	No results	Full match	-0.03	250.193	251.201	18.812	4.55854e+07	5	0			7	11	8	DDA for preferred ion	[M+H]+1	698457	1.59476e+06	9.88195e+06	9.23332e+06	8.93016e+06	9.27233e+06	9.72574e+06	8.68819e+06	6.88196e+06	6.30357e+06	1.79097e+06	2.7595e+06	3.3537e+06	1.06708e+07	7.71279e+06	5.79198e+06	6.66161e+06	2.34071e+06	7.98229e+06	2.17468e+07	4.55854e+07	3.02362e+07	8.59395e+06	6.33828e+06	1.30005e+07	5.60167e+06	2.34243e+07	5.99786e+06
	FALSE	16α-Hydroxydehydroepiandrosterone	C19 H28 O3	No match	Invalid mass	No results	No match	55970.6	321.23	322.238	16.451	4.54114e+07	1	1	69.7	8.5	7	6	4	DDA for preferred ion	[M+H]+1	26978.8	66154.6	1.89871e+06	2.06404e+06	2.16398e+06	1.93231e+06	1.87643e+06	1.845e+06	1.83614e+06	2.74627e+06	196700	384175	690872	8.74362e+06	1.72412e+07	4.54114e+07	1.8199e+07	1.61395e+06	3.29369e+06	452645	639252	586301	166786	507370	3.51554e+06	302987	5.51761e+06	2.92453e+06
A	FALSE	(2E)-3-(1-Acetoxy-3,7-dimethyl-2,4,5,6,7,7a-hexahydro-1H-inden-4-yl)-2-methylacrylic acid	C17 H24 O4	Full match	No results	Partial match	Full match	0.19	292.168	293.175	21.383	4.53939e+07	10	0			7	11	7	DDA for preferred ion	[M+H]+1	36917.7	241092	3.66795e+06	3.64809e+06	3.51892e+06	3.50876e+06	3.78028e+06	2.90074e+06	2.82539e+06	1.81606e+06	507106	732727	519442	2.33639e+06	2.32155e+06	1.14614e+06	1.49639e+06	598551	723151	7.9135e+06	2.6285e+07	4.53939e+07	1.48387e+06	1.4497e+06	4.34405e+06	799276	3.84336e+06	1.19088e+06
	FALSE		C11 H22 N9 O6 P	Full match	No results	No results	No results	-1.16	407.143	408.15	15.772	4.53339e+07	0	0			7	9	8	DDA for preferred ion	[M+H]+1	1.95633e+06	46590.3	3.33182e+07	3.06388e+07	3.29883e+07	3.14914e+07	3.44864e+07	2.6136e+07	2.90561e+07	6.76419e+06	9.80266e+06	1.60237e+07	1.76465e+07	3.72228e+07	3.05222e+07	3.42383e+07	4.53339e+07	1.13264e+07	1.32527e+07	730813	5.16904e+06	3.44421e+06	1.01327e+07	4.49071e+06	1.97343e+07	4.15271e+06	8.92118e+06	1.97031e+07
	FALSE		C29 H63 N2 O8 P	Full match	No results	No results	No results	-4.63	598.429	599.437	18.323	4.52805e+07	0	0			7	19	19	DDA for preferred ion	[M+H]+1	861897	2.04758e+06	5.19556e+06	5.06664e+06	5.67252e+06	6.21933e+06	6.24721e+06	6.27691e+06	3.38483e+06	1.64972e+07	1.16937e+06	598961	909452	2.36287e+06	3.83022e+06	6.65259e+06	2.84239e+06	2.21568e+06	1.72967e+06	6.72587e+06	1.16294e+07	4.24678e+06	2.40337e+07	2.35881e+06	3.03918e+06	1.81109e+06	4.52805e+07	2.74685e+06
	FALSE		C16 H36 N9 O8 P	Full match	No results	No results	No results	-1.45	513.242	514.249	8.33	4.51868e+07	0	0			7	14	9	No MS2	[M+H]+1	6360.09	27543.9	2.57967e+06	2.37825e+06	2.52873e+06	2.68289e+06	1.83859e+06	2.05744e+06	2.01512e+06	466601	165745	419652	427180	819181	860700	752584	757257	337568	2.40653e+07	3.00651e+06	3.07717e+06	6.35064e+06	3.79893e+07	2.56941e+07	4.51868e+07	4.82921e+06	1.65806e+07	599677
A	FALSE	2444643WXK	C13 H18 O4	Full match	No results	Partial match	Full match	-0.95	238.12	239.128	14.145	4.51123e+07	3	0			7	18	18	DDA for preferred ion	[M+H]+1	243204	3.28466e+06	5.92808e+06	6.17965e+06	6.34356e+06	5.64137e+06	8.25999e+06	5.36797e+06	4.84025e+06	3.22244e+07	9.61789e+06	2.03924e+07	1.54634e+07	2.21567e+07	1.91525e+07	2.22074e+07	2.06121e+07	3.70367e+06	4.68923e+06	6.19738e+06	4.26366e+07	4.51123e+07	6.1783e+06	8.28265e+06	1.74643e+07	7.2738e+06	1.48029e+07	2.1152e+07
A	FALSE	trans-Lachnophyllol	C10 H12 O	Full match	No results	Partial match	Full match	0.39	148.089	149.096	16.919	4.50485e+07	16	0			7	19	16	DDA for preferred ion	[M+H]+1	470855	2.67923e+06	1.07953e+07	1.14502e+07	8.93513e+06	1.3892e+07	1.06881e+07	9.03871e+06	7.90895e+06	4.16093e+07	6.63215e+06	1.24192e+07	3.91126e+07	2.16627e+07	7.88127e+06	6.69575e+06	1.07424e+07	4.48774e+06	5.77858e+06	1.42912e+07	4.12123e+07	4.50485e+07	8.07595e+06	6.80955e+06	1.60156e+07	9.84891e+06	1.40447e+07	1.40716e+07
	FALSE		C20 H50 N5 O P3	Full match	No results	No results	No results	4.9	469.325	470.332	19.358	4.5026e+07	0	0			7	6	6	DDA for preferred ion	[M+H]+1	105437	1.9324e+06	3.6585e+06	3.06951e+06	3.53882e+06	3.50325e+06	3.54061e+06	3.60613e+06	3.307e+06	3.64353e+06	2.06603e+06	1.16826e+06	1.13422e+06	2.10898e+07	1.08048e+07	2.56208e+06	4.5026e+07	2.87729e+06	5.00762e+06	917590	2.07359e+06	3.85913e+06	9.49712e+06	6.37995e+06	1.33798e+07	260643	1.42628e+06	2.87041e+06
A	FALSE		C19 H26 N2 O7	Full match	No results	No results	No results	-0.13	394.174	395.181	16.757	4.4984e+07	0	0			7	7	5	DDA for preferred ion	[M+H]+1	11297.8	51381	1.05251e+07	9.92606e+06	1.09567e+07	1.10312e+07	1.05765e+07	9.9446e+06	9.10136e+06	2.67357e+07	1.22587e+07	1.92479e+07	2.60676e+07	4.23939e+07	3.27711e+07	1.57716e+07	4.4984e+07	1.21666e+07	1.38095e+07	4.80305e+06	2.11632e+07	2.97025e+07	1.62772e+07	6.65916e+06	4.05874e+07	4.96632e+06	2.30149e+07	2.84008e+07
A	FALSE		C14 H29 N O2	Full match	No results	No results	No results	0.05	243.22	244.227	16.059	4.48075e+07	0	0			7	13	13	DDA for preferred ion	[M+H]+1	719959	2.29516e+06	1.00371e+07	8.29282e+06	9.40459e+06	8.13421e+06	8.6074e+06	1.07214e+07	7.45689e+06	4.45809e+07	8.95847e+06	8.53413e+06	9.02584e+06	1.63292e+07	8.9246e+06	4.48075e+07	1.95647e+07	3.11237e+06	7.14134e+06	5.99091e+06	1.05775e+07	6.41567e+06	7.70229e+06	4.27143e+06	1.45994e+07	4.61524e+06	7.62708e+06	1.04976e+07
A	FALSE	2-Bornanol, 2-methyl-	C11 H20 O	Full match	No results	No results	Full match	0.27	168.151	169.159	19.73	4.47494e+07	7	0			7	6	5	DDA for preferred ion	[M+H]+1	137663	1.01802e+06	7.54358e+06	7.70473e+06	7.48244e+06	8.1185e+06	7.99732e+06	7.26926e+06	6.79104e+06	4.47494e+07	1.54071e+07	2.51442e+07	3.51229e+07	3.20302e+07	2.04854e+07	2.18988e+07	2.1085e+07	3.31873e+06	6.97376e+06	7.88012e+06	2.55404e+07	2.53474e+07	1.89725e+07	3.46464e+06	2.77469e+07	9.90782e+06	1.55179e+07	2.22067e+07
A	FALSE	Flavidin	C15 H12 O3	Full match	No results	No results	Full match	0.15	240.079	241.086	18.399	4.46573e+07	19	0			7	23	5	DDA for preferred ion	[M+H]+1	19722.3	656860	9.89387e+06	9.10006e+06	9.13248e+06	8.70814e+06	7.92746e+06	5.88493e+06	4.91261e+06	2.04056e+07	3.00595e+06	5.09223e+06	7.83587e+06	4.46573e+07	1.08774e+07	1.39709e+07	3.29119e+07	1.36047e+06	1.06884e+06	1.38806e+06	1.70068e+07	2.01912e+07	4.27824e+06	730265	1.06103e+07	3.18509e+06	7.19909e+06	1.53849e+07
A	FALSE	2-Methoxy-7,7,8b-trimethyloctahydrocyclopropa[4,5]indeno[5,6-c]furan-4a,5(4H)-diol	C16 H26 O4	Full match	No results	No results	Full match	-0.01	282.183	283.19	17.579	4.41897e+07	5	0			7	13	13	DDA for preferred ion	[M+H]+1	137779	3.2816e+06	1.14082e+07	1.58455e+07	1.42317e+07	1.43347e+07	1.41568e+07	1.48532e+07	1.08161e+07	4.31286e+07	1.11507e+07	1.92478e+07	2.63945e+07	3.73515e+07	3.44856e+07	3.98216e+07	4.41897e+07	9.40736e+06	1.09175e+07	1.49749e+07	2.60431e+07	3.27985e+07	1.4942e+07	1.31113e+07	3.01544e+07	8.21278e+06	2.34822e+07	3.7409e+07
A	FALSE	(8aR,12S,12aR)-12-Hydroxy-4-methyl-4,5,6,7,8,8a,12,12a-octahydro-2H-3-benzoxecine-2,9(1H)-dione	C14 H20 O4	Full match	Full match	No results	Partial match	0.31	252.136	253.144	21.055	4.41701e+07	3	1	72	50.8	7	10	3	DDA for preferred ion	[M+H]+1	155228	543304	1.05404e+07	1.01558e+07	9.77739e+06	9.5216e+06	9.62843e+06	8.62604e+06	7.82524e+06	3.2362e+07	1.11241e+07	2.25004e+07	1.51227e+07	2.88176e+07	3.56249e+07	3.15916e+07	4.33928e+07	9.60108e+06	1.41695e+07	1.57686e+07	3.8326e+07	4.41701e+07	1.76569e+07	1.43561e+07	2.9024e+07	9.43738e+06	2.55795e+07	3.05051e+07
A	FALSE		C16 H34 Br Cl4 N8 P S2	Full match	No results	No results	No results	-0.72	652.002	653.009	18.628	4.41041e+07	0	0			7	14	12	DDA for preferred ion	[M+H]+1	11934.6	146886	5.59601e+06	4.06361e+06	4.52736e+06	5.16704e+06	5.8304e+06	6.00979e+06	5.16671e+06	1.14025e+07	2.2467e+06	4.93315e+06	4.47064e+06	9.49296e+06	5.07658e+06	1.08561e+07	3.87185e+06	798083	3.88366e+06	8.05003e+06	1.63644e+07	4.41041e+07	1.75225e+06	150644	1.96104e+06	2.65248e+06	2.91234e+06	4.10284e+06
A	FALSE	4-[2-(2-Thienyl)-4-quinolyl]morpholine	C17 H16 N2 O S	Full match	Full match	No results	Partial match	-0.06	296.098	297.106	16.639	4.40706e+07	2	3	72	8.6	7	10	7	DDA for preferred ion	[M+H]+1	19205.7	53088.8	7.888e+06	7.6502e+06	7.34212e+06	8.0147e+06	7.31385e+06	7.44671e+06	5.87894e+06	245832	6.29193e+06	2.89869e+07	1.33599e+07	4.40706e+07	3.59855e+07	229048	3.78567e+07	7.94437e+06	1.17126e+07	1.13049e+07	2.32117e+07	2.56362e+07	9.90931e+06	8.97515e+06	2.99473e+07	5.82573e+06	2.25174e+07	1.54856e+07
	FALSE	NP-020014	C15 H26 O3	No match	Invalid mass	No results	No match	86488.8	276.173	277.18	21.348	4.40667e+07	11	2	84.2	9.2	7	8	3	DDA for preferred ion	[M+H]+1	442112	566847	1.19982e+07	1.07575e+07	1.10251e+07	1.09599e+07	1.01735e+07	1.00129e+07	9.17492e+06	1.33534e+07	9.35802e+06	1.33073e+07	1.56007e+07	1.881e+07	1.51082e+07	9.7986e+06	1.50297e+07	3.5072e+06	4.61877e+06	3.75142e+06	1.05716e+07	1.32901e+07	2.04116e+07	3.00874e+06	4.40667e+07	1.18639e+07	1.65326e+07	1.6256e+07
	FALSE		C22 H25 N3 O7	Full match	No results	No results	No match	-1.33	443.169	444.176	10.64	4.4024e+07	1	0			7	16	10	DDA for preferred ion	[M+H]+1	9017.01	36754.6	2.5825e+07	2.86095e+07	2.08743e+07	2.55077e+07	2.43515e+07	2.00397e+07	1.79201e+07	8.68804e+06	1.81503e+06	1.61299e+06	2.86007e+06	2.25226e+07	2.30387e+07	3.11543e+07	2.85392e+07	8.37763e+06	1.36391e+07	796527	1.34896e+06	7.47632e+06	7.24241e+06	3.16847e+07	4.4024e+07	987765	2.23494e+07	1.3969e+07
A	FALSE		C10 H3 O4 P3 S2	Full match	No results	No results	No results	-0.87	343.868	344.876	2.655	4.39722e+07	0	0			7	10	9	DDA for preferred ion	[M+H]+1	77864.6	872716	1.41578e+07	1.31762e+07	1.3623e+07	1.26713e+07	1.20687e+07	1.03792e+07	1.34032e+07	2.41197e+07	1.85321e+07	2.28494e+07	2.8771e+07	2.90894e+07	3.36099e+07	2.30405e+07	3.06252e+07	2.91844e+07	2.30377e+07	7.73725e+06	1.03997e+06	1.09465e+07	3.51892e+07	3.74167e+07	4.39722e+07	1.31019e+07	2.50249e+07	2.94753e+07
A	FALSE		C3 H8 Cl O4 P	Full match	No results	No results	No results	0.43	173.985	174.992	18.539	4.38024e+07	0	0			7	22	15	DDA for preferred ion	[M+H]+1	3.19358e+06	367368	6.76441e+06	6.5253e+06	6.51929e+06	6.72816e+06	8.508e+06	1.11152e+07	7.33537e+06	1.13986e+07	3.67554e+07	1.73145e+07	4.80599e+06	9.23544e+06	1.03716e+07	6.7586e+06	3.94249e+06	1.15271e+07	4.36234e+07	4.38024e+07	1.49297e+07	2.22481e+07	2.83512e+07	1.17231e+07	1.17067e+07	1.94839e+07	1.19908e+07	8.23467e+06
	FALSE	Uric Acid	C5 H4 N4 O3	Invalid mass	No results	Invalid mass	Invalid mass	-5.24	168.027	169.035	18.155	4.37854e+07	2	0			7	5	4	DDA for preferred ion	[M+H]+1	16325.6	52639.4	5.68846e+06	5.9194e+06	5.39857e+06	5.82096e+06	5.95723e+06	5.69287e+06	5.2761e+06	2.4045e+07	1.27399e+07	1.73116e+07	6.3168e+06	1.49615e+07	1.53091e+07	1.10799e+07	1.66756e+07	2.81042e+06	1.15627e+07	8.20122e+06	1.76736e+07	1.30925e+07	9.85943e+06	4.37854e+07	3.92192e+07	5.56547e+06	1.05486e+07	1.50219e+07
A	FALSE		C18 H45 N8 O P	Full match	No results	No results	No results	-0.89	420.345	421.352	22.96	4.37504e+07	0	0			6	14	13	DDA for preferred ion	[M+H]+1	50381.6	506605	5.89556e+06	4.84309e+06	4.99734e+06	4.86679e+06	5.15614e+06	6.79256e+06	5.44408e+06	1.82513e+06	1.86394e+07	4.37504e+07	2.26454e+07	1.62905e+07	3.06843e+07	379008	2.47677e+07	5.95427e+06	1.69962e+07	1.2577e+07	2.16001e+07	1.22078e+07	3.05297e+07	4.21408e+06	2.00037e+07	8.16539e+06	1.43153e+07	1.63237e+07
A	FALSE	2401	C12 H22 O2	Full match	No results	No results	Full match	0.21	198.162	199.169	18.882	4.36017e+07	33	0			7	22	6	DDA for preferred ion	[M+H]+1	1.2486e+06	1.44971e+07	1.66986e+07	1.54969e+07	1.64965e+07	1.48214e+07	1.3899e+07	1.00173e+07	9.24905e+06	7.58055e+06	1.02549e+06	3.89199e+06	5.28897e+06	1.33454e+07	8.37831e+06	1.30273e+07	1.38742e+07	3.65172e+06	3.07548e+06	3.6212e+06	3.16792e+07	4.36017e+07	1.74619e+06	2.06671e+06	7.99949e+06	3.49487e+06	8.08968e+06	1.16282e+07
A	FALSE	(3Z)-4-Phenyl-3-buten-2-ol	C10 H12 O	Full match	No results	Partial match	Full match	0.59	148.089	149.096	17.053	4.35557e+07	16	0			7	22	16	DDA for preferred ion	[M+H]+1	481973	2.76124e+06	7.17614e+06	7.42248e+06	1.06106e+07	7.67381e+06	7.73074e+06	7.32762e+06	5.01958e+06	1.86381e+07	3.33848e+06	1.22068e+07	4.35557e+07	1.93951e+07	5.43549e+06	6.20067e+06	5.00367e+06	4.26322e+06	4.22642e+06	1.17436e+07	1.98155e+07	3.4668e+07	6.65764e+06	5.46262e+06	1.20893e+07	6.64513e+06	1.11892e+07	1.25959e+07
A	FALSE	(4S)-4-[(2E,4Z)-2,4-Decadienoyloxy]-4-(trimethylammonio)butanoate	C17 H29 N O4	Full match	No results	No results	Full match	-0.35	311.21	312.217	19.087	4.34786e+07	1	0			7	28	10	DDA for preferred ion	[M+H]+1	21722.8	1.3005e+06	1.85185e+07	1.89228e+07	1.956e+07	1.6309e+07	1.68594e+07	1.07324e+07	8.42168e+06	7.30424e+06	2.00958e+06	5.85401e+06	8.67688e+06	3.21216e+07	1.64553e+07	1.61689e+07	4.34786e+07	5.34091e+06	2.79359e+06	2.51527e+06	2.45941e+07	4.07199e+07	3.19775e+06	4.36311e+06	8.87442e+06	1.20753e+06	1.01804e+07	2.07955e+07
	FALSE	PPG n11	C33 H68 O12	No match	Invalid mass	No results	No results	25936.5	673.498	674.505	19.088	4.34169e+07	0	1	86.6	79.9	7	17	17	DDA for preferred ion	[M+H]+1	693752	1.87872e+06	4.08501e+06	6.78137e+06	6.99559e+06	7.29006e+06	5.91367e+06	7.04642e+06	6.18753e+06	1.31195e+07	3.30296e+06	2.6031e+06	2.06218e+06	6.12613e+06	4.90124e+06	3.41858e+06	5.62023e+06	1.5129e+06	1.96324e+06	7.36374e+06	1.10645e+07	4.21516e+06	3.28563e+07	2.28429e+06	3.20908e+06	937531	4.34169e+07	3.36684e+06
A	FALSE	11-Oxohexadecanoic acid	C16 H30 O3	Full match	No results	No results	Full match	0.23	270.22	271.227	21.21	4.33915e+07	5	0			7	9	3	DDA for preferred ion	[M+H]+1	731745	2.65951e+06	1.26601e+07	1.36601e+07	1.36296e+07	1.21109e+07	1.1794e+07	1.13894e+07	1.06183e+07	2.86403e+07	9.61146e+06	1.6466e+07	1.1278e+07	2.24562e+07	3.78083e+07	1.43732e+07	1.92635e+07	1.17118e+07	1.20979e+07	2.06867e+07	2.40766e+07	4.33915e+07	1.20468e+07	1.48382e+07	3.02613e+07	4.81511e+06	2.7939e+07	1.9543e+07
A	FALSE	Linoleamide	C18 H33 N O	Full match	No results	No results	Full match	0.19	279.256	280.264	20.482	4.33399e+07	1	0			7	7	6	DDA for preferred ion	[M+H]+1	152371	163578	5.45529e+06	5.05291e+06	4.89837e+06	4.61425e+06	5.28234e+06	4.97228e+06	4.45274e+06	1.26751e+06	556131	397671	3.44364e+06	1.05902e+06	375849	809752	588023	389345	2.87886e+06	2.12824e+07	3.05575e+07	4.33399e+07	4.55747e+06	934795	5.40481e+06	6.69694e+06	3.82927e+06	700403
A	FALSE	12-(2,3-Dihydroxycyclopentyl)-2-dodecanone	C17 H32 O3	Full match	No results	No results	Full match	0.19	284.235	285.242	20.127	4.33202e+07	5	0			7	8	5	DDA for preferred ion	[M+H]+1	24186.7	454944	5.26071e+06	5.37468e+06	5.12078e+06	5.36908e+06	5.46243e+06	4.62232e+06	4.42034e+06	2.81621e+06	1.26539e+06	1.72809e+06	2.25223e+06	2.76658e+06	3.95911e+06	3.52637e+06	5.31812e+06	1.26561e+06	1.51327e+07	7.91623e+06	2.18512e+07	3.73667e+07	1.59098e+07	1.34103e+07	4.2547e+07	471930	4.33202e+07	2.80979e+06
	FALSE		C25 H36 N2 O13	Full match	No results	No results	No results	1.96	572.223	573.23	10.005	4.33082e+07	0	0			5	8	8	DDA for preferred ion	[M+H]+1	8249.37	42358.8	9511.05	2.63433e+07	9152.85	2.9211e+07	2.5376e+07	2.36235e+07	2.79244e+07	1.83709e+06	613330	1.70368e+06	1.83022e+06	2.99245e+07	3.62278e+07	4.33082e+07	2.69613e+07	2.42048e+07	405628	1.07166e+06	1.67229e+06	1.81152e+06	4.69688e+06	4.66201e+06	457722	1.50977e+06	307156	2.5224e+07
A	FALSE	O-heptanoylcarnitine	C14 H27 N O4	Full match	No results	No results	Full match	-0.19	273.194	274.201	16.775	4.32231e+07	1	0			7	20	12	DDA for preferred ion	[M+H]+1	23306	238049	1.18409e+07	1.18326e+07	1.43559e+07	1.16856e+07	1.29636e+07	9.32534e+06	7.53448e+06	2.31938e+07	4.89166e+06	1.27137e+07	3.22212e+07	4.32231e+07	2.01398e+07	7.41494e+06	2.3211e+07	2.44805e+06	3.00299e+06	689064	1.55122e+07	3.31499e+07	8.22732e+06	1.08586e+06	2.20892e+07	4.92455e+06	1.47537e+07	2.81495e+07
A	FALSE	Asarone	C12 H16 O3	Full match	No results	No results	Full match	0.03	208.11	209.117	15.15	4.32203e+07	25	0			7	24	10	DDA for preferred ion	[M+H]+1	662083	1.33311e+06	1.15892e+07	1.51025e+07	1.2282e+07	1.11925e+07	1.1446e+07	8.31166e+06	7.12551e+06	4.2941e+07	6.58226e+06	1.22784e+07	4.32203e+07	2.64164e+07	1.14054e+07	1.61999e+07	1.40362e+07	5.77861e+06	3.35584e+06	1.04135e+06	4.62324e+06	1.32477e+07	6.59045e+06	7.80454e+06	1.73046e+07	3.88103e+06	2.21943e+06	2.78362e+07
	FALSE		C17 H46 N8 O P2	Full match	No results	No results	No results	-3.54	440.325	441.333	7.983	4.31569e+07	0	0			7	24	24	No MS2	[M+H]+1	4944.54	23049.8	2.52268e+06	1.57179e+06	1.16769e+06	1.8229e+06	1.99428e+06	2.33734e+06	1.80337e+06	4.31569e+07	822504	3.56755e+07	4.30605e+07	2.28005e+07	1.79535e+07	781957	4.03359e+06	2.09505e+06	1.2382e+06	74303.9	519718	653452	3.29576e+07	1.08054e+07	3.4634e+07	1.58715e+07	361674	1.63141e+07
A	FALSE	Myristamide	C14 H29 N O	Full match	No results	No results	Full match	0.67	227.225	228.232	22.359	4.28752e+07	1	0			7	16	8	DDA for preferred ion	[M+H]+1	613730	415946	1.1505e+07	9.42582e+06	1.06386e+07	8.37108e+06	9.15125e+06	7.64657e+06	7.79164e+06	4.90433e+06	2.34375e+06	5.7398e+06	4.34127e+06	9.10941e+06	2.40664e+06	837836	802601	1.10789e+06	6.097e+06	3.25133e+07	4.2063e+07	4.28752e+07	5.72102e+06	1.53157e+06	5.29441e+06	1.55343e+07	5.92653e+06	5.75978e+06
A	FALSE	methyprylon	C10 H17 N O2	Full match	No results	No results	Full match	0.01	183.126	184.133	15.262	4.28397e+07	2	0			7	22	20	DDA for preferred ion	[M+H]+1	70473	203955	4.01e+06	4.82998e+06	3.89298e+06	3.29546e+06	2.18501e+06	3.40129e+06	3.64651e+06	4.28397e+07	8.74545e+06	1.65175e+07	2.90774e+07	1.32763e+07	8.75747e+06	3.34199e+06	5.72032e+06	1.75266e+06	1.9132e+06	1.52986e+07	2.7126e+07	1.52437e+07	3.81343e+06	6.98668e+06	1.15889e+07	1.20676e+06	8.1304e+06	1.36412e+07
	FALSE	4-Hydroxyephedrine	C10 H15 N O2	Unused	Invalid mass	No results	No match	-99446.3	163.1	164.107	14.226	4.27988e+07	12	1	93.6	68.9	7	16	11	DDA for preferred ion	[M+H]+1	66888.7	197623	4.72142e+06	4.15277e+06	4.30704e+06	4.12091e+06	4.70772e+06	3.31996e+06	3.01625e+06	1.14492e+07	1.06266e+07	1.93802e+07	4.27988e+07	1.82221e+07	4.91938e+06	2.68116e+06	6.36674e+06	419763	2.15032e+06	4.1181e+06	1.48012e+07	6.45075e+06	7.02816e+06	4.23252e+06	9.78397e+06	9.32331e+06	3.86125e+06	1.37278e+07
	FALSE		C23 H53 N7 O15 P2	Full match	No results	No results	No results	1.77	729.309	730.316	8.287	4.25983e+07	0	0			7	8	5	No MS2	[M+H]+1	5553.17	33559.4	1.07587e+07	1.01368e+07	1.04398e+07	9.44463e+06	8.66522e+06	9.75343e+06	9.15775e+06	9.56275e+06	573882	2.16495e+06	2.00747e+07	1.34824e+07	4.25983e+07	1.51074e+07	2.77424e+07	7.08413e+06	2.91877e+07	5.80367e+06	865164	1.18934e+07	2.95383e+07	2.80336e+07	3.6203e+07	1.61009e+07	1.85883e+07	1.36679e+07
A	FALSE	11-Oxohexadecanoic acid	C16 H30 O3	Full match	No results	No results	Full match	0.15	270.22	271.227	21.316	4.25809e+07	5	0			7	12	6	DDA for preferred ion	[M+H]+1	723051	2.44499e+06	2.5064e+07	2.16261e+07	2.21923e+07	1.93104e+07	2.08964e+07	1.94889e+07	1.70719e+07	2.49987e+07	9.54822e+06	1.55137e+07	8.9781e+06	2.48173e+07	3.46746e+07	1.32332e+07	1.71001e+07	1.03935e+07	1.267e+07	1.91895e+07	2.3267e+07	4.25809e+07	1.32109e+07	1.59278e+07	3.52728e+07	1.00863e+07	2.53638e+07	2.17631e+07
	FALSE		C17 H30 Cl P	Full match	No results	No results	No results	-2.68	300.177	301.184	16.498	4.25361e+07	0	0			7	26	19	DDA for preferred ion	[M+H]+1	38876.4	95328.6	7.63251e+06	8.05407e+06	8.17131e+06	7.88644e+06	7.5885e+06	6.62557e+06	3.03198e+06	2.81718e+07	6.67747e+06	1.14221e+07	1.75317e+07	3.52571e+07	2.51986e+07	2.02945e+07	4.25361e+07	5.00795e+06	2.74234e+06	5.764e+06	1.68865e+07	2.16699e+07	8.52526e+06	4.52742e+06	1.64625e+07	4.35914e+06	1.14113e+07	3.72082e+07
A	FALSE	(9E)-11-Hydroxy-9-tridecenoic acid	C13 H24 O3	Full match	No results	No results	Full match	0.44	228.173	229.18	17.82	4.22829e+07	4	0			7	17	10	DDA for preferred ion	[M+H]+1	137623	829488	1.0508e+07	7.74845e+06	7.8202e+06	8.07547e+06	8.06313e+06	6.70988e+06	6.48855e+06	1.10191e+07	2.90421e+06	6.71898e+06	6.65021e+06	1.52679e+07	1.54122e+07	1.90395e+07	2.78349e+07	4.56233e+06	6.02279e+06	6.37333e+06	2.75869e+07	4.22829e+07	5.94333e+06	7.4694e+06	2.00265e+07	2.30058e+06	1.57897e+07	1.30971e+07
A	FALSE		C10 H21 O4 P	Full match	No results	No results	No results	0.03	236.118	237.125	17.238	4.22809e+07	0	0			7	13	5	DDA for preferred ion	[M+H]+1	24044.6	76434.1	1.02888e+07	9.30851e+06	9.59819e+06	9.75736e+06	8.98844e+06	7.73278e+06	7.05162e+06	4.22809e+07	8.71241e+06	6.97713e+06	3.77017e+07	3.07262e+07	1.86337e+07	2.65684e+07	2.48699e+07	4.43132e+06	5.67126e+06	7.01105e+06	2.04122e+07	2.68716e+07	1.31674e+07	1.11025e+07	2.45576e+07	6.08619e+06	1.40075e+07	2.53782e+07
A	FALSE		C10 H12 N2 O2 S	Full match	No results	No results	No results	-0.36	224.062	225.069	15.19	4.22183e+07	0	0			7	15	6	DDA for preferred ion	[M+H]+1	26117	85463.8	6.43877e+06	6.59865e+06	7.39761e+06	6.81737e+06	5.95953e+06	5.32114e+06	4.60601e+06	669266	3.10499e+06	4.22183e+07	3.29569e+06	4.05011e+07	2.21833e+07	367361	2.27118e+07	5.69857e+06	5.37724e+06	349608	2.02933e+06	666654	1.4849e+06	4.11264e+06	1.69224e+07	110326	1.24297e+07	1.26451e+07
A	FALSE	Triethylene glycol monobutyl ether	C10 H22 O4	Full match	Full match	No results	No results	-0.78	206.152	207.159	13.693	4.21009e+07	0	1	68.8	47.8	7	23	5	DDA for preferred ion	[M+H]+1	2.82089e+06	1.92834e+07	1.59214e+07	1.78815e+07	1.65736e+07	1.55863e+07	1.36618e+07	1.09171e+07	8.97032e+06	268480	2.6481e+06	310200	376079	2.70263e+07	1.14961e+07	4.21009e+07	2.10217e+07	1.05165e+07	7.97274e+06	185420	2.66791e+06	5.45213e+06	8.28426e+06	9.98145e+06	2.40819e+07	198312	1.39564e+07	1.89131e+07
A	FALSE	5-Isopropyl-2-methyl-2-cyclohexen-1-one	C10 H16 O	Full match	No results	No results	Full match	0.08	152.12	153.127	17.086	4.20727e+07	108	0			7	21	3	DDA for preferred ion	[M+H]+1	1.64541e+06	9.44316e+06	4.20727e+07	4.0858e+07	3.98164e+07	3.73821e+07	3.31569e+07	2.79049e+07	2.22855e+07	1.56024e+06	842738	1.4088e+06	3.58494e+07	1.10609e+07	1.02147e+07	9.42666e+06	1.75013e+07	2.84595e+06	7.6096e+06	4.00458e+06	1.07387e+07	2.02393e+07	8.00794e+06	1.28531e+07	2.14596e+07	2.02224e+06	1.09765e+07	1.03101e+07
	FALSE		C26 H59 N7 O11	Full match	No results	No results	No results	4.25	645.43	646.437	19.379	4.20428e+07	0	0			7	6	3	DDA for preferred ion	[M+H]+1	74959.4	1.17242e+06	2.20498e+06	2.16138e+06	2.21914e+06	2.36282e+06	2.43414e+06	2.527e+06	2.42362e+06	2.50674e+06	1.72989e+06	1.35262e+06	764196	1.44264e+07	1.01129e+07	1.88045e+06	4.20428e+07	2.06461e+06	3.82391e+06	805163	1.49434e+06	2.67233e+06	7.93904e+06	5.05513e+06	9.48394e+06	262024	936415	1.83909e+06
A	FALSE	COSMENE	C10 H14	Full match	No results	Partial match	Full match	-0.1	134.11	135.117	18.706	4.19125e+07	14	0			7	10	10	DDA for preferred ion	[M+H]+1	754654	2.45264e+06	3.98953e+07	3.23812e+07	3.77257e+07	4.19125e+07	4.05135e+07	3.93477e+07	3.25876e+07	1.23932e+07	2.78999e+06	9.23275e+06	4.18036e+06	5.60344e+06	5.96404e+06	4.99677e+06	5.24652e+06	1.81132e+06	2.25478e+06	5.6518e+06	1.7432e+07	1.65101e+07	3.44432e+06	2.676e+06	6.01692e+06	5.78453e+06	4.6651e+06	5.26092e+06
	FALSE	NP-001596	C16 H30 O4	No match	Invalid mass	No results	No results	-62926.8	268.204	269.211	19.247	4.18781e+07	0	1	64	66.2	7	21	21	DDA for preferred ion	[M+H]+1	189780	1.06964e+06	1.07685e+07	1.40588e+07	7.90395e+06	1.09644e+07	1.22508e+07	1.27263e+07	8.0639e+06	2.9401e+07	1.37812e+07	2.20555e+07	2.68761e+07	1.95351e+07	2.78754e+07	3.34099e+07	3.47735e+07	4.10445e+06	1.19996e+07	1.95231e+07	4.18781e+07	2.89209e+07	1.4801e+07	8.60414e+06	3.93199e+07	6.60359e+06	4.53167e+06	2.89562e+07
A	FALSE	RG1300000	C18 H34 O3	Full match	No results	No results	Full match	0.02	298.251	299.258	21.407	4.16222e+07	14	0			7	19	4	DDA for preferred ion	[M+H]+1	323577	957597	1.48229e+07	1.32843e+07	1.37726e+07	1.19203e+07	1.17804e+07	9.96825e+06	8.38114e+06	2.32365e+07	5.82863e+06	1.52837e+07	9.63501e+06	2.83122e+07	3.71923e+07	2.63016e+07	3.70255e+07	8.02249e+06	7.60732e+06	7.61675e+06	2.54457e+07	4.16222e+07	9.37987e+06	5.15231e+06	2.97874e+07	3.74053e+06	2.12992e+07	3.04521e+07
A	FALSE		C26 H39 N O18	Full match	No results	No results	No results	0.1	653.217	654.224	15.971	4.16169e+07	0	0			7	8	6	DDA for preferred ion	[M+H]+1	7.52473e+06	115828	2.07407e+07	2.21432e+07	2.20648e+07	2.45154e+07	2.62758e+07	2.35483e+07	2.52584e+07	2.5515e+07	2.08629e+07	2.57254e+07	3.09836e+07	4.16169e+07	2.44005e+07	1.94402e+07	3.80095e+07	2.14568e+07	2.71042e+07	6.33029e+06	2.18467e+07	2.60923e+07	3.93322e+07	4.3189e+06	3.36362e+07	1.17336e+07	1.4091e+07	2.18484e+07
A	FALSE	3422	C11 H18 O	Full match	No results	No results	Full match	0.4	166.136	167.143	18.019	4.13329e+07	10	0			7	16	6	DDA for preferred ion	[M+H]+1	277071	1.32744e+06	8.90732e+06	7.63758e+06	7.67727e+06	7.76656e+06	7.32449e+06	6.03468e+06	5.4214e+06	709799	244811	616265	350304	1.30833e+06	1.37747e+06	1.69748e+06	2.34775e+06	590597	7.17396e+06	8.33106e+06	3.5818e+07	2.556e+07	2.21971e+07	2.95868e+07	4.13329e+07	143790	2.06117e+07	1.2429e+06
A	FALSE	1-[2-(3-Hydroxy-1-propen-2-yl)-2,3-dihydro-1-benzofuran-5-yl]ethanone	C13 H14 O3	Full match	No results	No results	Full match	0.39	218.094	219.102	16.759	4.1064e+07	4	0			7	7	2	DDA for preferred ion	[M+H]+1	23418.6	66098.9	6.88513e+06	6.82152e+06	6.86981e+06	7.23379e+06	7.83389e+06	7.78994e+06	8.11581e+06	2.37584e+07	3.45756e+07	2.46404e+07	2.38077e+07	2.6528e+07	2.74592e+07	1.07998e+07	2.64611e+07	1.87495e+07	3.00328e+07	1.28754e+07	1.45606e+07	1.68934e+07	4.1064e+07	1.47964e+07	3.84943e+07	9.15034e+06	2.14353e+07	2.16312e+07
	FALSE	α-Aspartylphenylalanine	C13 H16 N2 O5	No match	Invalid mass	No results	No results	-8.88	280.103	281.111	17.637	4.09901e+07	0	1	88.3	9.4	6	16	14	DDA for preferred ion	[M+H]+1	35005	196918	5.31142e+06	5.40088e+06	3.70661e+06	4.2923e+06	4.89112e+06	3.27261e+06	3.94011e+06	300985	4.9365e+06	1.67132e+07	9.19819e+06	4.09901e+07	2.51245e+07	327423	2.40649e+07	3.41758e+06	8.72891e+06	6.34367e+06	1.96269e+07	1.86103e+07	6.43705e+06	4.66643e+06	1.67562e+07	8.17872e+06	1.66063e+07	1.08426e+07
A	FALSE		C8 H7 N O2 S2	Full match	No results	No results	No results	0.23	212.992	213.999	16.568	4.09884e+07	0	0			7	21	8	DDA for preferred ion	[M+H]+1	253324	6.15215e+06	5.77443e+06	5.35706e+06	5.01772e+06	4.94885e+06	3.87807e+06	3.37592e+06	3.56101e+06	3.57393e+07	166177	221880	525916	314039	297186	4.09884e+07	383266	109247	129473	282145	323675	406730	169654	139534	350551	325361	221556	481355
A	FALSE	NP-022010	C14 H23 N O5	Full match	Full match	No results	No results	-0.95	285.157	286.165	14.115	4.08602e+07	0	1	60.1	8	7	9	6	DDA for preferred ion	[M+H]+1	221033	1.37396e+06	1.10938e+07	1.0514e+07	1.07869e+07	9.45142e+06	9.94184e+06	1.013e+07	8.3065e+06	2.41386e+06	2.11277e+07	3.25006e+06	2.40232e+06	3.79948e+07	3.28379e+07	3.58613e+07	4.08602e+07	2.13493e+07	1.9078e+07	1.52569e+06	3.17382e+07	3.43613e+06	2.44939e+06	1.59236e+07	3.05753e+07	1.85274e+06	2.67132e+07	3.64651e+07
A	FALSE		C11 H19 N O2	Full match	No results	No results	No results	0.1	197.142	198.149	15.787	4.05939e+07	0	0			7	18	7	DDA for preferred ion	[M+H]+1	43958.6	103263	1.02367e+07	1.17304e+07	9.56834e+06	9.88613e+06	8.98068e+06	7.24827e+06	7.05434e+06	4.05939e+07	9.54533e+06	1.71406e+07	2.7405e+07	3.22529e+07	1.61853e+07	2.16243e+07	2.33725e+07	3.56264e+06	4.89328e+06	2.96839e+06	2.13506e+07	9.22127e+06	1.27389e+07	7.4956e+06	2.65408e+07	3.35653e+06	5.65646e+06	3.14626e+07
A	FALSE	Kikkanol A	C15 H26 O3	Full match	No results	No results	Full match	-0.02	254.188	255.195	18.627	4.05629e+07	11	0			7	7	7	DDA for preferred ion	[M+H]+1	77466.3	705480	7.53644e+06	7.55252e+06	8.28168e+06	8.6104e+06	8.92095e+06	8.65181e+06	7.75322e+06	4.05629e+07	1.53315e+07	2.79527e+07	2.86038e+07	2.57557e+07	2.17625e+07	2.3844e+07	2.33983e+07	6.29489e+06	7.06011e+06	1.56834e+07	1.57919e+07	2.11548e+07	1.83919e+07	9.38922e+06	2.38884e+07	9.31482e+06	1.75033e+07	2.36212e+07
	FALSE		C22 H46 P2 S3	Full match	No results	No results	No results	-4.45	468.222	469.229	18.154	4.03954e+07	0	0			7	13	7	No MS2	[M+H]+1	9339.71	22487.3	1.77211e+06	1.85347e+06	1.64535e+06	1.84692e+06	1.60963e+06	1.54992e+06	1.25982e+06	1.68685e+07	1.99373e+06	8.81062e+06	7.05907e+06	9.33574e+06	8.62252e+06	7.53289e+06	1.18031e+07	150592	1.73493e+06	1.55329e+06	1.21951e+07	8.38833e+06	1.34646e+06	1.7144e+07	4.03954e+07	1.74404e+06	3.88849e+06	9.59241e+06
A	FALSE	Ambrettolide	C16 H28 O2	Full match	No results	No results	Full match	0.41	252.209	253.216	20.858	4.03222e+07	12	0			7	14	5	DDA for preferred ion	[M+H]+1	466504	1.30518e+06	7.45187e+06	6.34562e+06	6.78241e+06	6.39307e+06	6.17506e+06	5.61489e+06	4.79098e+06	5.77965e+06	2.89203e+06	4.48804e+06	2.62481e+06	6.84444e+06	7.94726e+06	1.48367e+07	6.07513e+06	2.67137e+06	4.21568e+06	2.06379e+07	4.03222e+07	3.28561e+07	6.45748e+06	4.23108e+06	9.90788e+06	6.5154e+06	7.9822e+06	6.91965e+06
A	FALSE	9-Oxohexadecanoic acid	C16 H30 O3	Full match	No results	No results	Full match	0.3	270.22	271.227	21.456	4.03068e+07	5	0			7	16	8	DDA for preferred ion	[M+H]+1	621251	2.2621e+06	1.46041e+07	1.43256e+07	1.23185e+07	1.07686e+07	1.13107e+07	1.02768e+07	1.00736e+07	1.79742e+07	7.42365e+06	1.28291e+07	8.62858e+06	1.88329e+07	2.85932e+07	1.43133e+07	1.63714e+07	8.17516e+06	1.03076e+07	1.45686e+07	2.5353e+07	4.03068e+07	1.16702e+07	1.48523e+07	3.30023e+07	5.13829e+06	2.5905e+07	1.9476e+07
	FALSE	1-linoleyl-sn-glycerol 3-phosphate	C21 H39 O7 P	Full match	No results	No results	Not the top hit	-3.66	434.242	435.249	19.446	4.02556e+07	6	0			7	8	6	DDA for preferred ion	[M+H]+1	9502.68	27347.3	8.9411e+06	7.58977e+06	8.71866e+06	8.41621e+06	8.67987e+06	8.05858e+06	7.20944e+06	2.90724e+07	1.42863e+07	1.89019e+07	2.11546e+07	4.02556e+07	3.15053e+07	2.48186e+07	4.00521e+07	9.91008e+06	7.67521e+06	7.02048e+06	2.32714e+07	3.27886e+07	1.13511e+07	3.90587e+06	2.8019e+07	6.43366e+06	1.83616e+07	2.52822e+07
A	FALSE		C14 H25 N O7	Full match	No results	No results	No results	-0.5	319.163	342.152	16.244	4.01678e+07	0	0			7	6	6	DDA for preferred ion	[M+Na]+1	16978.6	59996.6	5.44829e+06	5.15262e+06	5.74243e+06	5.69182e+06	5.91548e+06	4.98497e+06	5.83953e+06	7.29756e+06	3.53865e+06	6.60276e+06	3.9381e+06	8.22174e+06	7.23691e+06	5.56758e+06	8.54109e+06	2.33452e+06	2.44604e+06	7.80928e+06	3.37987e+07	3.21558e+07	1.62335e+07	8.93665e+06	1.35832e+07	4.01678e+07	1.07242e+07	6.42882e+06
A	FALSE	(2Z)-2-Benzylidene-6-heptenal	C14 H16 O	Full match	No results	No results	Full match	-0.05	200.12	201.127	16.195	3.97178e+07	2	0			7	10	9	DDA for preferred ion	[M+H]+1	3.2178e+06	1.94909e+06	3.56783e+07	3.34927e+07	3.57849e+07	3.93958e+07	3.69237e+07	3.33999e+07	2.78492e+07	2.51416e+07	9.5963e+06	1.57942e+07	2.19223e+07	3.97178e+07	2.22512e+07	3.41911e+07	3.87171e+07	6.49444e+06	7.11744e+06	6.90248e+06	1.79747e+07	2.09773e+07	6.91051e+06	7.18919e+06	1.3803e+07	5.0487e+06	6.55024e+06	2.5127e+07
A	FALSE	Glycerol 5-hydroxydodecanoate	C15 H30 O5	Full match	No results	No results	Full match	-0.26	290.209	291.217	16.343	3.97174e+07	1	0			7	11	5	DDA for preferred ion	[M+H]+1	549843	2.30878e+06	4.42844e+06	4.85157e+06	4.27139e+06	4.25134e+06	4.25405e+06	3.91003e+06	3.4028e+06	1.06864e+07	620391	1.36813e+06	3.80407e+06	2.55033e+06	3.00147e+06	7.06653e+06	3.54e+06	1.78552e+06	3.8718e+06	5.89412e+06	3.21429e+07	3.97174e+07	5.1722e+06	2.7404e+06	7.99451e+06	4.61616e+06	4.91841e+06	3.59669e+06
	FALSE		C22 H24 N6 O4 P2 S5	Full match	No results	No results	No results	-1.05	657.993	659	18.627	3.94867e+07	0	0			7	15	15	DDA for preferred ion	[M+H]+1	11902.6	23041.3	3.39563e+06	2.53786e+06	3.02249e+06	3.32803e+06	3.74856e+06	3.6406e+06	2.62077e+06	6.7652e+06	1.684e+06	3.13107e+06	1.93658e+06	6.03846e+06	3.35031e+06	7.87361e+06	2.50184e+06	459872	2.5335e+06	5.28346e+06	6.60064e+06	3.94867e+07	1.07568e+06	86567.7	1.54355e+06	1.77168e+06	1.53118e+06	3.01882e+06
	FALSE	3-(4-Hydroxy-1,3-benzothiazol-6-yl)alanine	C10 H10 N2 O3 S	Full match	No results	No results	Full match	-1.4	238.041	239.048	13.726	3.90012e+07	1	0			7	14	13	DDA for preferred ion	[M+H]+1	206125	530005	8.61128e+06	1.06529e+07	1.04437e+07	1.21163e+07	8.37554e+06	1.01655e+07	8.43618e+06	364812	6.41601e+06	2.30381e+07	2.68409e+06	2.78345e+07	8.10079e+06	1.11063e+06	1.57667e+07	1.73236e+07	2.60988e+06	2.76934e+06	3.90012e+07	1.55315e+07	599201	1.1903e+06	4.37829e+06	5.02988e+06	4.19465e+06	8.92188e+06
A	FALSE	NP-012972	C14 H24 O3	Full match	Full match	No results	Partial match	0.13	240.173	241.18	17.526	3.88582e+07	1	1	77.8	73.6	7	21	18	DDA for preferred ion	[M+H]+1	139170	898578	1.43859e+07	1.08154e+07	1.27152e+07	1.7208e+07	1.39039e+07	9.94421e+06	9.92047e+06	3.08684e+07	1.11542e+07	1.45793e+07	3.36432e+07	3.88582e+07	2.60228e+07	2.84401e+07	2.98316e+07	5.2555e+06	7.83396e+06	1.17509e+07	3.12875e+07	3.50832e+07	1.49647e+07	1.14274e+07	3.07074e+07	7.13193e+06	1.86269e+07	3.03296e+07
A	FALSE	METIPRANOLOL	C17 H27 N O4	Full match	No results	Partial match	Full match	-0.16	309.194	310.201	21.198	3.87973e+07	2	0			7	15	6	No MS2	[M+H]+1	20241.7	242951	1.40264e+07	1.49763e+07	1.45863e+07	1.34116e+07	1.3728e+07	1.14813e+07	9.3883e+06	2.24699e+07	6.73186e+06	1.72943e+07	2.34141e+07	3.87973e+07	2.65569e+07	2.26611e+07	3.86019e+07	5.64548e+06	5.94221e+06	4.62292e+06	3.02917e+07	3.80147e+07	8.10865e+06	2.37534e+06	1.79357e+07	5.90422e+06	1.63658e+07	2.84558e+07
A	FALSE	Shogaol	C17 H24 O3	Full match	No results	No results	Full match	0.05	276.173	277.18	21.229	3.86351e+07	11	0			7	23	5	DDA for preferred ion	[M+H]+1	442112	924214	2.7126e+07	2.71653e+07	2.54932e+07	2.31362e+07	2.22802e+07	1.70109e+07	1.37263e+07	8.83122e+06	5.52492e+06	7.7685e+06	1.8268e+07	3.86351e+07	1.93368e+07	2.72464e+07	3.80181e+07	3.17343e+06	3.58869e+06	2.68804e+06	1.77938e+07	2.62825e+07	4.77062e+06	1.77089e+06	1.50041e+07	3.89671e+06	7.42574e+06	3.00073e+07
A	FALSE	RG5927903	C13 H22 O2	Full match	No results	No results	Full match	0.27	210.162	211.169	16.915	3.85889e+07	12	0			6	14	4	DDA for preferred ion	[M+H]+1	997515	4.19528e+06	1.06092e+07	1.0392e+07	9.95747e+06	9.12518e+06	8.08129e+06	8.3287e+06	7.39346e+06	1.12314e+07	3.74566e+06	1.49621e+07	1.50913e+07	1.38611e+07	8.40882e+06	9.81738e+06	1.00292e+07	3.24669e+06	3.40179e+06	9.19407e+06	3.85889e+07	3.80625e+07	4.54477e+06	3.61937e+06	1.37056e+07	2.26396e+06	6.56165e+06	1.43395e+07
	FALSE	NP-021084	C17 H26 O3	No match	Invalid mass	No results	No results	79018.3	300.17	301.177	20.073	3.85682e+07	0	3	82.9	9.1	7	9	7	DDA for preferred ion	[M+H]+1	19301.7	476555	7.04866e+06	7.13437e+06	6.65241e+06	7.65039e+06	6.9393e+06	6.6546e+06	5.65785e+06	1.96957e+07	6.67652e+06	1.51325e+07	3.17378e+07	1.62504e+07	1.83788e+07	9.74329e+06	2.07665e+07	1.02851e+07	4.70912e+06	2.27242e+07	2.80354e+07	3.85682e+07	7.01433e+06	7.63246e+06	1.14512e+07	1.25919e+07	9.43782e+06	1.8294e+07
	FALSE		C14 H26 S3	Full match	No results	No results	No match	-2.11	290.119	291.126	21.305	3.83525e+07	2	0			7	5	3	DDA for preferred ion	[M+H]+1	9138.12	44385	2.83265e+06	2.60758e+06	2.65906e+06	2.64509e+06	2.53997e+06	2.57983e+06	2.38899e+06	3.50529e+06	2.24278e+06	2.11361e+06	1.81393e+06	1.78773e+06	5.19756e+06	1.16748e+06	3.84182e+06	496219	4.03123e+06	250772	2.14978e+06	1.73983e+06	1.8488e+06	3.83525e+07	2.42275e+07	692766	3.68407e+06	2.40584e+06
A	FALSE	3-Hydroxy-19-norpregna-1,3,5(10)-trien-20-one	C20 H26 O2	Full match	No results	No results	Full match	0.27	298.193	299.201	20.2	3.82705e+07	9	0			7	5	5	DDA for preferred ion	[M+H]+1	2.96086e+06	6.68175e+06	4.36474e+06	4.41515e+06	4.36799e+06	4.69097e+06	4.95356e+06	4.64101e+06	4.315e+06	5.38263e+06	2.67755e+06	4.33707e+06	3.09817e+06	8.47249e+06	1.1255e+07	7.22168e+06	6.01916e+06	5.13723e+06	1.72766e+07	4.00912e+06	6.5598e+06	6.82235e+06	3.50417e+06	3.72891e+06	4.79638e+06	2.60927e+06	3.82705e+07	5.30511e+06
	FALSE		C6 H16 N O2 P	Full match	No results	No results	No results	-1.77	165.092	166.099	14.823	3.82665e+07	0	0			7	17	11	DDA for preferred ion	[M+H]+1	29177.5	98318.7	8.71681e+06	9.92629e+06	1.12247e+07	1.1047e+07	8.95127e+06	8.35197e+06	6.81686e+06	9.71985e+06	4.52417e+06	2.62095e+07	9.32292e+06	2.95364e+06	2.72577e+07	3.23279e+07	3.73646e+07	1.0297e+07	9.65124e+06	1.41791e+07	8.03057e+06	1.32381e+07	7.1932e+06	1.96651e+07	3.82665e+07	1.33816e+07	1.78196e+07	1.73644e+07
A	FALSE	3748	C13 H24 O3	Full match	No results	No results	Full match	0.33	228.173	229.18	18.151	3.82459e+07	4	0			7	18	6	DDA for preferred ion	[M+H]+1	564036	3.09407e+06	2.14488e+07	2.03716e+07	2.11469e+07	2.14092e+07	1.86878e+07	1.53858e+07	1.26307e+07	1.90327e+07	6.21121e+06	1.04952e+07	1.20448e+07	2.84979e+07	2.43382e+07	2.53431e+07	3.81264e+07	6.41342e+06	7.40587e+06	1.01694e+07	3.2015e+07	3.82459e+07	7.98784e+06	1.07592e+07	2.01549e+07	3.65342e+06	1.56326e+07	2.72772e+07
	FALSE		C17 H41 N7 O4 P2 S	Full match	No results	No results	No results	1.33	501.242	502.25	7.913	3.82269e+07	0	0			7	20	20	DDA for preferred ion	[M+H]+1	5251.15	25811.3	7.19737e+06	9.71533e+06	7.23958e+06	1.21849e+07	9.05626e+06	7.52686e+06	8.97316e+06	7.30533e+06	1.64664e+06	307379	3.26313e+06	8.91563e+06	1.38526e+07	1.30462e+07	1.84696e+07	6.85804e+06	4.1196e+06	54844.6	9.38472e+06	8.61353e+06	3.69719e+06	2.30904e+07	3.82269e+07	6.21255e+06	4.61105e+06	7.22879e+06
A	FALSE	Nonanophenone	C15 H22 O	Full match	No results	No results	Full match	0.35	218.167	219.174	16.813	3.78952e+07	49	0			7	13	13	DDA for preferred ion	[M+H]+1	673658	4.82697e+06	9.25039e+06	9.40232e+06	6.26929e+06	8.3278e+06	7.7862e+06	8.79473e+06	7.77815e+06	2.17565e+06	1.68457e+06	3.05425e+06	5.30103e+06	9.30201e+06	7.0539e+06	3.74596e+06	6.93433e+06	2.56058e+06	1.17153e+07	1.77657e+07	2.63879e+07	3.78952e+07	7.88544e+06	6.322e+06	1.84483e+07	3.91031e+06	1.33516e+07	3.77205e+06
A	FALSE		C14 H29 N O2	Full match	No results	No results	No results	0.42	243.22	244.227	19.591	3.77661e+07	0	0			7	6	4	DDA for preferred ion	[M+H]+1	1.92125e+06	6.11486e+06	6.64406e+06	6.51016e+06	6.53034e+06	6.72329e+06	6.91889e+06	6.20912e+06	5.82489e+06	3.76024e+06	2.54556e+06	2.67499e+06	177910	6.82231e+06	5.44779e+06	6.83866e+06	4.84453e+06	2.96252e+06	2.62383e+06	2.47198e+07	3.02134e+07	3.77661e+07	1.06174e+07	6.74717e+06	1.56585e+07	1.49671e+07	4.68618e+06	3.95247e+06
A	FALSE		C24 H32 O16	Full match	No results	No results	No results	0.22	576.169	577.176	17.67	3.76172e+07	0	0			7	9	6	DDA for preferred ion	[M+H]+1	5.2806e+06	353164	1.92638e+07	1.84597e+07	1.86862e+07	2.19546e+07	2.16712e+07	2.37053e+07	2.09041e+07	2.43601e+07	3.32173e+07	2.55476e+07	2.02619e+07	3.75817e+07	2.30297e+07	2.07856e+07	2.63689e+07	5.1336e+06	1.39106e+07	1.03156e+06	2.8146e+06	3.76172e+07	2.42491e+07	1.07018e+06	3.18319e+07	5.56059e+06	1.54961e+07	2.13282e+07
A	FALSE	ecgonone methyl ester	C10 H15 N O3	Full match	No results	No results	Full match	-0.32	197.105	198.112	14.439	3.75253e+07	28	0			7	18	7	DDA for preferred ion	[M+H]+1	30828	127424	9.88457e+06	8.97806e+06	8.20553e+06	8.86667e+06	8.0031e+06	7.00028e+06	5.51155e+06	1.82706e+06	3.52091e+06	1.95743e+06	2.8298e+06	6.0796e+06	1.89032e+07	1.05268e+07	3.75253e+07	2.83601e+06	3.31295e+06	326969	1.24247e+06	555544	404325	3.96968e+06	5.32859e+06	216113	4.75478e+06	6.33517e+06
A	FALSE	Tussilagine	C10 H17 N O3	Full match	No results	No results	Full match	-0.53	199.121	200.128	14.451	3.73897e+07	10	0			7	16	11	DDA for preferred ion	[M+H]+1	26629.7	127832	9.32188e+06	9.10304e+06	8.91362e+06	9.22348e+06	9.81821e+06	7.52168e+06	5.91402e+06	2.91478e+06	1.025e+07	4.30113e+06	2.64053e+07	3.73897e+07	2.15749e+07	1.13861e+07	3.38524e+07	6.6755e+06	8.78448e+06	1.05928e+07	9.06857e+06	2.98797e+07	1.33485e+07	1.85866e+07	2.67315e+07	7.99914e+06	1.67518e+07	2.78264e+07
A	FALSE	2S-Amino-tridecanoic acid	C13 H27 N O2	Full match	No results	No results	Full match	0.28	229.204	230.212	16.334	3.72192e+07	1	0			7	13	7	DDA for preferred ion	[M+H]+1	394373	3.08116e+06	1.74107e+07	1.68746e+07	1.73927e+07	1.72145e+07	1.69805e+07	1.48573e+07	1.1802e+07	2.38744e+07	6.11513e+06	7.38031e+06	6.25138e+06	1.98603e+07	1.7704e+07	2.0192e+07	2.42857e+07	4.62443e+06	5.26665e+06	1.32362e+07	3.72192e+07	3.25028e+07	3.79865e+06	2.33494e+06	1.40431e+07	4.40973e+06	7.89267e+06	2.04324e+07
A	FALSE	1-[5-(4-Hydroxy-2-butanyl)-2-methyltetrahydro-2-furanyl]-4-methyl-2-pentanone	C15 H28 O3	Full match	No results	No results	Full match	0.09	256.204	257.211	19.043	3.72113e+07	1	0			7	20	7	DDA for preferred ion	[M+H]+1	27680.9	418403	3.2303e+06	3.25689e+06	3.05989e+06	2.89775e+06	2.85642e+06	2.30964e+06	1.7005e+06	1.39238e+06	385529	903527	352799	4.12268e+06	2.13928e+06	3.33188e+06	3.88981e+06	592716	1.59882e+06	5.25999e+06	1.5535e+07	3.72113e+07	3.10456e+06	3.73522e+06	7.98087e+06	913862	6.10883e+06	3.29192e+06
A	FALSE	Ethinylestradiol	C20 H24 O2	Full match	No results	No results	Full match	-0.32	296.178	297.185	16.364	3.71901e+07	8	0			7	9	9	No MS2	[M+H]+1	174923	520325	855728	791568	792784	904603	928651	895217	709969	328958	189068	143154	166675	447441	3.35663e+06	1.01722e+06	408414	404725	1.26798e+06	163679	482038	185685	313919	188017	402274	185579	3.71901e+07	409297
	FALSE		C24 H44 N10 O3 P2 S	Full match	No results	No results	No results	4.04	614.282	615.289	7.926	3.71824e+07	0	0			7	14	14	DDA for preferred ion	[M+H]+1	5279.98	26296	7.05205e+06	9.78903e+06	1.04859e+07	8.16129e+06	7.88804e+06	9.56235e+06	9.47929e+06	1.91233e+07	5.26878e+06	6.15914e+06	2.62993e+07	8.09919e+06	1.36443e+07	7.65764e+06	819980	4.35832e+06	1.2314e+06	99091.5	1.5175e+07	1.54245e+07	1.67017e+07	1.78334e+07	2.85583e+07	3.71824e+07	1.76883e+07	7.59364e+06
A	FALSE	Kahweol	C20 H26 O3	Full match	Full match	No results	Partial match	-0.32	314.188	315.195	16.363	3.68857e+07	17	8	91.9	62.8	7	11	7	DDA for preferred ion	[M+H]+1	547943	1.39894e+06	1.44852e+06	1.20896e+06	1.23493e+06	1.21888e+06	1.08775e+06	1.17816e+06	1.03789e+06	430998	190192	186083	174107	661500	3.46007e+06	1.50353e+06	459611	382458	2.18841e+06	159154	342551	428403	258060	535073	607327	341189	3.68857e+07	484885
A	FALSE	homodihydrocapsaicin-I	C19 H31 N O3	Full match	No results	No results	Full match	-0.17	321.23	322.238	18.017	3.68365e+07	1	0			7	6	6	DDA for preferred ion	[M+H]+1	10405	26570.5	7.5596e+06	6.75363e+06	6.66289e+06	7.18418e+06	7.51891e+06	7.42261e+06	6.65181e+06	3.55417e+07	1.90072e+07	1.86552e+07	2.16198e+07	3.68365e+07	2.87732e+07	3.255e+07	3.4687e+07	1.04399e+07	1.21496e+07	1.44104e+07	1.92878e+07	2.32595e+07	1.6922e+07	7.90026e+06	2.29189e+07	7.39527e+06	1.69481e+07	2.88167e+07
A	FALSE		C18 H31 N O5	Full match	No results	No results	No results	-0.22	341.22	342.227	20.625	3.67237e+07	0	0			7	17	10	DDA for preferred ion	[M+H]+1	6297.74	29773.8	4.60683e+06	4.3421e+06	5.04855e+06	4.52447e+06	4.7428e+06	3.82255e+06	2.92976e+06	9.93957e+06	1.64743e+06	4.85418e+06	2.72351e+06	1.47077e+07	1.63945e+07	1.62947e+07	3.67237e+07	3.03872e+06	1.42452e+06	230029	5.82405e+06	6.39329e+06	280149	483885	2.69276e+06	701329	6.14389e+06	1.20638e+07
A	FALSE	CU8460000	C10 H12 O4	Full match	No results	Partial match	Full match	0.61	196.074	197.081	20.488	3.66733e+07	32	0			7	9	9	DDA for preferred ion	[M+H]+1	10050.7	108827	7.64685e+06	7.87335e+06	8.05405e+06	8.42645e+06	9.44922e+06	8.39851e+06	7.25303e+06	1.95152e+07	6.2833e+06	1.05709e+07	4.82636e+06	1.85836e+07	2.62963e+07	2.03119e+07	3.66733e+07	7.323e+06	5.07694e+06	2.38597e+06	1.40086e+07	3.07909e+07	3.75788e+06	1.85514e+06	8.54097e+06	6.38272e+06	1.37633e+07	1.85752e+07
A	FALSE	11343172	C11 H21 N O3	Full match	No results	No results	Full match	-0.78	215.152	216.159	13.615	3.66439e+07	2	0			7	23	5	DDA for preferred ion	[M+H]+1	53491.7	271799	1.06846e+07	9.7772e+06	9.47487e+06	8.96515e+06	7.45722e+06	6.90518e+06	5.06376e+06	1.50202e+07	5.13526e+06	4.67128e+06	1.05446e+07	3.45074e+07	1.46808e+07	3.43178e+07	3.66439e+07	5.22292e+06	5.38203e+06	2.97459e+06	2.01159e+07	1.14563e+07	6.33512e+06	7.85332e+06	1.51689e+07	2.88402e+06	1.21699e+07	2.27647e+07
	FALSE		C22 H32 N7 O9 P	Full match	No results	No results	No results	4.64	569.203	570.21	15.898	3.65924e+07	0	0			7	9	9	DDA for preferred ion	[M+H]+1	22841.6	42295.1	3.52911e+07	3.08847e+07	3.12684e+07	3.25981e+07	3.42321e+07	3.65924e+07	2.81675e+07	433007	339492	395662	282377	625163	895362	2.86207e+06	1.56585e+06	600647	371686	723733	1.43271e+06	1.71567e+06	781797	436361	1.21948e+06	406474	1.21061e+06	627164
A	FALSE	hydroprene	C17 H30 O2	Full match	No results	No results	Full match	0.11	266.225	267.232	19.036	3.65478e+07	3	0			7	12	6	DDA for preferred ion	[M+H]+1	139491	513818	9.72509e+06	9.26119e+06	9.73825e+06	9.60321e+06	9.61169e+06	8.31868e+06	6.9625e+06	1.91114e+07	9.80872e+06	1.72915e+07	2.73253e+07	3.41165e+07	2.23988e+07	3.65478e+07	2.48867e+07	3.82691e+06	7.48481e+06	7.23843e+06	2.15163e+07	2.17512e+07	1.28508e+07	8.42852e+06	2.89106e+07	5.88833e+06	2.02252e+07	2.52975e+07
A	FALSE	3-Oxotetradecanoic acid	C14 H26 O3	Full match	No results	No results	Full match	0.34	242.188	243.196	19.094	3.63595e+07	3	0			7	15	8	DDA for preferred ion	[M+H]+1	589480	1.99816e+06	1.95761e+07	1.97079e+07	2.12725e+07	2.03378e+07	2.04025e+07	1.64187e+07	1.36287e+07	1.83562e+07	6.25512e+06	1.22957e+07	1.14874e+07	2.58386e+07	2.4181e+07	2.40409e+07	2.74812e+07	6.47909e+06	7.49215e+06	1.21435e+07	3.48231e+07	3.63595e+07	7.77508e+06	1.1599e+07	1.97501e+07	4.38252e+06	1.5807e+07	2.18798e+07
A	FALSE	6-Pentyl-2H-pyran-2-one	C10 H14 O2	Full match	Full match	No results	Partial match	0.3	166.099	167.107	15.909	3.63187e+07	47	1	63.1	65.9	7	19	14	DDA for preferred ion	[M+H]+1	1.05439e+06	6.04706e+06	1.17018e+07	1.29936e+07	1.27525e+07	1.47452e+07	1.07944e+07	8.01982e+06	1.00495e+07	1.69252e+07	6.99628e+06	9.13416e+06	3.2789e+07	3.63187e+07	1.47945e+07	1.44656e+07	1.40099e+07	3.722e+06	1.96474e+06	3.13615e+06	1.51796e+07	7.66543e+06	2.49475e+06	7.99415e+06	1.49829e+07	2.73508e+07	5.93776e+06	1.94525e+07
A	FALSE	MFCD00045907	C16 H30 O2	Full match	No results	Partial match	Full match	0.17	254.225	255.232	20.846	3.61985e+07	16	0			7	11	5	DDA for preferred ion	[M+H]+1	393980	2.30669e+06	3.61985e+07	3.45355e+07	3.49298e+07	3.24205e+07	3.41142e+07	2.93499e+07	2.56713e+07	1.01008e+07	3.25379e+06	6.0498e+06	4.44836e+06	1.0245e+07	1.32874e+07	7.86378e+06	1.09601e+07	3.26734e+06	4.26077e+06	7.97108e+06	1.3877e+07	2.63031e+07	5.36362e+06	4.47258e+06	1.49268e+07	6.62396e+06	1.12314e+07	8.60921e+06
A	FALSE	Ethyl 1,2,5,6-tetrahydro-1-methyl-3-pyridinecarboxylate	C9 H15 N O2	Full match	No results	No results	Full match	0.07	169.11	170.118	17.322	3.6021e+07	4	0			7	10	8	DDA for preferred ion	[M+H]+1	13566.1	36570.4	8.33938e+06	7.34767e+06	8.25414e+06	7.86115e+06	8.07617e+06	7.75954e+06	6.14632e+06	2.11629e+07	1.20173e+07	1.43194e+07	1.33179e+07	2.72874e+07	2.42606e+07	2.86635e+07	3.6021e+07	1.16281e+07	1.14936e+07	9.83415e+06	1.89769e+07	2.77215e+07	1.194e+07	1.07839e+07	7.37583e+06	3.90728e+06	1.58561e+07	2.32015e+07
A	FALSE		C16 H27 N5 O4	Full match	No results	No results	No results	0.52	353.206	354.214	7.823	3.60071e+07	0	0			7	12	8	DDA for preferred ion	[M+H]+1	5331.54	24711.1	1.14449e+07	1.06068e+07	8.71984e+06	1.03726e+07	9.48371e+06	8.43822e+06	8.79748e+06	3.60071e+07	1.54281e+07	3.55542e+07	1.77134e+07	1.13335e+07	1.15183e+07	1.93463e+06	390117	3.99116e+06	2.3351e+06	294638	3.31592e+06	2.14111e+07	89593.9	7.55479e+06	1.06191e+07	2.00618e+07	1.58695e+06	1.34697e+07
A	FALSE	(8aR,12S,12aR)-12-Hydroxy-4-methyl-4,5,6,7,8,8a,12,12a-octahydro-2H-3-benzoxecine-2,9(1H)-dione	C14 H20 O4	Full match	Full match	No results	Partial match	-0.9	252.136	253.143	14.567	3.59517e+07	3	2	72.6	51.6	7	13	11	DDA for preferred ion	[M+H]+1	476513	1.23882e+06	1.16705e+07	1.05267e+07	8.64664e+06	1.10262e+07	1.09276e+07	9.82646e+06	8.24144e+06	2.49842e+07	8.31762e+06	8.4174e+06	3.29913e+07	3.59517e+07	2.00876e+07	2.63245e+07	3.27516e+07	5.56454e+06	6.36954e+06	7.93778e+06	2.68842e+07	3.00212e+07	1.03903e+07	7.9337e+06	1.98068e+07	6.2944e+06	1.75061e+07	2.70338e+07
A	FALSE	NP-021797	C12 H22 O3	Full match	Full match	No results	Partial match	0.28	214.157	215.164	18.169	3.58155e+07	2	1	66.5	47.4	7	24	12	DDA for preferred ion	[M+H]+1	374310	5.74156e+06	5.3556e+06	4.5263e+06	4.6871e+06	5.22562e+06	4.3911e+06	2.89506e+06	2.77489e+06	2.71258e+06	458237	2.13111e+06	1.90833e+06	9.16879e+06	5.49685e+06	4.72951e+06	4.45392e+06	762328	664628	954174	7.52444e+06	5.11634e+06	617376	1.2237e+06	3.58155e+07	769179	5.07637e+06	4.61387e+06
A	FALSE	1-(3-ethyl-2,4-dihydroxy-6-methoxyphenyl)butan-1-one	C13 H18 O4	Full match	Full match	Partial match	Partial match	0.35	238.121	239.128	19.792	3.5735e+07	3	1	69.2	47.9	7	8	5	DDA for preferred ion	[M+H]+1	111131	800899	1.35092e+07	1.3283e+07	1.34606e+07	1.50236e+07	1.51585e+07	1.62384e+07	1.46873e+07	1.2716e+07	8.54414e+06	1.46696e+07	1.25455e+07	3.45255e+07	2.36286e+07	2.22067e+07	3.5735e+07	8.55828e+06	6.99288e+06	8.54428e+06	2.46876e+07	2.05253e+07	1.07125e+07	9.43509e+06	1.54887e+07	5.51566e+06	1.65635e+07	1.25513e+07
A	FALSE	Decanamide	C10 H21 N O	Full match	Full match	No results	Partial match	0.04	171.162	172.17	17.421	3.571e+07	1	1	93.6	68.9	7	13	3	DDA for preferred ion	[M+H]+1	668678	5.02217e+06	9.93134e+06	9.26426e+06	9.50802e+06	9.27242e+06	8.47238e+06	7.65791e+06	6.64285e+06	3.571e+07	5.59169e+06	1.47565e+07	1.98945e+07	1.07627e+07	5.26329e+06	1.30317e+07	3.31008e+06	1.74558e+06	2.70332e+06	2.72454e+07	3.32245e+07	2.70499e+07	4.91469e+06	1.95871e+06	5.97212e+06	1.01158e+07	1.08553e+07	1.37748e+07
A	FALSE	1,2,3,4-Tetramethyl-1,3-cyclopentadiene	C9 H14	Full match	Full match	No results	Partial match	-0.04	122.11	123.117	16.241	3.56977e+07	2	1	88.1	73	7	10	9	DDA for preferred ion	[M+H]+1	485816	2.39118e+06	8.30189e+06	8.09022e+06	9.60189e+06	8.09896e+06	9.05972e+06	8.373e+06	6.96952e+06	1.63656e+07	7.2405e+06	6.84678e+06	3.84756e+06	1.83868e+07	1.67585e+07	2.43792e+07	2.2859e+07	5.23906e+06	6.42578e+06	2.21754e+06	3.56977e+07	2.65013e+07	2.14454e+07	1.19871e+07	2.1424e+07	1.58506e+07	1.98639e+07	1.75654e+07
A	FALSE	trans-p-Coumaraldehyde	C9 H8 O2	Full match	No results	Partial match	Full match	0.71	148.053	149.06	20.073	3.56401e+07	15	0			7	25	5	DDA for preferred ion	[M+H]+1	2.42461e+06	2.55585e+06	9.06742e+06	9.42283e+06	8.46806e+06	7.99715e+06	7.28765e+06	5.20148e+06	4.59721e+06	2.27758e+07	7.39376e+06	1.21852e+07	1.03016e+07	2.9063e+07	1.92404e+07	2.34503e+07	3.56401e+07	8.87923e+06	7.46784e+06	4.74886e+06	1.59992e+07	2.73417e+07	6.88155e+06	5.54e+06	1.16883e+07	3.64378e+06	1.21489e+07	3.3384e+07
A	FALSE	Methyl 3,5-di-tert-butyl-4-hydroxybenzoate	C16 H24 O3	Full match	Full match	No results	Full match	0.05	264.173	265.18	18.134	3.55504e+07	4	2	82.8	9.1	7	9	7	DDA for preferred ion	[M+H]+1	621233	1.48055e+06	1.25418e+07	1.24446e+07	1.2097e+07	1.30912e+07	1.29084e+07	1.1529e+07	9.90304e+06	1.51891e+07	6.8879e+06	9.1966e+06	7.68966e+06	2.10944e+07	1.79363e+07	2.09592e+07	2.52791e+07	7.31093e+06	9.16134e+06	3.55504e+07	3.3733e+07	3.53341e+07	1.0419e+07	5.82662e+06	1.80209e+07	4.69884e+06	1.46273e+07	1.66142e+07
A	FALSE		C12 H24 N2 O S2	Full match	No results	No match	No match	0.9	276.133	277.141	20.636	3.5498e+07	2	0			7	24	8	DDA for preferred ion	[M+H]+1	4966.28	27417.4	881513	790248	791212	715579	726715	491823	442749	2.26114e+07	25603.8	57942.2	101586	55593.2	43658.8	3.5498e+07	51594.8	16902.8	19092.7	42200.2	76566.5	94861.2	73394.2	29318.6	129632	108884	67454	129785
	FALSE	Trenbolone	C18 H22 O2	No match	Invalid mass	No results	No results	-15.6	270.158	271.165	14.488	3.54359e+07	0	5	79.1	9	7	6	5	DDA for preferred ion	[M+H]+1	40696.7	107377	5.78461e+06	5.95433e+06	6.42518e+06	6.04215e+06	6.21773e+06	5.87815e+06	5.34917e+06	1.49847e+07	1.41078e+07	2.07909e+07	2.00784e+07	3.12728e+07	1.95762e+07	1.94206e+07	3.54359e+07	8.28788e+06	1.39737e+07	2.00226e+07	3.66611e+06	1.44393e+07	1.24224e+07	1.28162e+07	2.13802e+07	6.4195e+06	9.75158e+06	2.0826e+07
A	FALSE		C17 H16 N4 O S2	Full match	No results	No results	No results	-0.78	356.076	357.084	14.952	3.53959e+07	0	0			7	12	9	DDA for preferred ion	[M+H]+1	17986.6	51792.1	4.31205e+06	4.50704e+06	5.10132e+06	4.42396e+06	4.59289e+06	4.5417e+06	5.93919e+06	706888	6.45029e+06	1.42284e+07	2.13253e+07	2.28629e+07	3.53959e+07	635360	1.82578e+07	8.461e+06	9.85166e+06	5.0162e+06	2.1353e+07	9.11633e+06	1.47953e+07	5.92362e+06	1.47387e+07	6.85526e+06	1.86241e+07	1.17801e+07
A	FALSE	(8Z,11Z,14Z)-heptadecatrienoic acid	C17 H28 O2	Full match	No results	No results	Full match	0.3	264.209	265.216	20.825	3.53436e+07	9	0			7	6	6	DDA for preferred ion	[M+H]+1	331724	1.32391e+06	1.03665e+07	9.709e+06	1.00867e+07	1.03901e+07	1.12803e+07	9.9388e+06	9.22956e+06	1.70954e+07	7.51587e+06	1.22726e+07	2.07064e+07	3.53436e+07	1.94149e+07	1.49448e+07	1.69687e+07	3.78309e+06	5.36451e+06	2.52317e+06	1.41499e+07	1.31445e+07	1.16815e+07	3.52822e+06	2.28057e+07	3.96132e+06	9.1399e+06	1.70178e+07
A	FALSE	Gabapentin	C9 H17 N O2	Full match	No results	No results	Full match	-0.66	171.126	172.133	10.024	3.53379e+07	1	0			5	28	3	DDA for preferred ion	[M+H]+1	6389.12	400391	7370.73	9.20105e+06	7093.14	7.65579e+06	6.31267e+06	5.49356e+06	4.38398e+06	1.2852e+06	475309	1.32029e+06	1.41836e+06	3.53379e+07	1.00784e+07	1.81955e+07	2.69421e+07	2.62298e+06	2.4506e+06	811883	1.29596e+06	1.237e+06	3.51228e+06	5.57302e+06	1.27666e+07	1.17002e+06	1.58596e+06	1.48754e+07
A	FALSE		C13 H26 N2 O2	Full match	No results	No results	No results	-0.33	242.199	243.207	14.775	3.53288e+07	0	0			7	11	6	DDA for preferred ion	[M+H]+1	893975	3.48156e+06	1.69607e+07	1.6805e+07	1.69421e+07	1.67972e+07	1.65062e+07	1.5045e+07	1.22302e+07	2.0489e+07	7.26733e+06	1.30371e+07	1.39949e+07	3.36082e+07	1.37169e+07	2.41708e+07	1.61954e+07	9.83733e+06	8.32906e+06	1.66471e+07	3.17659e+07	2.85344e+07	1.15627e+07	1.14142e+07	3.53288e+07	9.78232e+06	1.13808e+07	1.71713e+07
	FALSE	5-[(1E)-3-hydroxy-3-methylbut-1-en-1-yl]-2-methylcyclohex-5-ene-1,2,4-triol	C12 H20 O4	No match	Invalid mass	No results	No results	96336.5	250.114	251.121	19.105	3.5322e+07	0	6	79.2	9	7	10	7	DDA for preferred ion	[M+H]+1	720054	6.37786e+06	3.51547e+07	3.00646e+07	3.5322e+07	3.36076e+07	3.44797e+07	2.94969e+07	2.68526e+07	1.09663e+07	3.51582e+06	8.30313e+06	1.60599e+06	2.15414e+07	8.71183e+06	3.65501e+06	9.20145e+06	1.36671e+06	3.2933e+06	4.38995e+06	1.53326e+07	1.46994e+07	1.0044e+07	2.06083e+06	2.01878e+07	7.48461e+06	8.53776e+06	9.31411e+06
A	FALSE		C48 H80 O8	Full match	No results	No results	No results	0.56	784.586	785.593	19.871	3.52599e+07	0	0			7	10	3	DDA for preferred ion	[M+H]+1	1.50938e+06	205383	2.53864e+06	2.69109e+06	2.6479e+06	2.65908e+06	2.88053e+06	2.98583e+06	3.35008e+06	999470	2.17859e+06	978811	552750	3.07843e+06	1.67639e+06	3.52599e+07	2.56436e+06	206235	9.0962e+06	2.39181e+06	9.578e+06	142289	1.18192e+06	99439.3	7.52743e+06	193308	434889	1.42116e+06
	FALSE	NP-011548	C18 H34 O3	No match	Invalid mass	No match	No match	-60387.5	280.24	281.247	21.57	3.52344e+07	15	1	75.9	72.2	7	26	25	DDA for preferred ion	[M+H]+1	626725	6.54735e+06	3.52344e+07	1.75271e+07	2.04827e+07	1.91165e+07	2.60113e+07	2.50295e+07	2.09385e+07	2.23236e+07	9.97345e+06	3.69718e+06	9.18354e+06	1.16973e+07	2.20708e+07	7.88472e+06	8.66597e+06	7.84114e+06	6.16879e+06	1.89699e+07	2.80635e+07	2.92848e+07	1.29957e+07	6.59868e+06	1.15823e+07	1.66154e+07	1.63408e+07	9.76582e+06
A	FALSE	Hydrocortisone butyrate (JP15/USP)	C25 H36 O6	Full match	No results	No results	Full match	0.73	432.252	433.259	20.073	3.51205e+07	3	0			7	7	5	No MS2	[M+H]+1	35620.3	534352	724278	688863	701850	612671	701379	671458	600321	73663.1	59028.2	54506.4	162822	193896	402849	108237	105202	136374	3.51205e+07	645998	2.97029e+06	248812	147802	104712	250083	66270.7	83727.7	110300
A	FALSE	2-Oxo-6-pentyltetrahydro-2H-pyran-3-carboxylic acid	C11 H18 O4	Full match	No results	No results	Full match	-0.24	214.12	215.128	15.02	3.51062e+07	3	0			7	24	23	DDA for preferred ion	[M+H]+1	324696	2.98046e+06	5.45988e+06	7.16711e+06	6.85989e+06	9.48487e+06	8.26673e+06	5.76665e+06	4.88449e+06	3.51062e+07	2.72331e+06	2.02161e+06	1.46474e+07	2.74028e+07	8.05949e+06	8.99985e+06	2.46385e+07	1.93812e+06	2.42395e+06	1.01317e+06	2.5983e+07	1.02394e+07	1.38505e+07	440180	1.93526e+07	3.34583e+06	4.5166e+06	9.35429e+06
A	FALSE	Furfuryl caprylate	C13 H20 O3	Full match	No results	No results	Full match	0.08	224.141	225.149	16.755	3.49607e+07	14	0			7	27	17	DDA for preferred ion	[M+H]+1	758768	2.30905e+06	1.41165e+07	1.09833e+07	1.38904e+07	7.98327e+06	8.25172e+06	9.69789e+06	7.4106e+06	2.53823e+07	5.90296e+06	1.44381e+07	2.01854e+07	3.06568e+07	1.87824e+07	3.49607e+07	1.4169e+07	2.01818e+06	5.52093e+06	1.02461e+07	2.00341e+07	1.08241e+07	8.64059e+06	8.44067e+06	3.04743e+07	6.95564e+06	1.71788e+07	3.2602e+07
	FALSE	6,7,8-Triphenyl-2,3-dihydro[1,2,4]triazolo[4,3-b]pyridazin-3-one	C23 H16 N4 O	No match	Invalid mass	No results	No results	-10.77	364.128	365.136	21.559	3.49546e+07	0	1	98.1	9.9	7	24	24	DDA for preferred ion	[M+H]+1	7.74861e+06	5.91224e+06	3.98819e+06	3.40942e+06	1.83395e+06	2.55944e+06	2.96452e+06	3.69915e+06	3.33595e+06	8.62446e+06	1.45388e+07	1.17334e+07	3.49546e+07	1.38791e+07	1.71541e+07	1.01222e+07	1.94249e+07	1.84911e+07	1.57317e+07	1.22737e+07	2.72478e+07	2.36555e+07	1.73857e+07	1.69306e+07	1.86898e+07	2.07874e+07	5.39383e+06	1.371e+07
A	FALSE		C15 H23 O4 P	Full match	No results	No results	No results	0.26	298.133	299.141	20.25	3.49377e+07	0	0			7	6	6	DDA for preferred ion	[M+H]+1	6349.86	19439.3	7.61032e+06	7.17937e+06	7.82732e+06	8.09541e+06	8.62894e+06	7.96311e+06	7.51373e+06	3.49377e+07	1.65101e+07	2.91572e+07	1.79047e+07	3.41391e+07	2.64684e+07	2.63157e+07	2.82465e+07	1.07056e+07	1.24512e+07	1.30143e+07	2.25428e+07	2.27404e+07	1.35969e+07	4.38902e+06	2.67364e+07	5.34834e+06	1.76861e+07	2.6155e+07
	FALSE	CHM-122	C27 H27 N O	No match	Invalid mass	No results	No results	-20.27	381.202	382.209	7.451	3.49344e+07	0	4	82.9	9.1	5	23	19	DDA for preferred ion	[M+H]+1	96475.1	158581	1.38996e+06	1.99856e+06	2.46553e+06	4.84706e+06	3.56143e+06	2.51961e+06	2.64259e+06	1.06448e+06	388800	643889	3.49344e+07	2.05694e+06	201914	1.63764e+07	1.93452e+07	155054	2.6013e+06	413320	2.50185e+06	1.35623e+06	454602	114302	1.64208e+06	1.38447e+07	159858	818072
A	FALSE	2-Methyl-1,2,3,4-tetrahydro-4,6,7-isoquinolinetriol	C10 H13 N O3	Full match	No results	No results	Full match	0.02	195.09	196.097	14.829	3.48984e+07	12	0			7	18	12	DDA for preferred ion	[M+H]+1	23346	78668.5	9.57968e+06	6.32635e+06	8.68182e+06	7.66385e+06	7.20813e+06	6.30484e+06	6.10455e+06	2.7907e+06	1.35638e+07	3.05513e+06	5.21389e+06	2.67374e+07	2.38987e+07	2.65215e+07	3.48984e+07	8.10174e+06	7.90618e+06	1.55654e+06	4.20573e+06	4.07154e+06	8.3782e+06	1.52925e+07	6.38606e+06	1.16001e+07	1.44332e+07	2.75731e+07
A	FALSE		C11 H19 N O2	Full match	No results	No results	No results	-0.68	197.141	198.149	13.996	3.4857e+07	0	0			7	23	13	DDA for preferred ion	[M+H]+1	54173.1	151723	5.227e+06	4.75464e+06	3.9973e+06	4.43558e+06	4.10225e+06	3.84653e+06	2.25127e+06	5.13362e+06	5.42961e+06	835954	3.71898e+06	7.06877e+06	9.1483e+06	1.47379e+07	1.6409e+07	4.45008e+06	3.2657e+06	3.4857e+07	3.62712e+06	6.93252e+06	4.87105e+06	6.0288e+06	1.28137e+07	303672	8.7604e+06	1.23348e+07
	FALSE		C18 H31 N4 O6 P	Full match	No results	No results	No match	2.52	430.199	431.206	18.419	3.47546e+07	4	0			7	12	8	DDA for preferred ion	[M+H]+1	300249	2.0247e+06	6.26809e+06	5.73483e+06	5.93991e+06	6.50424e+06	6.01227e+06	5.14236e+06	4.48556e+06	1.75854e+07	7.25755e+06	1.68818e+07	1.49745e+07	3.47546e+07	2.21011e+07	1.64964e+07	2.83914e+07	5.43876e+06	3.7132e+06	1.04453e+06	5.71887e+06	6.90549e+06	3.58281e+06	2.61048e+06	1.28964e+07	2.58243e+06	6.18783e+06	2.01433e+07
A	FALSE		C17 H35 N O3	Full match	No results	No results	No results	-0.13	301.262	302.269	18.324	3.47439e+07	0	0			7	15	14	DDA for preferred ion	[M+H]+1	31821.7	47986.1	1.1487e+07	9.31515e+06	1.05595e+07	1.37857e+07	1.10846e+07	1.00491e+07	8.78081e+06	1.11087e+07	2.31576e+07	2.34186e+07	2.53408e+07	3.09284e+07	2.99552e+07	8.59967e+06	2.1451e+07	1.89593e+07	1.92823e+07	8.50649e+06	1.36115e+07	2.68183e+07	3.47439e+07	1.91314e+07	1.64406e+07	1.00391e+07	9.87633e+06	2.78278e+07
A	FALSE		C15 H20 N2 O7	Full match	No results	No results	No results	-0.22	340.127	341.134	16.414	3.47408e+07	0	0			7	24	7	DDA for preferred ion	[M+H]+1	15669.7	37908.3	1.72133e+06	1.56428e+06	1.82609e+06	1.84728e+06	2.07027e+06	2.67755e+06	2.88476e+06	2.10872e+07	3.47408e+07	2.02989e+07	1.63688e+07	1.32399e+07	1.95292e+07	5.77247e+06	1.40423e+07	1.69549e+07	2.20386e+07	6.1566e+06	4.13182e+06	3.25192e+06	1.56373e+07	8.4997e+06	1.89268e+07	4.29011e+06	8.44517e+06	1.24635e+07
	FALSE		C12 H23 N4 O4 P	Full match	No results	No results	No results	-1.84	318.145	341.134	16.418	3.47408e+07	0	0			7	24	7	DDA for other ion	[M+Na]+1	14774	37987.7	1.72133e+06	1.56428e+06	1.82609e+06	1.84728e+06	2.07027e+06	2.67755e+06	2.88476e+06	2.10872e+07	3.47408e+07	2.02989e+07	1.63688e+07	1.32399e+07	1.95292e+07	5.77247e+06	1.40423e+07	1.69549e+07	2.1521e+07	6.1566e+06	4.13182e+06	3.25192e+06	1.56373e+07	8.4997e+06	1.89268e+07	4.29011e+06	8.44517e+06	1.24635e+07
A	FALSE	2,6-dimethyldeca-2,4,6,8-tetraenedial	C12 H14 O2	Full match	No results	No results	Full match	0.15	190.099	191.107	17.586	3.46964e+07	21	0			7	23	20	DDA for preferred ion	[M+H]+1	354947	2.16299e+06	1.30481e+07	6.80245e+06	1.09511e+07	1.08966e+07	1.1462e+07	8.95569e+06	7.54859e+06	9.88953e+06	6.45254e+06	1.41773e+07	9.45568e+06	2.76999e+07	1.37518e+07	9.88137e+06	1.7703e+07	1.62811e+06	3.56649e+06	6.58124e+06	3.46964e+07	3.31345e+07	3.9611e+06	4.42703e+06	1.97976e+07	7.84371e+06	4.83855e+06	1.27889e+07
	FALSE	NP-014287	C18 H32 O3	No match	Invalid mass	No match	No match	-60798.2	278.225	279.232	18.284	3.45973e+07	10	5	79.8	75	7	19	10	DDA for preferred ion	[M+H]+1	679940	2.7428e+06	2.14404e+07	2.04081e+07	2.23377e+07	2.77358e+07	2.58057e+07	3.45973e+07	2.92788e+07	5.38552e+06	3.20782e+06	4.61516e+06	1.01938e+07	4.35785e+06	7.11193e+06	1.92153e+07	4.87656e+06	7.37436e+06	8.59335e+06	6.59727e+06	2.09716e+07	1.06716e+07	2.50508e+07	1.59751e+07	1.87865e+07	6.40398e+06	1.96322e+07	4.67949e+06
A	FALSE		C38 H62 O12 P2	Full match	No results	No results	No results	0.08	772.372	773.379	18.909	3.45846e+07	0	0			7	17	5	DDA for preferred ion	[M+H]+1	1.10951e+07	20614.5	2.52077e+07	2.38234e+07	2.26603e+07	2.76442e+07	3.12272e+07	3.45846e+07	3.36592e+07	65738.9	24369.8	41140.1	49439.4	43044.9	33602.2	49806.3	35616.2	16098.5	19114.8	114503	66382.7	86745.3	27854.2	17264.7	41457.2	54641.8	31338.1	34638.1
A	FALSE	Palmitelaidic acid	C16 H30 O2	Full match	No results	Full match	Full match	0.27	254.225	255.232	20.128	3.44671e+07	16	0			7	9	7	DDA for preferred ion	[M+H]+1	169630	780772	5.93764e+06	5.55631e+06	5.86321e+06	5.44436e+06	6.2064e+06	5.46423e+06	4.65402e+06	5.21389e+06	1.51807e+06	2.17854e+06	3.12859e+06	5.57368e+06	5.69993e+06	3.90926e+06	5.09155e+06	1.83732e+06	6.14864e+06	6.53092e+06	1.99055e+07	3.44671e+07	9.08262e+06	7.80931e+06	2.61647e+07	669277	2.20419e+07	4.00208e+06
A	FALSE		C26 H34 O17	Full match	No results	No results	No results	-0.15	618.179	619.187	15.97	3.44593e+07	0	0			7	8	7	DDA for preferred ion	[M+H]+1	1.89522e+06	45041	1.34084e+07	1.21266e+07	1.2145e+07	1.43393e+07	1.4849e+07	1.35845e+07	1.33339e+07	1.24564e+07	8.40835e+06	1.27571e+07	1.12438e+07	2.45441e+07	1.81617e+07	2.46549e+07	2.73083e+07	9.51541e+06	1.12679e+07	7.66962e+06	1.75684e+07	1.62643e+07	2.19144e+07	1.58249e+06	3.44593e+07	7.39582e+06	1.45037e+07	1.19353e+07
A	FALSE	Methyl 3,5-di-tert-butyl-4-hydroxybenzoate	C16 H24 O3	Full match	Full match	No results	Full match	0.16	264.173	265.18	19.429	3.44284e+07	4	2	78.5	8.9	7	6	6	DDA for preferred ion	[M+H]+1	637887	2.85948e+06	1.10421e+07	1.01582e+07	1.12305e+07	1.09042e+07	1.15709e+07	1.03267e+07	9.61866e+06	2.80051e+07	1.55504e+07	2.20698e+07	2.06995e+07	3.00609e+07	2.88097e+07	3.26094e+07	3.44284e+07	8.53456e+06	1.0508e+07	1.39893e+07	2.4587e+07	2.85197e+07	1.72297e+07	6.37972e+06	2.72817e+07	8.91908e+06	1.79606e+07	2.9266e+07
	FALSE		C21 H39 N5 O4	Full match	No results	No results	No results	-3.52	425.299	426.306	19.342	3.41538e+07	0	0			7	6	5	DDA for preferred ion	[M+H]+1	102489	1.7557e+06	3.23001e+06	3.09333e+06	3.26803e+06	3.30165e+06	3.28737e+06	3.18187e+06	2.77079e+06	3.233e+06	1.7242e+06	1.59184e+06	695738	1.91701e+07	8.49514e+06	2.05792e+06	3.41538e+07	2.84382e+06	4.32704e+06	765715	1.76172e+06	3.66568e+06	7.98272e+06	5.51918e+06	1.1444e+07	193164	1.34937e+06	3.22575e+06
A	FALSE		C14 H26 N2 O	Full match	No results	No results	No results	0.15	238.205	239.212	17.995	3.41298e+07	0	0			7	10	6	DDA for preferred ion	[M+H]+1	1.33475e+06	4.74747e+06	1.40988e+07	1.33641e+07	1.29387e+07	1.34678e+07	1.36932e+07	1.20511e+07	1.03405e+07	1.54224e+07	7.9688e+06	1.48586e+07	7.80987e+06	2.62165e+07	1.95496e+07	9.11368e+06	2.91369e+07	5.72526e+06	7.7749e+06	1.6563e+07	2.98899e+07	3.41298e+07	6.99003e+06	6.05096e+06	1.64206e+07	5.72721e+06	1.42411e+07	1.73003e+07
	FALSE		C31 H64 N10 O12	Full match	No results	No results	No match	4.94	768.474	769.482	13.425	3.41067e+07	8	0			6	14	11	No MS2	[M+H]+1	14623.4	48135.3	1.6854e+06	1.73646e+06	1.78936e+06	34382.3	2.13764e+06	2.34894e+06	1.77246e+06	5.43321e+06	8.89026e+06	3.29333e+06	866316	1.33416e+06	5.31456e+06	299788	680788	532662	1.30141e+07	1.14742e+06	2.83173e+06	1.39552e+06	1.47892e+07	2.72746e+07	3.41067e+07	529509	3.05496e+06	1.31116e+06
A	FALSE	Decanophenone	C16 H24 O	Full match	Full match	No results	Partial match	0.52	232.183	233.19	19.899	3.40108e+07	1	1	61.6	65.5	7	11	9	DDA for preferred ion	[M+H]+1	155308	893363	3.86971e+06	3.85074e+06	3.92953e+06	4.22594e+06	4.26984e+06	3.60133e+06	3.00192e+06	4.20725e+06	1.85313e+06	2.65757e+06	5.38457e+06	4.44193e+06	3.56088e+06	2.21751e+06	2.20576e+06	547034	3.2198e+06	6.87879e+06	2.67445e+07	3.40108e+07	4.46427e+06	1.5829e+06	9.30522e+06	3.14552e+06	4.32665e+06	3.30269e+06
	FALSE		C31 H68 N3 O11 P	Full match	No results	No results	No results	-4.38	689.456	690.463	19.378	3.39094e+07	0	0			7	9	8	No MS2	[M+H]+1	62442.2	913150	1.81612e+06	1.54446e+06	1.79442e+06	1.81477e+06	2.05101e+06	2.0332e+06	1.76571e+06	1.82087e+06	1.10301e+06	1.16777e+06	602373	1.12346e+07	8.45031e+06	1.45481e+06	3.39094e+07	1.60284e+06	3.09915e+06	640016	1.2342e+06	2.24314e+06	6.65669e+06	4.19585e+06	7.80474e+06	209123	726897	1.428e+06
A	FALSE	1-[5-(4-Hydroxy-2-butanyl)-2-methyltetrahydro-2-furanyl]-4-methyl-2-pentanone	C15 H28 O3	Full match	No results	No results	Full match	0.03	256.204	257.211	19.253	3.38898e+07	1	0			7	22	12	DDA for preferred ion	[M+H]+1	34482	902314	1.0099e+07	1.00848e+07	1.04716e+07	1.0524e+07	1.00067e+07	7.31129e+06	5.27201e+06	1.64591e+07	3.64011e+06	1.19124e+07	6.32084e+06	2.40279e+07	1.97499e+07	2.47854e+07	3.38898e+07	5.80411e+06	4.88145e+06	4.07643e+06	1.78019e+07	2.26384e+07	3.64224e+06	5.07125e+06	1.25346e+07	2.4176e+06	1.25832e+07	2.58905e+07
A	FALSE	2287460	C23 H40 O2	Full match	No results	No results	Full match	0.05	348.303	349.31	21.872	3.38382e+07	1	0			7	23	23	DDA for preferred ion	[M+H]+1	11254.9	34002.2	1.85569e+06	1.75043e+06	982608	1.78898e+06	2.11099e+06	1.72815e+06	1.28967e+06	268314	673483	189082	133262	394123	841855	179131	535370	654330	6.46942e+06	3.33896e+06	6.72004e+06	9.86557e+06	1.078e+07	3.41377e+06	3.38382e+07	108608	1.62188e+07	395087
A	FALSE	5-Isopropyl-2-methyl-2-cyclohexen-1-one	C10 H16 O	Full match	No results	No results	Full match	0.02	152.12	153.127	18.704	3.3779e+07	108	0			7	16	8	DDA for preferred ion	[M+H]+1	858183	4.83154e+06	3.3779e+07	2.78286e+07	3.21186e+07	3.25132e+07	2.95272e+07	2.52607e+07	2.08306e+07	9.50567e+06	2.60225e+06	6.71412e+06	4.63585e+06	5.81593e+06	6.4524e+06	5.07204e+06	6.20709e+06	2.51663e+06	3.56473e+06	5.53866e+06	1.40592e+07	1.50821e+07	3.12416e+06	3.14218e+06	5.94486e+06	4.20562e+06	5.47069e+06	6.34715e+06
	FALSE	NP-018716	C11 H20 O4	No match	Invalid mass	No results	No results	-83329.6	198.126	199.133	15.744	3.37085e+07	0	5	92.5	79.2	7	16	11	DDA for preferred ion	[M+H]+1	203200	2.66902e+06	1.63367e+07	1.56205e+07	1.497e+07	1.49302e+07	1.62758e+07	1.05373e+07	1.14555e+07	2.66577e+07	6.67748e+06	6.6052e+06	2.68001e+07	2.53722e+07	1.36107e+07	3.37085e+07	1.79045e+07	5.11332e+06	4.99522e+06	5.31797e+06	1.88983e+07	2.03547e+07	4.81339e+06	6.50063e+06	2.02676e+07	7.75994e+06	5.03197e+06	2.31477e+07
A	FALSE	2444643WXK	C13 H18 O4	Full match	No results	Partial match	Full match	-0.63	238.12	239.128	14.399	3.36687e+07	3	0			7	23	21	DDA for preferred ion	[M+H]+1	121641	3.28466e+06	5.78623e+06	1.05784e+07	9.1983e+06	1.04502e+07	8.41758e+06	6.23561e+06	7.17924e+06	2.49322e+06	9.61789e+06	2.69544e+06	793468	3.36687e+07	1.57347e+07	1.35666e+07	2.59309e+07	3.88387e+06	4.88778e+06	1.75325e+06	1.48173e+06	6.05721e+06	6.85857e+06	8.51595e+06	1.10056e+07	1.32123e+06	1.46689e+07	1.40972e+07
A	FALSE	Mammea E/BA	C24 H30 O7	Full match	No results	No results	Full match	0.16	430.199	431.207	19.06	3.36471e+07	4	0			7	6	6	DDA for preferred ion	[M+H]+1	395650	1.31721e+06	4.22562e+06	4.1364e+06	4.01199e+06	4.21228e+06	4.45859e+06	4.59466e+06	3.8253e+06	1.3896e+07	1.24916e+07	1.54718e+07	1.35099e+07	1.9761e+07	2.2153e+07	1.15213e+07	1.85338e+07	1.17596e+07	1.39713e+07	1.92064e+07	3.36471e+07	3.1113e+07	1.95443e+07	7.0417e+06	2.19725e+07	5.31357e+06	1.45394e+07	1.38395e+07
A	FALSE		C10 H9 N O2 S2	Full match	No results	No results	No results	0.11	239.007	240.015	16.798	3.35594e+07	0	0			7	16	5	DDA for preferred ion	[M+H]+1	19353	1.06161e+06	3.41036e+06	2.99807e+06	3.15683e+06	2.90947e+06	2.92989e+06	2.33582e+06	2.12068e+06	5.50687e+06	78174.1	152473	186400	178033	107629	3.35594e+07	129109	59270.7	117686	175585	546585	388269	114280	80188.9	203893	230397	240179	260131
A	FALSE	11-Oxohexadecanoic acid	C16 H30 O3	Full match	No results	No results	Full match	0.19	270.22	271.227	21.619	3.34336e+07	5	0			7	13	9	DDA for preferred ion	[M+H]+1	496558	1.92941e+06	1.19109e+07	1.11725e+07	1.21207e+07	1.0063e+07	1.21042e+07	1.0228e+07	8.2617e+06	1.94544e+07	5.91846e+06	1.20825e+07	8.28333e+06	1.62439e+07	2.19911e+07	1.077e+07	1.43014e+07	6.60834e+06	8.34204e+06	1.47066e+07	1.92095e+07	3.34336e+07	9.83032e+06	1.05035e+07	2.741e+07	5.50401e+06	1.6706e+07	1.45382e+07
A	FALSE	Sebacic acid	C10 H18 O4	Full match	Full match	No results	Full match	-0.8	202.12	203.128	14.813	3.33856e+07	9	1	92.8	83.4	7	30	7	DDA for preferred ion	[M+H]+1	590949	6.22673e+06	3.22734e+07	3.33856e+07	2.77221e+07	2.75785e+07	2.44356e+07	1.80495e+07	1.26508e+07	757629	417561	1.07257e+06	522870	1.44172e+07	6.78456e+06	2.11687e+07	1.0197e+07	4.67848e+06	3.05356e+06	210101	1.46819e+07	764537	168239	209643	770271	302570	8.85673e+06	1.06913e+07
A	FALSE	ML-236C	C18 H26 O3	Full match	No results	No results	Full match	-0.01	290.188	291.195	19.534	3.33346e+07	5	0			7	14	9	DDA for preferred ion	[M+H]+1	189368	366586	4.86414e+06	4.46276e+06	4.6834e+06	4.51249e+06	3.69229e+06	4.35205e+06	3.16597e+06	2.02681e+06	1.2112e+06	1.16085e+06	357177	1.54339e+06	1.4181e+06	757745	381604	659424	2.80574e+06	1.14252e+07	3.05321e+07	3.33346e+07	5.62707e+06	5.88518e+06	7.64639e+06	1.64138e+06	5.7288e+06	1.58997e+06
A	FALSE	1-(3-Hydroxypropanoyl)-1,3,6,8-tetramethyl-1,2,4a,5,6,7,8,8a-octahydro-2-naphthalenecarboxylic acid	C18 H28 O4	Full match	No results	No results	Full match	0.02	308.199	309.206	20.684	3.33292e+07	9	0			7	8	8	DDA for preferred ion	[M+H]+1	76602.4	291915	6.66148e+06	6.14989e+06	6.58537e+06	6.89996e+06	6.7829e+06	6.86029e+06	5.42572e+06	7.97798e+06	2.41224e+06	3.83494e+06	533587	3.44752e+06	9.84854e+06	7.96371e+06	9.48486e+06	2.81467e+06	1.39894e+07	5.6003e+06	1.06339e+07	1.66945e+07	1.45317e+07	1.10132e+07	3.33292e+07	359918	2.44804e+07	4.21542e+06
A	FALSE	MDPBP	C15 H19 N O3	Full match	Full match	No results	Partial match	0.24	261.137	262.144	21.552	3.32063e+07	3	3	86.9	9.3	7	19	17	DDA for preferred ion	[M+H]+1	185419	370482	1.23764e+07	1.23702e+07	1.17064e+07	1.19784e+07	1.24708e+07	1.24028e+07	6.52031e+06	2.96836e+07	2.83722e+07	3.32063e+07	2.56125e+07	2.84928e+07	2.76331e+07	2.14784e+07	2.18195e+07	1.01215e+07	1.42582e+07	2.67981e+07	2.53119e+07	2.28082e+07	2.2248e+07	5.25774e+06	3.30648e+07	1.60168e+07	1.7475e+07	3.34753e+07
A	FALSE		C16 H25 N3 O S	Full match	No results	No results	No results	0	307.172	308.179	19.65	3.31617e+07	0	0			7	10	7	DDA for preferred ion	[M+H]+1	10725.3	45296.3	3.8807e+06	3.34338e+06	3.94377e+06	3.78774e+06	3.69817e+06	3.24483e+06	2.95852e+06	81282.3	2.93925e+06	1.26306e+07	5.44316e+06	3.31617e+07	1.7275e+07	83163.1	1.23639e+07	1.71365e+06	4.16187e+06	3.83413e+06	8.73385e+06	9.15253e+06	7.0397e+06	4.57822e+06	7.06158e+06	2.61367e+06	2.14743e+07	6.4105e+06
	FALSE	NP-014287	C18 H32 O3	No match	Invalid mass	No match	No match	-60798.4	278.225	279.232	18.181	3.28381e+07	10	5	82.1	76.7	7	19	15	DDA for preferred ion	[M+H]+1	570424	1.345e+06	2.64687e+07	2.51249e+07	1.79776e+07	2.16367e+07	2.70529e+07	3.28381e+07	2.90637e+07	2.48135e+06	1.14707e+06	2.29314e+06	1.33891e+06	1.87615e+06	2.02333e+06	1.4552e+06	1.79029e+06	2.56844e+06	6.59235e+06	2.05672e+07	8.59739e+06	4.09826e+06	2.57833e+07	6.84766e+06	3.27309e+07	2.7878e+07	1.64156e+07	1.66572e+06
A	FALSE	Atagabalin	C10 H19 N O2	Full match	No results	No results	Full match	0.05	185.142	186.149	15.77	3.28315e+07	1	0			7	16	7	DDA for preferred ion	[M+H]+1	27266.5	825024	9.22095e+06	9.12623e+06	9.0103e+06	8.95439e+06	8.96693e+06	6.99807e+06	5.83146e+06	2.90584e+07	7.4724e+06	1.13197e+07	2.30191e+07	2.461e+07	1.89834e+07	2.8678e+07	3.28315e+07	4.82068e+06	5.44125e+06	8.93557e+06	1.83801e+07	2.04505e+07	1.01513e+07	1.20146e+07	1.72882e+07	7.41083e+06	5.59727e+06	3.05007e+07
	FALSE	5-{[(1S,4S)-4-(3,5-Dimethyl-1-phenyl-1H-pyrazol-4-yl)-2-cyclopenten-1-yl]amino}-3,3-dimethyl-5-oxopentanoic acid	C23 H29 N3 O3	No match	Invalid mass	No results	No results	-9.09	395.217	396.225	7.811	3.27355e+07	0	1	61.9	8.1	7	14	13	DDA for preferred ion	[M+H]+1	6647.86	32569.6	1.04231e+07	1.23413e+07	8.90132e+06	9.16913e+06	9.30301e+06	8.1699e+06	1.01275e+07	3.27355e+07	1.81047e+07	2.93211e+07	1.65292e+07	1.05048e+07	1.05548e+07	3.77617e+06	4.82055e+06	4.038e+06	1.9455e+06	481532	1.64485e+07	1.27368e+07	104745	6.94575e+06	9.82416e+06	1.01424e+06	5.64963e+06	1.17675e+07
A	FALSE		C37 H47 N2 O15 P S	Full match	No results	No results	No results	0.01	822.243	823.251	16.663	3.2724e+07	0	0			7	21	12	DDA for preferred ion	[M+H]+1	1.18291e+06	121394	6.9442e+06	7.43385e+06	7.76827e+06	1.01263e+07	1.05883e+07	8.32653e+06	1.19532e+07	8.69236e+06	9.35311e+06	6.44598e+06	6.39821e+06	3.2724e+07	1.88519e+07	1.40805e+07	2.48247e+07	8.76415e+06	1.08957e+07	4.98229e+06	9.44782e+06	7.56514e+06	2.1423e+07	916129	2.30888e+07	4.9975e+06	1.49514e+07	7.08329e+06
A	FALSE	VERNOLIC ACID, CIS-(-)-	C18 H32 O3	Full match	No results	No results	Full match	-0.09	296.235	297.242	18.402	3.24472e+07	14	0			4	13	13	DDA for preferred ion	[M+H]+1	349874	1.09598e+06	8.97643e+06	5.70365e+06	5.53383e+06	4.39109e+06	8.91269e+06	6.07863e+06	7.55444e+06	3.24472e+07	2.82782e+06	5.16584e+06	2.0351e+06	6.19394e+06	4.54449e+06	3.34522e+06	8.61789e+06	2.22419e+06	6.08976e+06	8.7526e+06	1.97627e+07	9.02332e+06	6.52753e+06	6.41659e+06	9.1152e+06	6.01851e+06	3.68818e+06	4.15044e+06
A	FALSE		C12 H23 O4 P	Full match	No results	No results	No results	-0.03	262.133	263.141	16.352	3.2433e+07	0	0			7	22	15	DDA for preferred ion	[M+H]+1	17264.9	61849.1	4.92362e+06	4.47554e+06	4.68134e+06	4.94916e+06	4.66899e+06	4.61005e+06	7.71507e+06	1.45393e+07	8.92255e+06	1.53993e+07	3.2433e+07	2.51332e+07	1.92309e+07	1.97185e+07	2.23332e+07	3.18932e+06	4.09036e+06	1.95631e+06	5.8825e+06	7.14625e+06	5.91062e+06	3.65577e+06	8.83223e+06	6.90235e+06	6.86468e+06	1.49695e+07
A	FALSE	2066503	C24 H34 O6	Full match	No results	No results	Full match	0.07	418.236	419.243	19.043	3.24028e+07	4	0			7	16	12	No MS2	[M+H]+1	1.18954e+06	8.61778e+06	702064	626971	784004	685278	597774	693514	456837	3.5171e+06	1.3324e+06	2.79718e+06	2.31597e+06	3.99879e+06	5.86e+06	2.26587e+06	2.78041e+06	4.41925e+06	3.24028e+07	2.72923e+06	6.15823e+06	6.0778e+06	2.21787e+06	4.28989e+06	4.61027e+06	2.45415e+06	5.41667e+06	4.0436e+06
A	FALSE		C7 H17 N5 O2 S	Full match	No results	No results	No results	0.57	235.11	236.118	18.152	3.2337e+07	0	0			7	14	4	DDA for other ion	[M+H]+1	11343.9	85849.2	7.91878e+06	7.14714e+06	7.23574e+06	7.12654e+06	6.45108e+06	5.86289e+06	5.09507e+06	316530	5.985e+06	1.17181e+07	1.2511e+07	1.81308e+07	1.43709e+07	1.3311e+07	2.00749e+07	1.46058e+06	5.7509e+06	4.33561e+06	1.88587e+07	1.60567e+07	4.58518e+06	2.09166e+07	3.2337e+07	3.61895e+06	9.33324e+06	1.87709e+07
	FALSE	6,7,8-Triphenyl-2,3-dihydro[1,2,4]triazolo[4,3-b]pyridazin-3-one	C23 H16 N4 O	No match	Invalid mass	No results	No results	-12.47	364.128	365.135	18.44	3.22258e+07	0	1	88.1	9.4	7	19	17	DDA for preferred ion	[M+H]+1	287591	539392	1.57692e+06	1.11522e+06	1.15564e+06	1.75458e+06	1.87911e+06	1.54004e+06	1.61954e+06	9.70664e+06	118497	191269	298531	262772	207817	3.22258e+07	199540	72767.6	107283	165771	286738	381208	161340	115682	244384	205394	181390	196324
A	FALSE	2444643WXK	C13 H18 O4	Full match	No results	Partial match	Full match	0.09	238.121	239.128	16.891	3.21441e+07	3	0			7	14	9	DDA for preferred ion	[M+H]+1	22093.5	861706	6.83081e+06	6.22571e+06	5.32454e+06	5.8409e+06	6.12474e+06	4.85371e+06	4.52727e+06	1.44124e+07	5.2775e+06	9.87284e+06	9.88964e+06	2.10577e+07	2.05258e+07	2.7464e+07	3.21441e+07	6.08078e+06	6.71589e+06	995921	2.11417e+07	2.21906e+07	2.59985e+06	3.39296e+06	1.29383e+07	4.98996e+06	1.3941e+07	1.6915e+07
A	FALSE		C16 H28 N2 O8	Full match	No results	No results	No match	-0.07	376.185	377.192	20.694	3.20431e+07	1	0			7	6	6	DDA for preferred ion	[M+H]+1	4080.75	11919.3	7.24471e+06	6.58234e+06	7.47241e+06	7.22735e+06	7.71135e+06	6.81506e+06	6.52951e+06	2.36732e+07	1.14946e+07	2.13017e+07	2.04246e+07	3.08259e+07	2.63953e+07	2.74479e+07	3.20431e+07	5.16219e+06	9.47182e+06	1.1626e+07	2.15316e+07	1.9921e+07	1.1081e+07	2.33081e+06	2.13774e+07	7.30348e+06	1.46078e+07	2.44075e+07
A	FALSE	ecgonone methyl ester	C10 H15 N O3	Full match	No results	No results	Full match	-0.09	197.105	198.112	15.237	3.19657e+07	28	0			7	24	21	DDA for preferred ion	[M+H]+1	50750.1	224871	4.31873e+06	6.40648e+06	5.43543e+06	5.5827e+06	6.74547e+06	4.34074e+06	3.29359e+06	5.50615e+06	4.23196e+06	1.06717e+07	2.37497e+07	3.19657e+07	1.43244e+07	1.60019e+07	2.51715e+07	3.92054e+06	2.81075e+06	517666	5.91201e+06	2.75129e+07	1.30771e+06	2.46327e+06	6.88043e+06	1.28419e+06	9.40295e+06	1.68396e+07
A	FALSE	6-[(1E)-3-Hydroxy-1-buten-1-yl]-1,5,5-trimethyl-7-oxabicyclo[4.1.0]heptan-3-one	C13 H20 O3	Full match	No results	No results	Full match	0.12	224.141	225.149	18.776	3.19507e+07	14	0			7	19	9	DDA for preferred ion	[M+H]+1	208188	2.48276e+06	1.13173e+07	1.00837e+07	1.11326e+07	1.07351e+07	1.04323e+07	8.04136e+06	6.32874e+06	1.95859e+07	5.86433e+06	1.35e+07	1.59939e+07	2.75343e+07	2.37892e+07	1.7931e+07	3.19507e+07	5.82027e+06	6.70478e+06	3.3484e+06	1.49109e+07	1.86682e+07	7.12923e+06	4.30982e+06	1.9333e+07	6.03965e+06	1.60982e+07	2.56199e+07
	FALSE		C12 H23 N6 O P S	Full match	No results	No results	No match	2.6	330.14	331.147	15.466	3.19027e+07	4	0			7	14	14	DDA for preferred ion	[M+H]+1	28229.9	76203.1	4.42221e+06	4.70097e+06	3.50754e+06	3.13773e+06	4.23481e+06	4.34549e+06	3.60411e+06	585452	5.32141e+06	2.28305e+07	1.39863e+07	3.19027e+07	1.7493e+07	558776	1.68161e+07	8.43616e+06	8.75852e+06	1.00694e+07	1.95449e+07	1.32375e+07	1.76127e+07	5.56107e+06	1.4176e+07	2.34813e+06	1.42621e+07	1.47642e+07
A	FALSE	2,3-Methylenedioxy pyrovalerone	C16 H21 N O3	Full match	Full match	No results	Partial match	0.34	275.152	276.16	20.491	3.1892e+07	12	4	89.2	9.5	7	7	5	DDA for preferred ion	[M+H]+1	15133.2	29588	7.43091e+06	6.81706e+06	6.4344e+06	6.85691e+06	7.82685e+06	7.60114e+06	7.75315e+06	2.56543e+07	1.40729e+07	1.49347e+07	8.60289e+06	1.56728e+07	2.91567e+07	1.93859e+07	2.86934e+07	9.87613e+06	1.00215e+07	5.37503e+06	3.1892e+07	1.40271e+07	4.80887e+06	2.83312e+06	1.39476e+07	9.52079e+06	2.09532e+07	1.54619e+07
A	FALSE	Ethyl (2Z)-2-nonenoate	C11 H20 O2	Full match	No results	No results	Full match	-0.2	184.146	185.154	17.386	3.18697e+07	36	0			7	22	7	DDA for preferred ion	[M+H]+1	372125	3.56335e+06	1.14225e+07	1.12916e+07	1.1457e+07	9.75122e+06	9.06309e+06	6.53213e+06	6.90325e+06	4.29284e+06	674004	1.51295e+06	2.29387e+06	6.4809e+06	5.34732e+06	6.6586e+06	7.90837e+06	1.25802e+06	3.27439e+06	5.55273e+06	2.17715e+07	3.18697e+07	3.31345e+06	3.98873e+06	9.76236e+06	1.89435e+06	6.03127e+06	5.9519e+06
A	FALSE	tiliroside	C30 H26 O13	Full match	No results	No results	Full match	0.2	594.137	595.145	15.067	3.18192e+07	6	0			7	9	5	No MS2	[M+H]+1	2.15901e+06	1.48415e+06	3.73483e+06	3.32621e+06	3.18599e+06	3.55687e+06	3.6501e+06	4.0314e+06	4.07737e+06	2.44344e+06	3.18192e+07	3.8431e+06	556727	1.37921e+07	1.04689e+07	4.22646e+06	1.23163e+06	62277	8.50993e+06	553278	2.49325e+06	266172	89232.4	1.07153e+06	1.86095e+06	151673	431281	3.15064e+06
A	FALSE	germacra-1(10),4,11(13)-trien-12-al	C15 H22 O	Full match	No results	No results	Full match	0.37	218.167	219.174	18.453	3.18131e+07	49	0			7	6	5	DDA for preferred ion	[M+H]+1	778328	1.57922e+06	6.50741e+06	5.84006e+06	5.67055e+06	5.8773e+06	6.45332e+06	6.40949e+06	6.2871e+06	7.96418e+06	4.43819e+06	3.81773e+06	2.77368e+06	5.0969e+06	2.55795e+06	1.43258e+06	8.62733e+06	1.82944e+06	5.29408e+06	1.2712e+07	2.3656e+07	3.18131e+07	1.99068e+07	8.42743e+06	2.92814e+07	3.10957e+06	2.21359e+07	3.55088e+06
A	FALSE	15,16-DiHODE	C18 H32 O4	Full match	No results	Partial match	Full match	-0.3	312.23	313.237	20.312	3.17111e+07	18	0			7	7	7	DDA for preferred ion	[M+H]+1	426271	932616	2.89604e+07	2.86632e+07	3.07052e+07	2.88966e+07	3.17111e+07	3.04637e+07	2.55003e+07	5.64334e+06	1.2778e+06	2.52076e+06	1.25561e+06	5.16415e+06	5.90964e+06	4.52436e+06	5.7363e+06	2.13999e+06	3.54245e+06	2.34025e+06	6.7779e+06	7.9279e+06	2.95693e+06	2.6393e+06	7.70165e+06	964660	6.48098e+06	4.56891e+06
A	FALSE		C13 H27 O3 P	Full match	No results	No results	No results	0.16	262.17	263.177	19.133	3.16763e+07	0	0			7	7	5	DDA for preferred ion	[M+H]+1	51821.5	91584.6	5.6054e+06	5.36237e+06	5.59536e+06	5.98598e+06	5.62553e+06	4.97468e+06	4.99532e+06	3.16763e+07	1.08317e+07	1.86891e+07	1.85625e+07	1.74972e+07	1.6272e+07	2.25065e+07	2.02711e+07	6.02901e+06	5.84336e+06	1.01886e+07	1.22364e+07	1.3468e+07	1.10702e+07	6.39604e+06	1.55787e+07	4.16677e+06	9.12167e+06	2.02569e+07
A	FALSE	O-heptanoylcarnitine	C14 H27 N O4	Full match	No results	No results	Full match	-0.38	273.194	274.201	15.392	3.16481e+07	1	0			7	12	9	DDA for preferred ion	[M+H]+1	895432	2.6157e+06	1.1099e+07	9.93956e+06	1.31124e+07	1.17603e+07	1.04999e+07	1.08627e+07	9.1871e+06	7.35102e+06	2.17801e+06	3.28555e+06	1.14436e+06	1.18002e+07	7.58635e+06	1.20953e+07	7.79651e+06	3.95707e+06	7.58467e+06	2.33525e+07	3.16481e+07	1.48715e+07	3.50385e+06	2.55146e+06	6.74238e+06	1.53789e+06	3.51925e+06	7.88075e+06
A	FALSE	3543	C15 H26 O4	Full match	No results	No results	Full match	-0.07	270.183	271.19	16.506	3.16398e+07	2	0			7	11	10	DDA for preferred ion	[M+H]+1	1.13753e+06	694200	9.46686e+06	1.04111e+07	1.02901e+07	1.13499e+07	1.11394e+07	1.04914e+07	8.03628e+06	1.92761e+07	6.7485e+06	1.12867e+07	1.56608e+07	2.77526e+07	3.60863e+06	2.74253e+07	3.16398e+07	5.67396e+06	6.15965e+06	4.67055e+06	2.04688e+07	2.17642e+07	8.78691e+06	5.23415e+06	1.41096e+07	4.776e+06	1.31213e+07	1.70326e+07
A	FALSE	(9E)-9-Undecenal	C11 H20 O	Full match	No results	No results	Full match	-0.09	168.151	169.159	15.795	3.1616e+07	7	0			7	29	13	DDA for preferred ion	[M+H]+1	88689.2	2.46187e+06	1.12373e+07	1.06482e+07	7.39569e+06	9.12285e+06	8.42104e+06	5.74861e+06	4.90212e+06	2.181e+07	2.67519e+06	1.14915e+07	3.1616e+07	1.53092e+07	6.8007e+06	8.20537e+06	1.22512e+07	1.60858e+06	1.37563e+06	6.66462e+06	2.04882e+07	2.33592e+07	1.9665e+06	2.33923e+06	1.38308e+07	7.1119e+06	2.47747e+06	1.27593e+07
A	FALSE	octinoxate	C18 H26 O3	Full match	No results	No results	Full match	0.13	290.188	291.196	20.791	3.16004e+07	5	0			7	8	7	DDA for preferred ion	[M+H]+1	173813	114735	6.10822e+06	6.47862e+06	7.24061e+06	6.88755e+06	7.58935e+06	7.16322e+06	6.52644e+06	2.48365e+07	1.46756e+07	1.82748e+07	1.37047e+07	2.64078e+07	2.66298e+07	2.48156e+07	3.16004e+07	7.295e+06	1.78099e+07	1.30671e+07	2.01332e+07	2.46771e+07	2.02257e+07	9.17516e+06	2.51619e+07	5.58306e+06	1.97652e+07	2.41861e+07
A	FALSE	.beta.-Estradiol	C18 H24 O2	Full match	No results	Full match	Full match	0.15	272.178	273.185	22.024	3.15238e+07	7	0			7	4	3	DDA for preferred ion	[M+H]+1	460556	880084	5.79114e+06	5.50149e+06	5.55809e+06	5.2919e+06	5.59371e+06	5.70328e+06	5.27166e+06	3.49792e+06	1.62115e+06	2.88739e+06	2.1218e+06	3.84768e+06	3.84821e+06	2.59789e+06	3.85213e+06	1.63846e+06	3.19335e+06	2.35912e+07	3.15238e+07	2.45526e+07	6.99625e+06	2.53167e+06	1.52223e+07	8.32191e+06	4.75355e+06	2.99475e+06
A	FALSE		C13 H29 N	Full match	No results	No results	No results	-0.39	199.23	200.237	14.904	3.15139e+07	0	0			6	9	9	DDA for preferred ion	[M+H]+1	19094.5	63875.2	1.56765e+07	1.2232e+07	1.54345e+07	1.51267e+07	1.43482e+07	1.35179e+07	217003	781685	230278	8.12182e+06	338679	1.61278e+07	334521	1.1376e+06	3.15139e+07	108709	1.77084e+06	250839	469101	432158	966949	3.3198e+06	8.73053e+06	167827	5.80045e+06	817222
A	FALSE		C15 H23 O4 P	Full match	No results	No results	No results	0.06	298.133	299.141	20.108	3.13974e+07	0	0			7	6	5	DDA for preferred ion	[M+H]+1	9176.1	19266.2	7.19976e+06	7.14946e+06	7.00403e+06	7.67902e+06	8.39009e+06	7.89227e+06	7.46767e+06	3.13974e+07	1.48733e+07	2.57516e+07	1.64159e+07	3.05666e+07	2.49437e+07	2.42265e+07	2.72029e+07	9.82309e+06	1.1319e+07	1.16847e+07	2.0776e+07	2.23494e+07	1.26505e+07	4.50726e+06	2.36181e+07	5.11435e+06	1.68215e+07	2.3354e+07
A	FALSE		C16 H34 O5	Full match	No results	No results	No results	-0.29	306.241	307.248	18.323	3.13651e+07	0	0			7	5	5	DDA for preferred ion	[M+H]+1	1.89985e+06	5.19652e+06	4.88378e+06	4.5291e+06	4.78632e+06	5.37184e+06	4.95349e+06	4.9187e+06	4.66698e+06	1.53864e+07	2.53546e+06	7.86355e+06	5.58209e+06	1.09284e+07	7.47922e+06	1.89201e+07	9.3019e+06	5.01694e+06	5.38068e+06	1.13154e+07	3.13651e+07	1.98902e+07	1.28967e+07	6.98498e+06	2.00392e+07	5.66068e+06	8.32542e+06	7.85444e+06
A	FALSE	N-[(7E)-7-Nonenoyl]glycine	C11 H19 N O3	Full match	No results	No results	Full match	0.12	213.137	214.144	18.174	3.13428e+07	8	0			7	15	5	DDA for preferred ion	[M+H]+1	11889.2	29599.3	6.36566e+06	6.02346e+06	5.55798e+06	5.91902e+06	5.34559e+06	4.61916e+06	4.03218e+06	8.50471e+06	3.81587e+06	1.04199e+07	1.32903e+07	2.36292e+07	1.44624e+07	3.13428e+07	2.56844e+07	4.34454e+06	6.57405e+06	9.04163e+06	1.52142e+07	1.68327e+07	1.08536e+07	4.53405e+06	1.20062e+07	5.10545e+06	1.07132e+07	1.82542e+07
A	FALSE	Cyclopentadecanolide	C15 H28 O2	Full match	No results	No results	Full match	0.29	240.209	241.216	21.232	3.13406e+07	11	0			7	13	9	DDA for preferred ion	[M+H]+1	1.24006e+06	2.88937e+06	9.98906e+06	1.03884e+07	9.95719e+06	1.01294e+07	1.10702e+07	8.11854e+06	7.67142e+06	7.6256e+06	2.13747e+06	2.91324e+06	703758	1.10929e+07	1.30084e+07	3.82812e+06	9.62907e+06	3.76284e+06	7.28974e+06	3.90207e+06	2.10613e+07	2.12452e+07	7.05964e+06	5.27033e+06	3.13406e+07	379068	1.93379e+07	5.45994e+06
A	FALSE	2-(2-hydroxyphenyl)-3,4-dihydroquinazolin-4-one	C14 H10 N2 O2	Full match	Full match	No results	Partial match	0.13	238.074	239.082	18.653	3.1255e+07	2	4	71.6	8.6	7	25	11	DDA for preferred ion	[M+H]+1	16336.1	60416.2	6.15452e+06	4.49235e+06	5.12764e+06	3.88897e+06	4.37047e+06	3.50741e+06	2.77454e+06	8.7386e+06	4.24557e+06	9.77505e+06	713668	1.05653e+07	1.27359e+07	1.80309e+07	3.01117e+07	67658.8	1.4433e+07	8.45038e+06	1.68558e+07	1.33576e+07	1.68916e+07	1.70792e+07	3.1255e+07	181192	2.50793e+07	1.97896e+07
A	FALSE		C11 H8 N2 O S	Full match	No results	No results	No results	0.2	216.036	217.043	15.98	3.12057e+07	0	0			7	27	25	DDA for preferred ion	[M+H]+1	67132.2	52365.2	4.416e+06	2.47002e+06	4.43771e+06	3.02595e+06	2.08075e+06	3.41335e+06	3.06581e+06	518142	5.52919e+06	4.88595e+06	1.65149e+07	3.12057e+07	1.41573e+07	328419	1.49585e+07	3.01642e+06	4.87557e+06	1.42501e+06	7.30084e+06	3.29836e+06	5.44857e+06	4.10828e+06	1.42851e+07	7.1524e+06	3.8275e+06	1.19824e+07
A	FALSE	1,2,2,6,6-Pentamethyl-4-piperidyl methacrylate	C14 H25 N O2	Full match	Full match	No results	No results	0.18	239.189	240.196	16.924	3.10458e+07	0	1	81.8	51.1	7	11	6	DDA for preferred ion	[M+H]+1	2.65722e+06	4.31802e+06	1.39438e+07	1.29055e+07	1.19857e+07	1.37259e+07	1.451e+07	1.66405e+07	1.56895e+07	2.20089e+07	1.65846e+07	1.84941e+07	1.27901e+07	2.14619e+07	2.06644e+07	1.91088e+07	1.79764e+07	1.50591e+07	1.67699e+07	3.02496e+07	2.89343e+07	2.02939e+07	1.88596e+07	1.76593e+07	3.10458e+07	1.61704e+07	1.25359e+07	1.74858e+07
A	FALSE		C14 H22 O4	Full match	No results	No results	No results	-0.09	254.152	255.159	17.159	3.09274e+07	0	0			7	21	9	DDA for preferred ion	[M+H]+1	83981.4	1.33953e+06	1.25023e+07	1.33256e+07	1.05092e+07	1.03643e+07	1.07529e+07	7.70716e+06	7.3511e+06	2.29228e+07	5.03325e+06	9.31229e+06	1.74798e+07	2.69445e+07	1.41177e+07	1.96415e+07	1.97484e+07	1.65063e+06	7.03708e+06	8.41016e+06	2.67996e+07	3.09274e+07	8.38691e+06	4.90233e+06	1.62605e+07	2.12587e+06	1.4716e+07	2.15919e+07
A	FALSE	Sorbitan, monododecanoate	C18 H34 O6	Full match	No results	No results	Full match	-0.5	346.235	347.243	16.643	3.09214e+07	1	0			7	9	9	DDA for preferred ion	[M+H]+1	13700.8	56634	2.76633e+06	2.29448e+06	2.83038e+06	2.62007e+06	2.8964e+06	2.76344e+06	2.3052e+06	1.23983e+07	3.43885e+06	6.3903e+06	1.02528e+06	7.25014e+06	3.95352e+06	3.82506e+06	1.07596e+07	716330	1.12944e+06	4.2486e+06	3.09214e+07	9.93262e+06	1.06576e+06	553349	1.46095e+06	1.02872e+06	2.90079e+06	4.08386e+06
A	FALSE	1,2-di-O-sinapoyl-beta-D-glucose	C28 H32 O14	Full match	No results	No results	Full match	-0.3	592.179	593.186	14.687	3.07819e+07	3	0			7	10	5	No MS2	[M+H]+1	100566	4.88976e+06	787765	780547	770127	856733	801739	980949	955583	835730	389016	1.45967e+06	287537	687141	3.07819e+07	411367	296055	112022	133429	559578	1.61166e+06	389076	1.96861e+06	75292.8	487545	4.23579e+06	178330	395843
A	FALSE	1-(3-Hydroxypropanoyl)-1,3,6,8-tetramethyl-1,2,4a,5,6,7,8,8a-octahydro-2-naphthalenecarboxylic acid	C18 H28 O4	Full match	No results	No results	Full match	0.04	308.199	309.206	20.793	3.07811e+07	9	0			7	8	5	DDA for preferred ion	[M+H]+1	153781	517746	5.02253e+06	5.20794e+06	5.43352e+06	4.8833e+06	5.2811e+06	4.88402e+06	4.23646e+06	8.91758e+06	2.8905e+06	4.01525e+06	260800	3.88e+06	9.54134e+06	7.51998e+06	8.38481e+06	2.6e+06	1.59662e+07	6.58606e+06	1.14875e+07	1.94987e+07	1.66467e+07	1.23035e+07	3.07811e+07	290177	2.63602e+07	4.80892e+06
A	FALSE	12-Tridecene-4,6,8,10-tetraynal	C13 H8 O	Full match	No results	No results	Full match	0.12	180.058	181.065	16.881	3.0758e+07	2	0			7	19	3	DDA for preferred ion	[M+H]+1	36818.6	85096.2	3.35201e+06	3.17568e+06	3.32221e+06	3.15853e+06	2.57841e+06	2.35396e+06	2.02512e+06	3.0758e+07	106116	147031	302405	1.11529e+06	559057	2.09588e+07	535374	99480.8	817612	1.05526e+06	1.82147e+06	1.79957e+06	2.80671e+06	927056	5.11912e+06	270805	1.53482e+06	829550
A	FALSE	(-)-Caryophyllene oxide	C15 H24 O	Full match	Full match	Partial match	Full match	0.5	220.183	221.19	19.561	3.07135e+07	70	2	89.3	81.9	7	12	8	DDA for preferred ion	[M+H]+1	225144	763575	4.40271e+06	3.90543e+06	4.57522e+06	4.86024e+06	5.30721e+06	5.74036e+06	4.9511e+06	4.23771e+06	2.69363e+06	3.18398e+06	1.26647e+06	6.89858e+06	5.42993e+06	4.69621e+06	5.73367e+06	2.19151e+06	1.33251e+07	1.13694e+07	1.93742e+07	1.99435e+07	1.82152e+07	1.73704e+07	3.07135e+07	352959	2.68464e+07	3.75229e+06
A	FALSE		C15 H26 N2 O6	Full match	No results	No results	No results	-0.55	330.179	331.186	15.371	3.0708e+07	0	0			7	11	10	DDA for preferred ion	[M+H]+1	15961.4	59054.1	4.25866e+06	3.57021e+06	4.26089e+06	4.34377e+06	4.68826e+06	3.80272e+06	3.52168e+06	3.0708e+07	9.19452e+06	1.42285e+07	1.12934e+07	2.11116e+07	1.41365e+07	2.73304e+07	2.07239e+07	4.9421e+06	5.17596e+06	7.03919e+06	8.8143e+06	1.38007e+07	1.07794e+07	5.48982e+06	1.31458e+07	848025	8.67804e+06	1.5777e+07
A	FALSE	MFCD08277025	C12 H19 N O4	Full match	No results	No results	Full match	-0.31	241.131	242.139	14.92	3.04561e+07	1	0			7	14	9	DDA for preferred ion	[M+H]+1	20146.9	65427.6	8.84772e+06	7.17382e+06	9.68403e+06	7.99139e+06	7.37473e+06	7.09105e+06	6.63131e+06	4.2823e+06	5.53921e+06	1.66739e+06	1.27777e+07	3.81245e+06	2.05293e+07	2.58704e+07	3.04561e+07	7.26601e+06	7.48667e+06	1.26947e+06	3.03783e+06	2.58171e+06	4.0077e+06	1.38257e+07	1.65678e+07	5.53198e+06	1.94669e+07	1.23029e+07
A	FALSE		C16 H25 N3 O S	Full match	No results	No results	No results	-0.23	307.172	308.179	19.468	3.03614e+07	0	0			7	9	5	DDA for preferred ion	[M+H]+1	12581.1	33787.8	3.23193e+06	2.83419e+06	3.16904e+06	3.01339e+06	3.03738e+06	2.80356e+06	2.45976e+06	69777.6	3.27209e+06	1.26774e+07	5.23523e+06	3.03614e+07	1.50782e+07	59133.1	1.0396e+07	1.58872e+06	3.67802e+06	3.97654e+06	8.05721e+06	7.72591e+06	6.85258e+06	3.87971e+06	6.21248e+06	2.29126e+06	2.01155e+07	6.0545e+06
A	FALSE	Spiroxamine	C18 H35 N O2	Full match	No results	No results	Full match	0.06	297.267	298.274	18.9	3.03182e+07	5	0			7	21	7	DDA for preferred ion	[M+H]+1	213785	96967.5	1.94681e+06	1.65272e+06	1.68129e+06	2.16614e+06	2.40528e+06	2.74317e+06	2.78246e+06	655966	2.43824e+06	1.12571e+06	2.40441e+06	3.24706e+06	1.53755e+06	706747	827803	633800	3.36509e+06	3.03182e+07	1.15825e+07	1.43203e+07	4.89524e+06	1.60778e+06	5.21181e+06	3.91985e+06	1.37591e+06	798911
A	FALSE	Embelin	C17 H26 O4	Full match	No results	No results	Full match	0.15	294.183	295.19	19.789	3.01893e+07	8	0			7	13	3	DDA for preferred ion	[M+H]+1	34159.5	756553	1.31447e+07	1.26822e+07	1.2424e+07	1.20594e+07	1.16172e+07	9.83778e+06	8.98762e+06	1.08366e+07	3.9359e+06	8.54263e+06	8.88399e+06	2.92584e+07	1.48351e+07	1.75313e+07	3.01893e+07	3.2487e+06	2.87632e+06	3.77925e+06	1.80384e+07	1.99552e+07	4.66896e+06	3.33015e+06	1.03256e+07	3.02691e+06	8.69606e+06	1.36261e+07
A	FALSE	Linoleamide	C18 H33 N O	Full match	No results	No results	Full match	0.37	279.256	280.264	20.372	3.00817e+07	1	0			7	7	5	DDA for preferred ion	[M+H]+1	136730	231705	4.54132e+06	4.04876e+06	4.5501e+06	4.49336e+06	4.39262e+06	4.0589e+06	3.83567e+06	1.43687e+06	662824	437962	3.22563e+06	1.07571e+06	936067	1.08662e+06	704423	373852	2.13433e+06	1.76103e+07	2.42265e+07	3.00817e+07	5.46779e+06	1.44182e+06	7.37604e+06	4.7175e+06	3.24431e+06	1.02319e+06
A	FALSE	(+)-[6]-Gingerol	C17 H26 O4	Full match	No results	No results	Full match	-0.02	294.183	295.19	18.339	3.00456e+07	8	0			7	5	4	DDA for preferred ion	[M+H]+1	63839.2	557000	1.49631e+07	1.43214e+07	1.45893e+07	1.55099e+07	1.52574e+07	1.42636e+07	1.33419e+07	2.02688e+07	7.82529e+06	1.49559e+07	1.49856e+07	2.89428e+07	2.11563e+07	2.34504e+07	3.00456e+07	7.03104e+06	8.36142e+06	5.5123e+06	1.73552e+07	1.86432e+07	1.03517e+07	7.73889e+06	1.30286e+07	3.90023e+06	1.45521e+07	2.10273e+07
	FALSE	(3S,4aR,5R,6R)-3,6-dihydroxy-4a,5-dimethyl-3-(prop-1-en-2-yl)-2,3,4,4a,5,6,7,8-octahydronaphthalen-2-one	C15 H22 O3	No match	Invalid mass	No results	No match	-71996.7	232.146	233.154	19.39	3.00384e+07	40	10	95.1	9.8	7	9	9	DDA for preferred ion	[M+H]+1	67396.2	306074	4.98714e+06	4.39688e+06	5.42695e+06	5.82419e+06	5.23177e+06	5.29383e+06	4.92507e+06	1.21066e+07	1.17026e+07	1.49233e+07	2.247e+07	1.0435e+07	1.41325e+07	1.11791e+07	1.15337e+07	1.03657e+07	1.43615e+07	2.31421e+07	1.88744e+07	1.68143e+07	3.00384e+07	1.51947e+07	2.27669e+07	8.14503e+06	1.90989e+07	1.15159e+07
A	FALSE		C17 H32 N6 O14 S	Full match	No results	No results	No results	-0.94	576.169	577.176	17.992	2.99343e+07	0	0			7	17	14	DDA for preferred ion	[M+H]+1	3.32946e+06	87705.3	1.51369e+07	1.48364e+07	1.28821e+07	1.53737e+07	1.2347e+07	1.42712e+07	2.01576e+07	1.74545e+07	1.35458e+07	1.89352e+07	1.22644e+07	2.4705e+07	2.99343e+07	2.00438e+07	2.65019e+07	9.94857e+06	2.42667e+07	3.41325e+06	8.55741e+06	2.31597e+06	1.18898e+07	1.66431e+06	1.83114e+07	2.62593e+06	1.09468e+07	1.55397e+07
A	FALSE	Tetradecanedioic acid	C14 H26 O4	Full match	No results	No results	Full match	-0.09	258.183	259.19	16.119	2.97457e+07	6	0			7	28	15	DDA for preferred ion	[M+H]+1	65947.1	1.08216e+07	2.97457e+07	2.92977e+07	2.26867e+07	2.79324e+07	2.6761e+07	1.55138e+07	1.40554e+07	1.58807e+06	649499	1.00646e+06	1.05305e+06	1.03017e+06	921907	913546	1.08202e+06	512423	495266	428536	3.36043e+06	5.16718e+06	363201	525810	1.7094e+06	817137	1.3828e+06	1.84681e+06
A	FALSE	4-hydroxy-3-(1-hydroxyiminoethyl)-1,6-diphenyl-1,2-dihydropyridin-2-one	C19 H16 N2 O3	Full match	Full match	No results	Partial match	-0.65	320.116	321.123	14.622	2.96983e+07	1	4	79.9	9	7	14	8	DDA for preferred ion	[M+H]+1	37717.9	125143	1.35726e+06	1.31189e+06	1.14032e+06	1.54106e+06	1.59995e+06	1.70608e+06	1.57723e+06	946041	1.20983e+06	609299	301463	213459	1.62336e+06	1.66647e+06	1.82724e+06	2.58084e+06	1.58728e+07	1.15719e+07	8.57338e+06	4.61868e+06	2.09008e+07	1.25984e+07	2.96983e+07	140066	5.50106e+06	822233
	FALSE		C12 H28 N9 O4 P	Full match	No results	No results	No results	3.47	393.202	394.209	7.82	2.96842e+07	0	0			7	10	10	DDA for preferred ion	[M+H]+1	6248.16	33354.8	1.04633e+07	1.08786e+07	8.68362e+06	9.5726e+06	9.30301e+06	8.12485e+06	1.00637e+07	2.96842e+07	4.54031e+06	2.90595e+07	1.80765e+07	1.07824e+07	4.97958e+06	1.43769e+06	1.57139e+06	4.57225e+06	727579	481532	6.05742e+06	1.27368e+07	97445.4	6.94575e+06	4.98478e+06	1.01424e+06	1.67287e+06	5.66879e+06
	FALSE		C28 H60 N3 O6 P	Full match	No results	No results	No results	-3.53	565.42	566.427	13.181	2.96544e+07	0	0			7	17	16	DDA for preferred ion	[M+H]+1	468173	585770	5.34822e+06	5.92895e+06	7.70866e+06	6.68293e+06	8.12505e+06	8.27573e+06	5.87477e+06	42849.2	7.12789e+06	770721	132293	2.96544e+07	4.13904e+06	7.0383e+06	9.95303e+06	3.44e+06	746865	9.63112e+06	1.67506e+07	8.0484e+06	1.01338e+06	819027	1.78135e+06	164334	5.67597e+06	3.79486e+06
A	FALSE	N-lauroylglycine	C14 H27 N O3	Full match	No results	No results	Full match	0.17	257.199	258.206	18.16	2.95923e+07	1	0			7	11	5	DDA for preferred ion	[M+H]+1	491621	4.81874e+06	1.37813e+07	1.34134e+07	1.34545e+07	1.33767e+07	1.31654e+07	1.17029e+07	9.96172e+06	5.8413e+06	2.94145e+06	4.22578e+06	9.63747e+06	2.37363e+07	9.36747e+06	2.95923e+07	2.94352e+07	4.00264e+06	3.71004e+06	5.16147e+06	1.44995e+07	1.50417e+07	4.01009e+06	1.57376e+06	7.30161e+06	2.68363e+06	7.61853e+06	1.14342e+07
A	FALSE	MFCD00133175	C17 H32 O2	Full match	No results	No results	Full match	0.23	268.24	269.248	21.782	2.95673e+07	7	0			7	10	9	DDA for preferred ion	[M+H]+1	421946	1.55383e+06	1.27321e+07	1.17747e+07	9.83666e+06	1.04163e+07	1.23627e+07	1.12077e+07	1.05313e+07	1.23954e+07	6.65218e+06	1.02354e+07	1.33766e+07	1.60444e+07	2.08944e+07	7.02231e+06	1.12103e+07	2.90597e+06	3.98301e+06	7.52827e+06	2.03256e+07	1.8892e+07	9.54038e+06	949662	2.95673e+07	7.45892e+06	1.44459e+07	1.12481e+07
A	FALSE	3-[(3-Hydroxynonanoyl)oxy]-4-(trimethylammonio)butanoate	C16 H31 N O5	Full match	No results	No results	Full match	-0.11	317.22	318.227	19.73	2.95622e+07	1	0			7	21	6	DDA for preferred ion	[M+H]+1	9011.12	45162.9	8.58047e+06	8.70585e+06	8.3494e+06	8.34257e+06	7.38644e+06	5.55351e+06	4.92289e+06	2.75142e+07	3.37308e+06	1.22197e+07	2.17355e+07	2.95622e+07	1.39827e+07	9.13301e+06	1.90626e+07	1.2855e+06	1.95749e+06	1.93115e+06	2.05245e+07	2.49875e+07	4.7194e+06	921681	1.53965e+07	3.42792e+06	8.90703e+06	2.76444e+07
	FALSE		C16 H27 N2 P S	Full match	No results	No results	No match	2.96	310.164	311.171	7.66	2.95331e+07	1	0			7	13	10	No MS2	[M+H]+1	22731.9	122015	1.57053e+07	1.45708e+07	1.45234e+07	1.61983e+07	1.64189e+07	1.2498e+07	1.15981e+07	2.95331e+07	7.35534e+06	1.26535e+07	1.84318e+06	1.31495e+07	1.94449e+06	9.34821e+06	8.26871e+06	5.55709e+06	2.19768e+06	799065	8.7438e+06	3.42821e+06	565425	533324	1.1287e+06	5.56059e+06	5.68581e+06	9.69133e+06
A	FALSE		C23 H36 N2 O8	Full match	No results	No results	No results	0.27	468.247	469.255	17.722	2.95049e+07	0	0			7	9	7	DDA for preferred ion	[M+H]+1	46572.1	178276	7.13099e+06	7.1545e+06	7.87363e+06	7.82018e+06	8.31084e+06	9.09382e+06	7.67376e+06	1.75698e+07	1.90565e+07	1.59309e+07	4.12654e+06	2.77329e+07	2.39517e+07	2.67968e+07	2.95049e+07	1.38343e+07	1.6643e+07	1.73729e+07	2.38803e+07	2.13871e+07	2.24949e+07	1.06902e+07	2.39946e+07	7.60776e+06	1.98941e+07	1.64142e+07
A	FALSE		C14 H22 O4	Full match	No results	No results	No results	-0.01	254.152	255.159	16.801	2.93552e+07	0	0			7	19	8	DDA for preferred ion	[M+H]+1	39712.9	779163	7.12591e+06	8.72351e+06	7.58428e+06	7.97566e+06	6.33625e+06	5.4843e+06	5.1779e+06	2.56035e+07	5.13394e+06	1.11666e+07	1.81832e+07	2.93552e+07	1.56947e+07	2.04006e+07	1.89336e+07	3.22975e+06	4.12635e+06	4.95082e+06	2.20455e+07	1.4211e+07	8.32928e+06	4.19888e+06	1.69213e+07	4.97748e+06	9.29274e+06	2.24382e+07
	FALSE		C24 H52 N3 O7 P	Full match	No results	No results	No results	-4.62	525.352	526.359	20.354	2.93426e+07	0	0			7	20	19	No MS2	[M+H]+1	11395.9	15265.1	924017	564789	1.04838e+06	841904	950221	729910	724016	2.59659e+06	727472	385297	1.39419e+06	1.7141e+06	1.51496e+06	2.93426e+07	1.38954e+06	937810	688910	316291	460807	1.19769e+07	1.24921e+06	566522	1.12696e+06	93735.8	890865	1.54582e+06
A	FALSE		C18 H33 N10 O3 P	Full match	No results	No results	No results	-0.42	468.247	469.255	17.411	2.93348e+07	0	0			7	7	6	DDA for preferred ion	[M+H]+1	15778.1	33852	5.25164e+06	5.02924e+06	5.34411e+06	5.66293e+06	6.16941e+06	6.02223e+06	5.45542e+06	2.257e+07	1.62952e+07	1.44395e+07	1.29777e+07	2.92361e+07	2.16187e+07	2.42054e+07	2.93348e+07	1.12939e+07	1.23343e+07	8.78209e+06	1.77737e+07	1.47577e+07	1.13861e+07	7.404e+06	2.07313e+07	5.4275e+06	1.63599e+07	1.99878e+07
	FALSE	NP-008993	C18 H34 O4	No match	Invalid mass	No results	No match	-57314	296.235	297.242	19.11	2.93136e+07	14	2	70.5	68.3	7	13	10	DDA for preferred ion	[M+H]+1	924785	1.07551e+06	2.93136e+07	2.70728e+07	2.78007e+07	2.46433e+07	2.64297e+07	2.78029e+07	1.90156e+07	1.33501e+07	5.32598e+06	7.0019e+06	6.10993e+06	1.13417e+07	1.40578e+07	1.26192e+07	1.36613e+07	4.01359e+06	6.04076e+06	7.32847e+06	1.83634e+07	1.22635e+07	6.89916e+06	8.60172e+06	1.88598e+07	5.51418e+06	1.01352e+07	1.16088e+07
A	FALSE	Palmitoleic acid	C16 H30 O2	Full match	Full match	Full match	Not the top hit	0.41	254.225	255.232	20.403	2.9302e+07	16	1	91.2	82.8	7	13	6	DDA for preferred ion	[M+H]+1	325927	1.39062e+06	9.69856e+06	8.24944e+06	9.17053e+06	8.1825e+06	8.65694e+06	7.47199e+06	6.56198e+06	1.60197e+07	6.01624e+06	1.06351e+07	8.41588e+06	1.56231e+07	2.2332e+07	1.10293e+07	1.47737e+07	5.53311e+06	6.83621e+06	1.21463e+07	1.90259e+07	2.9302e+07	9.03452e+06	6.89798e+06	2.36178e+07	4.19283e+06	1.42592e+07	1.50446e+07
	FALSE	NP-022010	C14 H23 N O5	Full match	Full match	No results	No results	-1.65	285.157	286.164	13.966	2.92833e+07	0	1	60.1	8	6	19	17	DDA for preferred ion	[M+H]+1	61026.3	552979	719845	514735	915929	728996	984815	751547	578257	9.27904e+06	1.40641e+07	1.37685e+07	1.25054e+07	8.79151e+06	1.19874e+06	3.2635e+06	1.71082e+06	970900	1.16068e+06	1.67984e+06	1.04972e+06	2.92833e+07	2.45079e+07	1.20337e+06	2.22284e+06	1.00949e+07	1.31093e+06	8.76286e+06
A	FALSE	1-nonanoic acid	C9 H18 O2	Full match	No results	No results	Full match	0.27	158.131	159.138	19.037	2.92424e+07	25	0			7	23	13	DDA for preferred ion	[M+H]+1	213959	2.01605e+06	6.76503e+06	5.80722e+06	6.78574e+06	7.64703e+06	5.70412e+06	4.46604e+06	3.77523e+06	8.03368e+06	929995	3.30289e+06	2.68585e+06	3.04757e+06	1.00033e+07	4.78173e+06	5.6977e+06	4.91483e+06	5.15969e+06	1.0558e+07	1.54719e+07	2.92424e+07	7.98092e+06	2.99262e+06	5.95031e+06	4.13865e+06	1.64424e+07	6.95263e+06
	FALSE	[1-(4-fluorophenyl)-5-methyl-1H-pyrazol-4-yl][6-methyl-3,4-dihydro-1(2H)-quinolinyl]methanone	C21 H20 F N3 O	No match	Invalid mass	No results	No results	18.66	349.166	350.173	21.115	2.92366e+07	0	2	80.6	50.4	7	9	5	DDA for preferred ion	[M+H]+1	10374.4	62745.4	8.32103e+06	7.76405e+06	7.45e+06	7.2614e+06	7.43243e+06	7.31197e+06	6.18127e+06	2.53472e+07	9.65934e+06	1.75266e+07	2.54989e+07	2.92366e+07	2.48387e+07	2.47559e+07	2.4961e+07	4.27284e+06	6.02151e+06	1.08515e+07	2.55283e+07	2.39881e+07	1.45386e+07	1.87447e+06	2.36471e+07	8.21621e+06	1.28547e+07	2.55305e+07
A	FALSE	2-Oxo-6-pentyltetrahydro-2H-pyran-3-carboxylic acid	C11 H18 O4	Full match	No results	No results	Full match	0.79	214.121	215.128	20.734	2.9229e+07	3	0			7	6	5	DDA for preferred ion	[M+H]+1	262300	3.44671e+06	1.58394e+07	1.46784e+07	1.56856e+07	1.59089e+07	1.65269e+07	1.54864e+07	1.38699e+07	2.9229e+07	1.03899e+07	1.82775e+07	2.36588e+07	1.98012e+07	1.40496e+07	8.01294e+06	9.6561e+06	1.72923e+06	3.48764e+06	5.51042e+06	1.76866e+07	1.3252e+07	1.39239e+07	1.19322e+06	2.20822e+07	5.48831e+06	7.88977e+06	1.46408e+07
	FALSE		C5 H14 N10 O3	Full match	No results	No results	No results	1.24	262.125	263.133	21.441	2.90681e+07	0	0			7	9	6	DDA for preferred ion	[M+H]+1	5726.83	14495.1	561277	487913	495733	539796	493404	435474	445149	5.64465e+06	16120.4	32237.2	34932.3	33206.8	32336.3	2.90681e+07	28755.7	14966	14522.9	32966	41536.6	38796.7	25430.6	15012.7	39842.4	39806.2	24906.6	37055.1
A	FALSE	2026	C12 H20 O2	Full match	No results	No results	Full match	0.47	196.146	197.154	17.575	2.90231e+07	29	0			7	27	11	DDA for preferred ion	[M+H]+1	538069	4.00577e+06	1.10354e+07	1.11108e+07	1.44611e+07	1.00465e+07	8.64431e+06	7.96459e+06	5.99104e+06	1.32656e+07	3.23033e+06	8.32814e+06	1.06483e+07	1.51577e+07	9.01243e+06	1.74676e+07	1.91092e+07	4.13143e+06	5.15555e+06	2.00583e+07	2.43253e+07	2.90231e+07	5.96008e+06	5.32991e+06	1.3967e+07	4.65871e+06	8.30676e+06	1.92997e+07
A	FALSE	(.+/-.)-Laudanosine	C21 H27 N O4	Full match	No results	Partial match	Full match	-0.38	357.194	358.201	20.44	2.89657e+07	4	0			7	9	7	DDA for preferred ion	[M+H]+1	221769	15664	846934	905128	898118	880540	942250	831799	701690	117606	78293.8	100342	70772.7	209300	194583	71800.2	2.89657e+07	44580.6	65121.8	54307.1	148773	142264	36371.3	20360.9	74087	93850.9	128518	120865
A	FALSE	Butabarbital	C10 H16 N2 O3	Full match	No results	No results	Full match	0.08	212.116	213.123	17.095	2.89426e+07	3	0			7	16	8	No MS2	[M+H]+1	23525.6	91311.5	6.4678e+06	6.09142e+06	4.99991e+06	5.06384e+06	5.4563e+06	4.60585e+06	4.01532e+06	1.64045e+07	4.35614e+06	1.0201e+07	1.53727e+07	2.68171e+07	1.52645e+07	1.95762e+07	2.89426e+07	3.30516e+06	3.68591e+06	5.85673e+06	1.55845e+07	2.02145e+07	4.80041e+06	2.71845e+06	1.29363e+07	3.29402e+06	8.1592e+06	2.01174e+07
A	FALSE		C15 H31 N O2	Full match	No results	No results	No results	0.57	257.236	258.243	20.286	2.89313e+07	0	0			7	6	6	DDA for preferred ion	[M+H]+1	6828.7	29512.7	6.73685e+06	6.04073e+06	6.54685e+06	6.82634e+06	7.4006e+06	6.85604e+06	6.41716e+06	1.05007e+07	8.97744e+06	8.67526e+06	9.80075e+06	2.89313e+07	2.27616e+07	2.21882e+07	2.34701e+07	5.54611e+06	5.29408e+06	7.66443e+06	1.81948e+07	1.56795e+07	7.34735e+06	3.58621e+06	1.22646e+07	4.10445e+06	9.35039e+06	1.02829e+07
A	FALSE	coenzyme Q1	C14 H18 O4	Full match	No results	No results	Full match	0.09	250.121	251.128	17.537	2.88949e+07	11	0			7	13	4	DDA for preferred ion	[M+H]+1	59119	63881.3	7.97217e+06	7.60086e+06	7.16779e+06	6.96819e+06	6.59376e+06	6.39305e+06	5.32278e+06	2.88949e+07	9.72251e+06	1.47612e+07	1.29879e+07	1.84105e+07	1.54958e+07	1.73545e+07	1.79203e+07	6.19331e+06	9.66579e+06	1.17162e+07	1.99629e+07	2.66375e+07	1.24669e+07	7.94266e+06	1.90973e+07	4.60061e+06	1.43628e+07	1.89807e+07
A	FALSE		C22 H45 N O3	Full match	No results	No results	No results	0.16	371.34	372.347	21.375	2.88652e+07	0	0			7	15	10	DDA for preferred ion	[M+H]+1	199718	47706.4	2.75641e+06	2.10659e+06	2.65884e+06	2.1522e+06	1.97251e+06	1.89318e+06	2.02659e+06	2.24732e+06	591997	1.61573e+06	844612	2.35841e+06	2.56568e+06	1.28728e+06	1.15458e+06	716288	1.60663e+06	2.09726e+07	2.88652e+07	7.71913e+06	642054	89281.7	1.88675e+06	831491	1.75711e+06	1.50174e+06
A	FALSE		C19 H40 O4	Full match	No results	No results	No results	-0.35	332.293	333.3	23.066	2.87723e+07	0	0			7	22	21	DDA for preferred ion	[M+H]+1	1.26539e+06	330985	3.50314e+06	4.80351e+06	5.49415e+06	3.80722e+06	4.2367e+06	3.36648e+06	5.78768e+06	674213	5.70315e+06	2.4412e+07	1.25724e+07	2.60667e+07	2.87723e+07	1.6519e+06	1.05751e+07	8.26928e+06	1.10333e+07	8.02264e+06	2.31373e+07	1.5521e+07	1.10369e+07	3.67265e+06	1.56996e+07	1.32443e+07	1.40675e+07	1.05165e+07
	FALSE		C20 H42 N4 O11	Full match	No results	No results	No results	4.35	514.287	515.295	7.686	2.86701e+07	0	0			7	7	6	No MS2	[M+H]+1	8096.86	41583.2	6.91674e+06	7.38026e+06	6.33272e+06	7.21709e+06	7.35932e+06	6.30312e+06	6.36797e+06	2.86701e+07	7.86255e+06	1.78116e+07	2.89878e+06	9.7482e+06	9.10127e+06	2.59628e+06	1.66804e+06	1.66343e+06	179126	324008	1.1686e+07	3.66268e+06	296182	5.21936e+06	455694	3.80372e+06	470862	9.53368e+06
	FALSE		C9 H20 N O4 P	Full match	No results	No results	No results	-1.06	237.113	238.12	13.954	2.85859e+07	0	0			7	29	3	DDA for preferred ion	[M+H]+1	75808.5	117661	8.22251e+06	8.30309e+06	7.8067e+06	6.85903e+06	5.45857e+06	4.56879e+06	3.75824e+06	1.55867e+07	1.1123e+07	1.10886e+07	1.84935e+07	2.7427e+07	2.01382e+07	2.08255e+07	2.36606e+07	5.4063e+06	8.71917e+06	1.02483e+07	9.16191e+06	2.34229e+07	1.24484e+07	1.05376e+07	2.85859e+07	8.1406e+06	1.84734e+07	2.94397e+07
A	FALSE		C14 H22 O4	Full match	No results	No results	No results	-0.49	254.152	255.159	14.107	2.85821e+07	0	0			7	18	14	DDA for preferred ion	[M+H]+1	95332	1.52621e+06	5.16137e+06	4.85723e+06	4.00832e+06	3.8911e+06	5.12917e+06	3.53741e+06	3.25712e+06	6.73856e+06	2.55404e+06	7.35875e+06	6.88867e+06	1.42838e+07	7.1254e+06	2.85821e+07	8.99496e+06	5.71994e+06	1.1461e+06	2.76642e+06	6.48633e+06	7.23493e+06	2.0912e+06	7.47244e+06	1.11403e+07	3.17901e+06	5.87426e+06	9.17768e+06
A	FALSE	13(S)-HOTrE	C18 H30 O3	Full match	Full match	Partial match	Not the top hit	0.35	294.22	295.227	19.585	2.85026e+07	31	4	68.6	67.5	7	10	10	DDA for preferred ion	[M+H]+1	1.00744e+06	1.0454e+06	4.15773e+06	3.6672e+06	3.46366e+06	3.83155e+06	4.4057e+06	4.46477e+06	3.59771e+06	6.86692e+06	3.86946e+06	3.52532e+06	3.19532e+06	5.04253e+06	4.90348e+06	5.71501e+06	5.33975e+06	4.84065e+06	6.23829e+06	3.00242e+06	9.34249e+06	7.96499e+06	2.85026e+07	1.91026e+07	1.42844e+07	2.66418e+06	1.77795e+07	4.68414e+06
A	FALSE		C47 H50 N O15 P	Full match	No results	No results	No results	-0.67	899.291	900.298	16.225	2.8354e+07	0	0			7	17	10	DDA for preferred ion	[M+H]+1	3.1546e+06	53572.4	1.01516e+07	8.81662e+06	1.07118e+07	1.33154e+07	1.14973e+07	1.26203e+07	1.4547e+07	1.09309e+07	1.56887e+07	1.6499e+07	1.94303e+07	2.8354e+07	1.57385e+07	1.63253e+07	2.48874e+07	1.10754e+07	1.36685e+07	3.46038e+06	9.94895e+06	8.72618e+06	1.08146e+07	1.38896e+06	1.17443e+07	6.02595e+06	2.79582e+06	1.23904e+07
	FALSE		C9 H21 N5 O5	Full match	No results	No results	No results	3.05	279.155	280.162	22.006	2.82643e+07	0	0			7	19	4	DDA for preferred ion	[M+H]+1	1.13374e+06	1.39628e+07	2.78131e+07	2.4709e+07	2.61881e+07	2.21664e+07	2.17529e+07	1.78066e+07	1.62832e+07	7.20111e+06	916428	3.86866e+06	5.92743e+06	1.8942e+07	1.58009e+07	1.08792e+07	1.42832e+07	2.13714e+06	2.23643e+06	3.65634e+06	2.82643e+07	2.5682e+07	3.38672e+06	812177	2.05587e+07	8.74207e+06	9.37941e+06	1.17605e+07
	FALSE		C26 H49 Cl O S3	Full match	No results	No results	No results	3.46	508.265	509.272	7.6	2.81547e+07	0	0			6	27	22	No MS2	[M+H]+1	10348.1	47139.1	258522	621921	925526	524198	867321	998353	1.10211e+06	5.95966e+06	1.96014e+06	2.81547e+07	1.83582e+06	8.50091e+06	1.27144e+06	343965	4.75268e+06	1.37921e+06	204114	168086	4.73793e+06	236904	670788	66648.8	503545	4.24185e+06	973532	1.39545e+06
A	FALSE		C17 H35 N O3	Full match	No results	No results	No results	-0.16	301.262	302.269	17.6	2.81429e+07	0	0			7	8	6	DDA for preferred ion	[M+H]+1	27511.3	30419.4	1.17158e+07	1.05919e+07	1.02392e+07	1.15125e+07	1.09222e+07	1.02625e+07	9.24919e+06	7.89077e+06	1.26948e+07	1.49503e+07	2.19124e+07	2.81429e+07	1.77744e+07	1.42089e+07	2.69564e+07	5.89259e+06	7.92672e+06	1.25401e+07	2.42344e+07	1.73561e+07	1.14366e+07	6.69611e+06	1.32153e+07	8.30195e+06	8.84141e+06	1.78094e+07
	FALSE		C23 H34 N9 O4 P3	Full match	No results	No results	No results	1.82	593.196	594.203	16.255	2.81094e+07	0	0			7	4	4	DDA for preferred ion	[M+H]+1	4.06282e+06	47808.1	2.3215e+07	2.13463e+07	2.31674e+07	2.33222e+07	2.44828e+07	2.37303e+07	2.30649e+07	1.23038e+07	1.01044e+07	1.76431e+07	1.68039e+07	2.52901e+07	2.11747e+07	1.28806e+07	2.81094e+07	1.19091e+07	1.67467e+07	5.44755e+06	1.3729e+07	1.40064e+07	1.82041e+07	3.55045e+06	1.80404e+07	6.5658e+06	1.24243e+07	1.62475e+07
A	FALSE		C12 H20 O6 S3	Full match	No results	No results	No results	-0.96	356.042	357.049	16.836	2.80658e+07	0	0			7	14	4	No MS2	[M+H]+1	526604	3.01545e+06	1.96345e+06	1.8968e+06	1.94065e+06	2.04559e+06	2.3055e+06	2.63672e+06	2.54714e+06	1.05547e+06	672445	1.31538e+06	208926	1.16387e+06	1.795e+06	1.68613e+06	2.09568e+06	135410	2.64305e+06	145072	3.55094e+06	3.43451e+06	827833	2.47968e+07	2.80658e+07	198594	3.40101e+06	941930
A	FALSE	9,17-dioxo-1,2,3,4,10,19-hexanorandrostan-5-oic acid	C13 H18 O4	Full match	No results	Full match	Full match	-0.07	238.12	239.128	16.236	2.80133e+07	3	0			7	21	10	DDA for preferred ion	[M+H]+1	573681	9.91223e+06	1.00074e+07	9.26555e+06	9.20818e+06	9.1877e+06	9.37631e+06	6.43403e+06	5.34384e+06	1.76478e+07	2.26303e+06	7.42863e+06	1.29854e+07	2.80133e+07	1.26244e+07	2.72818e+07	1.97198e+07	3.70318e+06	3.13933e+06	2.09829e+06	1.86546e+07	1.79917e+07	5.79462e+06	1.22772e+06	4.37492e+06	3.76697e+06	6.44213e+06	2.03451e+07
A	FALSE	Ethyl gallate	C9 H10 O5	Full match	No results	Partial match	Full match	0.34	198.053	199.06	18.459	2.79293e+07	14	0			7	20	12	DDA for preferred ion	[M+H]+1	44361	100247	7.40731e+06	5.69552e+06	6.36785e+06	6.56772e+06	6.39163e+06	5.3108e+06	3.78237e+06	1.60853e+07	4.13818e+06	7.77737e+06	8.7896e+06	2.6055e+07	1.76004e+07	2.40611e+07	2.79293e+07	3.05705e+06	2.88106e+06	2.2353e+06	1.09925e+07	1.47127e+07	4.50781e+06	2.82852e+06	8.68329e+06	2.23035e+06	9.70031e+06	2.44437e+07
A	FALSE	methyprylon	C10 H17 N O2	Full match	No results	No results	Full match	-0.96	183.126	184.133	13.702	2.79088e+07	2	0			7	22	8	DDA for preferred ion	[M+H]+1	211831	1.59562e+06	1.08033e+07	8.91661e+06	8.56661e+06	8.18815e+06	8.00213e+06	6.58871e+06	5.13137e+06	1.60208e+07	6.79476e+06	2.76914e+06	2.2883e+07	2.79088e+07	1.13877e+07	1.69131e+07	2.04252e+07	3.8697e+06	5.62927e+06	7.26201e+06	1.94216e+07	2.01929e+07	7.76297e+06	1.14862e+07	2.20496e+07	776580	1.05295e+07	2.1133e+07
A	FALSE	(1S,2R,4S)-1,7,7-Trimethylbicyclo[2.2.1]hept-2-yl (2Z)-3-(4-hydroxyphenyl)acrylate	C19 H24 O3	Full match	No results	Partial match	Full match	-0.16	300.173	301.18	19.005	2.77829e+07	20	0			7	14	14	DDA for preferred ion	[M+H]+1	474783	1.30539e+06	1.61035e+06	1.20744e+06	1.91478e+06	1.78678e+06	1.62975e+06	1.81848e+06	1.57897e+06	1.0434e+06	726759	887875	276482	1.60823e+06	4.27337e+06	2.54445e+06	1.13661e+06	1.08941e+06	3.57659e+06	1.58116e+06	2.45959e+06	2.2929e+06	997932	1.34083e+06	1.86354e+06	680908	2.77829e+07	1.01057e+06
	FALSE		C49 H51 N5 O4	Full match	No results	No results	No results	-1.2	773.393	774.4	19.734	2.77611e+07	0	0			7	10	6	DDA for preferred ion	[M+H]+1	6370.49	14796.4	6.84048e+06	7.098e+06	7.04862e+06	7.46077e+06	8.74774e+06	8.64905e+06	7.94847e+06	8.64048e+06	6.08254e+06	8.26952e+06	4.64638e+06	1.74735e+07	2.6314e+07	1.66239e+07	2.77611e+07	1.04533e+07	7.4284e+06	2.42049e+06	7.27098e+06	7.81167e+06	6.0907e+06	1.24973e+07	1.02115e+07	809669	9.86832e+06	8.20103e+06
	FALSE	N-{4-[(2R,3R)-3-(Hydroxymethyl)-4-methyl-5-oxo-2-morpholinyl]phenyl}-3-phenylpropanamide	C21 H24 N2 O4	No match	Invalid mass	No results	No results	46250.3	385.202	386.209	20.328	2.77407e+07	0	1	91.6	9.6	7	8	8	DDA for preferred ion	[M+H]+1	3.87706e+06	361110	2.37832e+07	2.3081e+07	2.5414e+07	2.4805e+07	2.77407e+07	2.45665e+07	2.13937e+07	83974.3	32968.1	63739.2	82921.8	60930.7	75503.4	58312.7	83563.4	44004	23092.5	77734.1	104130	99066.9	34018.3	32294.8	58475.5	87143.2	53249.3	66900.8
A	FALSE	Norcapillene	C11 H8	Full match	No results	No results	Full match	-0.05	140.063	141.07	16.196	2.7665e+07	2	0			7	9	8	DDA for preferred ion	[M+H]+1	4.13375e+06	945540	2.04045e+07	2.15303e+07	2.09182e+07	2.38229e+07	2.51952e+07	2.46635e+07	2.11447e+07	1.87271e+07	1.07651e+07	1.54143e+07	1.82729e+07	2.7665e+07	1.60253e+07	2.11049e+07	2.44099e+07	6.27922e+06	7.29349e+06	6.28549e+06	1.17193e+07	1.23548e+07	6.4055e+06	7.53476e+06	9.90752e+06	4.23157e+06	4.68761e+06	1.70534e+07
A	FALSE	Dibenzothiophene 5-oxide	C12 H8 O S	Full match	No results	No results	Full match	-0.1	200.03	201.037	15.065	2.75799e+07	1	0			7	11	9	DDA for preferred ion	[M+H]+1	47747	238318	9.85148e+06	1.07512e+07	1.01707e+07	1.09811e+07	1.05043e+07	1.00199e+07	7.69881e+06	4.34221e+06	765285	2.56493e+06	2.36127e+06	1.4904e+07	6.57395e+06	1.07618e+07	5.96527e+06	2.6152e+06	1.49258e+07	1.0525e+07	1.91633e+07	2.75799e+07	1.38998e+07	8.54657e+06	2.19691e+07	1.20679e+06	1.94463e+07	4.79883e+06
A	FALSE	N-(2,4-Dimethylphenyl)formamide	C9 H11 N O	Full match	Full match	No results	Partial match	0.23	149.084	150.091	16.735	2.75525e+07	10	2	66.8	43.7	7	16	10	DDA for preferred ion	[M+H]+1	19866.7	1.33541e+06	5.17611e+06	4.05865e+06	4.33818e+06	4.86257e+06	4.4905e+06	3.81891e+06	3.18467e+06	2.75525e+07	4.70139e+06	1.51276e+07	1.77933e+07	1.41421e+07	4.7754e+06	3.76573e+06	1.11189e+07	1.102e+06	1.76688e+06	8.56877e+06	2.46407e+07	1.4861e+07	3.85494e+06	1.19745e+06	9.61973e+06	1.11674e+07	5.56665e+06	1.25415e+07
A	FALSE	.beta.-Naphthol ethyl ether	C12 H12 O	Full match	No results	No results	Full match	0.42	172.089	173.096	17.967	2.74946e+07	3	0			7	25	9	DDA for preferred ion	[M+H]+1	436451	6.52306e+06	8.16968e+06	6.10855e+06	7.31717e+06	6.73089e+06	5.08629e+06	5.03712e+06	3.86459e+06	7.51231e+06	1.70557e+06	3.86964e+06	4.86907e+06	6.03146e+06	3.70895e+06	3.15759e+06	4.37884e+06	1.50259e+06	1.4321e+06	2.04775e+06	1.40691e+07	2.74946e+07	2.25307e+06	377011	2.75902e+06	2.48821e+06	5.48445e+06	6.37597e+06
A	FALSE		C14 H21 N O5	Full match	No results	No results	No results	-0.7	283.142	284.149	14.666	2.74749e+07	0	0			7	15	12	DDA for preferred ion	[M+H]+1	48673.5	177791	3.6339e+06	3.36656e+06	3.70478e+06	3.24173e+06	3.80514e+06	3.35655e+06	2.31144e+06	1.14246e+07	1.46119e+07	1.26274e+07	2.22836e+07	2.74749e+07	1.4473e+07	1.50951e+07	2.1417e+07	5.26056e+06	4.98358e+06	7.60721e+06	1.63395e+06	1.09544e+06	3.68338e+06	2.90125e+06	6.81471e+06	345621	3.0042e+06	1.77016e+07
A	FALSE		C16 H28 O3	Full match	No results	No results	No results	0.32	268.204	269.211	20.426	2.74641e+07	0	0			7	10	9	DDA for preferred ion	[M+H]+1	230261	1.01347e+06	9.9057e+06	8.7606e+06	9.71646e+06	8.27136e+06	1.04915e+07	9.06121e+06	7.95152e+06	1.35648e+07	4.32847e+06	7.07052e+06	2.30688e+06	1.22194e+07	1.03345e+07	1.10346e+07	1.13902e+07	1.71816e+06	5.49434e+06	7.53687e+06	1.3236e+07	1.54169e+07	6.83703e+06	8.45165e+06	2.74641e+07	1.98481e+06	1.70033e+07	1.11272e+07
	FALSE	NP-022405	C27 H36 O6	No match	Invalid mass	No results	No match	-14.09	456.245	457.252	7.41	2.74206e+07	1	1	66.8	8.3	7	21	21	DDA for preferred ion	[M+H]+1	46913.3	457025	3.2519e+06	5.27058e+06	4.44279e+06	4.90772e+06	3.5009e+06	6.02086e+06	4.44155e+06	2.74206e+07	3.88293e+06	2.27805e+07	1.55575e+07	6.43818e+06	6.08419e+06	2.71593e+06	2.55423e+06	1.84508e+06	1.12433e+06	9.87709e+06	1.17463e+07	1.66581e+07	3.77574e+06	2.35121e+06	8.94781e+06	5.76208e+06	8.93502e+06	5.51206e+06
A	FALSE	(4S)-4-[(2E,4Z)-2,4-Decadienoyloxy]-4-(trimethylammonio)butanoate	C17 H29 N O4	Full match	No results	No results	Full match	-0.34	311.21	312.217	16.92	2.74109e+07	1	0			7	11	6	No MS2	[M+H]+1	130094	548561	1.35248e+07	1.28692e+07	1.14936e+07	1.27789e+07	1.22799e+07	1.11118e+07	9.70877e+06	8.27445e+06	8.26335e+06	9.68524e+06	8.11921e+06	2.74109e+07	1.33693e+07	1.43139e+07	2.25087e+07	3.6851e+06	5.95745e+06	9.48422e+06	1.31626e+07	1.60322e+07	6.74811e+06	2.08857e+06	1.13894e+07	5.13336e+06	7.92905e+06	1.48632e+07
A	FALSE	Phthalic acid	C8 H6 O4	Full match	Full match	Partial match	Full match	0.64	166.027	167.034	20.572	2.73672e+07	7	1	97.5	80.6	7	19	7	DDA for preferred ion	[M+H]+1	1.16207e+06	1.67624e+06	3.00066e+06	2.91657e+06	3.50942e+06	3.81774e+06	4.33541e+06	4.74192e+06	4.61926e+06	2.86694e+06	2.05725e+06	3.17715e+06	1.21678e+06	4.27243e+06	3.86703e+06	3.02266e+06	2.70583e+06	1.69444e+06	4.58007e+06	1.77349e+07	2.47974e+07	2.73672e+07	1.02561e+07	1.19525e+07	2.37352e+07	2.61832e+06	6.18584e+06	2.28011e+06
A	FALSE		C14 H20	Full match	No results	No results	No results	0.49	188.157	189.164	16.795	2.7328e+07	0	0			7	15	15	DDA for preferred ion	[M+H]+1	225590	86882	2.72962e+06	2.89062e+06	2.81509e+06	2.96655e+06	2.90337e+06	3.72211e+06	2.26125e+06	1.09067e+06	1.84903e+06	787167	5.01481e+06	1.66244e+06	2.55904e+06	1.09172e+06	2.92708e+06	1.31045e+06	4.58812e+06	1.25473e+07	1.3934e+07	2.7328e+07	5.17265e+06	4.30759e+06	7.67694e+06	1.07005e+06	4.09867e+06	1.66172e+06
	FALSE	1-{4-[(3S)-3-(5-Phenyl-1,3,4-oxadiazol-2-yl)-1-pyrrolidinyl]-1-piperidinyl}ethanone	C19 H24 N4 O2	No match	Invalid mass	No results	No results	111566	378.144	379.151	19.526	2.72953e+07	0	2	88.8	9.4	7	14	14	DDA for preferred ion	[M+H]+1	1.01043e+06	1.65195e+06	2.88585e+06	1.92255e+06	3.01073e+06	2.80262e+06	2.66943e+06	2.33547e+06	2.64813e+06	3.93907e+06	47592.7	70679.5	97509.9	77668.2	71400.6	2.72953e+07	71847.5	34132.2	49075.5	83734.5	102778	120104	65994.7	47887.7	97997.5	104240	69502	73457.1
	FALSE	NP-018660	C13 H22 O3	No match	Invalid mass	No results	No match	-79637.1	208.146	209.154	18.161	2.72737e+07	16	2	63.2	8.2	7	13	11	DDA for preferred ion	[M+H]+1	580829	2.36924e+06	7.56796e+06	6.65967e+06	7.38142e+06	8.59735e+06	6.92246e+06	7.09083e+06	5.46664e+06	2.72737e+07	8.17265e+06	1.34695e+07	2.17613e+07	1.55986e+07	1.30395e+07	1.58221e+07	9.74092e+06	3.36462e+06	4.26779e+06	7.90221e+06	1.902e+07	1.40569e+07	8.33602e+06	5.44789e+06	1.76216e+07	7.27315e+06	7.9797e+06	1.59024e+07
A	FALSE	3-Oxodecanoic acid	C10 H18 O3	Full match	No results	No results	Full match	-0.46	186.126	187.133	14.73	2.7266e+07	21	0			6	26	15	DDA for preferred ion	[M+H]+1	64676.3	4.7729e+06	1.16968e+07	1.31632e+07	1.34162e+07	7.33472e+06	9.11423e+06	7.67953e+06	4.26717e+06	9.77245e+06	333857	1.46549e+06	4.25912e+06	9.78105e+06	4.93861e+06	4.05635e+06	1.11454e+07	702115	1.55535e+06	415461	6.57933e+06	2.7266e+07	5.49883e+06	2.10261e+06	7.11214e+06	2.21677e+06	1.08958e+07	9.60314e+06
	FALSE		C6 H16 N O P	Full match	No results	No results	No results	-1.75	149.097	150.104	17.047	2.72338e+07	0	0			7	28	22	DDA for preferred ion	[M+H]+1	34523.2	125098	2.3268e+06	4.96398e+06	3.98454e+06	3.98977e+06	3.00276e+06	3.05325e+06	2.53054e+06	5.78868e+06	528366	2.75354e+06	2.72338e+07	8.58238e+06	1.74508e+06	970680	3.96084e+06	1.59829e+06	1.65948e+06	1.46596e+06	1.87441e+07	2.68242e+07	1.94836e+06	2.37842e+06	7.1592e+06	2.93136e+06	4.81657e+06	4.05227e+06
A	FALSE	Valyl-4-hydroxyproline	C10 H18 N2 O4	Full match	No results	No results	Full match	-0.44	230.127	231.134	14.1	2.72321e+07	2	0			7	15	5	DDA for preferred ion	[M+H]+1	25224.5	74796.1	6.80416e+06	5.74821e+06	5.74054e+06	5.67322e+06	5.24752e+06	4.78219e+06	4.24592e+06	833211	186389	610118	469048	1.20291e+07	1.0527e+07	2.72321e+07	1.79113e+07	4.86109e+06	4.59782e+06	3.9762e+06	1.21896e+06	6.84734e+06	3.01907e+06	4.17074e+06	1.13424e+07	341115	1.03027e+07	8.85538e+06
A	FALSE		C17 H35 N O3	Full match	No results	No results	No results	-0.06	301.262	302.269	19.498	2.7197e+07	0	0			7	6	6	DDA for preferred ion	[M+H]+1	14561.6	38303.7	8.87364e+06	8.04916e+06	8.8942e+06	9.28683e+06	9.02413e+06	8.89469e+06	7.88341e+06	9.51812e+06	8.95379e+06	1.21223e+07	1.20809e+07	1.85022e+07	1.79752e+07	2.62505e+07	2.7197e+07	3.60685e+06	1.0071e+07	9.76019e+06	1.69302e+07	1.2805e+07	1.04194e+07	3.14943e+06	1.22071e+07	4.08408e+06	9.8017e+06	1.27091e+07
A	FALSE	2-Heptyl-3-(2,4-pentadiyn-1-yl)oxirane	C14 H20 O	Full match	No results	No results	Full match	0.35	204.151	205.159	19.499	2.7152e+07	6	0			7	14	14	DDA for preferred ion	[M+H]+1	375197	1.58164e+06	2.07458e+06	2.19363e+06	1.88396e+06	2.83957e+06	2.15785e+06	2.20655e+06	2.09041e+06	1.47608e+06	1.95506e+06	1.53382e+06	2.09625e+06	2.81934e+06	4.26344e+06	938578	1.34929e+06	409673	1.3471e+06	2.11576e+06	2.7152e+07	1.66845e+06	309506	797437	2.56759e+06	705669	852947	1.51238e+06
A	FALSE	1-[5-(4-Hydroxy-2-butanyl)-2-methyltetrahydro-2-furanyl]-4-methyl-2-pentanone	C15 H28 O3	Full match	No results	No results	Full match	0.39	256.204	257.211	20.207	2.71022e+07	1	0			7	13	13	DDA for preferred ion	[M+H]+1	4.17759e+06	1.07434e+06	8.22653e+06	9.24028e+06	9.7747e+06	7.02809e+06	1.03165e+07	8.93981e+06	8.03967e+06	1.09047e+07	3.37535e+06	7.02503e+06	4.90222e+06	1.24214e+07	1.8473e+07	6.02283e+06	1.22316e+07	3.8531e+06	6.31003e+06	1.04035e+07	2.50973e+07	2.71022e+07	6.40687e+06	7.665e+06	1.65145e+07	1.47992e+06	1.33371e+07	7.31198e+06
A	FALSE		C13 H19 N3 O3	Full match	No results	No results	No results	0.4	265.143	266.15	20.764	2.70764e+07	0	0			7	8	4	DDA for preferred ion	[M+H]+1	4207.88	16183.8	3.46011e+06	3.71841e+06	3.77348e+06	3.34106e+06	3.43424e+06	3.22961e+06	2.97998e+06	3.38068e+06	4.52934e+06	9.88871e+06	2.70764e+07	2.23817e+07	1.21168e+07	917371	8.69991e+06	1.48207e+06	3.36197e+06	4.40083e+06	1.56498e+07	9.86045e+06	9.87305e+06	1.20754e+06	2.04961e+07	7.07563e+06	6.95179e+06	8.80354e+06
	FALSE	3-[3-(1,3-dimethyl-1H-pyrazol-4-yl)-1H-1,2,4-triazol-1-yl]-5-methylisoxazole	C11 H12 N6 O	No match	Invalid mass	No results	No results	-15.53	244.103	245.111	17.03	2.70463e+07	0	3	68.9	8.4	7	8	2	DDA for preferred ion	[M+H]+1	21648.7	78446.4	3.35578e+06	3.31048e+06	3.15948e+06	3.20686e+06	2.97617e+06	2.77739e+06	2.73664e+06	180510	3.89576e+06	8.62195e+06	2.15357e+07	2.70463e+07	9.28739e+06	185330	9.63088e+06	708425	2.90218e+06	4.39738e+06	1.07428e+07	7.91278e+06	8.84809e+06	1.24523e+06	1.81262e+07	8.84693e+06	6.03264e+06	9.75796e+06
	FALSE	2'-Deoxyadenosine	C10 H13 N5 O3	Full match	Full match	Full match	Full match	1.17	251.102	252.109	7.645	2.70292e+07	4	2	94.5	71.9	6	12	7	DDA for preferred ion	[M+H]+1	26955.7	369362	6.80252e+06	7.6754e+06	6.42913e+06	2.56099e+06	6.93951e+06	5.8605e+06	5.56661e+06	470543	193408	261574	270915	386588	2.56582e+06	2.70292e+07	6.13043e+06	1.04496e+06	394222	135964	461903	350193	126356	101178	2.85301e+06	438707	310221	528659
A	FALSE	Methyl 3,5-di-tert-butyl-4-hydroxybenzoate	C16 H24 O3	Full match	Full match	No results	Full match	0.04	264.173	265.18	18.539	2.70072e+07	4	3	88.8	9.4	7	10	8	DDA for preferred ion	[M+H]+1	220373	720215	1.2961e+07	1.0292e+07	1.1511e+07	1.23133e+07	1.09372e+07	1.13429e+07	9.7454e+06	9.92481e+06	5.52654e+06	1.35005e+06	6.41068e+06	1.59665e+07	1.96797e+07	2.38842e+07	2.70072e+07	8.52136e+06	6.15354e+06	1.46058e+07	2.07099e+07	1.99101e+07	7.68095e+06	6.45435e+06	9.75032e+06	3.17887e+06	1.19506e+07	1.06962e+07
A	FALSE		C29 H43 N8 O18 P	Full match	No results	No results	No results	0.09	822.243	823.251	16.504	2.67662e+07	0	0			7	8	7	DDA for preferred ion	[M+H]+1	4.3566e+06	101100	1.0735e+07	1.0398e+07	9.55631e+06	1.00454e+07	9.72304e+06	1.20421e+07	1.12144e+07	1.73333e+07	9.25877e+06	1.51137e+07	1.30224e+07	2.67662e+07	2.00911e+07	1.97625e+07	2.66805e+07	1.06735e+07	1.12566e+07	4.29747e+06	1.52348e+07	6.48948e+06	1.4621e+07	1.04541e+06	1.64645e+07	2.45981e+07	1.13368e+07	1.62578e+07
	FALSE	tiadenol	C14 H30 O2 S2	Full match	No results	No results	Full match	2.55	294.169	295.177	7.774	2.67447e+07	1	0			7	23	23	No MS2	[M+H]+1	8770.79	43537.5	4.57007e+06	2.81452e+06	4.41274e+06	4.62868e+06	4.9862e+06	4.84391e+06	2.66437e+06	2.67447e+07	8.7566e+06	2.5401e+07	6.85316e+06	5.31405e+06	5.51407e+06	1.2787e+06	803739	2.34046e+06	263563	319987	1.3634e+06	1.15695e+06	2.84901e+06	1.30488e+06	4.13053e+06	6.3653e+06	1.41315e+06	5.89667e+06
A	FALSE	α-Linolenic acid	C18 H30 O2	Full match	Full match	Full match	Full match	0.11	278.225	279.232	19.235	2.66892e+07	10	5	81.1	63.2	7	16	8	DDA for preferred ion	[M+H]+1	1.54551e+06	504276	1.77522e+07	1.65866e+07	1.54002e+07	1.73272e+07	1.93122e+07	2.38232e+07	2.12287e+07	3.795e+06	6.29519e+06	5.48204e+06	645687	2.74746e+06	3.0655e+06	2.11079e+06	4.53037e+06	938466	2.61495e+07	3.6544e+06	5.62773e+06	2.50657e+06	8.55275e+06	1.03036e+07	2.66892e+07	4.80307e+06	5.41749e+06	2.65505e+06
A	FALSE	Norethindrone	C20 H26 O2	Full match	No results	No results	Full match	0.05	298.193	299.201	19.642	2.6524e+07	9	0			7	11	9	DDA for preferred ion	[M+H]+1	947381	2.49781e+06	1.79138e+06	2.00919e+06	2.2527e+06	1.92198e+06	1.99729e+06	1.96227e+06	1.54262e+06	1.39437e+06	558411	1.11202e+06	126479	2.13393e+06	3.87717e+06	3.08468e+06	1.5921e+06	1.56676e+06	3.93906e+06	1.32611e+06	2.32598e+06	2.01904e+06	1.38439e+06	1.39365e+06	1.84049e+06	850450	2.6524e+07	1.60946e+06
A	FALSE		C16 H22 N2 O S2	Full match	No results	No results	No match	-0.05	322.117	323.125	23.885	2.64693e+07	1	0			7	12	11	DDA for preferred ion	[M+H]+1	883.467	2265.8	788663	631393	738210	707716	741921	555414	751607	2.64693e+07	950.248	3656.08	12105.1	2444.97	15449.7	6.29151e+06	2168.47	1079.76	966.164	1185.03	3356.17	4895.02	1151.03	970.401	1507.1	1860.5	1942.67	3928.92
A	FALSE		C18 H32 O4 S	Full match	No results	No results	No results	0	344.202	345.209	16.973	2.64078e+07	0	0			7	24	24	DDA for preferred ion	[M+H]+1	41131.7	147750	1.67795e+06	2.03558e+06	2.50021e+06	1.6325e+06	2.36154e+06	2.36629e+06	1.21526e+06	793995	395839	564930	698334	514871	718650	667281	914734	134418	9.63886e+06	7.09981e+06	9.98708e+06	4.6908e+06	2.40387e+07	2.05188e+07	2.64078e+07	1.26455e+06	6.22118e+06	694958
A	FALSE		C16 H26 N6 O2	Full match	No results	No results	No results	0.32	334.212	335.219	7.934	2.63953e+07	0	0			6	16	16	DDA for preferred ion	[M+H]+1	6181.63	28675.7	2.37706e+06	3.13148e+06	2.47165e+06	2.30821e+06	2.03812e+06	2.83908e+06	3.43409e+06	2.84747e+06	2.12137e+06	4.51356e+06	2.56646e+06	1.68057e+06	1.12695e+06	621383	1.18868e+06	285736	3.08157e+06	64371.8	1.36738e+07	9.15917e+06	9.42787e+06	1.82154e+07	2.63953e+07	1.42908e+06	355681	1.70195e+06
A	FALSE	NP-014517	C14 H18 O9	Full match	Full match	No results	Partial match	-0.59	330.095	331.102	15.973	2.63715e+07	2	1	60.9	8	7	16	8	DDA for preferred ion	[M+H]+1	922338	52680.5	1.3143e+07	1.32189e+07	1.44832e+07	1.35588e+07	1.33322e+07	1.09583e+07	8.81656e+06	9.38922e+06	5.30836e+06	9.07374e+06	7.81116e+06	2.52357e+07	1.53975e+07	2.06486e+07	2.63715e+07	4.7188e+06	7.0345e+06	3.029e+06	1.28349e+07	1.50656e+07	1.47587e+07	532352	2.09578e+07	3.69243e+06	8.19595e+06	1.96183e+07
A	FALSE		C18 H39 N O8	Full match	No results	No results	No results	-0.34	397.267	398.275	17.263	2.6311e+07	0	0			7	11	8	No MS2	[M+H]+1	24072	1.11556e+06	1.91546e+06	1.6751e+06	1.88458e+06	1.69565e+06	1.90884e+06	1.51373e+06	1.45696e+06	808000	567062	706817	345642	9.5646e+06	6.76508e+06	992505	2.6311e+07	1.64416e+06	1.88528e+06	395190	793314	1.87155e+06	3.62003e+06	3.37322e+06	5.5705e+06	209356	363662	1.02651e+06
	FALSE	NP-001596	C16 H30 O4	No match	Invalid mass	No results	No results	-62926.7	268.204	269.211	17.903	2.62883e+07	0	1	60	65	7	9	7	DDA for preferred ion	[M+H]+1	226093	1.09009e+06	1.21698e+07	1.28052e+07	1.19924e+07	1.25291e+07	1.25911e+07	1.22999e+07	9.69262e+06	1.71334e+07	3.21691e+06	5.16423e+06	5.39256e+06	1.35214e+07	1.26159e+07	1.83809e+07	1.22017e+07	2.81739e+06	8.00517e+06	1.26456e+07	2.62883e+07	1.78282e+07	1.10823e+07	9.1063e+06	2.17339e+07	3.66281e+06	1.37836e+07	1.23191e+07
	FALSE		C19 H41 N2 O P	Full match	No results	No results	No results	-2.66	344.295	345.302	17.252	2.61667e+07	0	0			7	7	6	No MS2	[M+H]+1	654535	1.62672e+06	7.24775e+06	6.76166e+06	6.67749e+06	6.78742e+06	7.64082e+06	6.27211e+06	6.45687e+06	8.72538e+06	8.50462e+06	2.61667e+07	9.39973e+06	1.56029e+07	9.41484e+06	4.25529e+06	1.15399e+07	8.18487e+06	6.05821e+06	1.05821e+07	1.49281e+07	7.02024e+06	8.92192e+06	5.47763e+06	1.1391e+07	1.24864e+07	8.95045e+06	9.88397e+06
A	FALSE	5-Nonyl-2-oxotetrahydro-3-furancarboxylic acid	C14 H24 O4	Full match	No results	No results	Full match	-0.01	256.167	257.175	16.773	2.61102e+07	4	0			7	24	16	DDA for preferred ion	[M+H]+1	309778	1.36901e+06	1.34633e+07	1.14992e+07	8.74258e+06	8.05174e+06	7.86923e+06	8.65261e+06	7.41031e+06	1.94253e+07	5.69012e+06	1.03176e+07	1.96164e+07	2.61102e+07	1.39709e+07	2.60705e+07	1.96144e+07	3.58737e+06	4.66764e+06	5.99452e+06	1.71087e+07	2.5047e+07	8.12886e+06	5.89855e+06	1.8617e+07	3.93272e+06	1.42966e+07	2.48996e+07
	FALSE	NP-021797	C12 H22 O3	No match	Invalid mass	No results	No match	-84099.8	196.146	197.154	15.68	2.60343e+07	29	1	65.7	66.7	7	29	23	DDA for preferred ion	[M+H]+1	564375	3.1961e+06	1.01954e+07	9.5111e+06	9.09834e+06	1.0704e+07	9.84616e+06	3.86097e+06	6.54642e+06	1.28019e+07	4.74529e+06	1.06862e+07	1.76168e+07	2.56812e+07	1.00306e+07	1.784e+07	1.96965e+07	3.07313e+06	3.40079e+06	4.73213e+06	2.60343e+07	1.40614e+07	6.49418e+06	6.09456e+06	7.02913e+06	4.84378e+06	6.19224e+06	2.03807e+07
A	FALSE	dopamine	C8 H11 N O2	Full match	No results	Full match	Full match	-0.41	153.079	154.086	14.733	2.60289e+07	8	0			7	14	10	DDA for preferred ion	[M+H]+1	22262.3	73709.8	5.3617e+06	5.6806e+06	6.51283e+06	6.40191e+06	5.94214e+06	5.22547e+06	4.25955e+06	2.38328e+06	6.51978e+06	491815	889847	2.60047e+07	1.78154e+07	2.19594e+07	2.60289e+07	5.24244e+06	4.40547e+06	342688	503991	920569	5.03207e+06	6.43043e+06	1.20175e+07	5.1346e+06	1.11134e+07	1.30825e+07
	FALSE	5-methoxy-8,8-dimethyl-2-phenyl-4H,8H-pyrano[2,3-h]chromen-4-one	C21 H18 O4	No match	Invalid mass	No results	No results	13.96	334.125	335.132	19.938	2.59917e+07	0	6	77.8	8.9	7	18	18	DDA for preferred ion	[M+H]+1	28787	83000.3	1.60365e+06	2.51056e+06	2.90614e+06	2.82522e+06	2.77912e+06	2.33833e+06	2.40633e+06	145765	4.51273e+06	1.04316e+07	1.00619e+07	2.59917e+07	1.68151e+07	120912	1.5035e+07	4.90006e+06	7.96365e+06	5.80577e+06	9.92533e+06	1.11537e+07	3.39752e+06	4.84741e+06	1.10922e+07	3.82733e+06	1.07804e+07	9.71515e+06
	FALSE		C37 H73 N5 O9	Full match	No results	No results	No results	-1.21	731.54	732.547	19.761	2.59822e+07	0	0			7	7	7	DDA for preferred ion	[M+H]+1	632393	2.06767e+06	4.58054e+06	4.03696e+06	4.35472e+06	3.73781e+06	4.42804e+06	4.10228e+06	4.24688e+06	7.09903e+06	2.16872e+06	2.21347e+06	1.34132e+06	3.84064e+06	3.45071e+06	3.22038e+06	3.75237e+06	1.16498e+06	1.66251e+06	5.63142e+06	1.01052e+07	3.98694e+06	1.90216e+07	1.57218e+06	2.72483e+06	1.1721e+06	2.59822e+07	3.23055e+06
A	FALSE	Îµ-Dodecalactone	C12 H22 O2	Full match	No results	No results	Full match	0.31	198.162	199.169	18.464	2.59574e+07	33	0			7	26	17	DDA for preferred ion	[M+H]+1	639788	5.4811e+06	1.3181e+07	1.04038e+07	1.67022e+07	1.24492e+07	1.27029e+07	7.95242e+06	8.14722e+06	4.25201e+06	713302	1.88193e+06	1.73847e+06	1.6849e+07	4.36642e+06	1.429e+07	9.99911e+06	1.55948e+06	2.96775e+06	5.44998e+06	1.43137e+07	2.59574e+07	3.84348e+06	2.83631e+06	7.83645e+06	1.81085e+06	6.32301e+06	6.63301e+06
A	FALSE		C22 H30 O15	Full match	No results	No results	No results	0.56	534.159	535.166	16.511	2.5894e+07	0	0			7	11	10	DDA for preferred ion	[M+H]+1	619873	91578.3	4.18822e+06	4.41065e+06	5.10593e+06	5.64896e+06	4.6946e+06	5.55506e+06	4.82745e+06	2.5894e+07	4.72539e+06	5.90026e+06	4.1538e+06	1.1991e+07	1.03317e+07	1.08289e+07	1.44792e+07	5.96134e+06	7.69103e+06	2.73392e+06	5.92983e+06	2.4149e+06	9.0603e+06	787860	1.05332e+07	4.34461e+06	8.22218e+06	9.56742e+06
	FALSE	(2S,8R)-8-hydroxy-2-[(1S)-1-hydroxyheptyl]-3,4,5,6,7,8-hexahydro-2H-1-benzopyran-5-one	C16 H26 O4	No match	Invalid mass	No results	No results	77885.1	304.161	305.168	19.809	2.58696e+07	0	2	65.8	8.3	7	23	17	DDA for preferred ion	[M+H]+1	10429.2	22346	1.85931e+06	1.92006e+06	1.81143e+06	2.04327e+06	1.59063e+06	1.80331e+06	2.98716e+06	74992.1	3.69257e+06	2.58696e+07	6.53092e+06	1.85622e+07	1.68709e+07	75371.6	6.08867e+06	3.51445e+06	3.63753e+06	7.28969e+06	6.95288e+06	7.18504e+06	4.63394e+06	1.96922e+06	7.3146e+06	5.0804e+06	1.39619e+07	5.18543e+06
A	FALSE		C19 H29 N8 O11 P	Full match	No results	No results	No results	-0.13	576.169	577.177	17.82	2.58622e+07	0	0			7	17	9	DDA for preferred ion	[M+H]+1	3.07397e+06	54496.8	9.24383e+06	9.82203e+06	9.1297e+06	9.49623e+06	9.97334e+06	1.38303e+07	1.19199e+07	1.12055e+07	6.97106e+06	1.06222e+07	7.98363e+06	1.27935e+07	1.42223e+07	9.30172e+06	1.66623e+07	1.23031e+07	1.56401e+07	2.10517e+06	9.39139e+06	4.16715e+06	2.58622e+07	8.18189e+06	2.27767e+07	4.95962e+06	1.51251e+07	8.78746e+06
A	FALSE	Embelin	C17 H26 O4	Full match	No results	No results	Full match	-0.07	294.183	295.19	18.11	2.58233e+07	8	0			6	18	14	DDA for preferred ion	[M+H]+1	44704.1	388910	2.5121e+06	3.33464e+06	3.48326e+06	4.22064e+06	3.42075e+06	4.16012e+06	4.4496e+06	5.46907e+06	5.15655e+06	4.10211e+06	2.54223e+06	2.58233e+07	1.0954e+07	1.3837e+07	1.41797e+07	4.56661e+06	4.47795e+06	1.05256e+06	4.89546e+06	9.83078e+06	8.88411e+06	3.12701e+06	7.23774e+06	3.46317e+06	8.17695e+06	4.37233e+06
A	FALSE		C18 H31 N O5	Full match	No results	No results	No results	-0.04	341.22	342.227	20.269	2.58111e+07	0	0			7	28	15	DDA for preferred ion	[M+H]+1	7338.69	19711.2	4.67238e+06	4.36262e+06	4.63575e+06	2.99853e+06	4.00166e+06	3.21296e+06	1.93756e+06	8.27822e+06	999295	3.6613e+06	2.77085e+06	1.2783e+07	1.13007e+07	8.78867e+06	2.58111e+07	2.08451e+06	687642	670924	3.88835e+06	1.50993e+07	383358	324393	2.08726e+06	1.08654e+06	4.62055e+06	1.05466e+07
A	FALSE	Spiroxamine	C18 H35 N O2	Full match	No results	No results	Full match	0.28	297.267	298.274	21.923	2.57822e+07	5	0			7	16	17	DDA for preferred ion	[M+H]+1	208863	690603	4.13709e+06	4.21784e+06	4.32631e+06	4.1112e+06	3.10849e+06	3.08396e+06	4.85357e+06	1.00957e+07	4.59856e+06	6.03965e+06	2.49589e+06	6.24251e+06	7.48924e+06	4.96954e+06	7.79489e+06	1.20421e+06	1.41181e+06	6.25095e+06	1.53016e+07	2.57822e+07	3.62095e+06	6.5518e+06	6.61131e+06	8.31508e+06	4.66264e+06	6.27635e+06
A	FALSE		C27 H42 N3 O3 P3	Full match	No results	No results	No results	-0.97	549.243	550.251	12.149	2.57675e+07	0	0			7	13	8	No MS2	[M+H]+1	118416	49087.6	2.48508e+06	2.33881e+06	2.97649e+06	3.08862e+06	3.26042e+06	3.14728e+06	3.28582e+06	848542	201155	252748	297045	457566	9.02529e+06	410430	1.77019e+07	2.57675e+07	2.23324e+07	499205	316731	296610	1.37581e+07	1.40453e+07	1.83166e+07	133769	1.23359e+07	445819
	FALSE	octadec-9-ynoic acid	C18 H32 O2	No match	Invalid mass	No results	No match	60756.9	297.267	298.274	18.623	2.5722e+07	5	1	61.7	46.6	7	22	6	DDA for preferred ion	[M+H]+1	93085.9	28371.4	2.0538e+06	2.18132e+06	2.31067e+06	2.86446e+06	2.86689e+06	3.55694e+06	3.43842e+06	296762	509852	333350	4.95303e+06	252764	867996	126146	155975	278518	1.67701e+06	2.5722e+07	1.24445e+07	1.23372e+07	3.23257e+06	1.52638e+06	3.47725e+06	4.017e+06	1.04755e+06	229154
A	FALSE	N-Hydroxydecanamide	C10 H21 N O2	Full match	No results	No results	Full match	-0.75	187.157	188.164	14.511	2.56854e+07	2	0			7	26	2	DDA for preferred ion	[M+H]+1	40158.6	207313	6.7155e+06	6.7709e+06	6.64859e+06	5.74726e+06	5.12072e+06	3.96473e+06	3.26563e+06	1.89994e+07	1.27823e+06	6.33449e+06	1.67977e+07	7.58177e+06	2.31416e+06	7.33478e+06	1.91918e+07	2.42669e+06	3.29108e+06	2.60932e+06	1.80993e+07	2.56854e+07	6.12874e+06	9.56331e+06	1.48686e+07	6.73781e+06	8.66951e+06	1.40886e+07
	FALSE	NP-006888	C13 H24 O4	No match	Invalid mass	No results	No match	-73763.1	226.157	227.164	19.29	2.56788e+07	3	2	61.3	65.4	7	29	12	DDA for preferred ion	[M+H]+1	218447	3.84342e+06	1.27247e+07	9.4378e+06	1.07837e+07	9.14141e+06	9.67001e+06	6.54327e+06	4.93272e+06	1.68964e+07	1.69659e+06	5.62027e+06	8.2197e+06	1.56151e+07	6.68279e+06	1.19776e+07	8.60873e+06	1.40015e+06	1.41377e+06	2.99168e+06	2.27672e+07	2.56788e+07	3.98252e+06	485370	7.22244e+06	2.55482e+06	8.70548e+06	1.33662e+07
A	FALSE	Sedanolide	C12 H18 O2	Full match	No results	No results	Full match	0.51	194.131	195.138	17.419	2.5674e+07	21	0			7	13	6	DDA for preferred ion	[M+H]+1	859274	2.65839e+06	9.34592e+06	8.66552e+06	1.02683e+07	9.70788e+06	1.08766e+07	1.26241e+07	1.18992e+07	1.70547e+07	2.13231e+07	1.49025e+07	1.48025e+07	2.06647e+07	1.89322e+07	2.11548e+07	2.11305e+07	1.31559e+07	1.83291e+07	1.88483e+07	2.5674e+07	1.6962e+07	2.28627e+07	1.98114e+07	2.07112e+07	7.93732e+06	1.78799e+07	1.46166e+07
A	FALSE	Oleic acid	C18 H34 O2	Full match	No results	Full match	Full match	-0.08	282.256	283.263	22.638	2.56262e+07	12	0			7	26	14	DDA for preferred ion	[M+H]+1	1.32654e+06	4.56373e+06	2.56262e+07	2.02397e+07	2.25923e+07	1.41127e+07	1.54123e+07	1.54441e+07	1.36414e+07	4.68072e+06	1.73859e+06	3.08215e+06	2.8111e+06	4.41562e+06	7.22789e+06	2.71452e+06	4.91059e+06	2.35977e+06	2.25283e+06	4.81024e+06	5.1972e+06	1.06049e+07	3.03501e+06	2.24801e+06	3.1083e+06	2.49413e+07	8.12659e+06	6.41121e+06
A	FALSE		C24 H43 N O4	Full match	No results	No results	No results	-0.04	409.319	410.326	19.868	2.55371e+07	0	0			7	8	6	DDA for preferred ion	[M+H]+1	2.49196e+06	4.38932e+06	8.06097e+06	8.59618e+06	9.13751e+06	8.62752e+06	8.86785e+06	7.76496e+06	7.16419e+06	3.13011e+06	2.19339e+06	2.39209e+06	2.06595e+06	8.57275e+06	4.8752e+06	2.55371e+07	8.66787e+06	1.25862e+06	5.98902e+06	1.96798e+06	1.1773e+07	2.06384e+06	1.60871e+06	681410	6.87905e+06	747971	1.86572e+06	3.39101e+06
A	FALSE	4-(5,6-Dihydroxy-6-methyl-1-hepten-2-yl)-1-methyl-1,2-cyclohexanediol	C15 H28 O4	Full match	No results	No results	Full match	0	272.199	273.206	17.731	2.55342e+07	1	0			7	21	21	DDA for preferred ion	[M+H]+1	62317.6	284656	2.06476e+06	3.84157e+06	2.70021e+06	3.00569e+06	3.79498e+06	3.05246e+06	2.59801e+06	1.28267e+06	444489	1.15773e+06	826580	2.15811e+06	1.80372e+06	805192	1.76259e+06	755076	3.80822e+06	5.37605e+06	1.36289e+07	2.55342e+07	7.31553e+06	6.96596e+06	1.84661e+07	515085	1.28864e+07	1.13475e+06
A	FALSE		C15 H22 N2 O3 S2	Full match	No results	No results	No results	-0.23	342.107	343.114	16.783	2.55139e+07	0	0			6	3	3	No MS2	[M+H]+1	13678.8	44315.3	1.39154e+06	1.33885e+06	1.32923e+06	1.43233e+06	1.41671e+06	1.37035e+06	153804	292499	89148.4	173179	227496	202210	136825	2.55139e+07	146642	67319.6	166160	213023	783050	443054	129799	100137	231581	292626	272796	165919
	FALSE	2,3-dihydroxypropyl 12-methyltridecanoate	C17 H34 O4	No match	Invalid mass	No results	No match	-59589.2	284.235	285.242	22.851	2.55083e+07	5	1	93.8	9.7	7	11	10	DDA for preferred ion	[M+H]+1	1.456e+06	766694	3.7979e+06	2.96569e+06	3.15108e+06	3.00206e+06	3.38745e+06	3.51934e+06	3.93598e+06	9.79541e+06	1.336e+07	2.12718e+07	1.46928e+07	2.11318e+07	8.36012e+06	1.64452e+06	5.18926e+06	2.99099e+06	1.11689e+07	2.55083e+07	1.32094e+07	6.20585e+06	1.34833e+07	4.16838e+06	8.5032e+06	1.67384e+07	2.92415e+06	9.04009e+06
A	FALSE	Dodecanedioic acid	C12 H22 O4	Full match	No results	No results	Full match	0.35	230.152	231.159	18.289	2.54982e+07	5	0			7	25	8	DDA for preferred ion	[M+H]+1	65866.7	876739	1.26853e+07	1.2586e+07	1.38621e+07	1.20072e+07	1.14258e+07	7.98612e+06	6.4101e+06	5.46396e+06	762546	3.78853e+06	3.45407e+06	1.00752e+07	6.27218e+06	1.08025e+07	1.41083e+07	1.70386e+06	2.43612e+06	1.56157e+06	1.51711e+07	2.54982e+07	2.87221e+06	5.41142e+06	1.52789e+07	285977	8.06718e+06	1.06854e+07
A	FALSE	N-[2-(3,4-Dimethoxyphenyl)ethyl]-3-(1-hydroxy-3-methoxy-4-oxo-2,5-cyclohexadien-1-yl)propanamide	C20 H25 N O6	Full match	No results	No results	Full match	-0.49	375.168	376.175	16.481	2.54575e+07	2	0			7	12	11	DDA for preferred ion	[M+H]+1	61912	335839	1.99652e+07	1.99952e+07	2.07705e+07	2.19375e+07	2.54575e+07	1.8766e+07	1.83132e+07	796847	859711	616379	1.31276e+06	1.88338e+06	334452	1.79307e+06	751611	309313	575399	242108	697196	730725	157694	118545	323983	225627	247199	821764
A	FALSE	DSF	C13 H24 O2	Full match	No results	No results	Full match	0.25	212.178	213.185	18.475	2.54499e+07	14	0			7	15	6	DDA for preferred ion	[M+H]+1	202879	1.3706e+06	6.34329e+06	6.31601e+06	6.31488e+06	5.74848e+06	6.08028e+06	4.85258e+06	4.16542e+06	2.54499e+07	6.31298e+06	1.56993e+07	2.53736e+07	1.48969e+07	6.88727e+06	4.24273e+06	5.60821e+06	1.60697e+06	2.58051e+06	5.83713e+06	2.46236e+07	1.77619e+07	5.77229e+06	1.59675e+06	1.14099e+07	6.34567e+06	8.17007e+06	1.54298e+07
A	FALSE	(-)-Lupinine	C10 H19 N O	Full match	No results	No results	Full match	0.12	169.147	170.154	16.306	2.54286e+07	2	0			7	13	5	DDA for preferred ion	[M+H]+1	25705.3	55839.4	3.96669e+06	3.64298e+06	4.30599e+06	3.6439e+06	3.45029e+06	3.14289e+06	2.93698e+06	2.32096e+07	6.05141e+06	1.06833e+07	2.54286e+07	1.31155e+07	4.95743e+06	7.91782e+06	6.72827e+06	1.60287e+06	3.57984e+06	4.65848e+06	1.2657e+07	1.15822e+07	8.24176e+06	7.12143e+06	1.58893e+07	7.42352e+06	4.41108e+06	1.3508e+07
A	FALSE		C19 H33 N O4	Full match	No results	No results	No results	-0.17	339.241	340.248	17.89	2.53801e+07	0	0			7	7	5	DDA for preferred ion	[M+H]+1	42876.8	277318	5.28568e+06	5.614e+06	5.72434e+06	5.53513e+06	5.05901e+06	5.40143e+06	4.59198e+06	6.67629e+06	2.58287e+06	3.56171e+06	1.48886e+06	5.91557e+06	3.94703e+06	3.58433e+06	6.12636e+06	1.58332e+06	5.76645e+06	2.30629e+07	2.53801e+07	6.33196e+06	4.07397e+06	318284	4.29345e+06	3.70574e+06	2.13536e+06	4.22752e+06
	FALSE	Dicyclanil	C8 H10 N6	No match	Invalid mass	No results	No match	14.26	190.099	191.107	20.441	2.53442e+07	21	2	72.6	8.6	7	14	14	DDA for preferred ion	[M+H]+1	186791	321797	1.34953e+06	1.08356e+06	1.10239e+06	1.28179e+06	1.57834e+06	1.17781e+06	1.11863e+06	231790	134322	235838	275394	402873	157227	75346.9	2.53442e+07	81666.9	141222	81694.8	156122	149292	112557	71486.8	206833	98486.9	224009	231265
	FALSE		C25 H53 N7 O3 P2	Full match	No results	No results	No results	-3.52	561.367	562.374	17.121	2.52546e+07	0	0			4	7	7	DDA for preferred ion	[M+H]+1	40622.5	148622	4.01501e+06	3.42478e+06	3.51256e+06	482868	3.62217e+06	216560	207964	372718	437246	1.63113e+07	1.64288e+07	2.52546e+07	221945	2.06111e+06	1.72171e+07	112215	131928	214860	416570	931991	152431	144711	1.74527e+07	306793	3.63671e+06	2.09566e+06
A	FALSE		C12 H25 N5 O2 S	Full match	No results	No results	No results	0.17	303.173	304.18	22.153	2.51685e+07	0	0			5	26	24	DDA for preferred ion	[M+H]+1	597871	907406	247917	163262	179619	146086	189945	257814	204788	452595	581262	2.51685e+07	436364	1.16386e+06	1.43377e+06	656687	928061	188290	346549	450499	419583	347278	506903	75036	871910	390254	555357	576689
A	FALSE	(2E,4Z)-N-Isobutyl-2,4-octadecadienamide	C22 H41 N O	Full match	No results	No results	Full match	-0.01	335.319	336.326	23.394	2.50972e+07	1	0			7	15	12	DDA for preferred ion	[M+H]+1	255910	86044.5	1.06974e+06	1.30613e+06	1.40625e+06	1.17755e+06	1.1991e+06	864984	1.08674e+06	1.70639e+06	459036	1.16938e+06	1.21196e+06	3.11517e+06	472416	33059.7	482574	120849	1.00749e+06	2.15333e+07	2.50972e+07	1.42578e+07	531631	8538.56	801327	2.04899e+06	825826	916573
A	FALSE	3621	C9 H17 N S	Full match	No results	No results	Full match	-0.04	171.108	172.115	24.236	2.50689e+07	3	0			7	18	16	DDA for preferred ion	[M+H]+1	981.22	2013.81	825206	540934	585409	604685	585893	462652	588712	2.50689e+07	952.397	2773.54	15999.5	2113.56	5794.87	1.91954e+07	2846.03	1018.4	990.001	1185.04	2224.69	2701.42	1478.42	982.561	1189.76	2135.86	2015.27	3682.21
A	FALSE	Butobarbital	C10 H16 N2 O3	Full match	No results	No results	Full match	0.25	212.116	213.123	16.853	2.5055e+07	3	0			7	15	3	DDA for preferred ion	[M+H]+1	16107	47146.7	5.39552e+06	5.84157e+06	5.32061e+06	5.13291e+06	4.79017e+06	4.10148e+06	3.72029e+06	1.23104e+07	4.07744e+06	9.19517e+06	1.29686e+07	2.43097e+07	1.43578e+07	1.1456e+07	2.5055e+07	3.44346e+06	3.93903e+06	6.17752e+06	1.71965e+07	1.79749e+07	5.12227e+06	2.70814e+06	1.34877e+07	3.73199e+06	7.37769e+06	1.80551e+07
A	FALSE	3,7,15-Trihydroxy-12,13-epoxytrichothec-9-en-8-one	C15 H20 O6	Full match	No results	Full match	Full match	0.04	296.126	297.133	18.421	2.50341e+07	8	0			7	25	8	DDA for preferred ion	[M+H]+1	1.02294e+06	960457	2.99983e+06	2.60933e+06	2.87216e+06	3.38666e+06	3.74439e+06	4.97551e+06	4.55056e+06	1.44117e+07	2.48288e+07	2.50341e+07	1.53697e+07	2.19853e+07	2.04465e+07	1.02934e+07	1.62614e+07	1.11989e+07	1.17374e+07	3.7416e+06	5.05657e+06	3.54894e+06	1.18987e+07	7.93535e+06	1.62522e+07	5.47162e+06	7.57212e+06	1.08273e+07
A	FALSE		C19 H36 N4 O4	Full match	No results	No results	No results	-0.68	384.273	385.281	15.164	2.50323e+07	0	0			7	9	5	DDA for preferred ion	[M+H]+1	29169.8	47533.3	2.61915e+06	2.73928e+06	2.74579e+06	2.63925e+06	2.59279e+06	2.51974e+06	2.03893e+06	2.17895e+06	1.99441e+06	2.90165e+06	554567	6.96573e+06	2.0146e+07	2.10456e+07	2.50323e+07	1.21305e+07	193655	297751	804875	1.1292e+06	155259	145417	472664	83495.3	294562	7.10816e+06
	FALSE		C7 H7 N10 O5 P3 S	Full match	No results	No results	No results	-3.38	435.952	436.959	2.743	2.50285e+07	0	0			7	23	21	DDA for preferred ion	[M+H]+1	29437.7	340562	1.76654e+07	2.25237e+07	2.50285e+07	2.38404e+07	2.23091e+07	1.13852e+07	1.84462e+07	266330	103498	210243	209824	214903	148770	223600	200484	148171	305309	247749	1.64862e+06	742662	92984.8	110744	143659	136856	177912	248763
A	FALSE	Michler's ketone	C17 H20 N2 O	Full match	Full match	No results	Full match	0.31	268.158	269.165	19.483	2.49358e+07	3	1	65.3	8.3	7	6	6	DDA for preferred ion	[M+H]+1	12711.8	86588.2	718641	743154	790528	745761	838514	727823	704500	383992	298498	204226	305496	1.69851e+06	618993	303791	376545	161343	1.01683e+06	5.79845e+06	2.49358e+07	2.25714e+06	1.46735e+06	111623	1.27441e+06	80070.8	378218	320045
	FALSE	6-fluoro-3,4-dihydro-2H-pyrano[2,3-b]quinolin-5-amine	C12 H11 F N2 O	No match	Invalid mass	No results	No results	10.49	218.088	219.095	16.909	2.48325e+07	0	1	92.6	9.6	7	12	8	DDA for preferred ion	[M+H]+1	260174	2.51036e+06	2.48325e+07	2.0743e+07	2.16393e+07	2.27865e+07	2.26738e+07	1.99765e+07	1.67054e+07	537477	114653	206810	411526	1.59914e+06	174262	327449	204459	70556.3	108346	193445	576420	450674	212269	104714	696887	338188	369119	277418
A	FALSE		C9 H22 N O4 P	Full match	No results	No results	No results	-0.01	239.129	240.136	17.811	2.47657e+07	0	0			6	21	20	DDA for preferred ion	[M+H]+1	27153.5	75449.5	5.58259e+06	5.30467e+06	4.51656e+06	3.68383e+06	6.87797e+06	5.30532e+06	166689	337840	253096	1.08542e+06	368797	1.18035e+06	534601	313807	2.68186e+06	2.97269e+06	200679	252311	9.6733e+06	2.47657e+07	1.47486e+06	778199	1.29656e+06	192511	2.26499e+06	462152
A	FALSE	Myristoleic acid	C14 H26 O2	Full match	No results	No results	Full match	0	226.193	227.201	18.806	2.47314e+07	22	0			7	20	19	DDA for preferred ion	[M+H]+1	460592	3.75001e+06	1.47987e+07	8.35704e+06	1.1578e+07	1.41362e+07	1.38867e+07	1.13189e+07	9.84714e+06	1.03796e+07	3.18186e+06	6.8192e+06	6.22659e+06	1.0612e+07	9.45335e+06	9.9121e+06	1.45936e+07	3.0381e+06	5.67383e+06	8.83959e+06	2.41495e+07	2.47314e+07	9.37135e+06	9.39822e+06	1.87674e+07	3.97557e+06	1.5301e+07	1.00844e+07
A	FALSE	(4S)-4-[(2E,4Z)-2,4-Decadienoyloxy]-4-(trimethylammonio)butanoate	C17 H29 N O4	Full match	No results	No results	Full match	-0.34	311.21	312.217	16.486	2.46429e+07	1	0			7	4	4	DDA for preferred ion	[M+H]+1	347750	575952	1.10228e+07	1.04693e+07	1.10314e+07	1.03754e+07	1.16189e+07	1.05617e+07	1.03847e+07	9.93409e+06	1.39362e+07	1.19362e+07	8.24745e+06	2.46429e+07	1.41425e+07	1.23433e+07	1.87665e+07	4.36159e+06	7.64104e+06	9.16493e+06	1.18739e+07	1.18615e+07	8.81387e+06	3.30388e+06	1.2822e+07	6.31054e+06	6.13244e+06	1.23912e+07
A	FALSE	4-(5-Hydroxy-2-methyl-2-azabicyclo[2.2.2]oct-5-yl)-3-methylbutanoic acid	C13 H23 N O3	Full match	No results	No results	Full match	-0.42	241.168	242.175	15.013	2.46006e+07	2	0			7	13	6	DDA for preferred ion	[M+H]+1	820758	4.79172e+06	1.48281e+07	1.50996e+07	1.37744e+07	1.54244e+07	1.38053e+07	1.17509e+07	1.04959e+07	9.85108e+06	5.407e+06	8.50174e+06	1.04099e+07	2.42295e+07	1.96991e+07	2.46006e+07	1.36522e+07	9.19712e+06	4.9403e+06	7.15981e+06	1.48636e+07	1.51325e+07	6.37638e+06	5.2901e+06	1.78638e+07	5.53878e+06	5.42374e+06	1.51176e+07
	FALSE		C33 H48 N4 O2 P2	Full match	No results	No results	No results	-2.77	594.324	595.331	20.073	2.45964e+07	0	0			7	21	21	No MS2	[M+H]+1	6448.26	24255.2	970135	1.08411e+06	1.19543e+06	1.68519e+06	1.28628e+06	1.16804e+06	922455	2.54491e+06	3.71554e+06	2.7119e+06	2.45964e+07	3.35661e+06	2.64165e+06	1.30027e+06	2.70097e+06	2.35412e+06	1.08784e+06	2.10059e+06	1.79012e+06	1.9047e+06	3.89065e+06	3.41455e+06	2.94684e+06	1.50986e+06	1.29084e+06	2.79071e+06
A	FALSE	(4beta,12R)-12,13-Epoxytrichothec-9-en-4-yl acetate	C17 H24 O4	Full match	No results	Not the top hit	Full match	-0.19	292.167	293.175	18.464	2.45255e+07	10	0			7	27	14	DDA for preferred ion	[M+H]+1	23807.8	75094.3	4.76755e+06	4.8314e+06	6.34631e+06	5.61046e+06	4.71657e+06	3.46509e+06	2.65562e+06	1.15476e+07	3.47011e+06	5.30085e+06	6.68019e+06	2.05049e+07	1.54303e+07	1.79225e+07	2.45255e+07	3.52475e+06	2.15339e+06	2.94973e+06	8.741e+06	1.17781e+07	2.95325e+06	1.76623e+06	6.65887e+06	1.71734e+06	7.35399e+06	1.9675e+07
A	FALSE		C15 H20 N6 O2	Full match	No results	No results	No results	-0.46	316.165	317.172	18.191	2.45187e+07	0	0			7	20	8	DDA for preferred ion	[M+H]+1	99174	1.40657e+06	6.87606e+06	6.52832e+06	6.33711e+06	6.0501e+06	5.79275e+06	5.10816e+06	3.50279e+06	6.83389e+06	2.21713e+06	4.31295e+06	1.01272e+07	4.79157e+06	7.24682e+06	4.97545e+06	8.27547e+06	3.50972e+06	2.73947e+06	446505	2.45187e+07	2.0651e+07	3.5248e+06	4.1258e+06	1.98481e+06	7.65217e+06	4.18534e+06	9.03875e+06
	FALSE	3-(3,4-dihydroxyphenyl)propanoic acid	C9 H10 O4	No match	Invalid mass	No match	No match	-98927.3	164.047	165.055	18.19	2.45028e+07	20	3	95.3	85.8	7	15	9	DDA for preferred ion	[M+H]+1	254048	2.97782e+06	1.26173e+07	1.06204e+07	1.19545e+07	1.24489e+07	1.13609e+07	8.78324e+06	8.69798e+06	8.20938e+06	3.62685e+06	5.46494e+06	2.86669e+06	1.64735e+07	1.48574e+07	1.41582e+07	2.45028e+07	5.22909e+06	5.4756e+06	4.27112e+06	9.8091e+06	1.9982e+07	4.23949e+06	5.02213e+06	6.67553e+06	2.63386e+06	8.20838e+06	1.07158e+07
[truncated: 3,461 more rows]
[truncated: 38 more columns]
