# Supplementary material for: Examination of human osteoarchaeological remains as a feasible source of polar and apolar metabolites to study past conditions
Source: Sci Rep. 2023 Jan 13;13:696. doi: 10.1038/s41598-023-27401-0 (PMC9839756; doi:10.1038/s41598-023-27401-0)
Supplement: Supplementary file 7 — Supplementary Information 7. [file 41598_2023_27401_MOESM7_ESM.xlsx]

## Sheet: Compounds
Tags	Checked	Name	Formula	Annot. Source: Predicted Compositions	Annot. Source: mzCloud Search	Annot. Source: Metabolika Search	Annot. Source: ChemSpider Search	Annot. DeltaMass [ppm]	Annotation MW	Calc. MW	m/z	RT [min]	Area (Max.)	# ChemSpider Results	# mzCloud Results	# Scan IDs (mzCloud)	mzCloud Best Match	mzCloud Best Match Confidence	# Similarity Results	# Usable QC	RSD QC Areas [%]	RSD Corr. QC Areas [%]	# Adducts	MS2	Reference Ion	Area: 71_blank_mass0_LC_pos_direct.raw (F19)	Area: 72_blank_mass0_LC_pos_direct.raw (F20)	Area: QC_pool_01.raw (F21)	Area: QC_pool_02.raw (F22)	Area: QC_pool_03.raw (F23)	Area: QC_pool_04.raw (F24)	Area: QC_pool_05.raw (F25)	Area: QC_pool_06.raw (F26)	Area: QC_pool_07.raw (F27)	Area: QC_pool_08.raw (F28)	Area: 19_F1-1T_mass50-1_LC_pos_direct.raw (F1)	Area: 20_F1-2T_mass49-9_LC_pos_direct.raw (F2)	Area: 21_F1-3T_mass50-7_LC_pos_direct.raw (F3)	Area: 22_F2T_mass50-7_LC_pos_direct.raw (F4)	Area: 23_F3T_mass50-8_LC_pos_direct.raw (F5)	Area: 24_F4-1T_mass50-9_LC_pos_direct.raw (F6)	Area: 25_F4-2T_mass50_LC_pos_direct.raw (F7)	Area: 26_F4-3T_mass51-6_LC_pos_direct.raw (F8)	Area: 27_F5T_mass50-1_LC_pos_direct.raw (F9)	Area: 28_F85T_mass49-9_LC_pos_direct.raw (F10)	Area: 29_F209-1T_mass50-7_LC_pos_direct.raw (F11)	Area: 30_F209-2T_mass50-7_LC_pos_direct.raw (F12)	Area: 31_F209-3T_mass50-4_LC_pos_direct.raw (F13)	Area: 32_F400-1T_mass51-3_LC_pos_direct.raw (F14)
	FALSE		C H3 N2 O11 P3 S	Full match	No results	No results	No results	3.48	343.867	343.868	344.876	2.712	4.15777e+07	0	0				0	8	10	9	1	DDA for preferred ion	[M+H]+1	80849.6	906173	1.49125e+07	1.38832e+07	1.43523e+07	1.33482e+07	1.27099e+07	1.09666e+07	1.41114e+07	1.47734e+07	1.54837e+07	3.10904e+07	3.15317e+07	1.64271e+07	3.20732e+07	4.15777e+07	3.92685e+07	1.87324e+07	4.03248e+07	2.65099e+07	3.29119e+07	3.74643e+07	2.31713e+07	3.6975e+07
	FALSE		C4 H4 N4 O2 P2 S	Full match	No results	No results	No match	4.29	233.953	233.954	234.961	2.727	2.0263e+08	2	0				5	8	26	6	1	DDA for preferred ion	[M+H]+1	97664.4	1.10473e+06	6.90597e+07	6.69405e+07	7.10772e+07	6.05765e+07	5.0851e+07	4.52533e+07	3.66494e+07	3.63801e+07	7.82239e+07	4.14029e+07	6.21314e+07	4.68705e+07	2.2233e+07	1.88135e+07	2.35233e+07	1.92283e+07	3.19773e+07	5.42664e+07	1.3387e+08	9.5227e+07	8.10686e+07	2.58066e+07
	FALSE			No results	No results	No results	No results			231.921	232.928	2.737	1.38809e+09	0	0				0	8	26	18	1	DDA for preferred ion	[M+H]+1	83526.2	944802	5.64676e+08	5.61321e+08	5.81092e+08	5.23111e+08	2.52646e+08	4.37496e+08	3.67281e+08	3.74389e+08	4.46468e+08	3.57061e+08	4.5911e+08	6.83304e+08	2.05895e+08	4.48824e+08	4.70494e+08	3.75814e+08	4.93046e+08	4.1203e+08	9.14764e+08	7.87919e+08	6.09004e+08	4.27256e+08
	FALSE		C4 H2 N4 O P2 S	Full match	No results	No results	No results	4.82	215.942	215.944	216.951	2.742	1.26551e+08	0	0				0	8	13	5	1	DDA for preferred ion	[M+H]+1	99471.3	1.16564e+06	3.9827e+07	4.1622e+07	4.28026e+07	3.92455e+07	3.39345e+07	3.40842e+07	2.97307e+07	3.18592e+07	6.57438e+07	5.52689e+07	6.00656e+07	5.59109e+07	2.42625e+07	3.2433e+07	2.44896e+07	1.22937e+07	3.60757e+07	5.54105e+07	1.08871e+08	9.08356e+07	8.05558e+07	3.06499e+07
	FALSE		C H N2 O5 P3	Full match	No results	No results	No results	2.66	213.91	213.91	214.918	2.745	5.22749e+08	0	0				0	8	14	11	1	DDA for preferred ion	[M+H]+1	82478	932946	1.47466e+08	2.09679e+08	2.10833e+08	2.05149e+08	1.9259e+08	2.22121e+08	2.16143e+08	2.44377e+08	3.22955e+08	3.00612e+08	3.38427e+08	3.8886e+08	3.33713e+08	4.05562e+08	3.9668e+08	3.49871e+08	4.35278e+08	3.2067e+08	4.5182e+08	5.18562e+08	3.01459e+08	3.98173e+08
	FALSE		C3 H N6 O2 P3	Full match	No results	No results	No results	-2.84	245.937	245.937	246.944	2.755	1.09562e+08	0	0				0	8	15	10	1	DDA for preferred ion	[M+H]+1	96664.9	1.13275e+06	3.18147e+07	3.44708e+07	3.59804e+07	3.84919e+07	3.63839e+07	3.305e+07	2.8672e+07	2.3688e+07	3.96944e+07	2.23774e+07	3.6419e+07	4.14596e+07	2.40408e+07	2.89155e+07	3.56475e+07	2.76653e+07	3.48528e+07	3.30552e+07	1.59502e+07	6.27803e+07	5.698e+07	3.07554e+07
	FALSE		C4 H3 N6 O2 P3	Full match	No results	No results	No results	-2.88	259.953	259.952	260.96	2.774	1.23211e+08	0	0				0	8	24	21	1	DDA for preferred ion	[M+H]+1	39343.7	1.52132e+06	9.27452e+07	9.65162e+07	1.00096e+08	5.96152e+07	6.24346e+07	1.06564e+08	1.12894e+08	1.23211e+08	8.56088e+07	2.07392e+07	6.92113e+07	4.31046e+07	6.43013e+07	3.33645e+07	2.00851e+07	1.42741e+07	7.55749e+06	1.74141e+07	2.67652e+07	1.80446e+07	2.39009e+07	7.02076e+06
	FALSE		C5 H7 N6 O5 P3	Full match	No results	No results	No results	-2.7	323.969	323.968	324.975	2.774	1.45255e+08	0	0				0	8	30	23	1	DDA for preferred ion	[M+H]+1	36512	409231	1.45255e+08	1.44169e+08	1.29924e+08	1.37504e+08	5.06816e+07	1.02136e+08	9.37027e+07	9.15377e+07	6.44615e+07	5.64034e+06	2.79682e+07	4.14643e+07	1.99226e+07	1.0082e+07	5.29624e+06	3.43947e+06	8.64917e+06	4.15105e+06	1.34959e+07	1.35149e+07	1.55932e+07	1.0858e+06
	FALSE		C4 H8 N5 O2 P S	Full match	No results	No results	No results	-4.73	221.014	221.013	222.02	2.779	1.36861e+07	0	0				0	8	23	18	1	No MS2	[M+H]+1	36789.2	412338	894568	867537	980929	1.17565e+06	621274	1.23713e+06	1.22873e+06	1.29188e+06	1.14897e+06	5.23105e+06	2.66587e+06	324988	3.68932e+06	8.82025e+06	1.36861e+07	1.11324e+07	1.74679e+06	2.25228e+06	333941	638090	2.0972e+06	1.05295e+06
	FALSE		C5 H5 N6 O4 P3	Full match	No results	No results	No results	-2.99	305.959	305.958	306.965	2.784	3.49784e+08	0	0				0	8	19	4	1	DDA for preferred ion	[M+H]+1	44556.2	982171	3.46413e+08	3.40641e+08	3.49784e+08	3.14405e+08	2.75711e+08	2.52824e+08	2.19251e+08	2.20145e+08	1.44225e+08	1.10479e+07	7.06179e+07	9.74545e+07	3.23518e+07	2.04147e+07	1.03795e+07	5.68987e+06	1.08896e+07	1.08222e+07	4.24968e+07	3.59652e+07	4.78492e+07	2.49443e+06
	FALSE		C7 H8 Cl N4 O P S	Full match	No results	No results	No results	2.99	261.985	261.985	262.993	2.784	1.51365e+07	0	0				0	8	17	11	1	DDA for preferred ion	[M+H]+1	43917.8	492236	1.37523e+07	1.26903e+07	1.51365e+07	1.35699e+07	1.22187e+07	1.37346e+07	1.08392e+07	8.18686e+06	1.10359e+07	3.83181e+06	1.14798e+07	4.03517e+06	5.12897e+06	2.43432e+06	2.04749e+06	942852	4.92866e+06	1.79884e+06	2.24728e+06	2.04555e+06	3.76606e+06	443717
	FALSE		C7 H17 N2 O11 P3	Full match	No results	No results	No results	1.17	398.005	398.005	399.012	2.791	2.74865e+08	0	0				0	8	17	9	1	DDA for preferred ion	[M+H]+1	43356.7	2.8118e+07	2.74865e+08	2.17511e+08	2.70339e+08	2.36661e+08	2.09284e+08	1.8235e+08	1.83652e+08	1.85575e+08	3.8599e+07	157992	1.15944e+07	4.73515e+06	5.47683e+06	458334	171249	80029.7	291908	57498	147772	176256	337169	73064.6
	FALSE		C6 H13 Cl N2 O3 P2 S	Full match	No results	No results	No results	-3.45	289.981	289.98	290.987	2.796	1.48292e+07	0	0				0	8	20	8	1	DDA for preferred ion	[M+H]+1	52371.4	613706	1.25637e+07	1.27151e+07	1.48292e+07	1.42773e+07	1.11861e+07	1.00791e+07	9.24566e+06	8.4679e+06	4.42223e+06	283835	2.71587e+06	3.04303e+06	1.24347e+06	313179	156673	167361	1.06276e+06	1.36513e+06	929419	2.05076e+06	560966	156833
	FALSE		C9 H21 Cl N2 O S4	Full match	No results	No results	No match	-1.97	336.023	336.022	337.029	2.799	1.87215e+07	1	0				0	8	16	16	1	DDA for preferred ion	[M+H]+1	51473.7	2.35995e+06	1.30711e+07	1.38326e+07	1.87215e+07	1.44549e+07	1.37528e+07	1.49288e+07	1.05571e+07	1.58675e+07	5.52388e+06	61645.4	1.55373e+06	427404	201519	87869.1	83756.1	88577.2	86109.7	56022.2	132177	105065	110773	80868.2
	FALSE		C4 H10 Cl N2 O3 P S3	Full match	No results	No results	No results	3.04	295.928	295.929	296.936	2.823	3.09297e+06	0	0				0	8	24	23	1	DDA for preferred ion	[M+H]+1	10303.1	107833	1.48472e+06	1.58995e+06	1.49707e+06	2.60524e+06	1.40618e+06	2.34652e+06	1.84188e+06	1.80101e+06	3.09297e+06	57466.4	674132	1.19231e+06	327074	182836	30281.6	19873.1	103190	25846.2	105530	65902.4	296881	22457.8
	FALSE		C10 H3 Cl N2 O6 S	Full match	No results	No results	No results	-2.22	313.94	313.939	314.947	2.823	3.93883e+06	0	0				0	8	23	18	1	No MS2	[M+H]+1	15723.5	162103	2.574e+06	2.47654e+06	3.93883e+06	3.77025e+06	3.28297e+06	2.55509e+06	2.4169e+06	2.26495e+06	3.51305e+06	347452	1.01645e+06	1.35251e+06	525143	234545	135160	40205.5	74702.8	95623.7	522292	225323	196088	36759.9
	FALSE		C7 H18 Cl N2 O6 P S3	Full match	No results	No results	No results	2.15	387.975	387.976	388.983	2.825	1.01828e+07	0	0				0	8	18	13	1	DDA for preferred ion	[M+H]+1	14852.3	174350	9.20137e+06	1.01828e+07	9.76746e+06	8.51572e+06	5.90449e+06	7.15943e+06	7.95562e+06	7.31567e+06	3.40743e+06	32766	538586	224788	262733	45285.6	42999.3	37977.9	39751.1	30917.9	72768.3	51597.8	58295.6	34723.1
	FALSE		C H4 N3 O P3 S2	Full match	No results	No results	No match	-0.72	230.901	230.901	231.908	7.114	4.93637e+07	1	0				0	8	22	13	1	DDA for preferred ion	[M+H]+1	207075	2.36783e+06	1.42171e+07	1.26017e+07	1.35509e+07	1.16178e+07	1.09607e+07	1.02723e+07	6.67234e+06	9.40172e+06	1.73581e+07	4.25871e+07	2.16327e+07	6.16427e+06	2.38983e+07	2.33369e+07	3.28593e+07	2.21735e+07	1.72236e+07	1.27996e+07	4.48095e+06	7.02535e+06	2.13267e+06	4.93637e+07
	FALSE		C9 H2 N P3 S	Full match	No results	No results	No results	-3.34	248.912	248.911	249.919	7.129	1.79091e+08	0	0				0	8	24	7	1	DDA for preferred ion	[M+H]+1	127677	1.68116e+06	5.72133e+07	5.31331e+07	5.62973e+07	4.98138e+07	4.31072e+07	3.58452e+07	3.86757e+07	2.61721e+07	6.3952e+07	9.82378e+07	6.5224e+07	4.47103e+07	5.43216e+07	4.35121e+07	6.0994e+07	6.37818e+07	4.00887e+07	4.10103e+07	2.2542e+07	2.43598e+07	1.90586e+07	1.0748e+08
	FALSE		C6 H9 N8 O11 P S	Full match	No results	No results	No results	1.65	431.985	431.986	432.993	7.136	8.71154e+08	0	0				0	8	7	7	1	DDA for preferred ion	[M+H]+1	246800	2.82207e+06	7.13066e+08	7.32826e+08	7.47787e+08	8.71154e+08	7.35994e+08	6.98078e+08	7.0469e+08	7.40153e+08	6.36186e+07	851302	2.61295e+07	2.42141e+07	1.64492e+07	1.3191e+06	285563	240515	354903	503961	1.35716e+06	1.13224e+06	1.44238e+06	276062
	FALSE		C8 H14 Cl N5 O4 P2 S2	Full match	No results	No results	No results	3.52	404.965	404.967	405.974	7.151	1.48914e+08	0	0				0	8	13	13	1	DDA for preferred ion	[M+H]+1	256840	2.93686e+06	9.96953e+07	1.14999e+08	1.17128e+08	1.48914e+08	1.0897e+08	1.24259e+08	1.3958e+08	1.18185e+08	1.54646e+07	567659	3.84334e+06	2.48844e+06	1.93319e+06	469698	315425	326615	369340	524460	1.41236e+06	1.17829e+06	1.50105e+06	287291
	FALSE		C6 H17 N5 O11 P2 S	Full match	No results	No results	No results	-2.23	429.012	429.011	430.018	7.197	8.7401e+07	0	0				0	8	18	17	1	DDA for preferred ion	[M+H]+1	107788	1.18489e+06	6.65502e+07	5.77112e+07	8.47201e+07	5.87184e+07	8.7401e+07	8.46829e+07	8.5925e+07	6.47576e+07	3.94701e+06	224131	1.95776e+06	712822	887616	212624	174427	139452	218097	309696	831296	695789	886376	169647
	FALSE		C6 H16 N3 O12 P3	Full match	No results	No results	No results	1.79	414.995	414.995	416.003	7.221	9.66353e+08	0	0				0	8	14	5	1	DDA for preferred ion	[M+H]+1	869346	8.84654e+06	9.66353e+08	9.26692e+08	8.70804e+08	9.3408e+08	8.4841e+08	7.68044e+08	7.5563e+08	6.05476e+08	5.94002e+07	446128	1.53893e+07	6.54803e+06	1.17988e+07	1.47537e+06	522336	286075	260495	369902	996138	831052	1.05869e+06	202627
	FALSE		C4 H6 N4 O3 S	Full match	No results	No results	No results	-2.63	190.016	190.016	191.023	7.226	2.31506e+09	0	0				0	5	13	7	1	DDA for preferred ion	[M+H]+1	2.13821e+06	1.29333e+07	2.15792e+09	2.15563e+09	2.31506e+09	1.72424e+09	1.73536e+09	1.49101e+09	1.37448e+09	1.07008e+09	3.30115e+08	4.29657e+07	2.66715e+08	3.13873e+08	1.80307e+08	7.01336e+07	6.48378e+07	4.01648e+07	9.07567e+07	8.42057e+07	2.88735e+08	2.07751e+08	2.16113e+08	5.09968e+07
	FALSE		C5 H N6 P	Full match	No results	No results	No results	-0.77	176	176	177.007	7.249	1.26176e+10	0	0				0	8	28	7	2	DDA for preferred ion	[M+H]+1	8.35213e+06	2.70529e+08	1.23915e+10	1.00199e+10	1.26176e+10	1.03459e+10	9.4084e+09	8.04891e+09	6.78164e+09	5.18012e+09	1.18327e+09	1.05782e+08	7.5633e+08	1.38935e+09	4.12679e+08	2.35243e+08	1.78358e+08	1.44399e+08	2.71374e+08	1.32177e+08	5.62591e+08	4.19709e+08	6.3475e+08	5.141e+07
	FALSE		C5 H15 Cl N4 O8 P2 S	Full match	No results	No results	No results	-2.61	387.977	387.976	388.984	7.253	5.93928e+07	0	0				0	8	15	7	1	DDA for preferred ion	[M+H]+1	1.12228e+06	9.03637e+06	5.82215e+07	5.93928e+07	5.07282e+07	5.49709e+07	5.07704e+07	4.4317e+07	4.78067e+07	3.60948e+07	5.28531e+06	421733	658740	1.03397e+06	431118	348815	196231	227263	224169	318319	857226	715161	911054	174370
	FALSE	Tiformin	C5 H12 N4 O	Full match	No results	No results	Full match	0.74	144.101	144.101	145.108	7.282	8.17163e+07	1	0				0	5	27	7	1	DDA for preferred ion	[M+H]+1	104255	1.14606e+06	7.40937e+07	8.17163e+07	7.14189e+07	6.49862e+07	7.55021e+07	5.94062e+07	4.72317e+07	4.38425e+07	1.21236e+06	1.77488e+06	1.8981e+06	1.32167e+06	1.06293e+06	1.44048e+06	2.25714e+06	1.65952e+06	228510	6.43664e+06	5.66049e+07	6.63059e+07	2.34733e+07	8.29983e+06
	FALSE		C5 H14 N4 O9 P2	Full match	No results	No results	No match	-4.4	336.024	336.022	337.029	7.289	6.7824e+07	1	0				0	8	18	9	1	DDA for preferred ion	[M+H]+1	833545	1.16619e+06	6.7824e+07	6.51902e+07	5.64293e+07	5.98324e+07	5.66484e+07	4.97109e+07	5.36331e+07	3.62775e+07	3.91269e+06	665132	862308	1.06554e+06	493352	470963	245874	278452	214654	304808	820841	684806	872385	166969
	FALSE			No results	No results	No results	No results			211.132	212.14	7.411	1.94691e+06	0	0				0	5	28	13	1	DDA for preferred ion	[M+H]+1	18118.9	534103	273501	327955	454840	534102	512706	373395	284824	321954	352312	459159	225694	249932	170066	455718	118407	110317	47023.3	1.38221e+06	175819	291855	277923	77275.2
	FALSE	2,2,6,6-Tetramethyl-4-piperidinol	C9 H19 N O	Full match	Full match	No results	No results	0.89	157.147	157.147	158.154	7.427	1.13954e+08	0	2	1	92.1	78.7	0	8	20	16	2	DDA for preferred ion	[M+H]+1	988217	1.18782e+06	2.59298e+07	4.11681e+07	2.90756e+07	3.18838e+07	2.31857e+07	2.63221e+07	2.48304e+07	2.67977e+07	1.13954e+08	4.97883e+07	7.95879e+07	1.07159e+08	5.35274e+07	4.74334e+07	6.67245e+06	7.86519e+06	2.49755e+06	5.886e+06	4.50971e+06	4.68458e+06	1.19996e+07	1.02374e+06
	FALSE	11-Aminoundecanoic acid	C11 H23 N O2	Full match	No results	No results	Full match	1.1	201.173	201.173	202.18	7.436	2.09456e+09	1	0				0	8	11	6	2	DDA for preferred ion	[M+H]+1	2.22472e+07	3.36938e+07	8.67396e+08	7.52638e+08	7.84872e+08	7.91717e+08	7.08922e+08	6.8011e+08	6.15923e+08	6.81863e+08	1.918e+09	1.07372e+09	1.24598e+09	2.09456e+09	8.43715e+08	8.86494e+08	1.65553e+08	2.90207e+08	8.34622e+07	6.24046e+07	8.16217e+07	1.00831e+08	7.83083e+07	6.08358e+07
	FALSE		C9 H21 N O4	Full match	No results	No results	No results	1.02	207.147	207.147	208.155	7.442	3.76859e+07	0	0				0	5	30	17	2	DDA for preferred ion	[M+H]+1	506885	207805	643369	2.21972e+06	453857	475484	516700	5.68237e+06	258514	5.43814e+06	3.74083e+07	2.90687e+07	3.76859e+07	6.94781e+06	2.33007e+07	1.88842e+07	4.51612e+06	3.45918e+06	855448	3.00448e+06	1.37878e+06	1.96373e+06	416276	1.7081e+06
	FALSE	(S)-Nicotine	C10 H14 N2	Full match	Full match	Full match	Full match	0.64	162.116	162.116	163.123	7.471	1.32708e+08	6	5	1	86.8	80.1	10	8	21	18	1	DDA for preferred ion	[M+H]+1	194285	225621	4.25201e+06	4.50055e+06	5.56123e+06	6.59037e+06	4.48868e+06	4.40074e+06	6.36856e+06	7.17215e+06	4.90697e+07	1.81151e+07	2.78548e+07	4.6325e+07	2.51748e+07	1.21806e+08	2.68771e+07	1.80323e+07	9.47949e+06	3.32229e+06	1.92773e+06	1.28273e+06	533668	4.83616e+06
	FALSE	Cyclopropyl[(3S)-3-(5-methyl-1H-benzimidazol-2-yl)-1-pyrrolidinyl]methanone	C16 H19 N3 O	No match	Invalid mass	No results	No results	-14.18	269.153	269.149	270.156	7.473	5.44446e+07	0	2	1	84	9.2	0	8	22	19	1	DDA for preferred ion	[M+H]+1	30448.7	232235	2.55375e+07	2.87966e+07	2.99678e+07	1.75442e+07	2.64052e+07	2.01725e+07	1.58928e+07	2.32491e+07	2.31748e+07	982986	501391	407313	2.20332e+07	2.1181e+07	2.54486e+07	2.48928e+07	8.4597e+06	2.63987e+07	4.04604e+07	3.51709e+07	3.93693e+07	2.43038e+07
	FALSE		C4 H2 N4 O5 S	Full match	No results	No results	No results	1.68	217.975	217.975	218.982	7.489	8.36197e+08	0	0				0	8	28	6	1	DDA for preferred ion	[M+H]+1	1.75826e+06	1.40293e+06	4.29494e+08	3.80638e+08	4.41977e+08	3.38907e+08	3.15142e+08	2.57698e+08	2.44992e+08	1.88252e+08	1.60683e+08	1.07023e+08	3.33079e+08	8.36197e+08	2.11872e+08	3.43989e+08	1.02727e+08	5.6463e+07	1.82606e+07	3.67199e+06	2.68924e+07	3.43693e+07	1.54247e+07	5.38507e+06
	FALSE	JWH-019	C25 H25 N O	No results	Invalid mass	No results	No results	9.87	355.194	355.197	356.204	7.525	5.795e+06	0	6	1	70.4	8.5	0	8	18	16	1	DDA for preferred ion	[M+H]+1	35915.5	240387	3.98142e+06	3.5548e+06	5.53732e+06	4.04331e+06	5.795e+06	5.28612e+06	4.47123e+06	5.6104e+06	192373	135748	165778	267655	121259	149686	96932.3	616292	251735	355441	644913	388253	299488	241994
	FALSE	Serotonin	C10 H12 N2 O	Full match	No results	No results	Full match	0.91	176.095	176.095	177.102	7.575	1.47718e+07	4	0				0	5	29	13	1	DDA for preferred ion	[M+H]+1	1.84348e+06	1.26516e+07	159663	155441	139276	5.37356e+06	4.74762e+06	4.5269e+06	3.86424e+06	2.18052e+06	1.47718e+07	6.76324e+06	8.16379e+06	1.17904e+07	5.60381e+06	1.26214e+07	6.25948e+06	3.72775e+06	9.34788e+06	3.01876e+06	6.15848e+06	3.2551e+06	4.43963e+06	1.63539e+06
	FALSE		C11 H29 N4 O5 P	Full match	No results	No results	No results	-4.74	328.188	328.186	329.193	7.583	7.15078e+06	0	0				0	7	17	16	1	DDA for preferred ion	[M+H]+1	17015.4	101771	1.10951e+06	1.00942e+06	871517	863844	1.2558e+06	1.13393e+06	983265	730376	391767	691541	1.17804e+06	702463	1.54273e+06	7.15078e+06	1.11992e+06	742789	458619	596530	247531	114542	327670	163804
	FALSE		C11 H15 N5 O4 S	Full match	No results	No results	No results	0.35	313.084	313.085	314.092	7.586	5.03513e+07	0	0				0	6	7	7	2	No MS2	[M+H]+1	170083	278110	141503	2.55967e+06	2.2425e+06	608014	2.45167e+06	2.58609e+06	2.28081e+06	2.19577e+06	309414	353783	262139	5.8753e+06	6.53408e+06	2.55776e+06	291171	243682	1.29094e+06	1.09491e+07	1.56385e+07	1.28769e+07	1.15294e+07	5.73105e+06
	FALSE			No results	No results	No results	No results			269.66	270.667	7.635	1.75086e+06	0	0				0	8	24	24	1	DDA for preferred ion	[M+H]+1	12003.5	59372.7	1.16014e+06	1.01927e+06	1.13341e+06	858778	1.14245e+06	1.75086e+06	904783	1.05578e+06	133470	74216.8	420276	558329	157580	108820	45415.3	31383.9	21545.8	484709	417337	249379	336408	24361.2
	FALSE	Panthenyl ethyl ether	C11 H23 N O4	Full match	No results	No results	Full match	1.01	233.163	233.163	234.17	7.661	7.22817e+06	1	0				0	5	23	22	2	No MS2	[M+H]+1	28025.4	119420	646621	511830	445627	683675	471349	557773	655257	405913	2.09316e+06	1.3339e+06	917733	2.69242e+06	1.4362e+06	1.95466e+06	3.00081e+06	1.50217e+06	249103	1.04125e+06	2.52996e+06	1.45193e+06	469121	707352
	FALSE	Guanine	C5 H5 N5 O	Full match	No results	Full match	Full match	1.04	151.049	151.05	152.057	7.668	6.10828e+07	4	0				0	4	22	11	1	No MS2	[M+H]+1	439355	362901	505388	683167	496103	615574	1.02938e+06	607310	945137	1.19389e+06	655464	731543	646398	4.62435e+06	2.39482e+06	1.49443e+07	8.26214e+06	6.85018e+06	6.36836e+06	1.99135e+07	2.1301e+07	6.74329e+06	3.59487e+07	2.18207e+07
	FALSE			No results	No results	No results	No results			368.194	369.201	7.675	1.16459e+06	0	0				0	6	9	8	1	No MS2	[M+H]+1	18826.8	89960.6	950498	1.06103e+06	1.16459e+06	443899	1.05697e+06	894658	1.01249e+06	630790	116793	73124.4	92890.8	113137	64232.6	92654.7	47017.5	36037.9	30927.3	211986	255422	130050	222791	28290.2
	FALSE		C12 H29 N10 P	Full match	No results	No results	No match	-0.34	344.231	344.231	345.239	7.691	6.86315e+06	1	0				0	7	22	15	1	DDA for preferred ion	[M+H]+1	15086.2	72086.7	481435	554153	387506	406123	546109	481752	679458	749661	6.86315e+06	4.83978e+06	3.15405e+06	5.84476e+06	2.89405e+06	2.83126e+06	29056.3	27822.7	24961.7	169867	117824	87239.8	178526	17306.3
	FALSE		C14 H26 N6 O3	Full match	No results	No results	No results	0.18	326.207	326.207	327.214	7.699	5.36264e+06	0	0				0	5	24	25	1	No MS2	[M+H]+1	13049.4	66563.8	378484	375016	357818	310858	341397	318645	517112	266050	369483	1.18318e+06	722437	648784	611570	5.36264e+06	685494	463522	93999.2	2.39032e+06	108797	80556	117048	18669
	FALSE		C11 H19 N5 O2	Full match	No results	No results	No results	1.88	253.154	253.154	254.162	7.705	1.22315e+07	0	0				0	8	25	24	1	DDA for preferred ion	[M+H]+1	17441.6	88968	9.93621e+06	1.07033e+07	7.67615e+06	1.22315e+07	1.18201e+07	1.08488e+07	4.9424e+06	9.90008e+06	508153	4.12642e+06	334650	309959	340647	156312	197536	117971	192017	646557	9.01841e+06	753910	1.7035e+06	392253
	FALSE			No results	No results	No results	No results			426.721	427.728	7.715	7.44037e+06	0	0				0	8	11	9	1	DDA for preferred ion	[M+H]+1	8995.08	48281.7	6.7922e+06	7.44037e+06	6.2303e+06	6.62271e+06	6.83717e+06	7.4047e+06	5.53371e+06	5.77993e+06	865109	705022	612093	479792	232214	1.05126e+06	172124	195583	518378	3.24374e+06	304047	133294	72253.8	89717.8
	FALSE		C19 H43 N6 O8 P	Full match	No results	No results	No results	-1.31	514.288	514.287	515.295	7.733	1.49954e+07	0	0				0	8	8	6	1	No MS2	[M+H]+1	11476.6	49802.5	7.44902e+06	7.94818e+06	6.82523e+06	7.77596e+06	7.92492e+06	6.7932e+06	6.86232e+06	6.51074e+06	3.82096e+06	2.54359e+06	3.5016e+06	9.42394e+06	1.7295e+06	1.49954e+07	1.08452e+06	1.28092e+06	564265	1.02236e+07	896032	651075	769372	181414
	FALSE	Adenosine	C10 H13 N5 O4	Full match	Full match	Full match	Full match	1.83	267.097	267.097	268.105	7.754	6.08207e+07	7	1	1	99.1	10	3	7	8	4	1	DDA for preferred ion	[M+H]+1	31766	651081	5.69643e+07	5.86348e+07	5.75194e+07	6.08207e+07	5.48732e+07	5.14496e+07	4.80059e+07	3.85675e+07	606865	206292	150380	4.79864e+06	603058	853977	216140	121621	223904	5.71636e+07	3.63811e+07	2.13691e+07	5.76032e+06	3.1211e+06
	FALSE		C13 H30 N9 O5 P	Full match	No results	No results	No results	3.03	423.211	423.212	424.219	7.757	1.68268e+06	0	0				0	7	23	19	1	No MS2	[M+H]+1	25053.4	52527.9	921719	582719	743434	551770	538969	540262	486599	642185	138353	269136	285028	117328	144632	277295	136435	189172	325393	330405	1.68268e+06	1.36826e+06	1.22529e+06	417838
	FALSE	O-propenoyl-D-carnitine	C10 H17 N O4	Full match	No results	No results	Full match	1.1	215.116	215.116	216.123	7.761	1.67766e+07	50	0				0	4	8	6	1	No MS2	[M+H]+1	26337.2	195396	466908	501273	1.04185e+06	1.25323e+06	1.17556e+06	1.25313e+06	396138	424173	1.16647e+07	9.04832e+06	1.11479e+07	1.67766e+07	9.95715e+06	7.54678e+06	85810	233858	53523.8	102691	2.10142e+06	320507	426965	74571.8
	FALSE			No results	No results	No results	No results			490.266	491.274	7.771	1.20402e+06	0	0				0	5	7	7	1	No MS2	[M+H]+1	6949.79	35707.5	996024	568100	537149	1.20402e+06	514505	1.08019e+06	1.11099e+06	1.02877e+06	201497	213567	305269	181530	529080	933630	282163	346721	29992.3	502680	63846.5	44733.3	56484.6	9894.49
	FALSE	4-(methoxymethyl)-1,3-dimethyl-1H-pyrazolo[3,4-b]pyridin-6-ol	C10 H13 N3 O2	Full match	Full match	No results	Partial match	1.46	207.101	207.101	208.108	7.784	3.17024e+07	2	1	1	62.8	8.1	2	6	9	8	1	DDA for preferred ion	[M+H]+1	12178.3	62379.6	9.41853e+06	1.06083e+07	8.61597e+06	1.01049e+07	9.55306e+06	8.0734e+06	8.74141e+06	7.98043e+06	534878	287433	304361	2.42187e+06	222972	119779	371883	40509	50076.5	766359	240740	157763	185274	60420.1
	FALSE	2'-Deoxyadenosine	C10 H13 N5 O3	Full match	Full match	Full match	Full match	1.32	251.102	251.102	252.109	7.785	8.2611e+06	4	2	1	94.5	71.9	3	7	11	7	1	DDA for preferred ion	[M+H]+1	29148.8	399413	7.31738e+06	8.2611e+06	6.91644e+06	6.79932e+06	7.46625e+06	6.31208e+06	5.99891e+06	423407	316371	243095	317229	2.2523e+06	123835	452044	361289	373304	392512	293079	1.01938e+06	1.34317e+06	2.41633e+06	183436
	FALSE		C17 H39 Cl2 N7 S	Full match	No results	No results	No results	4	443.236	443.238	444.246	7.785	3.24788e+06	0	0				0	4	26	12	1	No MS2	[M+H]+1	25393	115577	1.35297e+06	1.23102e+06	1.13972e+06	1.05465e+06	1.61577e+06	1.1255e+06	993478	969323	353154	1.05485e+06	437517	2.75358e+06	1.58509e+06	3.24788e+06	292138	366361	688041	683791	1.72437e+06	1.67201e+06	2.4111e+06	100994
	FALSE	8-Methyl-8-azabicyclo[3.2.1]oct-3-yl acetate	C10 H17 N O2	Full match	No results	No results	Full match	1.11	183.126	183.126	184.133	7.795	3.40459e+07	2	0				3	8	27	18	1	DDA for preferred ion	[M+H]+1	35181.7	169345	4.14128e+06	3.8922e+06	2.65296e+06	3.07504e+06	3.37841e+06	2.68178e+06	2.85776e+06	1.49928e+06	3.2626e+07	8.2845e+06	1.66822e+07	3.40459e+07	1.26596e+07	1.4519e+07	291572	72092	67167.6	272140	281407	312948	259608	49886
	FALSE		C18 H29 N3 O6	Full match	No results	No results	No results	-2.27	383.206	383.205	384.212	7.795	3.69508e+06	0	0				0	4	24	19	1	DDA for preferred ion	[M+H]+1	11218.2	53487.1	3.1826e+06	597597	553273	3.69508e+06	3.29738e+06	1.97774e+06	447155	346242	217918	90846.7	97647.7	132735	172418	90590.2	25115.7	25700.5	22888.2	97016.8	479965	73075.8	87148.2	16049.3
	FALSE		C17 H32 N2 O5	Full match	No results	No results	No match	0.27	344.231	344.231	345.238	7.797	2.17971e+06	1	0				0	6	18	15	1	DDA for preferred ion	[M+H]+1	164591	44857.1	481435	554153	307638	406123	546109	481752	679458	344527	1.181e+06	2.17971e+06	1.08651e+06	681897	1.61309e+06	2.04164e+06	15504.7	142716	18504.7	55124.2	51112.1	44488.7	53799.1	9254.7
	FALSE		C26 H48 N2 O6	Full match	No results	No results	No results	1.09	484.351	484.352	485.359	7.8	2.55703e+07	0	0				0	8	22	16	1	DDA for preferred ion	[M+H]+1	112638	1.84478e+06	1.37202e+06	2.22732e+06	1.57336e+06	2.25346e+06	2.15927e+06	2.75975e+06	2.50864e+06	2.56676e+06	1.90177e+07	2.55703e+07	1.53907e+07	9.75014e+06	1.15481e+07	1.45118e+07	107852	38926.9	17763.2	69300.3	64256.5	55929.7	67634.5	11634.7
	FALSE			No results	No results	No results	No results			367.223	368.23	7.806	4.06639e+06	0	0				0	8	19	15	2	DDA for preferred ion	[M+H]+1	14542.3	63099.4	3.38282e+06	3.49532e+06	3.49447e+06	4.06639e+06	3.75154e+06	3.08273e+06	2.00212e+06	2.81627e+06	309286	90765.7	115196	156589	166626	173977	116281	45110.9	246380	317597	97675.1	85829.5	103138	21309.3
	FALSE	N-(3-Aminopropyl)-3-(3,4-dihydroxyphenyl)propanamide	C12 H18 N2 O3	Full match	No results	No results	Full match	1.28	238.132	238.132	239.139	7.809	8.19848e+06	2	0				2	8	18	15	1	DDA for preferred ion	[M+H]+1	14549.2	62046.4	1.06986e+06	1.43353e+06	1.18465e+06	824708	939312	1.08612e+06	965536	901400	344622	410338	267027	2.75866e+06	3.19143e+06	1.93946e+06	2.17372e+06	2.38221e+06	1.14708e+06	286467	4.85682e+06	2.51013e+06	1.48056e+06	8.19848e+06
	FALSE			No results	No results	No results	No results			390.714	391.721	7.812	3.69753e+06	0	0				0	8	25	21	1	No MS2	[M+H]+1	8444.11	33133.6	2.92584e+06	3.69753e+06	3.50965e+06	2.97776e+06	2.59915e+06	1.47691e+06	2.23877e+06	2.70771e+06	197053	76450.3	82602	70094.5	439230	252989	85595.6	98492.8	16402.6	165272	56716	62952	223237	37098.8
	FALSE	(3alpha,5alpha,17beta)-17-Hydroxyandrostan-3-yl beta-D-glucopyranuronate	C25 H40 O8	No results	No results	No results	Full match	-4.18	468.272	468.27	469.278	7.814	3.15786e+06	3	0				0	8	26	25	1	No MS2	[M+H]+1	14650.4	63525.5	2.16742e+06	1.17662e+06	2.51839e+06	2.39839e+06	2.3868e+06	2.52977e+06	3.15786e+06	1.75523e+06	239311	90097.5	114061	414704	205330	431765	27569.6	57202.1	93148.9	458706	168867	198437	102122	17274.8
	FALSE		C26 H47 N7 O2 P2 S	Full match	No results	No results	No results	-2.63	583.299	583.297	584.304	7.814	2.95722e+06	0	0				0	4	29	3	1	No MS2	[M+H]+1	10351.7	39921.9	708777	681194	745209	911445	609245	1.18734e+06	1.06098e+06	818218	1.29777e+06	1.31472e+06	1.39737e+06	2.95722e+06	354364	2.23007e+06	210945	284615	168449	2.80298e+06	500249	259720	716717	94946.8
	FALSE			No results	No results	No results	No results			409.233	410.24	7.824	4.52938e+06	0	0				0	8	24	23	1	No MS2	[M+H]+1	13936.1	67080.5	3.53655e+06	2.1955e+06	2.54619e+06	3.12092e+06	4.52938e+06	4.27446e+06	3.13467e+06	2.96162e+06	152696	200245	184964	121636	79346.3	67905.9	52968.2	28369	26606.3	155663	87570.9	80840.6	123061	57113.1
	FALSE			No results	No results	No results	No results			369.699	370.706	7.83	5.21919e+06	0	0				0	8	18	18	1	DDA for preferred ion	[M+H]+1	14209.1	68394.5	4.60467e+06	5.21919e+06	3.61022e+06	3.1234e+06	4.17963e+06	4.39111e+06	3.31756e+06	4.82284e+06	2.41095e+06	1.1978e+06	1.21832e+06	2.23674e+06	687400	428858	449868	509953	267998	879417	1.55104e+06	989440	1.36481e+06	134246
	FALSE		C18 H31 N5 O6	Full match	No results	No results	No results	0.66	413.227	413.228	414.235	7.832	1.65001e+07	0	0				0	8	24	22	1	DDA for preferred ion	[M+H]+1	28591.6	137624	4.2832e+06	3.8404e+06	3.84567e+06	2.88632e+06	2.66442e+06	3.34946e+06	1.77741e+06	3.37865e+06	1.44547e+06	1.92296e+06	2.9063e+06	4.6914e+06	2.50279e+06	1.65001e+07	1.27332e+06	1.57097e+06	967258	4.56073e+06	3.92857e+06	5.78639e+06	3.2369e+06	725863
	FALSE		C23 H47 N3 O9 P2	Full match	No results	No results	No match	-2.89	571.279	571.277	572.284	7.836	3.14797e+06	1	0				0	8	22	22	1	DDA for preferred ion	[M+H]+1	9389.35	45194.9	1.82157e+06	3.14797e+06	2.56056e+06	1.7931e+06	2.55091e+06	3.10337e+06	2.84149e+06	1.98056e+06	148418	194024	157661	89689.7	137455	52182.4	79465.9	157633	288598	1.1228e+06	660222	681021	381982	24720.3
	FALSE	Tiglylcarnitine	C12 H21 N O4	Full match	No results	No results	Full match	1.16	243.147	243.147	244.155	7.837	4.06312e+06	2	0				0	4	28	21	2	No MS2	[M+H]+1	11509.6	55400.7	534204	691006	1.15488e+06	850179	514249	639624	377553	356735	4.06312e+06	3.41704e+06	142123	3.62619e+06	3.29578e+06	2.6131e+06	83030.4	136854	69779	370474	174799	111376	294326	14620.6
	FALSE	Methyl ibogamine-18-carboxylate	C21 H26 N2 O2	No match	Invalid mass	No results	No results	-9.92	338.199	338.196	339.203	7.84	3.53198e+07	0	2	1	89.9	9.5	0	8	5	5	1	DDA for preferred ion	[M+H]+1	12888.1	62035.8	3.17886e+07	3.06366e+07	3.03406e+07	3.18481e+07	3.53198e+07	3.37065e+07	3.21302e+07	3.1414e+07	89603	153015	747902	958075	580333	700702	76486.3	58376.3	174844	106693	87629.9	112888	216215	86785.4
	FALSE	Catharanthine	C21 H24 N2 O2	No match	Invalid mass	No results	No results	-9.84	336.184	336.18	337.188	7.849	1.3008e+07	0	5	1	74.3	8.7	0	8	14	13	1	DDA for preferred ion	[M+H]+1	13989.8	77123.6	1.11838e+07	8.21944e+06	9.91827e+06	1.12743e+07	1.22663e+07	1.3008e+07	1.09421e+07	1.01738e+07	371453	184872	392211	150701	210845	269432	157713	436313	1.63227e+06	1.69552e+06	108942	96289	598258	317423
	FALSE	APK	C14 H26 N4 O4	No match	Invalid mass	No results	No results	-57321.6	314.195	296.185	297.193	7.852	1.78064e+07	0	1	1	81.1	63.2	0	8	11	11	2	DDA for preferred ion	[M+H]+1	14232.8	78462.8	1.43218e+07	1.62926e+07	1.29504e+07	1.62522e+07	1.78064e+07	1.70205e+07	1.58689e+07	1.3813e+07	1.18508e+06	1.88413e+06	1.52868e+06	793988	666654	416031	488996	891863	91091.9	134945	206022	230773	463864	314537
	FALSE		C9 H22 N10 O2 S	Full match	No results	No results	No match	-1.52	334.165	334.164	335.172	7.89	2.81751e+06	1	0				1	8	21	19	1	DDA for preferred ion	[M+H]+1	10018.7	49696.8	1.76824e+06	2.81751e+06	1.80022e+06	2.76455e+06	2.06896e+06	2.20493e+06	2.06077e+06	1.65761e+06	681674	912561	1.24038e+06	1.58418e+06	306032	641558	362244	383557	252595	1.08125e+06	2.24399e+06	1.99965e+06	2.58441e+06	116252
	FALSE		C12 H28 N9 O4 P	Full match	No results	No results	No results	3.45	393.2	393.202	394.209	7.894	1.16714e+07	0	0				0	8	11	9	2	DDA for preferred ion	[M+H]+1	7930.66	38854.4	1.12196e+07	1.16714e+07	9.31349e+06	1.02713e+07	9.97533e+06	8.71126e+06	1.07944e+07	8.84627e+06	519708	576953	686908	284643	857749	783975	36687.2	1.27738e+06	24639.2	712280	132119	73983.6	84988.9	48395.6
	FALSE			No results	No results	No results	No results			490.253	491.26	7.898	2.1745e+06	0	0				0	8	26	24	1	No MS2	[M+H]+1	6706.19	32855.4	2.1745e+06	1.20614e+06	1.83335e+06	1.07375e+06	1.26893e+06	1.82082e+06	1.48266e+06	1.1816e+06	951806	225255	249544	162363	199249	402617	323902	45587.6	172893	434920	493508	367721	599175	58112.4
	FALSE	N1-Acetyl-5-methoxykynuramine	C12 H16 N2 O3	Full match	No results	Full match	Full match	1.08	236.116	236.116	237.124	7.911	2.37865e+07	7	0				2	8	25	24	1	DDA for preferred ion	[M+H]+1	167187	126930	9.94782e+06	6.76321e+06	8.42677e+06	1.32799e+07	8.37299e+06	1.07009e+07	8.22423e+06	6.15319e+06	1.50141e+07	1.29336e+06	1.3241e+07	5.80981e+06	671696	6.622e+06	1.01732e+06	1.47096e+06	167874	1.94646e+07	5.27122e+06	1.02639e+07	1.16835e+07	1.77419e+06
	FALSE		C16 H27 N5 O4	Full match	No results	No results	No results	1.25	353.206	353.207	354.214	7.915	1.22699e+07	0	0				0	8	11	8	1	DDA for preferred ion	[M+H]+1	6145.9	30387.5	1.22699e+07	1.1367e+07	9.34999e+06	1.11174e+07	1.01692e+07	9.04496e+06	9.42657e+06	9.61264e+06	372484	375441	220911	375679	230870	493313	55363	114052	498274	984173	481307	244957	501120	50799.2
	FALSE		C24 H58 N9 O9 P S2	Full match	No results	No results	No results	3.18	711.354	711.356	712.363	7.915	3.51151e+06	0	0				0	4	25	24	2	No MS2	[M+H]+1	5829.82	28824.7	821943	535447	480906	633898	468777	638831	820574	629712	563980	632596	1.50607e+06	1.38827e+06	777077	1.2322e+06	435861	554491	148765	3.51151e+06	148554	112779	250709	55720.2
	FALSE		C21 H45 N7 O8 S	Invalid mass	No results	No results	No results	-5.29	555.305	555.302	556.309	7.918	8.04827e+06	0	0				0	5	21	18	1	DDA for preferred ion	[M+H]+1	8130.13	39572.4	1.75518e+06	811711	4.7006e+06	3.11635e+06	5.47756e+06	1.20416e+06	5.56142e+06	5.31774e+06	1.3808e+06	1.56046e+06	1.37148e+06	8.04827e+06	542799	7.23029e+06	408830	423961	498870	5.50688e+06	792005	673472	636480	80931.6
	FALSE			No results	No results	No results	No results			301.464	302.471	7.928	1.31332e+07	0	0				0	4	20	19	1	DDA for preferred ion	[M+H]+1	8206.95	319371	746891	753777	676997	712377	1.15724e+06	972188	1.05852e+06	966839	1.31332e+07	3.90345e+06	5.76921e+06	5.80717e+06	5.1183e+06	886561	32746.4	34467.7	27371.6	102696	100783	92131.8	113324	17647.3
	FALSE	3,8-Dimethyl-3-(4-methyl-3-penten-1-yl)-3,11-dihydropyrano[3,2-a]carbazol-9-ol	C23 H25 N O2	No results	No results	No results	Full match	-0.04	347.189	347.189	348.196	7.928	3.60345e+06	4	0				0	8	22	19	1	No MS2	[M+H]+1	6390.12	31595	3.60345e+06	2.83257e+06	1.98401e+06	3.05558e+06	3.05634e+06	1.88987e+06	2.40518e+06	2.50276e+06	350036	285908	203176	474280	219195	234456	83901.6	250316	62921.5	290253	182112	71736	126223	29726.4
	FALSE		C26 H48 N2 O6	Full match	No results	No results	No results	0.88	484.351	484.352	485.359	7.932	8.79566e+07	0	0				0	8	8	7	1	DDA for preferred ion	[M+H]+1	294816	907269	2.81309e+07	2.72819e+07	2.43225e+07	2.44019e+07	2.43594e+07	2.68111e+07	2.64798e+07	3.02107e+07	7.62941e+07	8.79566e+07	5.22247e+07	3.90062e+07	5.65963e+07	4.95438e+07	107852	184050	19266.6	74685.8	73294.4	67002.9	82415.2	60728.3
	FALSE	Imagabalin	C9 H19 N O2	Full match	No results	No results	Full match	0.87	173.142	173.142	174.149	7.936	5.86468e+07	1	0				0	5	13	11	1	DDA for preferred ion	[M+H]+1	6314.59	1.65066e+06	7.57821e+06	5.54442e+06	1.57346e+07	1.25327e+07	1.74116e+07	1.64286e+07	1.21611e+07	1.44355e+07	3.15192e+07	2.1474e+07	5.86468e+07	1.30214e+07	5.34718e+06	1.05833e+07	819559	115371	145956	78014.4	274363	461824	268240	36978.5
	FALSE		C37 H73 N5 O14 P2 S2	Full match	No results	No results	No results	-0.84	937.407	937.406	938.414	7.937	4.08901e+06	0	0				0	8	6	6	1	No MS2	[M+H]+1	8925.08	43569.2	3.40709e+06	3.67531e+06	3.98333e+06	3.79683e+06	4.08901e+06	3.60852e+06	3.45188e+06	3.78486e+06	706074	280303	452927	614341	278017	323311	38801.4	37008.4	30733.9	150689	123459	104197	121678	18975.9
	FALSE		C24 H32 N10 O3	Full match	No results	No results	No results	-2.15	508.266	508.265	509.272	7.939	3.10604e+06	0	0				0	4	14	12	1	DDA for preferred ion	[M+H]+1	10617.6	49408.8	2.32367e+06	917817	824327	2.3242e+06	3.10604e+06	782249	936180	2.75024e+06	800710	317872	513634	696683	315280	366645	47492.7	76942.4	64941.4	125045	160065	118163	137986	24827.3
	FALSE			No results	No results	No results	No results			433.729	434.736	7.944	8.31607e+06	0	0				0	8	19	16	1	DDA for preferred ion	[M+H]+1	7582.52	33765.3	6.68539e+06	7.07952e+06	6.16674e+06	6.72965e+06	5.98155e+06	3.60708e+06	5.34958e+06	5.69673e+06	8.31607e+06	317715	1.02492e+06	4.53879e+06	722313	383391	340192	404306	387154	190396	171617	327247	1.8382e+06	52854.8
	FALSE		C15 H27 N O5	Full match	No results	No results	No match	-0.05	301.189	301.189	302.196	7.955	2.7742e+09	1	0				0	6	23	23	1	DDA for preferred ion	[M+H]+1	594774	2.73299e+06	3.21182e+08	2.54838e+08	1.78526e+08	6.57328e+08	6.26129e+08	5.90678e+08	5.28177e+08	4.83259e+08	2.62102e+09	6.59999e+08	2.52486e+09	2.7742e+09	2.37137e+09	1.54065e+09	2.03711e+07	1.95857e+07	2.59999e+06	1.01876e+07	2.6944e+06	1.89619e+06	1.72916e+06	4.95111e+06
	FALSE		C21 H37 N5 O7	Full match	No results	No results	No results	0.76	471.269	471.27	472.277	7.961	7.08105e+06	0	0				0	5	18	18	1	DDA for preferred ion	[M+H]+1	9163.62	34977	675201	562002	760915	810789	703605	840903	1.03342e+06	653689	1.21752e+06	1.0758e+06	1.3184e+06	2.51595e+06	524438	7.08105e+06	559778	575284	370570	3.40211e+06	2.1499e+06	1.51055e+06	1.44766e+06	105917
	FALSE		C19 H21 N9 O	Full match	No results	No results	No match	-3.21	391.187	391.186	392.193	7.969	3.40533e+06	1	0				0	8	20	13	1	No MS2	[M+H]+1	8371.58	28574.3	1.69928e+06	1.77841e+06	1.24894e+06	1.14462e+06	1.28054e+06	1.25772e+06	1.07028e+06	1.13408e+06	883507	484839	1.28042e+06	1.59264e+06	1.0309e+06	3.40533e+06	765127	880929	270162	913492	1.3326e+06	1.10194e+06	2.06239e+06	99682.5
	FALSE		C15 H34 N9 O3 P	Full match	No results	No results	No results	-0.7	419.252	419.252	420.259	7.969	2.20052e+07	0	0				0	8	19	19	1	DDA for preferred ion	[M+H]+1	5594.32	418858	782459	1.48587e+06	1.27068e+06	1.25178e+06	1.44e+06	1.2249e+06	1.18326e+06	983262	2.20052e+07	8.61337e+06	1.00857e+07	1.93749e+07	7.54112e+06	7.99467e+06	178940	383763	263110	67048.6	494501	260103	135939	163164
	FALSE		C23 H44 N5 O9 P	Full match	No results	No results	No results	-1.53	565.288	565.287	566.294	7.981	5.70803e+06	0	0				0	8	27	24	1	DDA for preferred ion	[M+H]+1	11258.4	43033.8	2.66616e+06	2.63285e+06	3.97388e+06	5.51866e+06	5.70803e+06	5.19561e+06	4.75678e+06	4.7541e+06	548459	528111	838112	873254	259047	204785	218377	431367	338384	1.06644e+06	171181	134994	390117	134417
	FALSE		C11 H21 N3 O2	Full match	No results	No results	No results	1.44	227.163	227.164	228.171	7.983	6.15076e+06	0	0				0	8	13	8	2	DDA for preferred ion	[M+H]+1	9591.57	36662.5	5.53854e+06	6.15076e+06	5.25493e+06	4.96326e+06	5.99297e+06	4.82295e+06	4.44324e+06	4.45775e+06	3.13006e+06	377262	276913	540621	211315	369105	128731	29298.7	355514	930835	349885	893396	1.37157e+06	17995
	FALSE	2-Acetamido-4-methylphenyl acetate	C11 H13 N O3	Full match	No results	No results	Full match	1.72	207.09	207.09	208.097	7.984	1.64978e+07	10	0				10	8	22	10	1	DDA for preferred ion	[M+H]+1	23526.3	22526.5	1.58671e+07	1.64978e+07	1.38424e+07	1.32911e+07	1.45985e+07	1.33016e+07	8.99293e+06	8.71918e+06	197253	103915	155182	183652	127836	87344.6	47673.4	44293.6	33966.3	171020	611538	446524	427056	56316
	FALSE		C21 H45 N4 O3 P S2	Full match	No results	No results	No results	-3.35	496.267	496.265	497.273	7.984	7.32725e+06	0	0				0	8	7	7	1	DDA for preferred ion	[M+H]+1	11444.7	48379.7	6.50453e+06	6.77686e+06	5.94745e+06	6.87675e+06	6.23455e+06	7.32725e+06	6.75766e+06	6.18882e+06	750958	918996	926365	645072	480994	635506	428661	370146	263216	743619	473686	239105	575730	260406
	FALSE		C16 H29 N5 O4	Full match	No results	No results	No results	1.33	355.222	355.222	356.23	7.996	4.54716e+06	0	0				0	8	9	8	2	DDA for preferred ion	[M+H]+1	7064.37	30669.3	3.48615e+06	3.56242e+06	3.87555e+06	3.80716e+06	4.54716e+06	3.91939e+06	3.65401e+06	3.74748e+06	198815	146296	145613	209947	96086.7	241545	34562.9	71345	76121.4	145350	107133	89576.4	95191.4	34568.1
	FALSE	{(2R,4S,5R)-5-[6-(4-Methoxyphenyl)-2-methyl-4-pyrimidinyl]-1-azabicyclo[2.2.2]oct-2-yl}methyl (4-acetylphenyl)carbamate	C29 H32 N4 O4	No match	Invalid mass	No results	No match	-6.31	500.242	500.239	501.246	8.006	4.84669e+07	2	2	1	92.7	9.6	2	8	11	10	1	DDA for preferred ion	[M+H]+1	5883.31	28918.6	3.79139e+07	4.84669e+07	3.98716e+07	4.20007e+07	4.60786e+07	3.78097e+07	4.08001e+07	3.43672e+07	134320	60087	111781	114408	71780.1	100817	48588.3	106725	14850.6	2.2478e+07	90479.9	74600.6	89254.5	9024.84
	FALSE		C19 H32 N6 O5	Full match	No results	No results	No results	1.28	424.243	424.244	425.251	8.017	3.85989e+06	0	0				0	8	14	13	2	DDA for preferred ion	[M+H]+1	7369.66	36224.6	2.90848e+06	3.85989e+06	2.60011e+06	3.3934e+06	2.60168e+06	3.11348e+06	2.73385e+06	2.88865e+06	113917	75665.5	155048	221129	369607	448109	19795.5	32529.2	30847.3	69836.5	303326	435756	134598	64089.9
	FALSE	2-Hexenoylcarnitine	C13 H23 N O4	Full match	No results	No results	Full match	0.78	257.163	257.163	258.17	8.021	3.5957e+08	1	0				0	8	7	6	1	DDA for preferred ion	[M+H]+1	1.79847e+06	1.2805e+07	2.41341e+07	2.05591e+07	2.34921e+07	2.56623e+07	2.21698e+07	2.47865e+07	2.38055e+07	2.46721e+07	3.5957e+08	1.65618e+08	1.66255e+08	2.64361e+08	1.65867e+08	1.67315e+08	6.63364e+06	3.33095e+06	4.06914e+06	2.25173e+06	659955	424468	322928	1.71614e+06
	FALSE	Prolylleucine	C11 H20 N2 O3	Full match	Full match	No results	Partial match	0.61	228.147	228.148	229.155	8.027	1.56119e+08	2	2	1	95	9.8	4	8	21	19	1	DDA for preferred ion	[M+H]+1	84377.8	942536	2.01266e+07	2.50362e+07	1.95083e+07	2.65126e+07	1.85846e+07	2.5039e+07	1.92385e+07	1.32219e+07	4.88917e+07	9.88413e+06	4.75096e+07	8.75747e+07	2.76775e+07	5.06266e+07	2.84646e+07	3.04897e+07	2.81041e+07	1.32748e+07	1.56119e+08	5.05878e+07	1.17068e+08	8.63092e+06
	FALSE		C20 H39 Cl N4 O6	Full match	No results	No results	No match	-2.75	466.256	466.255	467.262	8.032	7.79393e+06	4	0				1	8	22	22	1	DDA for preferred ion	[M+H]+1	6057.44	28099.6	5.46997e+06	5.93795e+06	5.33422e+06	5.9435e+06	3.68069e+06	7.79393e+06	5.56041e+06	4.39383e+06	101915	355336	349319	86495.6	126182	203772	66959.5	106447	194338	98603.3	115106	63689.3	91690.6	51397.7
	FALSE		C30 H43 N6 O4 P S	Full match	No results	No results	No results	2.91	614.28	614.282	615.289	8.033	1.12044e+07	0	0				0	8	14	14	2	DDA for preferred ion	[M+H]+1	6633.33	30771.1	7.53439e+06	1.04456e+07	1.12044e+07	8.70535e+06	8.42804e+06	1.02148e+07	1.0119e+07	7.92344e+06	273385	504601	105269	94719	48366.1	160553	86221.6	286458	202567	1.42253e+06	126050	69744.4	231378	73099.2
	FALSE		C21 H45 N10 O P	Full match	No results	No results	No results	0.74	484.352	484.352	485.359	8.042	2.99646e+07	0	0				0	8	20	17	1	DDA for preferred ion	[M+H]+1	140960	3.41003e+06	2.49784e+07	2.99646e+07	2.80677e+07	1.87965e+07	1.7475e+07	2.46871e+07	2.46934e+07	1.78491e+07	8.79107e+06	4.6511e+06	1.85821e+06	5.41622e+06	7.62329e+06	3.43025e+06	107852	172156	15811.2	80309.4	100759	52773.4	96139.2	60728.3
	FALSE		C21 H46 Cl N10 O P	Full match	No results	No results	No results	1.02	520.328	520.329	521.336	8.043	1.87588e+07	0	0				0	8	28	15	1	No MS2	[M+H]+1	13622.7	1.66753e+06	2.8925e+06	4.32971e+06	4.34511e+06	5.33256e+06	4.70444e+06	7.01114e+06	7.04833e+06	6.60742e+06	1.87588e+07	457070	161189	778538	420626	310928	18057	17938.3	16024.7	81393.8	90186.9	53486	97437.3	10376.1
	FALSE		C16 H39 N10 O6 P	Full match	No results	No results	No match	3.28	498.279	498.281	499.288	8.054	3.49118e+06	1	0				0	8	11	10	2	DDA for preferred ion	[M+H]+1	8928.89	45232.3	2.8332e+06	2.59319e+06	2.97551e+06	3.37347e+06	2.67368e+06	3.49118e+06	2.87559e+06	3.38094e+06	558335	1.40948e+06	83788.8	375558	423109	338249	45244.6	563153	84498.7	454152	246838	146834	139382	125658
	FALSE	Pinidine	C9 H17 N	Full match	No results	No results	Full match	0.8	139.136	139.136	140.143	8.055	1.9514e+07	1	0				0	8	24	19	1	No MS2	[M+H]+1	35639	1.04157e+06	2.72765e+06	2.51313e+06	1.79169e+06	2.12027e+06	1.60924e+06	1.50374e+06	2.1726e+06	1.39647e+06	1.64255e+07	1.39465e+07	1.21284e+07	1.9514e+07	8.61397e+06	5.74032e+06	312084	232947	33887.7	124331	137763	81701.3	148838	26734.2
	FALSE	NP-021047	C25 H44 O12	No match	Invalid mass	No results	No results	40987.3	536.283	558.264	559.271	8.063	1.87714e+07	0	2	1	93.2	9.7	0	8	10	9	1	DDA for preferred ion	[M+H]+1	6735.46	31681.7	1.63603e+07	1.87714e+07	1.64061e+07	1.73978e+07	1.33549e+07	1.69149e+07	1.70854e+07	1.46723e+07	285321	703038	66248.6	99749.1	248497	285618	32923.4	59580.3	31420.7	2.87479e+06	208021	143099	222171	60890.6
	FALSE	{(2R,4S,5R)-5-[6-(4-Methoxyphenyl)-2-methyl-4-pyrimidinyl]-1-azabicyclo[2.2.2]oct-2-yl}methyl (4-acetylphenyl)carbamate	C29 H32 N4 O4	No match	Invalid mass	No results	No match	-6.94	500.242	500.239	501.246	8.076	1.17869e+07	2	2	1	77	8.8	2	8	13	13	1	DDA for preferred ion	[M+H]+1	28586.9	22534.8	9.64851e+06	1.01901e+07	8.54778e+06	1.00208e+07	9.29723e+06	1.17869e+07	8.91397e+06	7.51901e+06	3.27456e+06	4.63041e+06	808079	978990	4.1808e+06	7.67367e+06	257382	142295	350731	1.34368e+06	83868.1	37114.6	77810.2	8789.19
	FALSE		C15 H34 N9 O3 P	Full match	No results	No results	No results	-0.14	419.252	419.252	420.259	8.078	3.7116e+06	0	0				0	4	10	7	2	DDA for preferred ion	[M+H]+1	74874.9	418858	563972	1.48587e+06	1.27068e+06	1.25178e+06	466539	459610	1.18326e+06	360893	1.86331e+06	1.3464e+06	682270	3.7116e+06	566581	490335	178940	21407.6	263110	90143.4	494501	260103	94650.9	163164
	FALSE		C9 H20 Cl N O2	Full match	No results	No results	No results	1.18	209.118	209.119	210.126	8.079	1.11566e+07	0	0				0	5	11	9	2	No MS2	[M+H]+1	8856.65	40837.6	873524	849381	1.10844e+06	782388	655881	1.10172e+06	756528	747280	6.80785e+06	5.9936e+06	6.86055e+06	1.11566e+07	4.18832e+06	3.94785e+06	27898.2	30005.6	25394.7	126348	103828	74312	132666	15926.8
	FALSE			No results	No results	No results	No results			484.265	485.272	8.096	2.89705e+06	0	0				0	6	22	22	2	DDA for preferred ion	[M+H]+1	7300.6	32754.6	2.47774e+06	1.32973e+06	2.10012e+06	2.69574e+06	2.06593e+06	2.89705e+06	2.28922e+06	2.15127e+06	983882	1.40155e+06	1.30813e+06	648766	636489	1.69225e+06	274474	375096	145157	1.45224e+06	219426	111356	792376	286070
	FALSE		C18 H45 N6 O4 P	Full match	No results	No results	No results	3.73	440.324	440.326	441.333	8.106	2.68568e+06	0	0				0	8	23	23	1	No MS2	[M+H]+1	5328.59	21543.1	2.68568e+06	1.67555e+06	1.24313e+06	1.9431e+06	2.12314e+06	2.48765e+06	1.91811e+06	2.45403e+06	1.28978e+06	148428	1.17154e+06	1.36996e+06	979122	81532.9	20523.8	22724.2	15724.9	68090.1	57513.1	43563.9	68394.1	10196.8
	FALSE	Leu-Gly-Pro	C13 H23 N3 O4	Full match	No results	No results	Full match	0.65	285.169	285.169	286.176	8.115	3.63945e+07	1	0				3	8	25	23	1	DDA for preferred ion	[M+H]+1	84214.8	549783	1.06108e+07	2.45419e+07	1.76881e+07	1.58643e+07	1.7322e+07	1.30989e+07	1.65929e+07	1.4088e+07	3.57507e+06	8.74993e+06	8.51336e+06	1.26712e+07	2.11534e+07	2.38757e+07	1.91739e+07	2.07224e+07	4.95899e+06	7.33249e+06	3.63945e+07	2.75538e+07	1.80348e+07	1.85515e+06
	FALSE		C19 H52 N10 O9 P2	Full match	No results	No results	No results	0.14	626.339	626.339	627.347	8.117	2.51004e+06	0	0				0	8	19	19	2	No MS2	[M+H]+1	7719.95	31475.7	1.71736e+06	1.30515e+06	1.87798e+06	1.47516e+06	1.08249e+06	1.71817e+06	2.03847e+06	1.55551e+06	495606	802227	593724	2.11214e+06	462797	1.17938e+06	359244	397611	93243.4	2.51004e+06	171646	154051	155000	43401.6
	FALSE		C18 H31 N5 O5	Full match	No results	No results	No results	0.51	397.233	397.233	398.24	8.127	2.48236e+06	0	0				0	8	26	24	2	DDA for preferred ion	[M+H]+1	8103.13	124128	1.72392e+06	1.686e+06	2.48236e+06	1.3611e+06	1.09375e+06	1.5915e+06	1.24334e+06	1.68146e+06	179299	245368	65937.6	183006	195884	167959	160711	203717	34387.3	220101	126627	245207	905481	122219
	FALSE	Butenylcarnitine	C11 H19 N O4	Full match	No results	No results	Full match	1.22	229.131	229.132	230.139	8.129	5.68919e+07	1	0				0	5	21	14	1	DDA for preferred ion	[M+H]+1	10501.9	169319	5.33065e+06	6.44274e+06	3.68692e+06	5.95569e+06	6.04744e+06	6.71434e+06	5.64197e+06	6.33036e+06	5.68919e+07	4.30096e+07	5.05626e+07	4.93e+07	4.72928e+07	3.12368e+07	58899.1	69091.2	81748.6	100285	884163	369442	730279	53949.8
	FALSE		C24 H43 N4 O P3	Full match	No results	No results	No results	0.07	496.265	496.265	497.272	8.13	4.33173e+07	0	0				0	8	9	6	2	DDA for preferred ion	[M+H]+1	8910.83	46316.7	9.4325e+06	1.08079e+07	9.9577e+06	9.62376e+06	9.04912e+06	1.01533e+07	8.21084e+06	8.61046e+06	2.75197e+06	5.16916e+06	3.74513e+06	6.46619e+06	4.45742e+06	4.33173e+07	2.58109e+06	3.48009e+06	1.52715e+06	4.76371e+06	5.35608e+06	4.53415e+06	5.40188e+06	853562
	FALSE			No results	No results	No results	No results			529.276	530.283	8.132	4.96773e+06	0	0				0	6	21	21	1	DDA for preferred ion	[M+H]+1	7379.48	26685.9	988019	2.03123e+06	951534	2.79133e+06	830578	1.26073e+06	710524	781661	2.79408e+06	3.50326e+06	758719	1.07811e+06	1.23614e+06	411712	287144	1.26845e+06	809650	4.96773e+06	1.9171e+06	1.59026e+06	2.98223e+06	536307
	FALSE			No results	No results	No results	No results			526.276	527.283	8.146	3.43457e+06	0	0				0	8	22	22	1	DDA for preferred ion	[M+H]+1	27919.5	35444.3	2.62735e+06	3.05457e+06	2.6069e+06	2.37047e+06	2.51825e+06	3.43457e+06	1.45703e+06	2.87908e+06	457153	945002	382789	671315	468834	491440	308706	757981	71562.4	402615	127864	163076	141279	130238
	FALSE		C11 H23 N O3	Full match	No results	No results	No results	1.13	217.168	217.168	218.175	8.158	1.29136e+07	0	0				0	5	15	15	1	No MS2	[M+H]+1	14581.7	36797.1	391040	829772	410912	9.75222e+06	1.01068e+07	1.29136e+07	8.79301e+06	1.01283e+07	776956	1.17243e+06	1.03755e+06	1.81351e+06	960046	411073	27834.6	27439	199900	88529.7	63412	222938	57640.1	45699.3
	FALSE		C26 H49 N3 O9	Full match	No results	No results	No results	0.98	547.347	547.347	548.355	8.17	2.52247e+07	0	0				0	8	29	20	1	No MS2	[M+H]+1	22017.7	86809.3	3.43107e+06	5.0318e+06	3.51142e+06	6.25418e+06	4.62992e+06	7.52594e+06	7.40187e+06	6.18718e+06	2.52247e+07	1.52631e+07	9.98142e+06	1.62531e+07	1.13591e+07	6.77163e+06	33121	41431.7	29213	75537.1	95749.4	64502.7	87034	15951.2
	FALSE	(2-{[(1S,4S)-4-{3,5-Dimethyl-1-[4-(2-methyl-2-propanyl)phenyl]-1H-pyrazol-4-yl}-2-cyclopenten-1-yl]amino}-2-oxoethoxy)acetic acid	C24 H31 N3 O4	No match	Invalid mass	No results	No results	-8.89	425.231	425.228	426.235	8.175	1.24647e+07	0	1	1	72.3	8.6	0	8	11	9	1	DDA for preferred ion	[M+H]+1	26811.2	101701	1.02595e+07	1.24647e+07	1.00671e+07	1.00135e+07	9.9075e+06	1.15327e+07	9.19048e+06	9.36591e+06	1.4726e+06	1.57139e+06	1.58136e+06	8.69902e+06	1.88656e+06	6.05472e+06	1.07997e+06	718245	492902	1.73039e+06	3.1864e+06	2.06576e+06	2.55259e+06	1.24037e+06
	FALSE		C25 H54 N5 O3 P3 S	Full match	No results	No results	No results	-4.75	597.316	597.313	598.32	8.181	4.66209e+06	0	0				0	4	21	20	1	No MS2	[M+H]+1	26215.7	47812.4	703032	1.14522e+06	697733	653876	855830	863817	599672	428822	493463	1.09184e+06	501819	607151	288150	229656	286457	439999	97755.3	4.66209e+06	304790	210274	236479	53457.2
	FALSE		C11 H20 O7 S	Full match	No results	No results	No match	-1.12	296.093	296.093	297.1	8.193	6.73893e+07	1	0				0	8	29	23	1	No MS2	[M+H]+1	21117.7	59301.2	4.22211e+06	2.36093e+06	4.01619e+06	5.07108e+06	3.27537e+06	3.51093e+06	2.57888e+06	2.22225e+06	5.69379e+07	1.86803e+07	2.88515e+07	6.73893e+07	1.28468e+07	1.63873e+07	32290.1	37573.9	29942	85980	82852.8	64894.9	91528.5	17227.9
	FALSE		C33 H32 N4 O	Full match	No results	No results	No results	4.14	500.258	500.26	501.267	8.203	5.6097e+06	0	0				0	8	18	17	1	DDA for preferred ion	[M+H]+1	22017.5	95418.5	5.6097e+06	5.04918e+06	3.34965e+06	4.44145e+06	4.72796e+06	3.98887e+06	3.41926e+06	4.95125e+06	762194	1.61222e+06	945868	878720	1.2182e+06	2.5e+06	756057	1.35855e+06	533960	544759	276236	260026	421754	261694
	FALSE	DD9275000	C8 H8 N2	Full match	No results	No results	Full match	0.3	132.069	132.069	133.076	8.215	4.09714e+09	4	0				10	8	16	7	1	DDA for preferred ion	[M+H]+1	89952.1	4.72016e+06	2.82409e+08	2.58198e+08	2.68531e+08	2.83532e+08	2.16595e+08	2.20193e+08	2.17452e+08	1.79961e+08	3.43678e+09	6.52332e+08	3.54176e+09	4.09714e+09	1.81244e+09	1.41336e+09	7.31154e+06	5.52703e+07	2.20447e+07	1.28415e+07	1.22125e+07	1.70631e+07	2.42501e+07	2.76535e+06
	FALSE		C17 H29 N O7	Full match	No results	No results	No results	-0.05	359.194	359.194	360.202	8.225	1.93425e+08	0	0				0	8	8	7	1	DDA for preferred ion	[M+H]+1	14316.4	103851	1.50019e+07	1.90711e+07	1.93256e+07	1.87874e+07	1.84518e+07	2.00848e+07	1.91853e+07	1.95935e+07	1.93425e+08	1.14283e+08	1.2182e+08	1.8516e+08	9.72772e+07	1.2253e+08	42007.6	55076.8	55961.2	112800	318360	118524	137244	33384.1
	FALSE		C26 H49 O P3 S2	Full match	No results	No results	No results	1.22	534.244	534.244	535.252	8.231	1.78398e+06	0	0				0	5	12	12	1	No MS2	[M+H]+1	4898.9	57547.8	420292	592534	649462	689237	816460	647915	346064	690112	541635	456983	757571	210913	141845	234266	224003	320757	163796	1.78398e+06	572394	189756	693323	76920.2
	FALSE		C14 H37 N7 O P2 S	Full match	No results	No results	No results	4.43	413.226	413.227	414.235	8.234	6.90387e+06	0	0				0	8	19	15	1	DDA for preferred ion	[M+H]+1	7538.9	81653.3	4.83511e+06	3.63927e+06	5.61475e+06	5.16391e+06	6.90387e+06	6.74173e+06	5.78571e+06	6.1762e+06	632921	1.82128e+06	256819	516914	207182	1.33202e+06	776018	997790	633894	317356	403686	676780	1.04704e+06	315789
	FALSE		C20 H40 N7 O10 P	Invalid mass	No results	No results	No results	5.01	569.257	569.26	570.268	8.234	4.36249e+06	0	0				0	8	17	15	1	DDA for preferred ion	[M+H]+1	4045.25	46947.5	4.36249e+06	2.78785e+06	3.25663e+06	4.25983e+06	3.89039e+06	3.10398e+06	3.37795e+06	3.04636e+06	135756	78263.1	120781	174161	86027.2	94416.9	22807.2	43700.4	410935	1.81058e+06	45045	35778	48496.8	9863.96
	FALSE		C16 H26 N4 O3	Full match	No results	No results	No results	0.31	322.2	322.201	323.208	8.238	1.4757e+06	0	0				0	8	16	16	2	No MS2	[M+H]+1	5328.05	61835	1.25482e+06	1.30809e+06	1.00462e+06	1.15292e+06	1.25423e+06	1.22543e+06	1.4757e+06	845696	178806	110986	159082	229389	112568	124357	53374.1	382224	177686	728387	941023	883958	720262	358040
	FALSE		C27 H32 N10 O4	Full match	No results	No results	No results	-1.06	560.261	560.26	561.267	8.241	2.71078e+06	0	0				0	7	27	20	1	No MS2	[M+H]+1	7341.1	85197.7	1.38792e+06	637040	925845	824399	898030	774776	1.00095e+06	579751	246363	290846	271234	883599	156117	2.71078e+06	93680.2	183330	89370.3	2.07078e+06	964795	449348	559951	127252
	FALSE		C16 H28 N4 O3	Full match	No results	No results	No results	-0.23	324.216	324.216	325.223	8.241	4.17378e+06	0	0				0	8	8	7	2	No MS2	[M+H]+1	4357.28	46447.3	3.86077e+06	3.35586e+06	3.29562e+06	3.90075e+06	3.70133e+06	4.17378e+06	3.66297e+06	3.84952e+06	165865	494184	437848	203619	99921.9	110387	184490	378002	235472	55694.1	81843.5	92565.6	148941	123198
	FALSE		C36 H52 N2 O S3	Full match	No results	No results	No results	-1.43	624.324	624.323	625.331	8.247	2.08194e+06	0	0				0	7	25	24	2	DDA for preferred ion	[M+H]+1	4842.01	51614.4	1.5937e+06	1.20106e+06	2.08194e+06	1.00793e+06	1.93067e+06	1.02792e+06	1.69587e+06	1.35668e+06	495359	425192	309724	297887	244500	122667	191804	319554	197797	390577	300554	394174	175420	90814.5
	FALSE		C19 H49 N9 O9 P2	Full match	No results	No results	No results	-0.37	609.313	609.313	610.32	8.248	1.94435e+06	0	0				0	7	26	19	1	DDA for preferred ion	[M+H]+1	5478.19	58395.9	1.30263e+06	1.29313e+06	1.37453e+06	1.94435e+06	1.33454e+06	1.36366e+06	891454	945037	512360	873313	346931	255999	645143	1.89344e+06	239394	342189	361541	147264	474792	376541	535051	150125
	FALSE		C23 H32 N10 O3	Full match	No results	No results	No results	-2.17	496.266	496.265	497.272	8.25	4.81037e+06	0	0				0	8	11	11	1	DDA for preferred ion	[M+H]+1	7200.82	76758.7	4.18479e+06	3.4269e+06	4.81037e+06	4.3406e+06	4.60612e+06	3.99805e+06	4.43853e+06	3.79206e+06	1.73391e+06	2.69424e+06	2.43801e+06	1.62046e+06	1.83259e+06	3.623e+06	1.19209e+06	1.85655e+06	803586	2.68952e+06	1.59318e+06	1.53366e+06	2.04475e+06	480089
	FALSE		C17 H32 N4 O5	Full match	No results	No results	No results	0.41	372.237	372.237	373.245	8.255	2.93885e+06	0	0				0	5	17	16	1	DDA for preferred ion	[M+H]+1	6730.41	71744.3	812337	831675	661114	645095	568752	858303	516057	923897	461529	505348	524874	620073	600335	1.85314e+06	393018	431895	120763	1.17872e+06	2.23526e+06	2.93885e+06	1.52087e+06	79594.8
	FALSE		C14 H40 N7 O3 P3 S	Full match	No results	No results	No results	1.21	479.213	479.213	480.22	8.259	4.86229e+06	0	0				0	6	19	8	1	No MS2	[M+H]+1	6534.38	51966.1	683905	864495	641858	699755	647395	633411	501026	474179	406591	330735	561941	660995	623054	594040	522612	507082	312573	1.44506e+06	4.86229e+06	4.17768e+06	2.34659e+06	654510
	FALSE		C14 H24 N2 O2	Full match	No results	No results	No results	0.58	252.184	252.184	253.191	8.261	1.8568e+07	0	0				0	8	13	12	1	No MS2	[M+H]+1	5057.42	36284.3	2.04526e+06	2.07107e+06	1.95638e+06	1.43785e+06	1.98012e+06	1.59044e+06	1.98935e+06	1.62926e+06	1.53092e+07	1.68445e+07	1.04671e+07	1.19371e+07	7.9953e+06	1.20367e+07	7.77683e+06	7.68798e+06	6.82358e+06	7.3534e+06	1.36026e+07	1.11529e+07	6.99435e+06	3.9551e+06
	FALSE		C22 H43 Cl N4 O8	Full match	No results	No results	No results	-2.54	526.277	526.276	527.283	8.263	3.94298e+06	0	0				0	8	16	16	1	DDA for preferred ion	[M+H]+1	12044.8	151727	2.58115e+06	2.96545e+06	3.75138e+06	3.88284e+06	3.78797e+06	3.05199e+06	3.94298e+06	2.80088e+06	440697	907809	556879	562861	612278	516295	961239	804889	312587	1.46487e+06	242858	289880	475603	237252
	FALSE	Bethanidine	C10 H15 N3	Full match	No results	No results	Full match	0.5	177.127	177.127	178.134	8.272	1.43592e+07	1	0				0	8	12	11	1	No MS2	[M+H]+1	19277.3	1.65112e+06	774316	961885	1.02119e+06	1.14112e+06	977889	962617	893837	836889	950344	894691	1.03554e+06	193315	438874	5.02233e+06	620429	446310	114672	348435	2.92714e+06	848113	2.97664e+06	863812
	FALSE		C13 H35 N10 O6 P	Full match	No results	No results	No results	2.49	458.248	458.249	459.256	8.279	697852	0	0				0	4	19	3	1	No MS2	[M+H]+1	4978.79	27454.3	459179	474909	501418	428542	631930	594064	485120	411847	348271	697852	408174	178890	668261	635411	170786	481998	107024	665928	228867	126017	291363	82274.1
	FALSE		C13 H35 N6 O4 P S2	Full match	No results	No results	No results	3.85	434.19	434.192	435.199	8.289	9.28308e+06	0	0				0	8	14	14	1	DDA for preferred ion	[M+H]+1	8012.54	38629.8	1.82865e+06	1.85995e+06	2.20327e+06	1.8504e+06	2.31572e+06	1.40821e+06	1.97261e+06	1.90313e+06	632798	1.14774e+06	1.39169e+06	713327	974567	419502	1.1225e+06	1.20942e+06	1.1339e+06	2.8358e+06	9.28308e+06	7.98072e+06	5.1079e+06	1.52881e+06
	FALSE		C21 H29 N9 O3	Full match	No results	No results	No results	-3.14	455.239	455.238	456.245	8.29	7.02321e+06	0	0				0	8	5	5	2	DDA for preferred ion	[M+H]+1	4743.03	104452	6.8884e+06	6.57628e+06	6.71332e+06	6.15952e+06	7.02321e+06	6.42865e+06	6.88666e+06	6.17635e+06	1.2601e+06	2.02022e+06	1.66686e+06	1.36206e+06	372717	1.43557e+06	787036	940162	725359	187589	715498	803950	1.67145e+06	364325
	FALSE	2-[(3S)-1-(Cyclohexylmethyl)-3-pyrrolidinyl]-5-(1-methyl-1H-imidazol-5-yl)-1,3,4-oxadiazole	C17 H25 N5 O	No match	Full match	No results	No match	-4.46	315.206	315.204	316.212	8.31	2.50401e+09	1	1	1	91.2	9.6	1	8	9	7	1	DDA for preferred ion	[M+H]+1	1.49436e+07	2.43204e+08	2.07017e+08	2.39533e+08	2.58191e+08	2.19666e+08	2.26789e+08	2.0794e+08	2.12098e+08	1.98603e+08	2.50401e+09	1.0442e+09	1.31212e+09	2.01614e+09	1.04422e+09	1.158e+09	4.10769e+07	4.95023e+07	5.97183e+06	3.11096e+07	2.63307e+07	2.37358e+07	7.75055e+06	3.3413e+07
	FALSE	Carvedilol	C24 H26 N2 O4	No results	Invalid mass	No results	No results	-9.83	406.189	406.185	407.193	8.314	4.06725e+06	0	4	1	68.1	8.4	0	8	18	18	1	DDA for preferred ion	[M+H]+1	7404.55	27166.2	2.23541e+06	2.80799e+06	1.46247e+06	2.66578e+06	2.79489e+06	2.43888e+06	2.42669e+06	2.42389e+06	1.39159e+06	1.34254e+06	1.53381e+06	4.01699e+06	695530	658943	594188	829284	531059	443202	4.06725e+06	3.27087e+06	3.20293e+06	496597
	FALSE	6571082	C15 H25 N O4	Full match	No results	No results	Full match	0.19	283.178	283.178	284.186	8.321	1.59224e+07	3	0				0	6	25	25	1	No MS2	[M+H]+1	36134	830741	727670	932877	662376	700426	1.02722e+06	1.2553e+06	1.05284e+06	645384	1.52221e+07	6.57294e+06	6.34911e+06	1.59224e+07	6.74501e+06	6.41384e+06	54523.2	64385.1	40765.9	93637.7	1.79825e+06	924369	118303	49154.5
	FALSE		C12 H32 N9 O3 P	Full match	No results	No results	No results	2.89	381.237	381.238	382.245	8.34	2.24108e+06	0	0				0	8	8	8	1	DDA for preferred ion	[M+H]+1	6534.14	27057	1.88786e+06	1.98001e+06	1.93072e+06	2.10181e+06	1.70628e+06	2.24108e+06	1.84213e+06	2.03873e+06	302123	313075	335849	265184	302940	378470	204825	448541	236896	156995	104544	368192	360758	180901
	FALSE			No results	No results	No results	No results			498.267	499.275	8.341	1.68923e+06	0	0				0	7	30	23	1	No MS2	[M+H]+1	5190.94	21495	1.09721e+06	945379	898091	997096	655935	1.613e+06	1.1246e+06	1.39931e+06	777511	668777	483164	259490	270079	585350	65884.1	168913	112405	506070	535192	227621	478173	85647.4
	FALSE		C29 H53 N4 O6 P	Full match	No results	No results	No results	-4.73	584.37	584.368	585.375	8.345	2.08489e+07	0	0				0	8	18	5	1	DDA for preferred ion	[M+H]+1	7727.47	71327.8	1.03107e+07	1.01109e+07	1.05886e+07	1.31022e+07	1.31316e+07	1.43657e+07	1.54908e+07	1.57133e+07	1.2668e+07	2.08489e+07	7.5219e+06	3.96095e+06	8.84341e+06	7.6911e+06	43629.9	37476.7	35893.1	88774.5	109229	92956.1	97734.5	40608.2
	FALSE		C9 H17 N4 O4 P	Full match	No results	No results	No match	-3.97	276.099	276.098	277.105	8.349	4.08787e+07	1	0				0	8	22	19	1	No MS2	[M+H]+1	608393	6.35546e+06	4.7748e+06	4.55637e+06	6.85901e+06	5.61465e+06	3.91336e+06	3.88197e+06	3.87319e+06	4.98931e+06	1.92275e+07	1.29711e+07	1.13538e+07	4.08787e+07	3.97334e+07	1.78473e+07	8.80558e+06	1.14953e+07	7.26608e+06	3.20025e+06	7.7709e+06	8.07757e+06	8.78699e+06	1.89203e+06
	FALSE	HO-dPEG8-OH	C16 H34 O9	Full match	No results	No results	Full match	3.67	370.22	370.222	371.229	8.349	8.45024e+06	1	0				0	8	18	18	1	No MS2	[M+H]+1	9857.28	45001.4	3.13387e+06	2.65003e+06	3.59464e+06	3.99653e+06	2.23449e+06	3.5694e+06	2.77946e+06	3.25903e+06	3.46312e+06	3.66717e+06	3.3852e+06	8.13379e+06	3.03493e+06	7.87412e+06	2.16212e+06	2.49172e+06	1.05847e+06	2.02954e+06	8.45024e+06	6.97621e+06	6.07117e+06	761442
	FALSE		C20 H39 N O10	Full match	No results	No results	No results	3.57	453.257	453.259	454.266	8.357	3.37716e+06	0	0				0	8	8	6	1	No MS2	[M+H]+1	8901.82	40934.5	1.26519e+06	1.25394e+06	1.32044e+06	1.19195e+06	1.15639e+06	1.15962e+06	1.30089e+06	1.04333e+06	1.05685e+06	1.39042e+06	1.52609e+06	602663	1.57552e+06	3.37716e+06	604539	850976	358099	1.4683e+06	1.35267e+06	969737	1.24916e+06	405929
	FALSE	N-{[3-({(1S,3S)-3-[Bis(2-furylmethyl)amino]-2,2-dimethylcyclobutyl}methyl)-1,2-oxazol-5-yl]methyl}-N-methylaniline	C28 H33 N3 O3	No match	Invalid mass	No results	No results	13.46	459.252	459.258	460.266	8.363	1.91369e+07	0	1	1	77.9	58.9	0	8	20	17	1	DDA for preferred ion	[M+H]+1	5893.14	27099.2	1.13128e+06	947824	887372	1.02333e+06	667701	633630	735174	860808	1.80546e+07	8.5392e+06	8.12375e+06	1.91369e+07	7.70892e+06	6.97684e+06	40075.7	134337	179103	69232	115282	148676	73940.9	50835.1
	FALSE		C25 H49 N4 O6 P S	Full match	No results	No results	No match	-4.19	564.311	564.309	565.316	8.365	3.34553e+07	1	0				0	8	21	21	1	No MS2	[M+H]+1	5959.02	567983	869717	791350	874983	1.34813e+06	761744	823143	930921	763800	3.34553e+07	1.89391e+07	2.47188e+07	2.65981e+07	1.70838e+07	2.24529e+07	25972.4	24837.6	29994.5	70006	81190.7	63743.3	69743.9	21541.9
	FALSE		C15 H29 N8 O6 P	Full match	No results	No results	No results	2.34	448.195	448.196	449.203	8.366	2.22237e+06	0	0				0	8	8	8	1	No MS2	[M+H]+1	8234.38	41666.7	2.15889e+06	2.00265e+06	1.90344e+06	1.81374e+06	1.75186e+06	2.22237e+06	1.92606e+06	2.01065e+06	794660	1.18737e+06	915783	634355	353762	232599	433643	570792	247321	724278	228642	172069	712671	162116
	FALSE		C24 H34 N10 O4	Full match	No results	No results	No results	-1.92	526.276	526.275	527.283	8.367	1.15744e+06	0	0				0	6	23	16	1	DDA for preferred ion	[M+H]+1	9520.59	51076.5	603116	909928	1.15744e+06	660965	861934	833681	512788	628665	445001	485274	537554	289492	800033	1.15736e+06	865658	985324	405482	587043	608248	602694	963576	139924
	FALSE		C18 H44 N8 O2 P2 S	Full match	No results	No results	No match	4.29	498.278	498.28	499.288	8.371	3.29984e+06	1	0				0	4	9	3	1	No MS2	[M+H]+1	7345.71	39408.6	906971	1.36461e+06	1.27076e+06	1.08828e+06	971106	1.09826e+06	1.18925e+06	1.18362e+06	937368	976818	994368	810440	779578	566537	466604	702623	254653	3.29984e+06	946285	680131	335188	278732
	FALSE		C14 H36 N6 O P2 S	Full match	No results	No results	No results	4.63	398.215	398.216	399.224	8.396	4.28715e+06	0	0				0	8	20	10	2	No MS2	[M+H]+1	11249.8	171695	4.28715e+06	3.62267e+06	3.86079e+06	4.05737e+06	3.07512e+06	3.42898e+06	2.97688e+06	2.17492e+06	1.50902e+06	2.16299e+06	2.3546e+06	1.9116e+06	1.46218e+06	1.63532e+06	1.1932e+06	1.70984e+06	935594	2.57265e+06	1.64642e+06	1.3771e+06	1.54818e+06	455247
	FALSE		C24 H32 N4 P2	Full match	No results	No results	No results	3.47	438.21	438.212	439.219	8.397	1.15145e+06	0	0				0	7	25	22	1	No MS2	[M+H]+1	6853.73	39103	690685	651286	1.04147e+06	543161	659728	679020	525661	664040	403692	376540	447141	669848	348493	532621	164825	265561	346080	1.15145e+06	1.13018e+06	710445	601861	147722
	FALSE		C19 H49 N9 O8 P2	Full match	No results	No results	No results	-0.48	593.318	593.318	594.325	8.398	1.16787e+06	0	0				0	6	14	7	2	No MS2	[M+H]+1	7640.16	43589.9	420516	1.09062e+06	782197	930361	1.10558e+06	1.06331e+06	1.10082e+06	1.16787e+06	516488	619765	794446	329190	441732	791485	234390	264541	276060	562270	244361	244086	165435	157720
	FALSE		C18 H45 N6 O3 P3 S	Full match	No results	No results	No results	1.57	518.249	518.249	519.257	8.404	8.40666e+06	0	0				0	8	18	17	2	No MS2	[M+H]+1	7087.53	42832	763063	593090	954851	877166	590119	779091	798750	645855	4.31306e+06	4.70308e+06	5.79974e+06	5.26484e+06	506460	8.40666e+06	330007	386055	474099	7.87735e+06	1.03314e+06	569725	835999	223033
	FALSE			No results	No results	No results	No results			629.339	630.346	8.413	665062	0	0				0	8	22	17	2	No MS2	[M+H]+1	4626.82	25993.1	505434	523277	665062	503738	661775	383003	473123	358947	246398	156311	112401	58982.8	86418.6	43034	53934.2	113096	24136	420363	83894.9	52503.1	89094.6	11599.4
	FALSE		C22 H43 N9 O4 P2 S	Full match	No results	No results	No results	4.37	591.263	591.266	592.273	8.415	1.44062e+07	0	0				0	5	18	13	2	No MS2	[M+H]+1	6170.81	34667	377456	597675	343489	545716	436179	392163	481387	334859	4.18857e+06	4.66887e+06	5.06893e+06	1.40346e+06	1.25246e+06	1.18617e+06	1.1472e+06	911790	498546	1.44062e+07	2.0371e+06	1.22135e+06	2.89231e+06	162345
	FALSE			No results	No results	No results	No results			555.302	556.309	8.424	854416	0	0				0	7	12	8	2	No MS2	[M+H]+1	10116.4	56832.9	854416	540048	724178	812070	777167	700838	726370	571728	295996	418368	426415	142154	189296	240123	127331	209958	159719	412737	127219	136254	183438	59422.6
	FALSE		C17 H29 N O6	Full match	No results	No results	No results	0.54	343.199	343.2	344.207	8.43	2.9906e+07	0	0				0	8	15	13	1	No MS2	[M+H]+1	15799.4	743047	1.15522e+06	1.14419e+06	1.42223e+06	953535	927620	932858	1.07143e+06	1.07091e+06	2.9906e+07	1.13457e+07	1.65089e+07	2.38707e+07	1.26262e+07	1.14005e+07	30849.5	80522.2	34312.3	114591	107613	141682	80294.8	23005.2
	FALSE		C20 H36 N3 O7 P	Full match	No results	No results	No match	-2.96	461.229	461.228	462.235	8.432	4.16869e+07	1	0				0	8	8	6	1	No MS2	[M+H]+1	5208.13	24902.4	1.98709e+06	2.06913e+06	2.3071e+06	1.91258e+06	1.84166e+06	1.87676e+06	1.91757e+06	1.77532e+06	5.47586e+06	4.48202e+06	6.83294e+06	2.4269e+06	2.12091e+06	4.16869e+07	751344	827518	464344	5.97046e+06	2.613e+06	2.07881e+06	2.26614e+06	403026
	FALSE	NP-002095	C27 H38 O8	No match	Invalid mass	No results	No match	44837.9	490.257	512.239	513.246	8.452	2.49096e+07	1	1	1	76.2	8.8	0	8	8	7	1	DDA for preferred ion	[M+H]+1	6543.87	28339.8	1.10469e+07	9.61754e+06	1.1545e+07	1.17657e+07	1.05217e+07	1.08053e+07	9.69147e+06	1.00593e+07	199784	108386	201998	99884	83606.4	2.40011e+06	62331.1	157594	1.67972e+06	2.34473e+07	165087	122271	2.49096e+07	1.09442e+07
	FALSE		C14 H27 N3 O4	Full match	No results	No results	No results	0.06	301.2	301.2	302.207	8.49	7.90537e+06	0	0				0	6	26	18	1	No MS2	[M+H]+1	29865.3	39830.4	645132	479353	1.28541e+06	701273	1.12031e+06	916416	746065	748579	2.33637e+06	1.21299e+06	2.48044e+06	1.01231e+06	1.09369e+06	3.26689e+06	969269	473792	272222	4.20168e+06	7.90537e+06	6.09705e+06	6.09116e+06	615674
	FALSE	(5-methyl-3-isoxazolyl)[4-(5-propyl-2-pyrimidinyl)piperazino]methanone	C16 H21 N5 O2	Full match	Full match	No results	Partial match	-4.84	315.17	315.168	316.175	9.411	2.4234e+07	1	2	1	72.7	8.6	1	4	14	13	1	DDA for preferred ion	[M+H]+1	6089.74	38108	7204.53	7317.78	8059.35	4.93275e+06	4.03126e+06	5.67065e+06	4.837e+06	206968	2.4234e+07	1.37743e+07	1.09695e+07	1.57398e+07	9.07623e+06	1.10566e+07	41352.6	21714.8	44261.7	68235.5	155899	105053	182520	20759.1
	FALSE		C14 H23 N O6	Full match	No results	No results	No results	0.1	301.153	301.153	302.16	9.495	5.46277e+06	0	0				0	4	10	9	1	DDA for preferred ion	[M+H]+1	12492	85026.1	24370.1	104579	21969.3	651006	1.03664e+06	1.20692e+06	1.26548e+06	1.06656e+06	5.46277e+06	3.13346e+06	3.07992e+06	4.79243e+06	2.705e+06	2.6865e+06	81503.5	46058.9	107301	114419	3.41826e+06	2.63419e+06	2.43222e+06	181909
	FALSE	Octyl (4xi)-2-deoxy-2-[(Z)-(1-hydroxyethylidene)amino]-alpha-D-xylo-hexopyranoside	C16 H31 N O6	Full match	No results	No results	Full match	-3.53	333.215	333.214	334.221	9.538	1.1665e+07	1	0				0	4	12	11	1	DDA for preferred ion	[M+H]+1	6378.21	28816.4	12487.3	6402.31	10497.6	1.1665e+07	1.09872e+07	8.97944e+06	1.15371e+07	186902	96796.8	47251.8	93647.1	66848.8	51122.7	37914.1	27543.3	20341.9	24135.5	45554.3	113225	101894	81014.9	14899.9
	FALSE			No results	No results	No results	No results			203.137	204.144	9.554	4.11892e+07	0	0				0	5	17	8	2	DDA for preferred ion	[M+H]+1	375931	159507	12082.5	7135.93	10901.4	1.82913e+06	1.58051e+06	1.65504e+06	1.52137e+06	1.13786e+06	4.11892e+07	509546	156751	302275	574333	507433	309547	830481	273300	538796	2.14438e+06	491413	1.81496e+06	1.34739e+06
	FALSE		C10 H10 N2 S	Full match	No results	No results	No results	-3.03	190.056	190.056	191.063	9.563	1.14284e+07	0	0				0	5	21	4	1	DDA for preferred ion	[M+H]+1	5691.44	27004.7	9281.07	5999.8	8537.25	1.025e+07	9.67991e+06	8.3744e+06	7.59979e+06	5.81768e+06	82499.3	180842	1.14284e+07	1.43936e+06	4.83037e+06	145408	22833.6	18076.3	19889.3	42690.3	106107	91781.6	75921.5	14492.5
	FALSE	E-64	C15 H27 N5 O5	Full match	No results	No results	Full match	-4.09	357.201	357.2	358.207	9.651	1.76622e+07	2	0				0	5	23	9	1	DDA for preferred ion	[M+H]+1	546168	4.51556e+06	7534.39	47974.5	7101.13	2.83082e+06	2.6553e+06	2.38694e+06	1.65771e+06	1.76629e+06	6.47189e+06	509795	2.60232e+06	2.75388e+06	3.0209e+06	2.23779e+06	3.21497e+06	1.35725e+06	3.51633e+06	2.73062e+06	8.7792e+06	5.50225e+06	4.03873e+06	2.01117e+06
	FALSE		C5 H13 N8 O P	Full match	No results	No results	No match	-0.68	232.095	232.095	233.102	9.662	4.05999e+06	1	0				0	5	20	15	1	No MS2	[M+H]+1	10481.2	112309	11781.6	34353.2	11856.5	1.64506e+06	1.57439e+06	1.55953e+06	1.59653e+06	956732	4.05999e+06	2.94852e+06	3.32006e+06	1.27347e+06	2.31206e+06	1.85091e+06	41143.6	34155.9	35101.8	77559.4	207404	167549	153925	27850.6
	FALSE		C24 H28 N4 O8	Full match	No results	No results	No match	-2.86	500.191	500.189	501.197	9.678	2.30035e+07	2	0				10	4	6	3	1	DDA for preferred ion	[M+H]+1	6596.89	29938.2	7570.48	76113.3	6837.31	2.30035e+07	2.09968e+07	2.14834e+07	1.98688e+07	1.35284e+07	257593	71549.1	332009	256760	56033.7	250694	81957.8	35732.4	22629	426769	133706	108013	99230.5	30289.7
	FALSE	TH9185000	C8 H6 N2 O	Full match	No results	No results	Full match	0.26	146.048	146.048	147.055	9.693	7.43927e+07	1	0				10	6	24	22	1	DDA for preferred ion	[M+H]+1	23234	60506.3	14823.6	4.96876e+06	13971.1	8.40622e+06	5.2767e+06	6.79367e+06	5.10989e+06	4.90431e+06	7.46022e+06	4.58083e+06	4.54673e+06	2.22242e+07	4.39946e+06	2.46641e+06	2.8231e+06	2.7271e+06	1.54782e+06	2.04703e+07	6.19548e+07	4.9604e+07	2.26745e+07	6.54326e+06
	FALSE		C18 H34 N4 O5	Full match	No results	No results	No results	-3.12	386.253	386.252	387.259	9.716	7.60974e+06	0	0				0	4	27	21	1	DDA for preferred ion	[M+H]+1	6440.19	29999.1	6867.99	290176	6674.9	3.88129e+06	7.54529e+06	7.60974e+06	7.15656e+06	202390	113466	150435	98718.9	179287	54857.3	95230.8	24701.8	21496.2	22074.1	54295	287478	185799	1.00044e+06	20852.4
	FALSE	1-(4-hydroxyphenyl)propane-1,2-diol	C9 H12 O3	No match	Invalid mass	No results	No results	130759	168.079	190.056	191.064	9.793	3.43232e+07	0	1	1	91.3	9.6	0	6	24	19	1	DDA for preferred ion	[M+H]+1	9608.35	43098.9	9780.23	7.54219e+06	9542.83	4.60244e+06	4.9211e+06	3.99004e+06	5.46581e+06	4.78925e+06	2.57192e+07	1.78186e+07	3.43232e+07	2.12995e+07	1.1652e+07	1.1941e+07	36350	33152	31434.3	87417.8	196758	149470	146832	36207.8
	FALSE		C15 H38 N10 O2 P2	Full match	No results	No results	No results	-4.2	452.265	452.264	453.271	9.799	3.01311e+06	0	0				0	5	16	5	1	No MS2	[M+H]+1	8479.35	38034.7	8631.04	506776	8421.54	435057	464056	371679	387396	345065	163840	89700.1	106638	143109	61741.6	166257	64485.3	53668.5	27740.7	1.15455e+06	2.73593e+06	2.20406e+06	1.25254e+06	521951
	FALSE	Amobarbital	C11 H18 N2 O3	Full match	Full match	No results	Partial match	-0.27	226.132	226.132	227.139	9.813	1.93036e+08	2	2	1	74.7	54.6	4	6	12	11	2	DDA for preferred ion	[M+H]+1	1.13772e+06	1.33235e+06	10413.2	4.94795e+07	10160.4	4.68834e+07	5.4306e+07	5.27362e+07	5.06688e+07	3.74939e+07	3.21755e+07	1.95673e+07	2.44686e+07	5.15976e+07	1.94361e+07	2.65979e+07	2.24224e+07	2.2774e+07	1.62546e+07	8.86013e+07	1.93036e+08	1.64758e+08	1.15844e+08	6.41121e+07
	FALSE		C19 H42 N8 O3 P2 S	Full match	No results	No results	No results	1.58	524.258	524.258	525.266	9.867	5.18555e+06	0	0				0	6	18	13	1	DDA for preferred ion	[M+H]+1	11906.1	53295.9	12031.5	2.99316e+06	11865.2	4.17713e+06	5.00466e+06	5.18555e+06	4.72659e+06	4.85076e+06	256198	141370	356811	183743	134881	412302	72217.3	43361.8	148179	814210	602145	474283	960797	45019.3
	FALSE	leu-phe	C15 H22 N2 O3	Full match	No results	No results	Full match	-1.82	278.163	278.163	279.17	9.907	1.75477e+07	4	0				3	4	10	2	1	DDA for preferred ion	[M+H]+1	10759	42948	9995.34	7.5817e+06	9417.27	1.75477e+07	1.70851e+07	1.49839e+07	1.4286e+07	7.78864e+06	2.63218e+06	4.13998e+06	354044	535778	661103	4.50586e+06	354610	120976	412046	6.25426e+06	5.07565e+06	3.40457e+06	221515	32346.7
	FALSE		C12 H26 O6	Full match	No results	No results	No results	-0.51	266.173	266.173	267.18	9.917	3.70553e+06	0	0				0	6	23	18	2	DDA for preferred ion	[M+H]+1	18490.7	282971	7181.75	2.17681e+06	6766.4	2.37299e+06	2.37981e+06	2.21488e+06	2.05513e+06	1.10549e+06	3.70553e+06	1.56795e+06	3.00991e+06	1.55035e+06	95424.3	1.73518e+06	478346	613742	1.6674e+06	62529.6	124492	92725.3	720865	21921.6
	FALSE	Arecoline	C8 H13 N O2	Full match	Full match	No results	Full match	-0.81	155.095	155.095	156.102	9.999	4.4912e+07	5	2	1	71	8.5	9	6	27	12	1	DDA for preferred ion	[M+H]+1	403635	2.66426e+06	580531	3.84739e+07	541295	4.4912e+07	3.81261e+07	2.80428e+07	2.92643e+07	2.02095e+07	1.66407e+07	9.35521e+06	1.01812e+07	2.28698e+07	8.99584e+06	6.09616e+06	420023	588452	1.0614e+06	1.66289e+06	5.36968e+06	3.2424e+06	4.24815e+06	821810
	FALSE		C7 H14 N O4 P	Full match	No results	No results	No results	-0.18	207.066	207.066	208.073	10.04	1.30184e+08	0	0				0	6	23	12	2	DDA for preferred ion	[M+H]+1	8040.57	38718.7	8737.15	2.76752e+07	8372.29	1.99144e+07	2.67674e+07	2.0656e+07	1.77966e+07	1.52601e+07	1.30184e+08	6.75763e+07	1.04977e+08	7.56261e+07	5.65171e+07	5.68804e+07	39707.8	26189.8	27203.9	54159.6	136320	102244	99956	20196.7
	FALSE	6-Pentyl-2H-pyran-2-one	C10 H14 O2	Full match	Full match	No results	Partial match	-1.71	166.099	166.099	167.106	10.054	1.41124e+07	47	1	1	72.1	69.4	7	5	29	10	1	DDA for preferred ion	[M+H]+1	1.15434e+06	6.97164e+06	8961.51	8.96468e+06	8587.28	1.34876e+07	1.35276e+07	1.08265e+07	9.6893e+06	5.94466e+06	5.24409e+06	2.58417e+06	3.67928e+06	1.21704e+07	2.72786e+06	2.85541e+06	1.66749e+06	1.18458e+06	1.79316e+06	1.41124e+07	8.15835e+06	6.04451e+06	7.40613e+06	1.09259e+06
	FALSE	Deoxypeganine	C11 H12 N2	Full match	No results	No results	Full match	0.74	172.1	172.1	173.107	10.113	1.03033e+08	2	0				10	5	24	21	1	DDA for preferred ion	[M+H]+1	6795.83	33709.3	7771.95	391671	7385.19	643973	463726	456179	1.98985e+06	679081	7.56613e+06	1.03033e+08	8.38395e+06	1.09923e+07	3.14154e+06	1.69308e+07	26484.9	57063.9	27099.5	109666	117409	90949	91361.1	18913.4
	FALSE		C22 H46 N2 O12	Full match	No results	No results	No results	0.83	530.305	530.306	531.313	10.121	5.04753e+06	0	0				0	4	4	4	1	DDA for preferred ion	[M+H]+1	7655.9	37975.5	8755.55	374137	8319.85	5.04753e+06	4.57627e+06	4.90854e+06	4.80089e+06	369394	121399	85229.7	92577.6	144188	74956.6	68407.3	29836.8	28538.7	30529.1	68994.1	132268	102459	102924	21899.1
	FALSE		C7 H19 N4 O5 P	Full match	No results	No results	No results	3.16	270.109	270.11	271.117	10.138	2.95954e+06	0	0				0	5	26	23	2	DDA for preferred ion	[M+H]+1	20562.9	69897.6	7830.41	2.34009e+06	7701.84	1.82409e+06	323572	2.44128e+06	2.01867e+06	1.14074e+06	2.95954e+06	1.02604e+06	1.38084e+06	282617	1.66338e+06	1.27783e+06	219454	204401	174030	334062	2.15775e+06	1.48996e+06	939929	32267.3
	FALSE		C14 H41 N9 O9 P2 S	Invalid mass	No results	No results	No match	5.37	573.222	573.225	574.233	10.204	7.80108e+06	2	0				0	5	20	17	1	No MS2	[M+H]+1	9007.02	46277.1	10390.8	7.13096e+06	9999.5	7.80108e+06	6.96806e+06	4.40391e+06	6.31137e+06	2.87932e+06	220909	186926	272126	177667	109948	95081.9	110625	38773.5	1.48117e+06	2.00328e+06	199499	113497	118945	65637.9
	FALSE	3,3',5,5'-Tetramethyldiphenoquinone	C16 H16 O2	No match	Invalid mass	No results	No match	-16.35	240.115	240.111	241.118	10.21	1.43244e+08	1	1	1	92.9	9.6	0	6	21	20	1	DDA for preferred ion	[M+H]+1	23312.9	51376.5	11535.8	3.04295e+06	11393.1	5.6006e+06	6.20749e+06	5.68279e+06	5.27428e+06	5.20433e+06	2.1732e+07	1.49786e+07	1.51823e+07	3.85113e+07	7.06129e+06	8.03101e+06	7.39999e+06	8.87826e+06	5.17432e+06	1.13817e+07	3.05069e+07	2.42314e+07	3.41442e+07	1.52187e+07
	FALSE	1,5-Anhydro-1-(2,4,6-trihydroxyphenyl)hexitol	C12 H16 O8	Full match	No results	No results	Full match	-0.55	288.085	288.084	289.092	10.23	8.8772e+07	1	0				1	6	26	13	1	DDA for preferred ion	[M+H]+1	314243	38434.2	8629.83	1.68881e+07	8523.04	1.63816e+07	1.62086e+07	1.33918e+07	1.26321e+07	7.29527e+06	8.8772e+07	3.33278e+07	5.89201e+07	7.46603e+07	2.67917e+07	2.08054e+07	786131	364492	393749	1.0941e+06	1.60461e+06	948578	925348	413029
	FALSE	Hydroxyhexanoycarnitine	C13 H25 N O5	Full match	No results	No results	Full match	0.3	275.173	275.173	276.181	10.249	4.92584e+06	1	0				0	6	21	17	1	No MS2	[M+H]+1	5573.44	28691	6638.02	1.7936e+06	6555.87	1.31434e+06	998671	1.49414e+06	1.30785e+06	1.10441e+06	3.91465e+06	3.07865e+06	3.3938e+06	4.92584e+06	2.96888e+06	2.37872e+06	25257.6	21871.7	24452	48844.9	170967	309326	236489	37616.4
	FALSE	6-Hydroxy-2,3,4-trimethoxybenzoic acid	C10 H12 O6	Full match	No results	Partial match	Full match	0.63	228.063	228.064	229.071	10.25	2.66687e+07	8	0				9	4	11	8	1	DDA for preferred ion	[M+H]+1	156635	81901.5	10433.7	3.25415e+06	10304.6	3.74557e+06	373178	3.12498e+06	2.88287e+06	235861	2.66687e+07	1.56592e+07	2.19367e+07	2.00968e+07	1.34071e+07	1.03615e+07	396295	238826	145537	351851	500028	215142	182957	174368
	FALSE		C19 H34 N4 O6	Full match	No results	No results	No results	-2.28	414.248	414.247	415.254	10.274	8.22663e+06	0	0				0	4	8	8	1	DDA for preferred ion	[M+H]+1	8736.99	45374	10056	488844	9931.59	7.79232e+06	6.92512e+06	7.03461e+06	8.22663e+06	5.26661e+06	397676	3.25873e+06	178621	933995	1.97381e+06	2.26574e+06	916516	578849	235418	582354	486602	102839	1.28652e+06	54630.1
	FALSE	1-(3,4-dimethoxyphenyl)ethan-1-one oxime	C10 H13 N O3	Full match	Full match	No results	Partial match	0.17	195.09	195.09	196.097	10.288	4.68273e+07	12	2	1	72.1	8.6	6	6	21	17	1	DDA for preferred ion	[M+H]+1	240917	294486	175677	1.87555e+07	19062.9	2.86829e+07	2.08145e+07	2.13449e+07	2.04602e+07	1.56407e+07	3.89877e+07	3.12734e+07	3.93956e+07	4.68273e+07	2.96572e+07	2.17988e+07	306752	406643	987561	2.35477e+06	8.60224e+06	696447	4.77265e+06	2.07712e+06
	FALSE		C16 H30 N2 O5	Full match	No results	No results	No results	0.02	330.215	330.215	331.223	10.343	3.29694e+06	0	0				0	6	9	5	1	No MS2	[M+H]+1	136603	232023	9569.71	1.02724e+06	9198.1	938096	980896	899689	924782	784600	868938	962028	1.2739e+06	733118	1.17296e+06	1.27378e+06	548669	569657	739100	1.42789e+06	131967	94610.8	91073.3	637432
	FALSE	N-(tert-Butoxycarbonyl)-L-leucine	C11 H21 N O4	Full match	No results	No results	Full match	0.42	231.147	231.147	232.154	10.397	6.81897e+06	5	0				0	5	16	10	1	No MS2	[M+H]+1	7105.48	82607.9	8271.14	1.78824e+06	7932.35	1.4398e+06	1.75053e+06	1.29783e+06	1.27137e+06	247647	6.81897e+06	2.87007e+06	4.0548e+06	2.11944e+06	2.24128e+06	2.0464e+06	26730.7	26224.3	26500	71406	180413	1.2406e+06	1.31673e+06	55820.8
	FALSE	leu-phe	C15 H22 N2 O3	Full match	No results	No results	Full match	-0.11	278.163	278.163	279.17	10.444	4.42065e+07	4	0				1	5	30	16	1	DDA for preferred ion	[M+H]+1	9363.63	47295.8	10840.8	883407	10626.7	8.1878e+06	7.56542e+06	6.69198e+06	3.85146e+06	4.7567e+06	228348	82179.9	5.02727e+06	1.82974e+07	702849	109197	509478	982472	39346.9	1.5177e+07	4.42065e+07	3.52907e+07	1.80631e+07	2.08766e+06
	FALSE	N-Methylanthranilamide	C8 H10 N2 O	Full match	No results	No results	Full match	-0.14	150.079	150.079	151.087	10.612	1.02242e+07	7	0				10	6	29	20	1	DDA for preferred ion	[M+H]+1	9064.85	50704.9	299239	3.30163e+06	252495	3.01742e+06	5.12066e+06	5.04564e+06	6.62024e+06	4.52795e+06	457843	111171	327771	1.02242e+07	270089	490456	801719	594754	36637.6	145961	127057	87467.6	108150	38590.4
	FALSE	Pulcherriminic acid	C12 H20 N2 O4	Full match	No results	No results	Full match	-0.18	256.142	256.142	257.15	10.673	3.92094e+08	1	0				4	8	23	23	1	DDA for preferred ion	[M+H]+1	15854.5	55976.5	7.8671e+06	1.40445e+07	9.54462e+06	1.45103e+07	1.39337e+07	1.23351e+07	1.17879e+07	8.23892e+06	1.3677e+07	7.45379e+06	9.45618e+06	3.44816e+07	2.99552e+06	4.04063e+06	2.83061e+06	3.93138e+06	2.72753e+06	4.4379e+06	1.82191e+07	8.38731e+06	2.01336e+07	4.40452e+07
	FALSE		C18 H21 N9 O5	Full match	No results	No results	No match	3.62	443.167	443.168	444.175	10.789	2.57371e+07	1	0				1	8	28	19	1	DDA for preferred ion	[M+H]+1	9277.02	37522.3	2.57371e+07	2.42939e+07	2.08037e+07	2.54166e+07	2.46478e+07	1.99879e+07	1.78454e+07	8.56792e+06	198408	55347.9	187918	226425	83022.3	100644	44108.1	54526.2	42254.5	6.27001e+06	104853	78130	5.07902e+06	28991.7
	FALSE	NP-016455	C11 H18 N2 O4	Full match	Full match	No results	No results	0.29	242.127	242.127	243.134	11.046	4.32601e+08	0	1	1	94.1	81.7	0	4	24	23	2	DDA for preferred ion	[M+H]+1	430607	1.02779e+06	3.99609e+06	9.70972e+06	7.05115e+06	1.32552e+07	2.46223e+07	5.3633e+06	3.10011e+06	5.19813e+06	2.56409e+07	1.75411e+07	2.36523e+07	6.31821e+07	1.19247e+07	1.05114e+07	1.11569e+07	7.47489e+06	6.37339e+06	6.3092e+07	7.31144e+07	3.14958e+07	2.94703e+07	1.42338e+07
	FALSE		C25 H57 N9 O2 P2 S	Full match	No results	No results	No results	2.58	609.383	609.385	610.392	11.691	1.92612e+06	0	0				0	6	19	15	1	No MS2	[M+H]+1	9113.15	30638	592432	533793	424926	1.28579e+06	833779	802389	599317	807932	448221	1.01309e+06	1.46782e+06	1.01662e+06	368964	625030	281696	180313	541437	1.92612e+06	77739	58020.1	66643.1	224275
	FALSE		C27 H43 N4 O2 P3	Full match	No results	No results	No match	-0.87	548.26	548.259	549.267	11.907	7.0905e+07	1	0				0	8	13	12	2	No MS2	[M+H]+1	49207.9	57085	1.94222e+06	1.79771e+06	1.55555e+06	1.97868e+06	1.4965e+06	1.378e+06	1.61111e+06	1.82416e+06	3.44019e+06	4.61088e+06	4.21113e+06	6.34462e+06	6.03074e+06	2.88297e+06	3.99641e+06	46419.7	5.69073e+06	2.18376e+07	7.0905e+07	6.87171e+07	4.10631e+07	2.741e+07
	FALSE		C16 H26 N7 O6 P	Full match	No results	No results	No match	0.59	443.168	443.168	444.176	11.972	3.37232e+06	1	0				0	8	19	19	1	No MS2	[M+H]+1	10979.1	37010.7	3.02055e+06	3.32845e+06	3.00741e+06	1.80407e+06	2.39439e+06	2.49254e+06	3.37232e+06	2.55456e+06	358695	255137	280563	827213	209667	335303	118211	30044.9	306879	737695	89258.7	265905	269872	39368.3
	FALSE		C26 H45 N7 O2 P2 S	Full match	No results	No results	No results	2.55	581.283	581.285	582.292	11.997	1.11842e+07	0	0				0	8	13	11	1	No MS2	[M+H]+1	10333.9	39082.6	3.8228e+06	3.6415e+06	3.445e+06	4.61244e+06	4.27055e+06	4.09337e+06	3.45053e+06	4.7597e+06	3.23978e+06	5.47088e+06	4.85163e+06	1.46089e+06	98221.5	2.16692e+06	1.53802e+06	2.71603e+06	7.5248e+06	79144	1.11842e+07	9.38241e+06	5.98205e+06	2.04215e+06
	FALSE		C25 H40 N3 O P3	Full match	No results	No results	No results	-1.33	491.238	491.238	492.245	12.007	4.40356e+07	0	0				0	8	10	10	2	No MS2	[M+H]+1	21491	68489.4	1.73525e+06	1.49855e+06	1.71748e+06	2.05599e+06	1.68771e+06	1.655e+06	1.63429e+06	1.97296e+06	1.96026e+06	2.50659e+06	2.45883e+06	2.72763e+06	6.84942e+06	1.82034e+06	1.89188e+06	1.90851e+06	2.86094e+06	1.86251e+07	3.93183e+07	4.10727e+07	2.2454e+07	2.01474e+07
	FALSE	Gabapentin enacarbil	C16 H27 N O6	Full match	No results	No results	Full match	-0.41	329.184	329.184	330.191	12.012	7.41385e+06	3	0				0	6	24	23	1	No MS2	[M+H]+1	14152.2	48222.8	1.02244e+06	667464	631118	769707	1.12567e+06	750884	854734	523640	4.96002e+06	4.76335e+06	4.51835e+06	7.41385e+06	5.77781e+06	3.17246e+06	57976.9	76503.2	49653.9	88463.5	284662	267827	125194	48919.7
	FALSE		C20 H30 N O7 P	Full match	No results	No results	No results	-4.34	427.176	427.174	428.181	12.014	2.48461e+07	0	0				0	7	22	20	1	No MS2	[M+H]+1	12580.5	42867.1	803437	776362	645895	1.2712e+06	828780	824369	813461	702609	5.57315e+06	4.7864e+06	9.28758e+06	2.32015e+06	4.70762e+06	2.48461e+07	3.17226e+06	3.56586e+06	594771	2.56466e+06	1.48138e+06	977389	625883	387160
	FALSE		C30 H49 N7 O2 P2 S	Full match	No results	No results	No results	-4.56	633.314	633.311	634.319	12.042	1.72185e+06	0	0				0	8	13	12	1	No MS2	[M+H]+1	14561.5	49517.1	1.36468e+06	1.55204e+06	1.24252e+06	1.22464e+06	1.33386e+06	1.72185e+06	1.69547e+06	1.43348e+06	1.08562e+06	1.67919e+06	1.55977e+06	521177	1.00795e+06	635990	487517	858900	604104	103813	307712	360338	128674	428829
	FALSE		C28 H64 N4 O12 P2	Full match	No results	No results	No results	-4.94	710.4	710.396	711.403	12.134	781254	0	0				0	5	13	10	1	No MS2	[M+H]+1	19966.3	45125.2	352489	556219	414827	661658	781254	481755	668308	769851	332469	679398	332924	183801	309388	283326	240376	383150	323520	408626	232508	173765	185124	52551.9
	FALSE		C22 H54 N7 O11 P	Full match	No results	No results	No results	3.14	623.362	623.364	624.371	12.148	1.03052e+06	0	0				0	7	18	14	1	No MS2	[M+H]+1	18503	56178.1	638725	601339	668034	877668	767399	1.03052e+06	786641	864305	428561	566388	379816	187427	287718	232518	237265	342287	177246	278036	193304	161030	191369	131352
	FALSE		C42 H35 N5 O2	Full match	No results	No match	No results	3.01	641.279	641.281	642.288	12.212	1.44489e+06	0	0				0	5	16	13	1	No MS2	[M+H]+1	11882.8	42811.9	335098	326995	427216	398557	324429	338528	468662	386406	140766	217614	463246	129644	106729	202466	65644.5	133375	130115	138790	1.33834e+06	1.44489e+06	713175	136759
	FALSE		C21 H41 N7 O4 P2 S	Full match	No results	No results	No results	2.42	549.242	549.243	550.25	12.244	1.1486e+07	0	0				0	8	14	8	1	No MS2	[M+H]+1	109965	48601.6	2.31472e+06	2.17758e+06	2.77275e+06	2.87517e+06	3.03739e+06	2.93168e+06	3.06067e+06	3.32105e+06	366463	1.36468e+06	2.44881e+06	3.24121e+06	2.85891e+06	1.40471e+06	45316.5	2.46638e+06	1.13655e+07	5.39728e+06	1.1486e+07	281453	6.75498e+06	220377
	FALSE	1640340	C10 H17 N O3	Full match	No results	No results	Full match	0.35	199.121	199.121	200.128	12.251	2.14425e+07	10	0				0	4	12	12	1	No MS2	[M+H]+1	22842.5	78107.6	728565	648324	864394	735438	715700	652060	718861	739062	1.43395e+07	1.28042e+07	1.30698e+07	2.14425e+07	1.26347e+07	6.26245e+06	65499.3	63084.3	64584	119053	762342	305321	399517	63680.8
	FALSE		C14 H25 N O4	Full match	No results	No results	No results	-0.27	271.178	271.178	272.186	12.307	8.634e+07	0	0				0	8	9	8	1	No MS2	[M+H]+1	89614.9	68234.8	5.02719e+06	4.72463e+06	4.72744e+06	5.40438e+06	6.10771e+06	5.09899e+06	5.42319e+06	5.31023e+06	8.42394e+07	7.61457e+07	8.634e+07	8.41252e+07	7.72911e+07	5.04818e+07	260893	43476.7	45041.5	81789.5	542593	337854	201726	39112.7
	FALSE		C25 H35 N5 O9	Full match	No results	No results	No results	0.06	549.243	549.244	550.251	12.363	1.28149e+08	0	0				0	8	26	13	2	DDA for preferred ion	[M+H]+1	109965	159682	1.08192e+07	9.16803e+06	1.0743e+07	1.57714e+07	1.72511e+07	1.67045e+07	1.57083e+07	1.95972e+07	1.43696e+07	1.75933e+07	1.18024e+07	1.43719e+07	1.36468e+07	6.98476e+06	7.21867e+06	9.22855e+06	3.08199e+07	6.94541e+07	1.28149e+08	1.21552e+08	9.30608e+07	4.17555e+07
	FALSE		C22 H21 N7 O	Full match	No results	No results	No results	-4	399.181	399.179	400.186	12.421	1.16318e+06	0	0				0	4	25	11	1	No MS2	[M+H]+1	12126.4	54888.2	216341	192211	186759	389700	428807	296794	242511	245189	741798	1.16318e+06	830541	835917	798351	1.14047e+06	416337	457387	216591	1.03358e+06	183777	152064	207208	55578.7
	FALSE		C28 H42 N3 O5 P S	Full match	No results	No results	No results	1.23	563.258	563.259	564.266	13.033	646552	0	0				0	5	24	24	1	DDA for preferred ion	[M+H]+1	41011.5	102658	64447.2	443380	66276.3	70162.4	472914	592796	646552	347241	368319	534494	303450	255741	237199	265412	422091	542318	519615	457855	291103	188133	161292	275068
	FALSE		C22 H32 N4 O6	Full match	No results	No results	No results	-1.47	448.232	448.232	449.239	13.074	717398	0	0				0	5	16	16	2	DDA for preferred ion	[M+H]+1	24088.7	79077.3	55022.5	528580	57077.4	64727.2	708075	717398	685748	504929	183161	96810.9	117741	171389	68881.6	96890.6	91432.8	51462.4	102913	189236	191677	132040	167110	63556.7
	FALSE		C30 H52 N2 O2 P2 S	Full match	No results	No results	No results	-3.39	566.322	566.321	567.328	13.087	3.22076e+06	0	0				0	4	20	15	1	No MS2	[M+H]+1	17832.6	62220.9	54150.3	93893.3	62666.4	66959.2	137864	214448	225256	206150	3.22076e+06	2.03835e+06	1.93351e+06	2.50768e+06	1.90073e+06	1.96096e+06	47341	36756.5	50268	93830.5	188639	125156	144941	50640.6
	FALSE		C20 H47 N3 O3 P2 S	Full match	No results	No results	No results	4.26	471.281	471.283	472.291	13.153	2.42588e+06	0	0				0	4	22	22	1	DDA for preferred ion	[M+H]+1	11922.5	41170	62195.5	142093	64890.5	69054.1	180472	186345	113747	47828.2	2.38897e+06	1.69933e+06	1.48011e+06	2.42588e+06	1.63153e+06	174887	29872.9	33539.2	31890.7	40720.6	129342	98285.7	90703.2	23334
	FALSE		C23 H42 O10	Full match	No results	No results	No results	2.66	478.278	478.279	479.286	13.187	4.03461e+06	0	0				0	4	19	16	1	No MS2	[M+H]+1	25204.7	106943	120553	89078.3	130258	72830	188609	123921	62470.4	91851	218093	163327	130328	2.49975e+06	108775	91346.8	626732	591699	344665	815063	1.67297e+06	1.76876e+06	4.03461e+06	41583.6
	FALSE		C32 H60 N7 O10 P3 S	Full match	No results	No results	No results	-0.3	827.334	827.333	828.341	13.203	5.5985e+06	0	0				0	8	22	22	1	DDA for preferred ion	[M+H]+1	70175.2	201598	3.19107e+06	3.72281e+06	4.38715e+06	3.64985e+06	5.5985e+06	5.41196e+06	3.51683e+06	3.4986e+06	363937	288316	585509	317522	425109	426062	541817	862418	1.81474e+06	2.47934e+06	936665	953311	1.53971e+06	1.46285e+06
	FALSE		C30 H55 N5 O5	Full match	No results	No results	No results	-0.99	565.42	565.42	566.427	13.213	3.81446e+07	0	0				0	8	20	20	2	DDA for preferred ion	[M+H]+1	436454	545971	4.98606e+06	5.53043e+06	7.18399e+06	6.23191e+06	7.57309e+06	7.71281e+06	5.47896e+06	4.38494e+06	845586	1.20032e+06	864824	761454	582928	753404	1.0566e+06	3.01198e+06	1.28143e+06	2.74877e+06	532272	588473	3.81446e+07	894565
	FALSE			No results	No results	No results	No results			356.227	357.235	13.222	1.08714e+06	0	0				0	7	18	17	1	No MS2	[M+H]+1	37960	137011	139629	115547	130998	154575	135051	157846	66858.6	88413.2	196866	86784.6	125098	158555	77490.9	72893.7	113903	79156.2	77429	1.08714e+06	230204	219667	235382	53665.4
	FALSE		C18 H44 N8 O5 S	Full match	No results	No results	No results	-2.41	484.316	484.314	485.322	13.226	4.22533e+06	0	0				0	8	21	18	1	DDA for preferred ion	[M+H]+1	96423	356490	995432	969977	1.00779e+06	761702	1.05417e+06	1.08911e+06	599769	662540	1.81773e+06	194954	281021	472084	225216	4.22533e+06	255873	177818	173938	240331	655070	493463	535136	120555
	FALSE		C23 H54 N10 O6	Full match	No results	No results	No results	1.4	566.423	566.424	567.431	13.229	1.14354e+07	0	0				0	8	23	22	1	No MS2	[M+H]+1	884233	242011	1.35186e+06	1.56984e+06	2.18759e+06	1.52422e+06	2.16446e+06	2.09187e+06	1.43561e+06	1.22119e+06	300225	356604	190777	320484	118176	229283	216563	625816	341421	790057	444708	334998	1.14354e+07	230283
	FALSE		C31 H59 N5 O2 S2	Full match	No results	No results	No results	-2.33	597.411	597.41	598.417	13.236	1.32706e+06	0	0				0	8	9	9	1	No MS2	[M+H]+1	69519.9	257025	1.04714e+06	1.08024e+06	1.19231e+06	1.12572e+06	1.32706e+06	1.2913e+06	1.15725e+06	1.05358e+06	697832	920486	1.10632e+06	340367	318753	289150	184481	395309	285749	173276	472298	355781	385827	86918.7
	FALSE		C24 H45 N10 O4 P	Full match	No results	No results	No results	-1.09	568.336	568.336	569.343	13.248	1.43362e+07	0	0				0	8	18	14	1	DDA for preferred ion	[M+H]+1	53529.2	235057	1.14838e+06	1.17597e+06	1.19806e+06	1.1475e+06	1.16454e+06	1.30318e+06	866219	729930	1.43362e+07	99350.2	138195	1.05833e+07	7.41951e+06	7.35768e+06	130361	91305.4	92108.8	149638	363662	207499	297080	65534.9
	FALSE	Tebuconazole	C16 H22 Cl N3 O	No match	Invalid mass	No results	No match	-10.78	307.145	307.142	308.149	13.256	9.71779e+07	2	2	1	91.9	9.6	1	6	26	24	1	DDA for preferred ion	[M+H]+1	121314	532713	1.27189e+06	838777	1.29228e+06	209938	1.58414e+06	1.38511e+06	656411	1.12096e+06	483606	361924	353565	593948	207434	225297	321924	219425	209611	339127	1.4076e+06	620847	673276	3.22799e+07
	FALSE		C13 H20 N9 P S	Full match	No results	No results	No results	4.14	365.13	365.132	366.139	13.259	2.08069e+06	0	0				0	8	22	18	1	DDA for preferred ion	[M+H]+1	82598.4	362706	1.79362e+06	1.95224e+06	2.0131e+06	1.57765e+06	2.02293e+06	2.08069e+06	1.31533e+06	1.01759e+06	994903	587432	695181	1.28092e+06	302805	237499	160477	142670	120349	230900	507070	320181	458411	101124
	FALSE		C16 H42 N9 O5 P	Full match	No results	No results	No results	0.6	471.305	471.305	472.312	13.265	2.1135e+06	0	0				0	7	10	10	1	DDA for preferred ion	[M+H]+1	44332.8	225919	1.95933e+06	1.90252e+06	1.95082e+06	1.86812e+06	1.96421e+06	2.1135e+06	1.47805e+06	1.40813e+06	180014	369926	361425	186717	199447	224847	101504	88865.5	260267	143821	315840	212880	238283	62987.2
	FALSE		C23 H50 N4 O6 P2 S	Full match	No results	No results	No results	1.85	572.293	572.294	573.301	13.267	8.94618e+06	0	0				0	8	19	11	1	No MS2	[M+H]+1	48688.2	248115	970633	940417	1.01319e+06	834870	860091	957746	621569	584651	197699	74361.4	112432	191821	78801.5	8.94618e+06	99514.8	97595.9	58586.1	157951	346869	198931	261693	69175.2
	FALSE		C25 H39 Cl N6 O4	Full match	No results	No results	No results	-3.86	522.272	522.27	523.277	13.29	1.36675e+06	0	0				0	6	20	20	1	DDA for preferred ion	[M+H]+1	27582.4	130563	540576	460085	504717	301596	571308	500697	368067	363425	98166.5	51619.1	71845.7	119647	52066.2	1.36675e+06	51928.5	41968.1	39015.2	78205.2	180741	131783	142016	35776.4
	FALSE		C21 H49 N10 O7 P	Full match	No results	No results	No results	0.38	584.352	584.353	585.36	13.293	3.36335e+06	0	0				0	7	14	14	1	DDA for preferred ion	[M+H]+1	28969	129446	2.93987e+06	2.99156e+06	3.12391e+06	2.12264e+06	3.36335e+06	3.18858e+06	2.80495e+06	2.7214e+06	516809	644465	75457.4	125662	197280	462705	434731	283303	514881	384060	189827	138408	149155	37575
	FALSE		C16 H35 N5 O P2 S	Full match	No results	No results	No results	4.14	407.204	407.205	408.213	13.306	1.85605e+07	0	0				0	7	25	14	1	No MS2	[M+H]+1	41590	185842	324824	290046	310308	60008.1	175400	234583	222611	171316	168184	78599.3	108332	180409	72534.9	80380.4	61939.9	48257.7	46297.8	7.98819e+06	1.56426e+07	1.34627e+07	1.04503e+07	1.84319e+06
	FALSE		C15 H42 N9 O3 P	Full match	No results	No results	No results	1.05	427.315	427.315	428.323	13.342	621053	0	0				0	7	15	11	1	No MS2	[M+H]+1	19226.9	73753.8	489680	488994	422180	40990.1	610235	472771	621053	592120	146086	66658.7	95634.6	177922	65527.9	71603.8	63569.5	58620	76607.3	73532.2	185395	177530	209666	42155.3
	FALSE		C27 H53 O10 P	Full match	No results	No results	No results	-2.66	568.338	568.336	569.343	13.351	1.43362e+07	0	0				0	8	21	19	1	No MS2	[M+H]+1	19620.9	74526.7	413112	430389	462917	220841	392140	375311	293819	370579	1.43362e+07	1.01684e+07	7.23678e+06	1.05833e+07	9.81163e+06	2.38135e+06	64872.3	59821.3	78177.3	78067.3	189195	182145	135605	48561.2
	FALSE		C14 H8 N10 O2	Full match	No results	No results	No match	3.71	348.083	348.084	349.092	13.359	2.70124e+06	21	0				0	5	19	19	1	No MS2	[M+H]+1	19896.3	75389.1	191241	117409	120660	37287.7	135381	93372	140966	165992	1.58761e+06	2.19967e+06	1.86148e+06	143394	64356.6	67140.9	90337.8	152817	76278.9	1.84746e+06	185306	184702	152392	51822.4
	FALSE		C20 H39 N7 O4	Full match	No results	No results	No results	3.65	441.306	441.308	442.315	13.359	522652	0	0				0	6	14	13	1	No MS2	[M+H]+1	17232.6	65296	391099	407412	492398	32295.6	522652	389658	120871	389929	130934	60101.1	75793	98203.8	55740.6	58152.1	56975.9	47638.5	68661.4	72774.3	160498	159974	131990	44884.5
	FALSE		C24 H56 N10 O11 S	Full match	No results	No results	No results	-3.74	692.385	692.382	693.39	13.36	729436	0	0				0	5	26	18	1	No MS2	[M+H]+1	22362.1	65533.5	238325	194328	257819	32413.1	231934	212539	355273	321428	208849	358525	106899	116151	158050	151190	253791	192327	172767	210397	528640	628046	729436	244469
	FALSE		C13 H27 N O3	Full match	No results	No results	No results	-1.61	245.199	245.199	246.206	13.368	5.70296e+06	0	0				0	7	14	9	1	No MS2	[M+H]+1	202141	87345	2.21357e+06	1.88911e+06	2.22338e+06	39840.4	1.95811e+06	1.53138e+06	1.80902e+06	1.61454e+06	717244	98811.8	91860.8	124507	98562.7	273067	3.42368e+06	3.06965e+06	2.52502e+06	4.91711e+06	1.10592e+06	213807	1.34061e+06	969855
	FALSE		C25 H59 N9 O2 P2 S	Full match	No results	No results	No results	1.52	611.399	611.4	612.407	13.374	502178	0	0				0	7	14	5	1	No MS2	[M+H]+1	11913.6	41350.9	361230	335318	383160	25627.2	397668	401820	454639	502178	105102	49257.5	59213.5	76802	42606	42673.3	33851	29233.3	40119.6	64267.9	122666	110046	108176	36786.3
	FALSE	Diisodecyl phthalate	C28 H46 O4	No match	Invalid mass	No results	No results	49244.9	446.34	468.32	469.327	13.374	5.46043e+06	0	1	1	86.8	9.3	0	7	14	13	1	DDA for preferred ion	[M+H]+1	34979.6	132541	1.54467e+06	1.3145e+06	1.33699e+06	65555.2	1.55151e+06	989490	1.38805e+06	1.292e+06	5.46043e+06	1.69635e+06	3.61744e+06	4.5404e+06	402267	5.21526e+06	115652	96698.8	139372	159172	325786	324723	267919	91108.6
	FALSE		C22 H36 N6 O4 P2 S	Full match	No results	No results	No results	2.13	542.199	542.201	543.208	13.385	655853	0	0				0	7	19	18	1	DDA for preferred ion	[M+H]+1	23102.6	80186.7	332482	602157	500346	50158.9	558482	655853	536192	596388	203812	95519	114826	148933	82620.7	82751.2	65643.1	62194.7	355766	124627	237870	213400	209772	71335.2
	FALSE		C20 H49 N10 O5 P	Full match	No results	No results	No results	1.36	540.362	540.363	541.371	13.39	1.91608e+06	0	0				0	6	12	9	1	No MS2	[M+H]+1	15487.3	53755	950767	1.02554e+06	973110	33625.2	1.25958e+06	1.24365e+06	325345	1.10758e+06	115268	58378.1	69388.7	1.91608e+06	55386.7	55474.1	36802.3	76673.1	45334.8	68890.3	1.0872e+06	617601	1.83244e+06	91106.7
	FALSE			No results	No results	No results	No results			477.229	478.236	13.408	612139	0	0				0	5	8	6	1	No MS2	[M+H]+1	18089.9	62404.4	498488	537840	560911	43156.3	522051	612139	168373	193918	133738	71477.6	84958.9	121019	66280.7	69470.7	35678.9	30320.2	36302.9	81684.3	153643	130450	101578	39109.3
	FALSE		C13 H21 N O7	Full match	No results	No results	No match	-0.21	303.132	303.132	304.139	13.414	1.25275e+06	1	0				0	6	12	6	1	DDA for preferred ion	[M+H]+1	18113.8	64577.2	145900	156801	143697	43213.2	147670	130156	114663	122172	692905	321928	362371	1.25275e+06	319769	171744	35726	30360.2	34621.4	71129.2	153845	130622	101712	29546.4
	FALSE	2-Methyl-5-acetonyl-7-hydroxychromone	C13 H12 O4	Full match	No results	No results	Full match	-0.09	232.074	232.074	233.081	13.414	5.4604e+06	18	0				0	6	24	24	1	No MS2	[M+H]+1	45904.9	136143	411651	313181	387665	59732.2	443080	407868	206758	133860	185105	101413	120163	313239	136035	128888	278823	308690	286104	246392	767385	403205	686193	1.41718e+06
	FALSE	Jasmone	C11 H16 O	Full match	Full match	No results	Not the top hit	-1.67	164.12	164.12	165.127	13.414	2.80622e+07	17	1	1	83	77.4	6	7	23	13	1	DDA for preferred ion	[M+H]+1	264670	935653	4.73796e+06	4.95874e+06	5.09721e+06	47443.2	4.01557e+06	3.83201e+06	2.43563e+06	3.42672e+06	348736	565442	612946	399509	307509	653683	97248.6	2.80541e+06	1.85173e+06	161490	1.83388e+07	1.35468e+07	6.81246e+06	4.03378e+06
	FALSE		C24 H25 N5 S	Full match	No results	No results	No results	2.68	415.183	415.184	416.191	13.416	1.87878e+06	0	0				0	5	22	18	1	No MS2	[M+H]+1	18241.9	59769.5	207821	280872	260731	43518.9	227709	226562	155728	222701	1.19914e+06	956602	917586	1.87878e+06	893176	953892	35978.7	30574.9	34866.4	71632.4	331531	170215	234109	29755.4
	FALSE	(2E)-3-(4-Hydroxy-3-methoxyphenyl)-N-(4-oxobutyl)acrylamide	C14 H17 N O4	Full match	No results	No results	Full match	-0.16	263.116	263.116	264.123	13.421	7.2042e+06	1	0				0	4	27	5	1	No MS2	[M+H]+1	20901	64549.3	367137	364482	315312	49862.7	189217	133316	224090	268027	154520	97773.4	175017	179881	76580.6	139774	41223.3	35031.9	94704.5	454593	6.27273e+06	4.4979e+06	5.2067e+06	156991
	FALSE		C24 H49 N8 O2 P3	Full match	No results	No results	No results	1.29	574.319	574.32	575.327	13.431	1.4125e+06	0	0				0	6	17	14	1	DDA for preferred ion	[M+H]+1	17569.1	70490.2	310653	334883	436257	41913.9	247954	313300	272043	330504	1.4125e+06	1.07983e+06	732507	538991	647111	1.16086e+06	315012	289072	29844.9	67187.3	128137	119539	93891.1	25886.6
	FALSE		C38 H48 N3 O2 P	Full match	No results	No results	No results	-0.78	609.348	609.348	610.355	13.432	336742	0	0				0	6	19	14	1	No MS2	[M+H]+1	15832.5	48895.9	252841	194165	266909	37770.8	273720	336742	256065	334749	117049	64127.2	79480.8	105917	58009.6	60801.5	29535.9	25502.5	26894.8	47658	115471	99381.6	84610.2	23327.8
	FALSE		C30 H51 N5 O3 P2	Full match	No results	No results	No results	-0.22	591.347	591.347	592.354	13.432	1.43324e+06	0	0				0	7	19	14	1	No MS2	[M+H]+1	15561.3	83327.1	148296	242179	221231	37123.9	190217	168472	162239	154686	1.43324e+06	1.06882e+06	697974	583083	562824	1.11408e+06	308871	287641	26434.2	64504.5	113493	97679.4	83161	22928.2
	FALSE		C17 H43 N7 O7 S	Full match	No results	No results	No results	-1.33	489.294	489.294	490.301	13.439	1.38262e+06	0	0				0	7	12	11	1	No MS2	[M+H]+1	42334.6	98751.6	226189	250233	231001	30206.2	291559	212028	286009	259275	422756	586510	254967	189492	813954	721862	188207	414449	173461	1.38262e+06	774413	83941	85476.9	275706
	FALSE	Aceclidine	C9 H15 N O2	Full match	No results	No results	Full match	0.09	169.11	169.11	170.118	13.442	1.19644e+07	4	0				0	5	23	23	1	No MS2	[M+H]+1	63991	222107	961524	652956	829192	620521	990789	566652	380454	326370	7.12033e+06	1.08881e+07	7.57007e+06	1.19644e+07	7.96404e+06	6.74617e+06	195081	160948	209872	284643	606702	486564	2.68067e+06	178848
	FALSE		C13 H26 N2 O3	Full match	No results	No results	No results	-0.24	258.194	258.194	259.202	13.443	1.10295e+07	0	0				0	7	15	13	1	No MS2	[M+H]+1	15750.9	57404.1	171614	183122	171329	41002.9	147817	117275	140572	168827	132068	73523.8	91127.2	116103	62215.2	75733	39686.8	36024.9	44622.5	88340.9	4.55311e+06	3.4383e+06	3.68604e+06	2.94766e+06
	FALSE		C17 H44 N10 O17	Full match	No results	No results	No results	2.27	660.289	660.29	661.297	13.458	374294	0	0				0	7	16	12	1	No MS2	[M+H]+1	14533.7	48500	307183	309838	222513	32909.8	295368	295035	350096	374294	117197	63883.6	68868.6	106728	156888	158680	64067.5	51274.9	52008.9	225367	126876	91149	103384	29065.9
	FALSE		C24 H49 N6 P3	Full match	No results	No results	No results	4.83	514.323	514.326	515.333	13.458	2.95736e+06	0	0				0	7	17	15	1	No MS2	[M+H]+1	17360.6	57933.8	394437	296263	267678	39311.1	441621	352618	402045	403126	2.813e+06	2.1262e+06	1.7862e+06	2.95736e+06	1.98675e+06	1.66274e+06	57746.6	47643	62125.2	57789.7	151554	118697	123493	34719.6
	FALSE	PENTOTHAL	C11 H18 N2 O2 S	Full match	No results	No results	Full match	-0.59	242.109	242.109	243.116	13.46	4.90171e+06	7	0				0	7	25	8	1	DDA for preferred ion	[M+H]+1	170161	3.23285e+06	1.93516e+06	1.83526e+06	1.91647e+06	49025.6	1.62085e+06	1.50327e+06	999674	1.05895e+06	160798	87160	103615	149089	76610.3	92957.6	386265	702849	943798	1.18599e+06	758546	2.15185e+06	2.13863e+06	576355
	FALSE		C20 H38 N3 P S	Full match	No results	No results	No results	-2.28	383.252	383.252	384.259	13.465	3.08761e+06	0	0				0	7	22	17	1	DDA for preferred ion	[M+H]+1	78810.9	383662	410200	494803	406631	41597.9	242102	379765	325084	311829	759388	491871	315149	1.07354e+06	329466	505986	254948	614838	566520	434951	645262	563935	3.08761e+06	302245
	FALSE		C20 H27 N P2	Full match	No results	No results	No results	3.19	343.162	343.163	344.17	13.467	2.787e+06	0	0				0	5	23	21	1	No MS2	[M+H]+1	18258.7	60930.7	290074	323289	497752	45142.9	470469	378390	441059	96477	1.81255e+06	1.73408e+06	2.20155e+06	2.787e+06	1.92122e+06	1.45246e+06	60733.9	55290.6	65339	72766.3	273882	318562	273421	39236.7
	FALSE		C34 H62 N4 O4 P2 S	Full match	No results	No results	No results	-3.03	684.397	684.395	685.402	13.468	2.42978e+06	0	0				0	5	20	13	1	No MS2	[M+H]+1	14562.7	48597.1	98753.8	247965	101505	36005	367435	276728	364646	399591	2.42978e+06	2.18085e+06	1.65178e+06	2.22323e+06	1.82248e+06	1.59494e+06	48440.1	39964.7	52113	58036.8	127130	107850	123001	31294.4
	FALSE		C12 H17 N O4	Full match	No results	No results	No results	-0.33	239.116	239.116	240.123	13.471	1.26173e+07	0	0				0	4	24	19	1	DDA for preferred ion	[M+H]+1	22827	76538	173813	162079	267907	137038	183638	138814	118712	168743	222105	100338	708156	610308	1.26714e+06	489175	1.74334e+06	1.70598e+06	81686.9	233798	1.88757e+06	442983	377923	94293.2
	FALSE		C22 H20 O P2	Full match	No results	No results	No match	2.71	362.099	362.1	363.107	13.486	7.01593e+06	4	0				0	8	19	17	1	No MS2	[M+H]+1	98872.6	262172	532886	489325	547964	300397	539843	511975	444669	381585	724964	1.03366e+06	686988	295871	433356	131459	219435	316417	184880	2.09824e+06	1.30676e+06	1.56491e+06	1.48328e+06	885053
	FALSE		C21 H43 Cl N8 O S2	Full match	No results	No results	No results	3.64	522.269	522.271	523.278	13.498	8.60671e+06	0	0				0	7	11	10	1	No MS2	[M+H]+1	12422.2	45745.8	967037	869506	1.08593e+06	904595	1.05257e+06	921032	791839	66154.6	8.60671e+06	840613	4.33316e+06	7.55046e+06	3.92691e+06	81338.3	40254	38920	45126.4	72352.7	132818	119458	140231	37483.4
	FALSE		C13 H32 N5 O P	Full match	No results	No results	No match	1.89	305.234	305.235	306.242	13.5	1.77638e+06	2	0				0	7	18	6	1	No MS2	[M+H]+1	11596.4	42704.6	873134	953559	816839	65115.7	819922	736026	608884	576334	120293	57039.5	74880.3	113855	51369.7	1.77638e+06	37577.9	30825.6	42126.4	1.20401e+06	123988	87307.4	130908	34991.5
	FALSE	Tropatepine	C22 H23 N S	No match	Invalid mass	No results	No results	-12.58	333.155	333.151	334.158	13.504	6.62013e+06	0	3	1	85.6	9.3	0	8	23	19	1	DDA for preferred ion	[M+H]+1	14473.9	53301.5	478303	515569	381568	467891	532447	486310	342330	246044	6.62013e+06	800026	3.09108e+06	2.38335e+06	3.33736e+06	2.0982e+06	46902.6	38474.7	54089.6	84302.9	154755	120502	163392	43674.4
	FALSE	4-(5-Hydroxy-2-methyl-2-azabicyclo[2.2.2]oct-5-yl)-3-methylbutanoic acid	C13 H23 N O3	Full match	No results	No results	Full match	-0.99	241.168	241.168	242.175	13.518	7.1793e+06	2	0				1	8	26	23	1	DDA for preferred ion	[M+H]+1	183189	1.23391e+06	5.21632e+06	5.25883e+06	5.28839e+06	3.4725e+06	5.92411e+06	5.79474e+06	2.99677e+06	3.24123e+06	2.71241e+06	1.57857e+06	2.37782e+06	2.5733e+06	1.85291e+06	1.65975e+06	906327	961384	3.42352e+06	893341	4.27594e+06	3.41579e+06	7.1793e+06	981681
	FALSE		C26 H47 N9 O7 S2	Full match	No results	No results	No match	4.05	661.304	661.307	662.314	13.525	1.90405e+06	1	0				10	8	10	10	1	DDA for preferred ion	[M+H]+1	13528.6	45153.7	1.60951e+06	1.69359e+06	1.7487e+06	1.47537e+06	1.87121e+06	1.90405e+06	1.49975e+06	1.50931e+06	144048	308828	186909	126424	117472	107063	124019	172537	310094	239090	155417	121803	153615	112869
	FALSE	306	C13 H24 N2 O2	No results	No results	No results	Full match	-0.56	240.184	240.184	241.191	13.535	1.96088e+06	1	0				0	7	27	14	1	No MS2	[M+H]+1	82006.9	1.42205e+06	768613	784227	631097	116347	562894	578800	347356	454262	128448	84260.5	92387.5	128323	65172.5	61452.9	741686	631174	738762	564965	1.15887e+06	1.24843e+06	694686	319247
	FALSE	2-{4-[3,5-di(tert-butyl)-4-hydroxyphenyl]-1,3-thiazol-2-yl}acetonitrile	C19 H24 N2 O S	No match	Invalid mass	No results	No results	67000.4	328.161	350.148	351.155	13.552	9.5138e+06	0	5	1	79.2	9	0	6	5	3	1	DDA for preferred ion	[M+H]+1	144403	144925	9.5138e+06	8.86506e+06	9.48807e+06	9.05479e+06	8.85219e+06	8.25156e+06	2.83939e+06	4.10595e+06	156661	94315.5	119370	153348	81411.5	77185	39891.7	41353	40658.1	74318.5	398638	171088	135322	30675
	FALSE	PALGLY	C18 H35 N O3	Full match	No results	No results	Full match	-1.39	313.262	313.261	314.269	13.557	2.02994e+06	2	0				0	7	11	8	1	No MS2	[M+H]+1	11417.6	39920.8	675203	528325	581277	517480	526916	525005	453036	509721	2.02994e+06	250897	89293.7	169222	79586	85711.7	172893	54769.7	30414	42822.4	163244	127981	100355	22946.2
	FALSE		C35 H65 N10 O7 P	Full match	No results	No results	No match	-3.82	768.478	768.475	769.482	13.558	1.7593e+07	8	0				0	7	13	11	1	No MS2	[M+H]+1	12621.5	41742.5	1.58003e+06	1.62923e+06	1.67737e+06	101328	2.00356e+06	2.20054e+06	1.66454e+06	1.8288e+06	8.94794e+06	1.7593e+07	1.25595e+07	1.47709e+06	2.27689e+06	1.54796e+06	1.7068e+06	1.85454e+06	971885	9.87214e+06	6.91515e+06	6.44817e+06	6.97764e+06	1.39996e+06
	FALSE		C16 H33 N3 O6 P2 S	Full match	No results	No results	No match	4.05	457.157	457.158	458.166	13.576	3.44023e+06	2	0				3	8	15	10	1	DDA for preferred ion	[M+H]+1	14923.6	48784.6	420633	353579	356586	357818	392630	305681	339069	247580	1.94533e+06	1.29684e+06	1.83171e+06	2.26152e+06	3.44023e+06	1.20379e+06	46861.3	46239.5	45945.5	67896.9	214929	157554	157034	34514.3
	FALSE		C19 H34 N9 O13 P	Full match	No results	No results	No results	-0.35	627.201	627.201	628.208	13.586	2.21817e+07	0	0				0	8	16	14	1	DDA for preferred ion	[M+H]+1	61937.6	56671.5	1.09372e+06	1.05805e+06	1.12194e+06	1.14936e+06	1.15104e+06	1.27374e+06	825932	772660	2.21817e+07	1.79447e+07	2.0089e+07	1.60095e+07	1.67405e+07	1.70356e+07	393451	197513	53373.3	85261.5	249676	183025	182421	45186.6
	FALSE	falimint	C11 H14 N2 O4	Full match	No results	No results	Full match	-0.08	238.095	238.095	239.103	13.589	2.78754e+07	8	0				1	8	21	18	1	DDA for preferred ion	[M+H]+1	19753.8	64574.5	643919	686019	528850	438075	732031	522555	434229	462915	249078	115707	141983	366095	199833	134375	79415.9	71460.7	60816.4	2.78754e+07	284494	449194	832065	585484
	FALSE	(3S)-3-(Pentanoyloxy)-4-(trimethylammonio)butanoate	C12 H23 N O4	Full match	No results	No results	Full match	-0.56	245.163	245.163	246.17	13.59	1.01793e+07	4	0				1	8	23	19	1	DDA for preferred ion	[M+H]+1	61871.1	804555	2.08934e+06	1.76586e+06	2.75264e+06	2.60663e+06	2.46638e+06	2.09704e+06	1.98256e+06	1.25561e+06	6.03892e+06	3.34717e+06	4.98691e+06	1.01793e+07	3.55263e+06	1.81482e+06	319471	440960	368238	967893	4.62853e+06	2.08854e+06	2.23509e+06	159717
	FALSE		C11 H25 N7 O2 S2	Full match	No results	No results	No results	0.12	351.151	351.151	352.158	13.591	1.52529e+06	0	0				0	8	19	19	1	No MS2	[M+H]+1	18391.4	60120.9	1.42418e+06	1.52529e+06	735567	1.41174e+06	1.40844e+06	1.34366e+06	1.30544e+06	1.20349e+06	231899	99322.5	132191	180001	93598.1	83064.2	62227.6	56984.3	56622	91147.5	264873	194165	214781	47936.9
	FALSE		C23 H47 N O12	Full match	No results	No results	No results	0	529.31	529.31	530.317	13.596	1.55062e+06	0	0				0	8	30	18	2	No MS2	[M+H]+1	42076.6	726393	354290	359324	399094	387987	267024	177043	199879	230350	181998	77949.9	91776.8	141268	73457.3	65190.1	579328	326091	780252	261974	567539	342267	436723	365395
	FALSE		C28 H53 N5 O11	Full match	No results	No results	No results	-2.06	635.374	635.373	636.38	13.6	1.29741e+06	0	0				0	7	22	20	1	No MS2	[M+H]+1	14252.3	62812.1	219478	139478	193483	134470	201878	200096	115219	158576	1.29741e+06	855261	522154	503715	411452	835761	263903	272966	43878.9	76145.3	205262	151769	166444	37148.5
	FALSE	Bisucaberin	C18 H32 N4 O6	Full match	No results	No results	Full match	-2.05	400.232	400.231	401.239	13.6	858650	1	0				0	8	16	13	1	DDA for preferred ion	[M+H]+1	18286.2	59776.9	525843	576155	655030	788400	695711	858650	658571	747834	230572	98754.1	116271	178971	93062.5	83512.2	61871.5	61402.4	110344	95423.5	263357	194724	543732	61435.5
	FALSE		C24 H56 N6 O6 P2 S	Full match	No results	No results	No results	0.73	618.346	618.346	619.353	13.602	1.21846e+06	0	0				0	8	18	14	1	No MS2	[M+H]+1	16022.5	57890.8	207684	232277	231406	265320	197958	248160	159985	161597	1.21846e+06	1.02234e+06	523668	456993	547793	902943	274081	226683	49328.6	79407	230755	170619	187116	41762.3
	FALSE		C40 H66 N6 O S	Full match	No results	No results	No results	2.68	678.502	678.504	679.511	13.603	1.4548e+07	0	0				0	8	6	5	2	DDA for preferred ion	[M+H]+1	38129.8	43343.9	2.7252e+06	2.67887e+06	2.54213e+06	2.5115e+06	2.73342e+06	2.70846e+06	2.32164e+06	2.47657e+06	167187	306376	121370	129771	110298	122035	131130	766760	311129	286343	190959	141193	1.4548e+07	209284
	FALSE		C37 H44 N6 O4 S	Full match	No results	No results	No results	2.16	668.314	668.316	669.323	13.609	3.02283e+06	0	0				0	8	8	8	1	DDA for preferred ion	[M+H]+1	11856.9	43001.9	2.76209e+06	2.59345e+06	2.50223e+06	2.83764e+06	2.86022e+06	3.02283e+06	2.30354e+06	2.68445e+06	185125	172979	93353.5	143695	74719.4	81444.6	49676.3	170944	269757	97389.8	170511	156343	171460	130461
	FALSE		C25 H30 N8 O4	Full match	No results	No results	No results	-3.94	506.239	506.237	507.244	13.61	858043	0	0				0	8	5	5	1	No MS2	[M+H]+1	13617.6	49387.4	822288	858043	794791	769690	844135	846415	753545	854344	212615	91063.2	107216	165033	85814.8	80414.4	57052.9	64943.9	105566	185305	242847	179559	196921	108183
	FALSE		C22 H43 P S	Full match	No results	No results	No results	1.45	370.282	370.283	371.29	13.62	4.05612e+06	0	0				0	8	21	17	1	DDA for preferred ion	[M+H]+1	14624.8	51867.6	1.02251e+06	863408	1.0303e+06	921763	828582	917796	468899	787658	1.39603e+06	301749	1.04428e+06	2.22635e+06	4.05612e+06	634426	53550.2	46459.9	47217.9	91026.5	210315	192840	211486	47201.4
	FALSE		C10 H14 N6 O3	Full match	No results	No results	No results	0.86	266.113	266.113	267.12	13.628	3.64371e+06	0	0				0	4	29	14	1	DDA for preferred ion	[M+H]+1	16437.4	68639.7	171762	223800	288389	254710	166296	126367	129814	93962.3	2.82782e+06	3.09299e+06	2.62876e+06	3.40068e+06	3.64371e+06	2.26414e+06	291989	348280	108855	199459	541294	194409	505257	213570
	FALSE	11343172	C11 H21 N O3	Full match	No results	No results	Full match	-1.6	215.152	215.152	216.159	13.629	1.83732e+07	2	0				0	8	29	5	1	DDA for preferred ion	[M+H]+1	50453.1	257472	1.01104e+07	9.24464e+06	8.96267e+06	8.47543e+06	7.05395e+06	6.53185e+06	4.78979e+06	4.25178e+06	1.32245e+07	6.14224e+06	9.52607e+06	1.83732e+07	99939.2	4.64199e+06	80392	50380.5	45490	405533	1.15218e+06	896243	438279	177313
	FALSE		C10 H20 N5 O P	Full match	No results	No results	No match	4.14	257.141	257.142	258.149	13.629	1.7294e+07	4	0				0	8	22	22	1	DDA for preferred ion	[M+H]+1	16373.6	58179.1	657797	974192	1.03987e+06	622701	652036	1.06082e+06	875621	749419	189319	110138	119313	1.81072e+06	192511	132432	57476.3	55363.7	89089.6	4.83807e+06	1.7294e+07	1.39562e+07	1.40622e+07	349519
	FALSE	3-Hydroxy-3-[(3-methylbutanoyl)oxy]-4-(trimethylammonio)butanoate	C12 H23 N O5	Full match	No results	No results	Full match	-0.46	261.158	261.158	262.165	13.632	3.07209e+07	1	0				0	8	24	12	1	No MS2	[M+H]+1	50443.2	1.37419e+06	4.07837e+06	3.66687e+06	3.95705e+06	3.41953e+06	3.1986e+06	2.53632e+06	1.94645e+06	2.48113e+06	1.72849e+07	7.94839e+06	1.31315e+07	3.07209e+07	9.6327e+06	5.08456e+06	605227	610088	682120	1.10903e+06	3.86816e+06	1.2605e+06	8.55521e+06	439562
	FALSE		C13 H19 N O5	Full match	No results	No results	No results	-2.01	269.126	269.126	270.133	13.633	1.78165e+07	0	0				0	8	18	3	2	DDA for preferred ion	[M+H]+1	20241.3	93071	1.7766e+07	1.70218e+07	1.78165e+07	1.54672e+07	1.51076e+07	1.36039e+07	1.22823e+07	1.0181e+07	690429	753168	720181	808328	659731	590445	46618.8	120652	38978	89328.5	369312	418644	319664	38484.7
	FALSE		C21 H36 N5 O3 P	Full match	No results	No results	No results	-3.2	437.256	437.254	438.261	13.638	833718	0	0				0	5	14	12	1	No MS2	[M+H]+1	10315.3	36652.7	140006	93225.5	104386	137165	99256.8	122152	142184	98855.5	808494	578251	478601	459296	710534	833718	25083	21919.2	26858.7	64582.1	141251	97251.4	110921	23735
	FALSE		C11 H24 N7 O P S	Full match	No results	No results	No results	2.5	333.15	333.151	334.158	13.64	8.26922e+06	0	0				0	8	22	22	1	No MS2	[M+H]+1	12431.1	44563.2	674969	319831	719348	696732	653188	662070	576035	519964	8.26922e+06	944226	3.8433e+06	2.70014e+06	3.79013e+06	2.36537e+06	30227.6	26414.9	54089.6	77828.2	170222	117198	133671	28603.1
	FALSE		C20 H41 N O S2	Full match	No results	No results	No results	-2.72	375.263	375.262	376.269	13.641	1.64488e+06	0	0				0	7	28	19	1	No MS2	[M+H]+1	42734.2	117729	220378	251444	167983	113549	209845	213767	135261	102690	633192	443622	360190	103608	517820	452976	115361	517167	94255.6	120167	474727	399764	714104	581405
	FALSE		C23 H55 N9 O9 P2	Full match	No results	No results	No results	-0.73	663.36	663.359	664.367	13.647	448752	0	0				0	4	15	15	1	No MS2	[M+H]+1	11507.9	43082.9	133649	112498	121618	121227	103585	180225	170246	135562	363474	349312	417831	110614	315301	448752	29223.6	25537.5	31292.4	62357.9	130722	113305	129231	26700
	FALSE		C15 H33 N O2	Full match	No results	No results	No results	-1.8	259.251	259.251	260.258	13.652	3.18771e+06	0	0				0	8	22	21	1	DDA for preferred ion	[M+H]+1	33101.7	123482	2.12109e+06	2.7366e+06	1.93384e+06	2.11265e+06	1.91351e+06	1.75842e+06	1.93052e+06	3.18771e+06	314484	825897	238256	268300	157048	168904	447731	882548	388231	307766	389370	377148	642896	76697.6
	FALSE		C16 H39 Cl N8 O3	Full match	No results	No results	No results	0.09	426.283	426.283	427.291	13.662	651714	0	0				0	7	7	7	1	No MS2	[M+H]+1	13246.7	43194.6	557723	610154	615667	547595	651714	596471	83190.6	537064	109596	59586.5	79556.5	128993	55843.1	84703.1	42094	27788.7	309200	68206.4	113326	99930.6	99424.3	22650.9
	FALSE	Calystegin A3	C7 H13 N O3	Full match	No results	Partial match	Full match	-0.58	159.09	159.089	160.097	13.668	1.30765e+07	18	0				1	8	14	5	1	DDA for preferred ion	[M+H]+1	16814.8	165718	5.14197e+06	4.67865e+06	4.70152e+06	4.85678e+06	4.58204e+06	3.93707e+06	3.48498e+06	3.5472e+06	1.22657e+07	9.27387e+06	1.04772e+07	1.30765e+07	1.25066e+07	7.83224e+06	42552.2	46838.8	53451.4	69328.7	158063	127393	126205	35237.6
	FALSE		C9 H20 N9 O5 P	Full match	No results	No results	No match	-3.09	365.132	365.131	366.139	13.67	2.64275e+07	2	0				10	8	21	8	1	DDA for preferred ion	[M+H]+1	23518.8	67225.7	5.94165e+06	5.95747e+06	6.54539e+06	5.66353e+06	5.99406e+06	4.76838e+06	4.19943e+06	3.29322e+06	2.45497e+07	392279	633170	2.64275e+07	301524	7.44802e+06	81746.6	1.05529e+06	786499	75131.9	642297	1.39583e+06	854418	37765.6
	FALSE		C12 H19 N4 O7 P	Full match	No results	No results	No match	2.36	362.099	362.1	363.107	13.671	3.36094e+06	4	0				0	6	22	21	1	No MS2	[M+H]+1	15049.3	56139.8	299925	175976	261161	179698	155825	169337	108689	220022	885060	716210	932186	289178	152766	260671	294723	313289	40756.2	1.26051e+06	191909	202122	186343	135662
	FALSE		C17 H43 N7 O2 P2 S	Full match	No results	No results	No results	2.06	471.267	471.268	472.276	13.677	1.18248e+06	0	0				0	8	15	13	1	No MS2	[M+H]+1	14771.5	55103.3	983133	678720	933146	1.09227e+06	1.08555e+06	1.06113e+06	957131	1.18248e+06	174263	118114	102286	147063	72599.8	63605	59775.5	115166	106005	76830.4	142369	152443	111454	71472.7
	FALSE	(3S)-3-(Pentanoyloxy)-4-(trimethylammonio)butanoate	C12 H23 N O4	Full match	No results	No results	Full match	-0.78	245.163	245.163	246.17	13.688	1.08333e+07	4	0				4	8	24	6	1	DDA for preferred ion	[M+H]+1	182135	3.22483e+06	1.00022e+07	9.24756e+06	9.38625e+06	7.22791e+06	7.17139e+06	6.65751e+06	5.6392e+06	5.07432e+06	6.95308e+06	3.4186e+06	5.12996e+06	1.08333e+07	4.41139e+06	3.42773e+06	1.63787e+06	1.49337e+06	3.24361e+06	918857	5.57292e+06	3.55054e+06	8.62044e+06	874590
	FALSE		C20 H48 N8 O4 P2	Full match	No results	No results	No results	-3.47	526.327	526.326	527.333	13.688	1.92589e+06	0	0				0	8	14	13	1	No MS2	[M+H]+1	14591.2	59212.4	322526	278450	368325	281641	347720	308426	226937	305634	1.7671e+06	1.33303e+06	1.35537e+06	1.92589e+06	1.2659e+06	1.16005e+06	48965.9	46365.1	47837	70165.4	159481	150583	158565	34960.5
	FALSE		C27 H47 N5 O4 P2 S	Full match	No results	No results	No results	-0.39	599.282	599.282	600.289	13.693	7.30023e+06	0	0				0	7	22	11	2	No MS2	[M+H]+1	269328	5.04422e+06	1.46332e+06	1.53383e+06	1.43183e+06	1.12678e+06	961726	1.1767e+06	824836	118685	540136	352321	323069	237592	329945	83878.9	63871.7	1.41709e+06	5.21348e+06	91524.6	2.5314e+06	4.02546e+06	2.0075e+06	1.06744e+06
	FALSE		C39 H74 N4 O16	Full match	No results	No results	No results	-1.44	854.51	854.509	855.516	13.698	1.09345e+06	0	0				0	6	13	11	1	No MS2	[M+H]+1	47172.4	145230	435681	367845	332259	339606	382724	404763	484575	464175	140916	259785	71612	174154	154681	180431	264516	286542	384166	359903	964351	992887	1.09345e+06	230008
	FALSE	Triethylene glycol monobutyl ether	C10 H22 O4	Full match	Full match	No results	No results	-1.81	206.152	206.151	207.159	13.7	3.24754e+07	0	1	1	68.8	47.8	0	8	27	5	2	DDA for preferred ion	[M+H]+1	2.38044e+06	99218.3	1.51092e+07	1.69668e+07	1.57277e+07	1.47798e+07	1.2952e+07	1.03437e+07	8.50265e+06	7.76717e+06	1.42502e+07	9.50296e+06	1.43041e+07	2.187e+07	8.39985e+06	6.76611e+06	4.09057e+06	4.25433e+06	5.25374e+06	7.39605e+06	1.60155e+07	1.16367e+07	1.42729e+07	4.6721e+06
	FALSE	Esmolol	C16 H25 N O4	Full match	No results	No results	Full match	-0.36	295.178	295.178	296.186	13.7	1.44233e+07	2	0				0	5	20	17	1	No MS2	[M+H]+1	22621.3	71867.7	236711	215787	297188	420473	343019	341064	245341	110434	168252	138237	104546	159417	175864	90578.2	59431.2	56274.6	58061	85161.6	5.88481e+06	5.6799e+06	3.82706e+06	2.60195e+06
	FALSE	[5-(tert-butyl)-2-methyl-3-furyl][4-(2-methoxyphenyl)piperazino]methanone	C21 H28 N2 O3	No results	Full match	No results	No results	-3.69	356.21	356.209	357.216	13.704	2.00784e+07	0	2	1	81.8	9.1	0	8	11	8	2	DDA for preferred ion	[M+H]+1	10874.8	412681	969495	833344	898950	794604	984358	813419	766507	744169	89512.6	3.17921e+06	2.00784e+07	648504	8.45563e+06	2.10351e+06	626383	579777	540791	217023	215511	279350	872053	709843
	FALSE		C24 H55 N8 O7 P	Full match	No results	No results	No results	0.41	598.393	598.393	599.401	13.705	2.11535e+06	0	0				0	7	7	7	1	DDA for preferred ion	[M+H]+1	44527	51964.8	1.72765e+06	2.07422e+06	2.06687e+06	1.90415e+06	1.88689e+06	2.11535e+06	1.87513e+06	1.86059e+06	495659	1.18655e+06	1.08006e+06	163649	341461	423900	181347	543511	360423	62827.7	139961	132151	221618	33026.6
	FALSE		C14 H38 N9 O4 P	Full match	No results	No results	No results	-1.31	427.278	427.278	428.285	13.715	6.55976e+06	0	0				0	7	15	4	1	DDA for preferred ion	[M+H]+1	177877	738184	1.30287e+06	1.2014e+06	1.28518e+06	1.14411e+06	1.1239e+06	121791	890850	910879	1.78976e+06	947946	657630	2.19254e+06	673124	1.05785e+06	595939	1.38549e+06	1.17788e+06	987417	1.30865e+06	1.3571e+06	6.55976e+06	745060
	FALSE	3-(4-Hydroxy-1,3-benzothiazol-6-yl)alanine	C10 H10 N2 O3 S	Full match	No results	No results	Full match	-2.04	238.041	238.041	239.048	13.716	1.15241e+07	1	0				1	8	20	16	1	DDA for preferred ion	[M+H]+1	86968.3	167516	8.16074e+06	1.01097e+07	9.90583e+06	1.15241e+07	1.11197e+07	9.67458e+06	8.01611e+06	5.9389e+06	993565	221816	1.50521e+06	396268	1.70724e+06	209855	137781	151194	126605	215081	422080	398530	419657	119210
	FALSE	Tyramine	C8 H11 N O	Full match	No results	No results	Full match	0.39	137.084	137.084	138.091	13.722	1.08734e+07	14	0				0	5	7	3	1	No MS2	[M+H]+1	31749.6	69278.6	777563	831482	838162	313705	861127	266362	131160	942978	6.78711e+06	1.0596e+07	8.41268e+06	5.3388e+06	1.08734e+07	7.67028e+06	43338.8	46436.4	45459.3	79229.6	180083	128595	179050	50861.7
	FALSE	Tryptophanamide	C11 H13 N3 O	Full match	No results	No results	Full match	-0.28	203.106	203.106	204.113	13.724	2.12143e+07	3	0				2	8	25	13	1	DDA for preferred ion	[M+H]+1	52738.8	101584	6.10432e+06	6.56088e+06	4.71248e+06	5.41879e+06	3.58708e+06	4.55986e+06	3.83503e+06	3.39051e+06	6.82796e+06	3.77942e+06	1.56156e+07	1.50857e+07	1.20179e+07	2.12143e+07	81825	77619.8	76774.8	112610	255955	190798	254486	72290.5
	FALSE	trans-2-Dodecenoylcarnitine	C19 H35 N O4	Full match	No results	No results	Full match	-1.22	341.257	341.256	342.263	13.728	1.1754e+06	1	0				0	8	9	6	1	No MS2	[M+H]+1	32165.4	60054.9	1.1754e+06	1.01316e+06	1.07025e+06	1.01677e+06	1.13206e+06	998653	917452	910084	126144	556081	102797	659224	77658.2	909887	38313.3	39700.8	36129.1	760387	144644	127924	131954	44090
	FALSE	Sedanolide	C12 H18 O2	No match	Invalid mass	No results	No match	-92775.8	194.131	176.12	177.127	13.736	1.05941e+07	5	1	1	70.1	44.3	10	5	28	20	1	DDA for preferred ion	[M+H]+1	1.77308e+06	1.05941e+07	3.19238e+06	3.00439e+06	3.16955e+06	3.8253e+06	4.23686e+06	4.49138e+06	2.30863e+06	2.61439e+06	4.61137e+06	2.71675e+06	3.79421e+06	7.44103e+06	2.97904e+06	2.43065e+06	3.0146e+06	2.77826e+06	2.74159e+06	2.86103e+06	5.46776e+06	4.47472e+06	5.05202e+06	1.55125e+06
	FALSE		C13 H22 N10 O4 S	Full match	No results	No results	No results	4.16	414.155	414.156	415.164	13.737	5.44579e+06	0	0				0	8	24	16	1	DDA for preferred ion	[M+H]+1	303789	500627	942884	953092	914179	1.05829e+06	1.02145e+06	580618	584742	661631	1.45674e+06	502460	942313	320506	765081	785453	1.40755e+06	1.87952e+06	251953	908403	577534	454868	586658	2.73753e+06
	FALSE		C9 H23 N4 O6 P	Full match	No results	No results	No results	2.31	314.136	314.136	315.144	13.738	6.81585e+07	0	0				0	8	12	3	2	DDA for preferred ion	[M+H]+1	143290	1.95145e+06	1.49348e+07	1.40456e+07	1.36948e+07	1.39901e+07	1.30767e+07	1.24117e+07	1.1007e+07	1.05908e+07	6.81585e+07	3.27127e+07	3.67301e+07	6.00463e+07	4.12759e+07	3.52555e+07	102322	151370	53708.8	112194	403166	176573	186106	62183.8
	FALSE		C19 H43 N10 O7 P	Full match	No results	No results	No results	-0.05	554.305	554.305	555.313	13.741	1.42044e+06	0	0				0	8	13	13	1	DDA for preferred ion	[M+H]+1	38267.7	73710.4	1.15207e+06	1.0303e+06	1.12096e+06	1.25941e+06	1.19001e+06	1.42044e+06	921124	1.13156e+06	203946	231043	145695	174365	93896.1	92339.9	87408.6	66528.2	128599	114579	164030	144090	156988	56517.3
	FALSE	3-amino-2-phenyl-2H-pyrazolo[4,3-c]pyridine-4,6-diol	C12 H10 N4 O2	Full match	Full match	No results	Partial match	-0.29	242.08	242.08	243.088	13.747	6.63848e+06	1	3	1	85.1	53	7	8	11	10	1	DDA for preferred ion	[M+H]+1	37391.8	100959	2.21527e+06	2.59914e+06	2.36234e+06	2.77413e+06	2.41682e+06	2.53569e+06	1.97172e+06	2.12589e+06	3.48869e+06	3.80957e+06	3.86072e+06	827117	3.59509e+06	3.13553e+06	2.42515e+06	2.07349e+06	1.70423e+06	6.63848e+06	5.80097e+06	4.54525e+06	4.59769e+06	656932
	FALSE		C12 H36 N9 P	Full match	No results	No results	No results	0.69	337.283	337.283	338.291	13.748	1.17091e+06	0	0				0	8	21	14	1	No MS2	[M+H]+1	36460.8	70229.9	1.02888e+06	1.12201e+06	839069	1.17091e+06	983230	905745	626412	687463	194316	100738	118267	166132	89462.5	115380	57763.5	63386.9	43166.3	90171.1	172773	131907	146690	40160
	FALSE		C24 H37 N5 O3 S2	Full match	No results	No results	No results	-2.47	507.234	507.233	508.24	13.751	680875	0	0				0	8	10	7	1	DDA for preferred ion	[M+H]+1	32560	62716.2	482618	557943	551165	592387	619581	680875	579601	630466	173527	249304	220135	189140	107865	115600	93376.4	150800	183234	393821	154288	117795	430717	85782.4
	FALSE		C18 H35 N O6	Full match	No results	No results	No results	-1.5	361.246	361.246	362.253	13.753	3.63476e+06	0	0				0	8	8	7	1	DDA for preferred ion	[M+H]+1	62701.2	479723	1.08352e+06	1.01137e+06	939259	1.02991e+06	1.20564e+06	1.11457e+06	999111	1.1436e+06	510270	280758	377745	1.34832e+06	888176	412558	183101	252629	891585	382187	952478	1.46134e+06	2.4296e+06	277251
	FALSE		C20 H48 N9 O8 P	Full match	No results	No results	No results	-0.35	573.336	573.336	574.343	13.754	1.00509e+06	0	0				0	7	26	11	1	No MS2	[M+H]+1	41792.8	601783	319565	231226	303786	170612	233662	183356	200650	156617	167973	87081.5	102234	143610	77334.3	76052.7	416725	266196	690326	219729	536085	402911	248012	272384
	FALSE		C24 H50 N5 O10 P3	Full match	No results	No results	No results	-3.7	661.277	661.275	662.282	13.757	2.60305e+06	0	0				0	8	17	14	1	DDA for preferred ion	[M+H]+1	27728.3	53409.5	516983	429202	315855	486194	449770	544289	543534	567109	255632	441582	391248	525821	432542	2.60305e+06	508326	411320	69920.5	318501	131393	100315	111557	60962.2
	FALSE	methyprylon	C10 H17 N O2	Full match	No results	No results	Full match	-1.59	183.126	183.126	184.133	13.761	1.02741e+07	2	0				3	8	24	10	1	DDA for preferred ion	[M+H]+1	133415	1.2899e+06	1.02741e+07	8.48858e+06	8.14067e+06	7.77979e+06	7.60196e+06	6.26002e+06	4.87309e+06	5.56659e+06	1.35418e+06	692937	1.55431e+06	1.86149e+06	1.21319e+06	1.18159e+06	269054	297405	248532	261932	1.30654e+06	934560	1.50447e+06	278363
	FALSE		C6 H8 N8 O2 S	Full match	No results	No results	No results	1.81	256.049	256.05	257.057	13.765	6.21302e+06	0	0				0	8	11	6	1	DDA for preferred ion	[M+H]+1	38872.4	74875	1.95863e+06	1.79247e+06	1.74757e+06	1.8777e+06	1.59878e+06	1.53039e+06	1.41662e+06	1.51227e+06	207168	112025	143028	197951	95379.7	97814.3	1.79886e+06	2.11002e+06	1.39666e+06	1.47406e+06	3.49612e+06	4.50099e+06	1.78008e+06	1.04656e+06
	FALSE		C11 H18 N2 O12	Full match	No results	No results	No match	4.22	370.086	370.088	371.095	13.766	3.32604e+06	1	0				2	7	25	22	1	DDA for preferred ion	[M+H]+1	117593	77276.3	134963	237931	313751	206569	295550	238704	250745	130668	3.22851e+06	3.10754e+06	3.32604e+06	1.98755e+06	2.62863e+06	2.4317e+06	165305	248951	59001.5	168962	226475	162139	161407	122806
	FALSE	4-Phenylbutyric acid	C10 H12 O2	Full match	Full match	Partial match	Full match	-0.21	164.084	164.084	165.091	13.767	5.83943e+07	55	1	1	85.5	79.2	10	8	18	15	1	DDA for preferred ion	[M+H]+1	1.16635e+06	5.55357e+06	6.28185e+06	5.55149e+06	4.32068e+06	4.70321e+06	5.82565e+06	4.29186e+06	5.22936e+06	3.59234e+06	5.83943e+07	5.65591e+06	9.6855e+06	1.6265e+07	7.6308e+06	5.43657e+06	2.49758e+06	2.14643e+06	2.89657e+06	4.07035e+06	6.46364e+06	7.69491e+06	1.18204e+07	2.58073e+06
	FALSE	5-(3,4-Dihydroxyphenyl)pentanoic acid	C11 H14 O4	Full match	No results	Partial match	Full match	-0.22	210.089	210.089	211.096	13.768	1.02918e+07	24	0				1	8	17	9	1	DDA for preferred ion	[M+H]+1	288645	1.49411e+06	4.00315e+06	3.722e+06	3.06377e+06	3.17253e+06	3.29199e+06	2.60348e+06	2.62625e+06	2.6327e+06	7.90922e+06	5.4679e+06	6.89956e+06	1.02918e+07	5.51901e+06	3.96745e+06	1.29134e+06	2.29598e+06	1.45338e+06	1.21047e+06	1.89292e+06	4.6527e+06	4.10366e+06	1.0739e+06
	FALSE		C20 H27 N4 O P S	Full match	No results	No results	No results	-1.43	402.164	402.164	403.171	13.768	5.29179e+06	0	0				0	7	15	15	2	No MS2	[M+H]+1	29682.6	71329.3	739306	641500	491471	651353	139106	799177	682341	588845	5.29179e+06	3.52445e+06	3.30842e+06	4.97716e+06	3.2008e+06	3.65867e+06	58667.7	69236.1	126245	91582.7	177988	149662	148986	91613.4
	FALSE	4-(2-Aminopropoxy)-3,5-dimethylphenol	C11 H17 N O2	Full match	No results	No results	Full match	-0.85	195.126	195.126	196.133	13.778	5.38964e+06	2	0				3	8	24	21	1	DDA for preferred ion	[M+H]+1	65371.6	125917	2.20552e+06	1.76431e+06	1.91958e+06	1.105e+06	2.08248e+06	1.66782e+06	1.15846e+06	1.58173e+06	991287	544757	3.65185e+06	5.38964e+06	874391	425271	103566	113648	101086	161670	994879	1.72389e+06	718226	80926.3
	FALSE		C18 H33 N O3	Full match	No results	No results	No results	-2.44	311.246	311.245	312.253	13.783	2.55009e+06	0	0				0	6	9	3	1	DDA for preferred ion	[M+H]+1	19605.2	62149.5	2.55009e+06	2.28596e+06	2.3367e+06	2.20023e+06	2.12329e+06	1.96588e+06	94177.7	767619	149721	93823.8	119790	165790	137189	81922.1	49256.5	48842.6	50343.1	165144	364454	255917	334062	71544.9
	FALSE		C9 H20 N8 O S	Full match	No results	No match	No match	-2.48	288.148	288.147	289.155	13.785	3.4276e+06	3	0				4	7	22	17	1	DDA for preferred ion	[M+H]+1	22177.6	70304	274106	190663	148874	247721	258024	251156	163981	157962	1.24597e+06	1.64961e+06	2.0135e+06	3.4276e+06	2.24841e+06	912011	55719.4	55251.1	56948.6	84353.2	177011	173364	164501	45591.4
	FALSE		C21 H33 N3 O8	Full match	No results	No results	No results	2.93	455.227	455.228	456.235	13.788	1.59971e+06	0	0				0	5	17	12	1	DDA for preferred ion	[M+H]+1	18079.9	60462.8	143704	133926	133699	171467	165418	243334	200791	227607	1.59971e+06	95316.1	121695	168426	77826.6	83225.1	50040	60342.5	224420	232696	368835	231990	674210	241937
	FALSE		C27 H30 N3 O7 P	Invalid mass	No results	No results	No results	5.19	539.182	539.185	540.192	13.796	3.84338e+06	0	0				0	8	24	19	1	DDA for preferred ion	[M+H]+1	53838.4	132750	589807	1.00121e+06	1.21813e+06	1.07005e+06	997177	1.08714e+06	1.45667e+06	1.37728e+06	3.84338e+06	3.10676e+06	3.82198e+06	3.68342e+06	2.88151e+06	2.8191e+06	187799	144198	237695	171980	334238	327351	331055	86087.1
	FALSE	Rupatadine	C26 H26 Cl N3	No match	Invalid mass	No results	No results	5.9	415.182	415.184	416.191	13.796	1.91766e+07	0	1	1	80.3	9	0	8	9	6	1	DDA for preferred ion	[M+H]+1	19778.7	66144.1	4.02922e+06	4.09126e+06	3.87571e+06	3.84833e+06	4.29243e+06	3.67966e+06	3.21873e+06	3.4131e+06	1.59707e+07	1.2158e+07	1.10493e+07	1.91766e+07	1.2176e+07	1.15117e+07	54742	53553.7	55949.5	82873.4	173906	195383	239698	59103.5
	FALSE		C19 H32 N6 P2 S	Full match	No results	No results	No results	3.39	438.188	438.19	439.197	13.8	780683	0	0				0	8	15	15	1	No MS2	[M+H]+1	17906.8	59883.9	312200	342609	366328	425931	483468	399056	331365	363586	150646	94403.6	120530	142674	71003	82428.3	49560.9	48485.1	50654.2	635868	532111	765607	780683	503352
	FALSE	NP-004036	C12 H22 O4	No match	Invalid mass	No match	No match	-78255.8	230.152	212.141	213.148	13.801	1.46537e+07	8	3	1	66.6	66.9	10	8	19	14	1	DDA for preferred ion	[M+H]+1	489701	2.27959e+06	5.60688e+06	5.62497e+06	6.78281e+06	4.66981e+06	3.74953e+06	4.9801e+06	4.87957e+06	4.21926e+06	2.78396e+06	2.18232e+06	2.51841e+06	7.38474e+06	2.8362e+06	3.08304e+06	668260	483157	1.6737e+06	2.51391e+06	1.46537e+07	1.05679e+07	1.19828e+07	756922
	FALSE		C9 H18 N8 O2 S	Full match	No results	No results	No results	-3.93	302.127	302.126	303.133	13.811	868945	0	0				0	8	17	13	1	No MS2	[M+H]+1	22141.6	66352.4	573375	645970	826741	698308	717134	598054	497462	523867	299479	337987	88391.9	148257	175120	685744	152083	122610	166381	868945	179784	237157	166276	43238.3
	FALSE		C17 H43 N9 O18	Full match	No results	No results	No results	2.07	661.273	661.274	662.281	13.813	653941	0	0				0	6	9	9	1	DDA for preferred ion	[M+H]+1	14127.7	39774.5	653941	539723	581922	509461	625046	596534	415388	507499	255632	303096	391248	525821	432542	152920	508326	324324	67325.8	273055	104344	93007.4	106094	60962.2
	FALSE		C9 H21 N8 P	Full match	No results	No results	No results	-3.15	272.163	272.162	273.169	13.814	2.39343e+06	0	0				0	8	24	12	1	DDA for preferred ion	[M+H]+1	25784.9	180134	2.36818e+06	1.97521e+06	2.25499e+06	2.39343e+06	1.51436e+06	1.78244e+06	1.34198e+06	1.27461e+06	187054	166014	285186	207358	213482	100627	70558.9	71646.2	86043.6	93163.2	1.94948e+06	1.51863e+06	2.1173e+06	75796.2
	FALSE		C19 H28 N4 O4	Full match	No results	No results	No results	-1.76	376.211	376.21	377.218	13.814	1.37e+06	0	0				0	8	13	12	1	DDA for preferred ion	[M+H]+1	26305.6	78830.9	688430	510448	763310	660463	744768	779827	675463	782852	357548	104158	126338	385158	108675	146285	59401.5	123167	64166.4	95044.4	1.35394e+06	1.35809e+06	1.37e+06	52634.7
	FALSE		C29 H45 N5 O2 S	Full match	No results	No results	No results	3.19	527.329	527.331	528.338	13.825	717476	0	0				0	6	9	6	1	No MS2	[M+H]+1	16785.2	50300.9	617680	557651	645675	496840	680270	690420	717476	661779	103933	62551.1	352968	355929	280682	48426.7	31151.3	66955.4	162472	51854.8	120587	99015.2	119159	27915.1
	FALSE		C22 H51 Cl N4 O5 P2 S	Full match	No results	No results	No results	2.58	580.274	580.276	581.283	13.829	1.23136e+06	0	0				0	6	4	4	1	No MS2	[M+H]+1	25866.9	77516.3	763573	680215	693976	746059	704673	714174	161443	95902.2	1.18959e+06	769164	869896	1.23136e+06	688644	765284	54687.8	49530.8	54228	79910.9	191837	152588	194252	46753.1
	FALSE		C21 H48 N8 O3 P2 S	Full match	No results	No results	No results	1.51	554.305	554.305	555.313	13.833	2.38779e+06	0	0				0	8	7	5	2	DDA for preferred ion	[M+H]+1	32872.9	98511.3	2.10415e+06	1.98072e+06	1.95708e+06	2.08048e+06	2.27594e+06	2.01047e+06	2.07872e+06	2.38779e+06	229299	153863	157879	208470	108640	107134	69499.8	137262	319646	241892	243796	193915	493863	103195
	FALSE		C26 H61 N9 O2 P2 S	Full match	No results	No results	No results	1.88	625.414	625.416	626.423	13.833	5.50466e+06	0	0				0	7	11	11	1	No MS2	[M+H]+1	25588.8	76682.8	1.16723e+06	1.30223e+06	171369	1.3579e+06	1.5674e+06	1.41368e+06	1.21969e+06	1.19309e+06	158445	282753	299144	5.50466e+06	84567.1	166294	54099.8	45521.6	53644.9	102724	189775	150947	181656	446986
	FALSE		C38 H48 N3 P	Full match	No results	No results	No results	-1.38	577.359	577.358	578.365	13.838	754660	0	0				0	8	8	8	1	No MS2	[M+H]+1	16702.5	51880.1	709293	677052	710448	632435	754660	739619	645874	584921	95409.5	59320.9	69588.6	109789	57214.2	49947.1	42929.1	75384.3	89239.1	49784.8	128393	97361.9	116566	34613.3
	FALSE		C27 H48 N8 O3 S2	Full match	No results	No results	No results	1.15	596.329	596.33	597.337	13.838	2.47604e+06	0	0				0	6	20	20	1	DDA for preferred ion	[M+H]+1	21893	65607.4	2.47604e+06	1.45082e+06	1.51784e+06	1.90917e+06	1.73424e+06	1.85165e+06	274920	178176	120655	75017.1	88001.5	138838	72352.9	63162.9	46286.1	38754.9	49273.6	62957.7	162365	129145	147409	32095.1
	FALSE		C26 H51 N O2 P2 S	Full match	No results	No results	No match	-4.48	503.312	503.309	504.317	13.852	4.39876e+06	1	0				0	8	10	9	1	DDA for preferred ion	[M+H]+1	77916.2	424454	1.08948e+06	1.06714e+06	1.07356e+06	911716	1.16087e+06	1.14988e+06	949213	919178	729193	2.68052e+06	903237	650985	2.36862e+06	2.4193e+06	704409	1.22604e+06	811181	4.39876e+06	2.14531e+06	74934.4	908529	1.07079e+06
	FALSE		C17 H31 O10 P	Full match	No results	No results	No results	-4.01	426.165	426.164	427.171	13.854	5.34297e+06	0	0				0	8	11	11	1	No MS2	[M+H]+1	22888.2	67323.7	253769	244159	241866	326207	267807	302139	243958	279914	1.34331e+06	1.16716e+06	1.24449e+06	5.34297e+06	1.89009e+06	2.19644e+06	50285.8	48626.8	55774.9	74331.4	175942	132384	154861	38646.6
	FALSE	NP-022068	C8 H12 O5	Unused	Invalid mass	No results	No match	116861	188.068	210.046	211.054	13.855	5.12538e+07	1	3	1	83.7	9.2	0	8	24	24	1	DDA for preferred ion	[M+H]+1	34488.3	107125	2.06029e+06	3.24747e+06	2.8028e+06	1.52547e+06	2.96478e+06	3.40457e+06	2.58062e+06	2.50033e+06	1.64911e+07	9.44706e+06	1.9505e+07	5.12538e+07	1.66416e+07	1.49429e+07	178032	319299	311588	124077	362318	583243	251433	71385.3
	FALSE		C33 H51 O15 P	Full match	No results	No results	No results	-2.15	718.297	718.295	719.302	13.857	598393	0	0				0	8	24	22	1	No MS2	[M+H]+1	16148	47117.4	465142	598393	318936	281271	405198	372456	411356	358705	92241.8	64672.4	63836.5	106049	48460.6	47598.4	35386.2	37372	37670.3	48270.3	122819	79890.5	109257	27265.8
	FALSE		C36 H72 N7 O12 P	Full match	No results	No results	No results	-1.64	825.498	825.496	826.504	13.858	1.34009e+07	0	0				0	8	7	7	1	DDA for preferred ion	[M+H]+1	18876.3	55078.2	2.02049e+06	1.74386e+06	1.84539e+06	1.61287e+06	1.92154e+06	1.78574e+06	1.67897e+06	1.73458e+06	8.74199e+06	1.34009e+07	1.25471e+07	123966	583126	1.0654e+06	557271	758868	709843	1.80456e+06	2.15608e+06	1.74601e+06	2.94826e+06	432798
	FALSE	4-(2-Aminopropoxy)-3,5-dimethylphenol	C11 H17 N O2	Full match	No results	No results	Full match	0.36	195.126	195.126	196.133	13.862	6.48456e+06	2	0				3	6	17	13	2	DDA for preferred ion	[M+H]+1	67260.5	716140	292670	232668	289790	268048	215182	244188	283661	175204	5.56592e+06	2.01891e+06	3.29652e+06	6.48456e+06	2.84312e+06	1.88544e+06	190721	300237	353076	551989	1.79388e+06	700652	440109	208058
	FALSE		C20 H22 N2 O5	Full match	No results	No results	No results	-2.33	370.153	370.152	371.159	13.868	2.00323e+06	0	0				0	8	12	12	1	DDA for preferred ion	[M+H]+1	29962	87424.6	1.8844e+06	1.38675e+06	1.68956e+06	1.97097e+06	1.99805e+06	2.00323e+06	1.63465e+06	1.85504e+06	189614	122670	125987	196770	97491.4	94555.7	74024.8	84883	280492	129905	424629	429911	430416	212143
	FALSE	L-Hexanoylcarnitine	C13 H25 N O4	Full match	No results	No results	Full match	-1.8	259.178	259.178	260.185	13.869	3.60428e+06	2	0				0	8	11	7	1	No MS2	[M+H]+1	30744.4	284278	3.14632e+06	3.0998e+06	3.20982e+06	3.51074e+06	2.87802e+06	3.00077e+06	2.43367e+06	2.72984e+06	400484	336813	237670	634067	302900	309944	63589	131403	212375	110116	3.60428e+06	2.73594e+06	1.10809e+06	96374.7
	FALSE		C26 H50 N8 P2 S	Full match	No results	No results	No results	1.36	568.335	568.336	569.343	13.87	3.45335e+06	0	0				0	8	15	11	1	No MS2	[M+H]+1	36757.7	107253	589620	555192	443522	535958	446219	372991	429469	449930	3.45335e+06	2.89104e+06	2.2899e+06	3.27833e+06	2.41997e+06	2.40225e+06	90814.3	94322.3	99897.3	159368	287432	258963	308580	76082.5
	FALSE		C30 H67 N10 O5 P	Full match	No results	No results	No results	0.37	678.503	678.504	679.511	13.872	8.66846e+06	0	0				0	8	9	7	2	DDA for preferred ion	[M+H]+1	125755	45508.8	7.05592e+06	6.80846e+06	7.21613e+06	7.68638e+06	8.55377e+06	8.66846e+06	7.98328e+06	7.41066e+06	4.56183e+06	7.9433e+06	7.11184e+06	2.55141e+06	1.00149e+06	1.9697e+06	1.169e+06	3.39172e+06	1.61711e+06	517203	416848	261559	1.42384e+06	40388.7
	FALSE		C50 H81 N O4 S	Full match	No results	No results	No results	-0.76	791.589	791.588	792.595	13.872	3.95361e+06	0	0				0	8	14	12	1	No MS2	[M+H]+1	326862	46586.1	466621	464156	511603	461651	495400	673552	519583	496546	116407	75309.1	75147.1	120800	59851.5	58049.2	45444.9	143720	49990.2	63059.3	139903	117725	3.95361e+06	62141.3
	FALSE		C49 H101 N6 O15 P S2	Full match	No results	No results	No results	-0.88	1108.65	1108.65	1109.66	13.876	864641	0	0				0	6	21	13	1	No MS2	[M+H]+1	17151.4	50572.6	482096	489764	283324	412514	477321	540381	731685	631491	126368	512097	258524	131137	64973.1	84735.2	156658	169600	54268	864641	156144	140679	167632	92939
	FALSE		C25 H42 O5 S	Full match	No results	No results	No results	3.61	454.275	454.277	455.284	13.879	7.67272e+06	0	0				0	8	6	6	1	No MS2	[M+H]+1	222425	752017	1.84412e+06	1.89426e+06	1.76859e+06	1.88039e+06	2.11335e+06	1.93617e+06	1.73619e+06	1.77845e+06	2.1848e+06	1.36127e+06	671517	2.96785e+06	1.00057e+06	1.56583e+06	668838	1.97266e+06	1.48277e+06	1.25563e+06	2.06182e+06	2.45317e+06	7.67272e+06	809643
	FALSE		C37 H76 N5 O18 P S	Full match	No results	No results	No results	-0.79	941.464	941.464	942.471	13.88	3.1218e+06	0	0				0	6	9	9	1	DDA for preferred ion	[M+H]+1	15526.5	45781.4	2.88029e+06	2.3801e+06	3.03406e+06	2.80678e+06	3.1218e+06	2.79129e+06	111527	98288.9	114396	74008.3	76009.1	109844	58817.6	57046.5	44659.9	46385.1	49126.7	78372.9	141351	127351	151751	37415.3
	FALSE		C49 H46 O2 P2 S	Full match	No results	No results	No results	-0.05	760.269	760.269	761.277	13.88	3.16255e+06	0	0				0	8	6	6	1	No MS2	[M+H]+1	20868	61531.4	3.01884e+06	2.79418e+06	2.83849e+06	3.16255e+06	2.9071e+06	3.00164e+06	2.54809e+06	2.82474e+06	153751	99469.2	128022	159554	79052.5	76672.1	60024.2	179456	461138	137426	189979	171163	203957	50287.1
	FALSE		C16 H25 O7 P	Invalid mass	No results	No match	No match	-5.19	360.134	360.132	361.139	13.882	6.69305e+06	4	0				0	8	12	12	1	No MS2	[M+H]+1	12110.1	42773.2	330143	415408	319820	441248	421507	421715	353645	418071	449747	410708	530254	445672	53973.8	95133.9	41725.5	43337.3	203229	6.69305e+06	2.17635e+06	2.25019e+06	3.0759e+06	356570
	FALSE		C23 H52 N8 O5 P2	Invalid mass	No results	No results	No results	-5.14	582.354	582.351	583.358	13.883	1.51163e+06	0	0				0	7	9	9	1	DDA for preferred ion	[M+H]+1	13988.4	49407.6	1.3398e+06	1.1173e+06	1.41552e+06	1.42118e+06	1.51163e+06	1.45489e+06	246342	1.34042e+06	160137	150880	133920	118544	151968	154401	48197.3	50059.1	57344.1	84580.7	152547	137438	163771	40378.8
	FALSE		C19 H38 N2 O4	Full match	No results	No results	No results	-1.06	358.283	358.283	359.29	13.887	875214	0	0				0	8	19	16	1	DDA for preferred ion	[M+H]+1	35672.1	136009	372439	339222	422696	401402	493130	310560	297792	306609	435324	701259	344417	396364	427257	336737	113457	171348	206381	247467	140749	126809	283436	327165
	FALSE	Butenylcarnitine	C11 H19 N O4	Full match	No results	No results	Full match	-0.81	229.131	229.131	230.138	13.895	4.80957e+06	1	0				4	8	30	24	1	DDA for preferred ion	[M+H]+1	20313.3	131707	4.22044e+06	3.67852e+06	3.52053e+06	3.97024e+06	1.36066e+06	3.31883e+06	2.75506e+06	2.38699e+06	3.30053e+06	2.73496e+06	3.25675e+06	4.80957e+06	2.32889e+06	1.2147e+06	73314.1	72693.4	76990.1	122824	355238	456033	237820	58636.2
	FALSE		C12 H24 N2 O2	Full match	No results	No results	No results	-0.59	228.184	228.184	229.191	13.896	8.22634e+06	0	0				0	8	15	9	1	DDA for preferred ion	[M+H]+1	155533	970997	5.04526e+06	4.38678e+06	4.42721e+06	4.61999e+06	4.05056e+06	4.51937e+06	3.23129e+06	3.37206e+06	3.02352e+06	1.79444e+06	2.15808e+06	3.09984e+06	1.13475e+06	2.22e+06	1.39044e+06	853463	1.66084e+06	1.07379e+06	3.86258e+06	2.28301e+06	8.22634e+06	1.2794e+06
	FALSE	exalamide	C13 H19 N O2	Full match	No results	No results	Full match	-0.07	221.142	221.142	222.149	13.899	8.68209e+06	7	0				0	8	18	7	1	No MS2	[M+H]+1	16859.4	61535.5	2.16469e+06	1.73122e+06	1.73537e+06	1.80386e+06	1.57372e+06	1.42935e+06	1.28781e+06	1.27769e+06	154042	99657.3	170539	580149	206215	86140.8	222084	250282	185988	3.5146e+06	8.68209e+06	8.13551e+06	8.58542e+06	564791
	FALSE		C41 H45 N2 P	Full match	No results	No results	No results	-3.36	596.332	596.33	597.337	13.903	1.68417e+06	0	0				0	8	30	19	1	DDA for preferred ion	[M+H]+1	15616.5	60168.4	897355	865431	999005	979977	847781	758748	1.4815e+06	1.60855e+06	150620	97443.2	100078	174139	77442.4	1.68417e+06	58801.6	59759	64682.8	103190	186110	167677	199803	49262.9
	FALSE	2-Hexenoylcarnitine	C13 H23 N O4	Full match	No results	No results	Full match	-0.55	257.163	257.163	258.17	13.91	1.40385e+07	1	0				0	8	19	9	2	DDA for preferred ion	[M+H]+1	131535	2.07951e+06	9.24814e+06	7.6269e+06	7.67891e+06	8.15341e+06	8.27449e+06	6.89652e+06	5.95091e+06	4.87458e+06	2.33856e+06	4.90992e+06	4.05024e+06	8.69279e+06	4.88298e+06	3.54799e+06	1.1874e+06	824704	1.31911e+06	1.4642e+06	1.40385e+07	9.45794e+06	1.36361e+07	1.56113e+06
	FALSE		C13 H10 N2	Full match	No results	No results	No results	-0.6	194.084	194.084	195.092	13.914	4.33333e+06	0	0				0	8	15	10	1	DDA for preferred ion	[M+H]+1	34307.1	118608	1.74559e+06	2.0459e+06	1.8369e+06	2.20361e+06	1.61296e+06	1.72242e+06	1.46239e+06	1.4317e+06	1.85527e+06	730803	1.52614e+06	4.33333e+06	2.0773e+06	204691	300774	121757	182462	315893	820335	2.18532e+06	277897	176797
	FALSE	1-[5-(Methoxymethyl)-2-furyl]-9H-beta-carboline-3-carboxylic acid	C18 H14 N2 O4	Full match	No results	No results	Full match	-0.1	322.095	322.095	323.103	13.918	5.80552e+06	1	0				0	4	14	10	1	No MS2	[M+H]+1	15998.4	62120.4	562632	429813	570826	622266	562239	599745	516265	463813	193688	91978.9	160752	304090	275611	566563	706552	756699	257307	5.80552e+06	182908	172162	273829	49293.1
	FALSE		C21 H45 N O10	Full match	No results	No results	No results	-0.57	471.304	471.304	472.311	13.92	1.07051e+07	0	0				0	8	13	6	1	DDA for preferred ion	[M+H]+1	288123	1.04269e+06	2.24363e+06	2.13887e+06	2.13231e+06	2.23749e+06	2.19584e+06	1.9391e+06	1.69194e+06	1.52764e+06	2.95537e+06	1.48168e+06	952732	3.39802e+06	1.12787e+06	1.92581e+06	1.06431e+06	2.56456e+06	2.12583e+06	1.85354e+06	2.22897e+06	2.00901e+06	1.07051e+07	1.08754e+06
	FALSE		C21 H28 N2 O	Full match	No results	No results	No results	-2.1	324.22	324.219	325.227	13.927	1.95694e+06	0	0				0	6	13	13	1	No MS2	[M+H]+1	25750.8	82459	1.56574e+06	1.84505e+06	1.74222e+06	1.867e+06	1.95694e+06	1.35321e+06	191129	158041	198488	116793	135153	243878	99139.6	104474	74774.4	65554.9	59651.6	130579	242793	228528	251240	65432
	FALSE	3-(2-Hydroxyethyl)indole	C10 H11 N O	Full match	Full match	No results	Full match	-1.96	161.084	161.084	162.091	13.931	1.43736e+07	6	1	1	78.4	8.9	10	8	24	16	1	DDA for preferred ion	[M+H]+1	161734	97412.3	1.42843e+07	1.34717e+07	1.05487e+07	1.43736e+07	1.19337e+07	7.35424e+06	8.80649e+06	9.15447e+06	8.74607e+06	8.16583e+06	6.72436e+06	1.04393e+07	6.9522e+06	3.60936e+06	1.59884e+06	1.63575e+06	1.4611e+06	2.4576e+06	6.80767e+06	5.59833e+06	3.41964e+06	2.32569e+06
	FALSE		C14 H21 N O5	Full match	No results	No results	No match	-0.02	283.142	283.142	284.149	13.932	3.01304e+06	1	0				10	8	17	16	1	DDA for preferred ion	[M+H]+1	20827	72853.9	529663	614690	626650	546678	500082	344802	594129	560377	2.75338e+06	2.60289e+06	2.64988e+06	3.01304e+06	2.56457e+06	2.00915e+06	54698.1	43408.8	48185.4	85659	474847	583601	517432	96641.7
	FALSE		C17 H37 N7 O15 S	Full match	No results	No results	No results	-2.75	611.207	611.205	612.212	13.933	772830	0	0				0	8	22	21	1	No MS2	[M+H]+1	111804	54081.1	482809	337104	222975	424878	368361	383891	480643	454118	117693	111087	772830	159948	99071.1	113573	39273.7	301728	103767	243212	151147	131614	136468	31504.3
	FALSE	Pulcherriminic acid	C12 H20 N2 O4	Full match	No results	No results	Full match	-1.43	256.142	256.142	257.149	13.935	3.69641e+06	1	0				6	8	10	9	1	DDA for preferred ion	[M+H]+1	27274.9	69892.3	1.40426e+06	1.53361e+06	1.63666e+06	1.57368e+06	1.7629e+06	1.29449e+06	1.66969e+06	1.65465e+06	164025	86543.2	167013	3.69641e+06	84030.8	77892.3	57322.8	51533.6	50497.5	80345.1	2.57159e+06	2.14048e+06	1.54672e+06	64119
	FALSE		C19 H36 N2 O4	Full match	No results	No results	No results	-0.59	356.268	356.267	357.275	13.955	1.11338e+06	0	0				0	6	21	21	1	No MS2	[M+H]+1	34294	163501	463138	444247	509473	541749	544737	451169	555823	286018	713268	700285	424126	583646	521342	511871	203156	261350	523595	390440	606169	525580	1.11338e+06	317281
	FALSE		C15 H33 N O2	Full match	No results	No results	No results	-1.02	259.251	259.251	260.258	13.961	1.90316e+06	0	0				0	8	21	20	1	DDA for preferred ion	[M+H]+1	25629.1	64383.6	1.43952e+06	1.15949e+06	1.55043e+06	1.47058e+06	1.7501e+06	1.36391e+06	964276	1.90316e+06	322737	732298	950412	378282	239658	86888.8	111717	776508	154385	194822	211715	1.13206e+06	1.21877e+06	300313
	FALSE		C13 H16 N2 O S	Full match	No results	No results	No results	-0.28	248.098	248.098	249.106	13.964	5.37504e+06	0	0				0	8	25	16	2	No MS2	[M+H]+1	24058	59227.1	1.18635e+06	1.14091e+06	855378	630257	955890	784754	765778	613215	2.64961e+06	4.48797e+06	5.37504e+06	3.94505e+06	2.11375e+06	2.05951e+06	53402	48578.9	53005.2	68440.9	169957	159465	171714	35169
	FALSE	saccharopine	C11 H20 N2 O6	No results	No results	Full match	Full match	-1.55	276.132	276.132	277.139	13.966	1.31619e+06	2	0				1	5	22	10	2	DDA for preferred ion	[M+H]+1	27799.7	68438.7	259617	248219	245225	233410	135816	198032	169169	145902	412107	570870	478243	1.31619e+06	410745	314466	61707.5	56134.4	65106.3	79085.5	205760	184266	198420	40638.8
	FALSE	1-(4-benzylpiperazino)-2-(pyridin-2-ylamino)propan-1-one	C19 H24 N4 O	No match	Invalid mass	No results	No match	67798.9	324.195	346.175	347.182	13.971	5.68211e+06	1	1	1	98.8	9.9	1	8	30	25	2	DDA for preferred ion	[M+H]+1	39871.3	120370	3.37688e+06	5.68211e+06	5.21089e+06	5.1281e+06	3.07838e+06	2.34754e+06	4.15843e+06	3.25945e+06	884516	688225	496821	3.98967e+06	1.96292e+06	544913	1.24438e+06	1.58731e+06	263931	113427	295109	264281	297739	40663.4
	FALSE		C18 H35 N O6	Full match	No results	No results	No results	-1.23	361.246	361.246	362.253	13.978	1.39062e+07	0	0				0	8	9	9	2	DDA for preferred ion	[M+H]+1	313812	2.01897e+06	4.41907e+06	4.43074e+06	4.42246e+06	5.53818e+06	4.43264e+06	4.97396e+06	4.39046e+06	4.61246e+06	2.29659e+06	1.09632e+06	1.60482e+06	5.76369e+06	2.14447e+06	532574	707196	940893	3.32317e+06	1.27773e+06	3.10076e+06	1.87528e+06	1.11541e+07	918240
	FALSE		C26 H51 O12 P	Full match	No results	No results	No results	-4.09	586.312	586.309	587.317	13.979	1.50784e+06	0	0				0	6	5	5	1	No MS2	[M+H]+1	23485.9	57818.9	1.50784e+06	1.33136e+06	1.35018e+06	1.50702e+06	1.42715e+06	1.39334e+06	192101	511078	160498	79279.5	107397	222463	90243.2	68859.4	52132.2	47423.9	55003.6	66813.6	173832	155673	167631	34332.7
	FALSE	Methyl dodec-2-enoate	C13 H24 O2	Full match	No results	No results	Full match	-1.45	212.178	212.177	213.185	13.983	9.23189e+06	14	0				2	8	30	20	1	DDA for preferred ion	[M+H]+1	198328	1.79355e+06	2.09175e+06	2.4531e+06	2.12414e+06	2.84102e+06	1.66877e+06	1.74401e+06	1.76669e+06	894924	147839	90435.7	1.08923e+06	998211	79346.9	265465	1.26867e+06	67922.1	489503	79789.8	7.5455e+06	5.26947e+06	600287	259934
	FALSE	N-Nonanoylglycine	C11 H21 N O3	Full match	No results	No results	Full match	-0.87	215.152	215.152	216.159	13.983	3.14775e+07	2	0				3	8	18	6	1	DDA for preferred ion	[M+H]+1	54650.4	857573	3.05017e+07	3.00508e+07	2.89777e+07	3.14775e+07	2.78973e+07	2.53509e+07	2.05049e+07	1.87844e+07	3.56274e+06	1.54735e+06	1.99632e+06	4.24732e+06	1.39419e+06	761342	499938	295832	701521	1.81996e+06	2.31283e+07	2.36845e+07	5.94588e+06	506814
	FALSE		C16 H33 N9 P2 S	Full match	No results	No results	No results	0.32	445.205	445.206	446.213	13.985	5.83895e+06	0	0				0	8	25	12	1	No MS2	[M+H]+1	23197.7	55719.6	1.10199e+06	1.13401e+06	1.04944e+06	1.19483e+06	1.15477e+06	790683	660977	611807	3.59096e+06	1.01867e+06	2.00983e+06	5.83895e+06	1.09655e+06	1.15503e+06	51492.3	46841.7	54328.4	65993.5	171698	153762	165573	33911.3
	FALSE	Dimethylaminopropionylphenothiazine	C17 H18 N2 O S	Full match	No results	No results	Full match	-1.89	298.114	298.113	299.121	13.992	1.42679e+08	1	0				1	8	25	15	1	DDA for preferred ion	[M+H]+1	38223.8	94101.3	4.4596e+07	4.96113e+07	4.4401e+07	4.71771e+07	4.72417e+07	4.35946e+07	2.49354e+07	2.3356e+07	8.88915e+07	1.42679e+08	1.28925e+08	1.15955e+08	7.73001e+07	7.73139e+07	84846.1	77183.2	89519.4	108740	282915	253361	272823	55877.2
	FALSE		C11 H19 N O2	Full match	No results	No results	No results	-0.8	197.142	197.141	198.149	13.993	1.37206e+07	0	0				0	8	22	16	1	DDA for preferred ion	[M+H]+1	51890	145329	5.02255e+06	4.56613e+06	3.83989e+06	4.25974e+06	3.93917e+06	3.69176e+06	2.16295e+06	3.3557e+06	881134	622951	617593	616491	403059	308561	905512	392768	847991	992717	3.52963e+06	1.37206e+07	4.71577e+06	382287
	FALSE		C19 H28 N2 O9	Full match	No results	No results	No results	-0.17	428.179	428.179	429.187	13.999	3.18577e+07	0	0				0	8	13	7	2	DDA for preferred ion	[M+H]+1	23903.2	57414.3	3.71755e+06	3.97506e+06	3.73281e+06	4.02427e+06	4.30791e+06	5.2921e+06	4.35909e+06	4.86501e+06	2.8403e+07	2.41844e+07	2.16893e+07	3.18577e+07	2.42353e+07	2.62193e+07	51168.4	48266.4	55980.9	63774.4	176920	158439	170609	33882.9
	FALSE		C24 H60 N10 O3 P2 S4	Full match	No results	No results	No results	1.29	726.321	726.322	727.329	14	851873	0	0				0	8	13	8	1	No MS2	[M+H]+1	19565.4	46995.2	535180	666151	694491	640309	668257	762464	740246	851873	112187	97175.2	75462.8	151542	61746	66911.8	44529.7	105801	102377	125505	144814	129687	108433	52830
	FALSE		C15 H25 N O S2	Full match	No results	No results	No results	-4.58	299.138	299.136	300.144	14.001	2.32984e+06	0	0				0	8	10	9	1	DDA for preferred ion	[M+H]+1	27256.8	65469.6	2.11549e+06	2.17197e+06	1.82688e+06	2.30538e+06	2.30682e+06	2.32984e+06	1.90752e+06	1.90877e+06	218023	149500	123951	1.69083e+06	237474	108311	58347.3	55038.2	63835	72721.9	470237	180668	424711	142599
	FALSE	PPG n5	C15 H32 O6	Full match	Full match	No results	Partial match	-1.15	308.22	308.22	309.227	14.001	3.62224e+08	1	1	1	89.8	82.3	1	8	8	8	2	DDA for preferred ion	[M+H]+1	8.28219e+06	2.42216e+07	1.18351e+08	1.28273e+08	1.13993e+08	1.36639e+08	1.09426e+08	1.28696e+08	1.15261e+08	1.10907e+08	6.2768e+07	7.04787e+07	8.48509e+07	3.62224e+08	8.76597e+07	6.26538e+07	4.10049e+07	3.79982e+07	6.22136e+07	4.08873e+07	1.2437e+08	1.06455e+08	8.32095e+07	2.40563e+07
	FALSE		C18 H32 N2 O4	Full match	No results	No results	No results	-0.37	340.236	340.236	341.243	14.01	4.8473e+06	0	0				0	8	11	10	1	DDA for preferred ion	[M+H]+1	59728.6	535528	758295	707788	645877	703668	603192	759150	688055	868594	261041	302326	712507	163126	357818	755798	224420	4.8473e+06	419203	397098	917116	1.42158e+06	395762	302940
	FALSE		C17 H26 N2 O8	Full match	No results	No results	No results	-1.96	386.169	386.168	387.175	14.016	5.26387e+06	0	0				0	8	11	8	2	DDA for preferred ion	[M+H]+1	24504.3	72444.5	5.24654e+06	5.26387e+06	4.21171e+06	5.10437e+06	4.8259e+06	4.85253e+06	4.03909e+06	4.21723e+06	391912	324872	305816	364297	334598	322458	103328	259736	304657	77835	332800	301470	281877	156728
	FALSE		C31 H48 N5 O4 P S	Full match	No results	No results	No results	-0.41	617.316	617.316	618.323	14.023	911210	0	0				0	8	11	11	1	DDA for preferred ion	[M+H]+1	16977.2	58268.8	792219	911210	634627	777239	838179	818470	864579	738140	156527	79012.7	97633.4	189428	76552	98551.4	42824.1	71831.4	57381.4	58965.2	161790	127505	142134	35398.5
	FALSE	Biotin	C10 H16 N2 O3 S	No match	Invalid mass	No results	No match	90053.1	244.088	266.069	267.076	14.031	2.87214e+07	3	7	1	85.7	9.3	3	7	23	16	1	DDA for preferred ion	[M+H]+1	20264.6	82453.7	1.30358e+06	861858	1.38107e+06	1.29585e+06	945325	1.1401e+06	860585	769962	434181	381126	411396	870623	312098	364000	446589	569040	102507	1.93433e+06	2.87214e+07	2.33652e+07	2.40806e+07	1.29963e+06
	FALSE		C11 H18 O3	Full match	No results	No results	No results	-0.59	198.126	198.125	199.133	14.032	3.51199e+07	0	0				0	8	29	13	2	DDA for preferred ion	[M+H]+1	126925	5.30907e+06	2.20763e+07	2.55526e+07	1.74885e+07	2.20156e+07	1.86704e+07	1.36576e+07	1.1681e+07	1.18479e+07	1.13708e+07	7.35557e+06	8.77798e+06	2.86169e+07	6.65581e+06	7.15768e+06	1.38006e+06	1.13499e+06	650126	601403	2.07343e+07	1.77706e+07	1.32676e+07	1.61613e+06
	FALSE		C14 H21 N O5	Full match	No results	No results	No results	-1.72	283.142	283.141	284.149	14.034	1.73845e+07	0	0				0	8	11	10	1	DDA for preferred ion	[M+H]+1	17616.4	60677.4	5.6891e+06	6.80795e+06	6.60202e+06	7.41536e+06	5.86076e+06	6.88981e+06	5.69824e+06	5.46737e+06	191502	1.7351e+07	1.73845e+07	312096	1.6546e+07	139684	151672	50760	52328	76495.4	1.17732e+06	1.30901e+06	782376	70800
	FALSE		C11 H14 Cl2 N2 O5	Full match	No results	No results	No match	-0.55	324.028	324.028	325.035	14.034	9.19274e+06	2	0				1	8	15	14	1	DDA for preferred ion	[M+H]+1	14097.2	48555.7	537148	381355	486138	592024	415399	428014	440788	460116	9.19274e+06	7.85143e+06	7.58742e+06	157852	819383	596107	333055	429497	39883.5	57217.8	134821	113170	119946	34852
	FALSE	N-cyclooctylurea	C9 H18 N2 O	Full match	Full match	No results	No results	-1.62	170.142	170.142	171.149	14.035	4.42743e+07	0	1	1	61.3	42.8	0	8	16	4	2	DDA for preferred ion	[M+H]+1	31982.3	1.67261e+06	4.42743e+07	4.38875e+07	4.17893e+07	4.24669e+07	3.96977e+07	3.48329e+07	3.17409e+07	2.72683e+07	9.46654e+06	6.35469e+06	121605	1.62685e+07	95462.2	3.14528e+06	288341	440804	806062	994766	999064	1.15236e+06	916350	221367
	FALSE	2-(1,2-Dihydroxy-2-propanyl)-9-hydroxy-6,10-dimethylspiro[4.5]dec-6-en-8-one	C15 H24 O4	Full match	No results	Partial match	Full match	-0.43	268.167	268.167	269.175	14.038	1.69566e+07	7	0				1	8	12	10	1	DDA for preferred ion	[M+H]+1	113628	943333	5.0625e+06	4.80075e+06	6.41142e+06	5.47357e+06	4.87589e+06	5.32828e+06	4.63138e+06	4.39175e+06	1.08725e+07	3.69019e+06	1.26441e+07	7.22296e+06	4.44324e+06	4.45865e+06	1.7906e+06	2.23008e+06	4.24686e+06	4.33188e+06	7.34384e+06	7.44094e+06	9.53016e+06	1.20147e+06
	FALSE		C17 H39 N7 O13 P2	Full match	No results	No results	No results	-4.05	611.208	611.206	612.213	14.044	3.06449e+06	0	0				0	8	11	11	1	DDA for preferred ion	[M+H]+1	111804	57470.6	1.31336e+06	1.61647e+06	1.46757e+06	1.51291e+06	1.71054e+06	1.84422e+06	1.42944e+06	1.48058e+06	842047	706397	772830	3.06449e+06	864498	1.32788e+06	412922	301728	254019	243212	592342	159670	147251	336660
	FALSE	Carbofuran	C12 H15 N O3	Full match	No results	No results	Full match	-0.18	221.105	221.105	222.112	14.046	4.34545e+06	3	0				0	4	6	5	1	No MS2	[M+H]+1	20650.1	71126.6	281966	257648	239943	800679	225348	242941	193789	252456	220241	211303	444453	1.29141e+06	504982	388987	821750	1.43169e+06	624966	553355	2.34822e+06	2.44029e+06	837048	684071
	FALSE	L-Hexanoylcarnitine	C13 H25 N O4	Full match	No results	No results	Full match	-0.81	259.178	259.178	260.185	14.046	8.80037e+06	2	0				1	8	14	6	1	DDA for preferred ion	[M+H]+1	220533	1.44522e+06	6.36135e+06	6.30251e+06	5.77043e+06	6.74236e+06	5.71717e+06	5.37627e+06	5.06616e+06	4.3222e+06	3.53756e+06	2.363e+06	2.31435e+06	5.92217e+06	1.79137e+06	2.17769e+06	1.07241e+06	772074	1.95437e+06	1.14152e+06	3.5526e+06	2.93834e+06	5.68303e+06	1.14533e+06
	FALSE	Dimetofrine	C11 H17 N O4	Full match	No results	No results	Full match	-1.51	227.116	227.115	228.123	14.046	3.59251e+06	1	0				1	8	17	5	1	DDA for preferred ion	[M+H]+1	20514.1	70657.9	3.57407e+06	3.22028e+06	3.59251e+06	3.49255e+06	3.11546e+06	2.6942e+06	2.47718e+06	2.21252e+06	268499	184575	143284	1.17448e+06	218147	121053	68245.4	63286.4	73047.6	89077.8	333678	203173	252923	54607.2
	FALSE		C19 H42 N5 O12 P S2	Full match	No results	No results	No results	0.37	627.201	627.201	628.208	14.049	6.57457e+06	0	0				0	8	9	9	1	DDA for preferred ion	[M+H]+1	43644.1	62046.6	562423	663721	575235	619266	704633	602267	550303	572481	1.22445e+06	1.01345e+06	1.13691e+06	6.57457e+06	2.44249e+06	1.27976e+06	465703	365129	64145.1	360981	197755	178412	222099	237325
	FALSE		C13 H24 N2 O4	Full match	No results	No results	No results	-0.57	272.174	272.173	273.181	14.058	2.03422e+07	0	0				0	8	13	12	1	DDA for preferred ion	[M+H]+1	64895.3	344408	976797	1.259e+06	968095	898308	1.14796e+06	1.08191e+06	869504	988307	1.56521e+06	725037	451464	735766	860313	288345	346686	350788	464557	667994	2.22936e+06	2.7464e+06	2.6827e+06	743729
	FALSE	(2E,6Z)-N-Ethyl-2,6-nonadienamide	C11 H19 N O	Full match	No results	No results	Full match	-1.06	181.147	181.146	182.154	14.06	5.43348e+07	8	0				0	8	15	5	1	DDA for preferred ion	[M+H]+1	136445	58737.7	4.14945e+07	3.91612e+07	3.81414e+07	3.89024e+07	3.75882e+07	3.43321e+07	2.93713e+07	2.66206e+07	203721	5.43348e+07	113707	249508	372729	143455	121376	88868.8	287333	82942.6	292828	189180	235503	50846.2
	FALSE		C13 H35 N5 O3 P2 S	Full match	No results	No results	No results	3.86	403.194	403.195	404.202	14.06	1.03048e+07	0	0				0	8	26	10	1	DDA for preferred ion	[M+H]+1	18065.1	55986.9	2.02128e+06	2.53713e+06	2.37766e+06	2.30287e+06	2.23324e+06	1.55173e+06	1.3855e+06	1.19005e+06	7.53459e+06	2.13029e+06	3.5916e+06	1.03048e+07	1.5718e+06	1.7539e+06	60569.1	56168	64831.2	79058.3	199871	180320	224474	48465
	FALSE		C18 H33 N5	Invalid mass	No results	No results	No results	-5.2	319.274	319.272	320.279	14.065	5.70831e+06	0	0				0	8	17	17	1	DDA for preferred ion	[M+H]+1	24585.3	75601.8	694698	708870	663878	621646	708277	865245	510988	515891	262211	168505	156367	311216	138494	145077	222302	1.39832e+06	87544.7	106756	269895	584701	5.70831e+06	100040
	FALSE		C12 H31 N3 O12 P2	Full match	No results	No results	No results	-1.28	471.138	471.138	472.145	14.066	7.18869e+06	0	0				0	6	22	21	1	DDA for preferred ion	[M+H]+1	23130.5	71685.4	314506	629723	462396	322192	541107	224681	597727	566366	5.55518e+06	1.50568e+06	5.36135e+06	7.18869e+06	4.08497e+06	4.81783e+06	77552.5	71917.3	83009.7	101226	255913	230882	287416	62054.4
	FALSE	NP-005870	C20 H26 O5	No match	Invalid mass	No results	No results	63493.5	346.178	368.158	369.165	14.073	3.02502e+07	0	1	1	63.2	8.2	0	7	23	6	1	DDA for preferred ion	[M+H]+1	14169.2	46717.6	2.66576e+06	2.73902e+06	2.74563e+06	2.00009e+06	3.04698e+06	4.16377e+06	4.18108e+06	4.3473e+06	2.80087e+07	3.02502e+07	2.46296e+07	2.59291e+07	462491	2.89893e+07	427815	572601	732869	177896	284001	373204	201764	496670
	FALSE		C35 H56 O3 S	Full match	No results	No results	No results	-1.59	556.395	556.394	557.401	14.079	1.21063e+06	0	0				0	7	8	6	1	No MS2	[M+H]+1	14980	43532	944886	1.04905e+06	1.05064e+06	1.1823e+06	1.11052e+06	1.21063e+06	1.11399e+06	119325	162633	104513	96985.1	193028	93707.4	81466.9	42214.5	47042.9	41182	61099	138666	151025	188006	35136.1
	FALSE		C19 H42 N5 O10 P	Full match	No results	No results	No results	3.29	531.267	531.269	532.276	14.079	1.01358e+06	0	0				0	8	16	15	1	DDA for preferred ion	[M+H]+1	16567.4	51042.7	695808	663639	654457	1.01358e+06	714268	856681	728285	839206	179867	115588	107262	213483	103637	90099.6	48338.6	78126.5	81515.9	67573.3	153360	262426	207928	43849.1
	FALSE	1-(4-benzylpiperazino)-2-(pyridin-2-ylamino)propan-1-one	C19 H24 N4 O	Unused	Invalid mass	Invalid mass	No results	67802.4	324.195	346.176	347.183	14.085	2.73723e+07	0	1	1	98.8	9.9	1	4	26	20	2	DDA for preferred ion	[M+H]+1	24839.2	102351	327052	752003	627920	858978	264541	445619	220365	191801	1.05175e+06	184408	1.06321e+06	2.73723e+07	1.16327e+06	332054	287960	792584	199507	98404.3	266122	240091	298881	64529.8
	FALSE	Valyl-4-hydroxyproline	C10 H18 N2 O4	Full match	No results	No results	Full match	-1.36	230.127	230.126	231.134	14.088	7.88895e+06	2	0				8	8	16	6	1	DDA for preferred ion	[M+H]+1	19674.7	58339.9	5.64077e+06	5.54647e+06	5.53912e+06	4.57108e+06	5.06162e+06	4.61027e+06	4.09362e+06	3.42808e+06	381670	4.07496e+06	5.63276e+06	578771	165146	3.32667e+06	1.81827e+06	1.64171e+06	2.39057e+06	4.11996e+06	4.72045e+06	5.66829e+06	4.1704e+06	1.15464e+06
	FALSE		C13 H27 N O3	Full match	No results	No results	No results	-1.49	245.199	245.199	246.206	14.089	3.88222e+06	0	0				0	6	4	3	1	DDA for preferred ion	[M+H]+1	19053.3	56497.1	3.71302e+06	3.55661e+06	3.51705e+06	3.6794e+06	3.88222e+06	3.70501e+06	169034	145509	198321	141453	118267	235386	114270	99343.7	51477.9	47851.7	50218.8	71909.3	473501	184166	199165	39468.9
	FALSE		C25 H54 N4 O8 S2	Full match	No results	No results	No results	4.05	602.338	602.341	603.348	14.091	1.25688e+06	0	0				0	6	10	7	1	DDA for preferred ion	[M+H]+1	16996.7	50398.9	976848	1.04069e+06	985112	1.02153e+06	973200	1.25688e+06	150789	129803	163063	126185	105502	196113	101936	88620.6	39502.2	42686.6	44260.7	64147.4	150842	164287	177667	35208.7
	FALSE		C14 H28 N2 O2	Full match	No results	No results	No results	-1.13	256.215	256.215	257.222	14.096	1.36889e+07	0	0				0	8	11	6	1	DDA for preferred ion	[M+H]+1	30154	125279	4.9072e+06	4.91416e+06	4.41544e+06	4.85286e+06	4.6655e+06	4.51592e+06	3.67044e+06	3.68489e+06	216561	132120	110464	1.36889e+07	2.44864e+06	175766	228671	181772	1.83608e+06	226652	190160	335783	186024	230894
	FALSE		C24 H42 N4 O7	Full match	No results	No results	No results	-2.96	498.305	498.304	499.311	14.096	1.46461e+07	0	0				0	8	6	4	2	DDA for preferred ion	[M+H]+1	345349	978690	2.79808e+06	2.73914e+06	2.53991e+06	2.73143e+06	2.56022e+06	2.74904e+06	2.41548e+06	2.38427e+06	3.74052e+06	2.46689e+06	1.2058e+06	4.65042e+06	1.82963e+06	2.72276e+06	1.19187e+06	3.14334e+06	2.5378e+06	2.55154e+06	3.00525e+06	3.25262e+06	1.46461e+07	1.34707e+06
	FALSE	NP-022010	C14 H23 N O5	Full match	Full match	No results	No results	-1.61	285.158	285.157	286.164	14.096	3.88181e+07	0	1	1	60.1	8	0	7	9	6	1	DDA for preferred ion	[M+H]+1	240982	111724	1.07097e+07	1.01475e+07	1.04151e+07	9.11915e+06	9.6032e+06	9.7846e+06	8.02217e+06	8.21084e+06	3.88181e+07	3.20793e+07	2.76679e+07	1.88197e+06	227200	135397	69284.4	64403.8	90811.6	115571	1.49515e+06	881286	3.43172e+06	454030
	FALSE		C14 H21 N O6	Full match	No results	No results	No results	-0.41	299.137	299.137	300.144	14.097	1.1058e+07	0	0				0	8	20	14	1	DDA for preferred ion	[M+H]+1	19342.2	57353.9	1.56212e+06	1.71068e+06	1.80427e+06	1.26843e+06	1.36473e+06	1.4284e+06	915071	1.28537e+06	9.43732e+06	7.56182e+06	6.23712e+06	1.1058e+07	6.90158e+06	5.56847e+06	44953.5	39990.9	52236	79569	455154	246922	295117	58575.4
	FALSE		C24 H45 N5 O7	Full match	No results	No results	No results	-2.78	515.332	515.33	516.338	14.097	1.59643e+07	0	0				0	8	11	6	1	DDA for preferred ion	[M+H]+1	432287	1.34079e+06	3.04576e+06	2.92027e+06	3.31014e+06	2.93686e+06	3.00242e+06	2.95504e+06	2.34544e+06	2.42651e+06	4.24411e+06	2.93167e+06	1.46603e+06	5.58195e+06	1.81643e+06	2.79764e+06	1.40921e+06	3.90345e+06	2.95988e+06	2.78687e+06	3.01278e+06	3.50819e+06	1.59643e+07	1.62922e+06
	FALSE	NP-022010	C14 H23 N O5	No match	Invalid mass	No results	No results	112310	285.158	317.184	318.191	14.103	2.89952e+07	0	1	1	83.5	9.2	0	8	18	6	1	DDA for preferred ion	[M+H]+1	43786.2	202561	1.06826e+07	1.03974e+07	1.03741e+07	1.04093e+07	9.19422e+06	9.22052e+06	7.47148e+06	6.1586e+06	2.36838e+07	2.70381e+07	2.65445e+07	2.89952e+07	2.80022e+07	2.04664e+07	98718.2	711573	82780	276264	1.06398e+06	724394	1.29554e+06	104272
	FALSE		C63 H74 N4 O2 P2 S	Full match	No results	No results	No results	0.21	1012.5	1012.5	1013.51	14.11	1.89909e+06	0	0				0	8	9	9	1	DDA for preferred ion	[M+H]+1	20017.8	55868.2	1.48945e+06	1.80015e+06	1.73753e+06	1.7088e+06	1.89909e+06	1.67065e+06	1.70942e+06	1.40918e+06	161343	139878	114453	212000	112998	97854.9	48032.6	50555.6	53646.2	110957	179546	180941	231295	40138.1
	FALSE		C15 H33 N O13 S	Full match	No results	No results	No results	3.22	467.167	467.169	468.176	14.115	816097	0	0				0	4	18	12	1	No MS2	[M+H]+1	19324	53932	213934	412903	547303	414983	366763	397625	349807	372504	192766	135030	129284	204652	109082	92812.6	56860.1	48803.5	51787	349740	356046	174671	223279	816097
	FALSE		C17 H47 N10 O6 P S	Full match	No results	No results	No results	-3.75	550.314	550.312	551.319	14.139	733670	0	0				0	6	21	21	1	DDA for preferred ion	[M+H]+1	13905	41707.2	197501	192459	171584	223410	114038	204686	89982.2	244860	199655	250070	120483	156642	733670	479285	460603	553951	68602.5	84194.3	153891	137299	175507	36332.8
	FALSE			No results	No results	No results	No results			1109.55	1110.56	14.142	520201	0	0				0	5	19	17	1	No MS2	[M+H]+1	16854.7	50554.5	223038	133588	183370	296620	476502	456954	520201	428748	183665	93954.8	133998	173092	96652.3	97805.6	54175.5	46499.3	49341.9	102054	186536	166424	212737	44040
	FALSE	N-Methylhexanamide	C7 H15 N O	Full match	No results	No results	Full match	-0.07	129.115	129.115	130.123	14.144	6.70268e+07	1	0				6	8	20	9	1	DDA for preferred ion	[M+H]+1	60559.4	1.10078e+06	7.82804e+06	7.76002e+06	8.25483e+06	8.09757e+06	7.96484e+06	6.78609e+06	5.48886e+06	4.51067e+06	3.41485e+06	3.14493e+06	1.58145e+06	6.87125e+06	2.35698e+06	1.15642e+06	620058	832418	1.12684e+06	2.91272e+06	6.70268e+07	4.36093e+07	4.81296e+07	3.10771e+06
	FALSE		C23 H54 N8 O6 P2	Full match	No results	No results	No results	-3.13	600.364	600.362	601.37	14.147	3.90638e+06	0	0				0	6	19	20	1	No MS2	[M+H]+1	15151.5	44553.4	386572	120088	730319	673021	117191	649812	635929	599202	3.43377e+06	2.34468e+06	1.94313e+06	3.90638e+06	2.38982e+06	1.89219e+06	48700.9	41800.4	42461.1	91741.6	167686	139372	176743	39589.7
	FALSE		C18 H43 N10 O5 P	Full match	No results	No results	No results	0.88	510.316	510.316	511.323	14.151	754053	0	0				0	8	10	6	1	No MS2	[M+H]+1	14334.3	45129.7	636382	659633	586365	585916	709421	673135	747960	754053	167241	85552.8	122015	157613	84330.8	89059.3	49330.8	42341	43010.3	79559.8	169855	141174	179029	40101.7
	FALSE	2444643WXK	C13 H18 O4	Full match	No results	Partial match	Full match	-1.29	238.121	238.12	239.127	14.16	7.13453e+07	3	0				0	8	27	21	1	DDA for preferred ion	[M+H]+1	64268.1	3.19537e+06	5.74008e+06	5.98431e+06	8.95353e+06	5.4615e+06	7.97305e+06	5.19247e+06	4.68056e+06	4.09157e+06	3.48433e+06	1.36254e+06	1.73322e+06	7.32548e+06	2.12765e+06	861180	792978	3.71367e+06	499155	1.37856e+06	6.07455e+06	3.03193e+06	7.13453e+07	404502
	FALSE		C13 H25 O6 P	Full match	No results	No results	No match	-0.5	308.139	308.139	309.146	14.162	5.51614e+06	3	0				1	6	9	7	2	DDA for preferred ion	[M+H]+1	526269	39916.3	961910	1.08142e+06	247902	1.21065e+06	194256	1.07447e+06	1.11173e+06	1.22853e+06	145229	76902.7	115221	147344	79634.7	84099.8	3.58821e+06	3.09992e+06	1.31931e+06	2.96718e+06	3.38529e+06	3.80586e+06	736595	2.811e+06
	FALSE		C14 H22 N2 O2 P2 S	Full match	No results	No match	No match	4.68	344.088	344.089	345.097	14.163	7.35066e+06	26	0				0	8	7	7	1	No MS2	[M+H]+1	10600.5	36349.8	965157	814102	799328	899868	903383	939632	828856	853752	253792	330282	359028	134178	72519.2	76585.4	38170.3	45502.4	74964.4	4.45305e+06	869491	1.28012e+06	711724	73583.8
	FALSE		C19 H39 N O S2	Full match	No results	No results	No results	-3.43	361.247	361.246	362.253	14.164	1.71009e+06	0	0				0	8	13	13	2	No MS2	[M+H]+1	23753.7	138293	467733	406311	385811	462030	305132	449873	390664	422734	175577	69406	114635	491982	120565	83672.5	56290.6	74453.4	228685	166369	533046	340401	1.71009e+06	49916.4
	FALSE	5-(2,4-dimethyl-1,3-thiazol-5-yl)-4-[2-(trifluoromethyl)phenyl]-4H-1,2,4-triazole-3-thiol	C14 H11 F3 N4 S2	No match	Full match	No results	No match	3.87	356.038	356.039	357.046	14.165	5.69717e+06	1	3	1	62.1	8.1	2	6	19	19	1	DDA for preferred ion	[M+H]+1	13363.8	42508.2	456275	826923	717166	748587	861761	721369	623627	676680	5.69717e+06	5.01939e+06	3.96457e+06	629084	1.81922e+06	1.88632e+06	758154	800199	2.71914e+06	78675.5	1.3284e+06	861333	582965	30850.1
	FALSE		C14 H29 N4 O13 P	Full match	No results	No results	No results	1.9	492.147	492.148	493.155	14.167	1.39392e+07	0	0				0	8	19	17	1	DDA for preferred ion	[M+H]+1	172335	123842	2.1151e+06	2.12731e+06	2.8683e+06	2.20442e+06	1.67746e+06	1.85446e+06	1.58366e+06	2.19895e+06	8.0576e+06	4.84705e+06	4.39812e+06	1.39392e+07	4.06427e+06	1.99198e+06	600287	270615	9.46176e+06	744772	6.33849e+06	4.57374e+06	8.23721e+06	978752
	FALSE		C14 H21 N O6	Full match	No results	No results	No results	-0.33	299.137	299.137	300.144	14.187	7.2333e+06	0	0				0	4	15	15	1	DDA for preferred ion	[M+H]+1	16788.6	50991	255179	158116	301653	185827	261631	141034	128292	227374	6.20147e+06	4.95293e+06	4.30966e+06	7.2333e+06	4.04087e+06	3.59648e+06	58718.7	47560.9	45371.1	85412.7	318152	202579	250892	45412.2
	FALSE		C20 H31 N O15	Full match	No results	No results	No match	0.33	525.169	525.17	526.177	14.19	3.04952e+06	1	0				0	4	20	18	1	DDA for preferred ion	[M+H]+1	14054.2	42686	290275	509718	458414	262089	286243	378353	275029	605618	2.38121e+06	1.76432e+06	2.36577e+06	3.04952e+06	1.88709e+06	1.56134e+06	71517.6	39814.6	37981.4	66209.4	162681	124716	143271	30623.9
	FALSE	3-Hydroxydodecanedioic acid	C12 H22 O5	Full match	No results	No results	Full match	-1.06	246.147	246.146	247.154	14.191	2.43055e+07	2	0				2	8	28	5	2	DDA for preferred ion	[M+H]+1	24487.8	213899	2.25864e+07	2.10941e+07	2.34414e+07	2.03479e+07	1.8868e+07	1.50993e+07	1.19277e+07	9.85751e+06	171735	185350	146819	1.04854e+06	332225	546364	273261	46353.2	910092	901863	743718	948138	1.34913e+07	1.37725e+06
	FALSE	(+/-)-Tropinone	C8 H13 N O	Full match	No results	Full match	Full match	0.46	139.1	139.1	140.107	14.192	2.41739e+06	12	0				0	7	27	19	1	No MS2	[M+H]+1	11965.5	36342.1	176443	130619	198177	129749	182510	251373	252760	84982.1	1.26191e+06	2.41739e+06	1.78238e+06	1.0829e+06	2.26918e+06	1.45832e+06	32160.2	33897.4	32336.7	56369.6	138504	106181	121978	26072.7
	FALSE		C20 H33 N O2	Full match	No results	No results	No results	-1.19	319.251	319.251	320.258	14.195	1.11881e+06	0	0				0	8	16	13	1	No MS2	[M+H]+1	15575.3	48914.9	765283	762742	646481	663404	815210	661107	678931	462147	170270	85978.7	145566	423786	79677	1.11881e+06	41862.5	827623	46519.7	958468	180288	138214	167952	37411.3
	FALSE		C13 H21 N O5	Full match	No results	No results	No results	-0.18	271.142	271.142	272.149	14.2	8.95226e+06	0	0				0	8	23	13	2	DDA for preferred ion	[M+H]+1	18687	141400	1.82891e+06	1.83315e+06	1.8925e+06	1.33181e+06	1.77892e+06	1.46317e+06	999177	1.13257e+06	7.65493e+06	4.65234e+06	6.25359e+06	8.95226e+06	4.89348e+06	3.48224e+06	45620.8	49438.1	73817.7	74684.2	1.18625e+06	455253	555862	40244.5
	FALSE		C22 H55 N9 O10 S	Full match	No results	No results	No results	-0.21	637.379	637.379	638.386	14.201	727845	0	0				0	8	16	5	1	No MS2	[M+H]+1	13072.5	41054.7	450743	521184	521288	514786	573853	672932	650905	727845	142909	72162.8	122175	119428	63791.1	73247.1	35135.6	41424.5	39044.4	58270.3	151318	116004	140964	31399.7
	FALSE		C16 H25 P S	Full match	No results	No results	No match	2.85	280.141	280.142	281.15	14.202	2.05202e+06	8	0				0	5	29	24	1	No MS2	[M+H]+1	13930.8	45142.6	180434	303259	385518	411654	411552	117027	106454	98940.1	1.89389e+06	1.8671e+06	2.05202e+06	1.74597e+06	1.78454e+06	1.32852e+06	37442.4	41105.3	41607.9	63929.5	161253	141749	571717	91921.4
	FALSE		C18 H36 O6 S	Full match	No results	No results	No results	-1.52	380.223	380.223	381.23	14.208	1.67326e+06	0	0				0	8	11	7	1	DDA for preferred ion	[M+H]+1	42686	185661	887625	1.00792e+06	864196	930791	1.03217e+06	1.15441e+06	1.13174e+06	1.04923e+06	688410	321417	582722	945904	270274	329667	116701	231929	1.5194e+06	328899	680221	662866	1.67326e+06	195891
	FALSE		C13 H24 N2 O4	Full match	No results	No results	No results	-1.69	272.174	272.173	273.18	14.21	2.14751e+06	0	0				0	8	12	10	1	DDA for preferred ion	[M+H]+1	64895.3	344408	1.94047e+06	1.87024e+06	2.06675e+06	2.03338e+06	2.14751e+06	1.99794e+06	1.74606e+06	1.4027e+06	327129	218779	248501	416438	207869	92231.1	127144	210512	300486	315147	900866	867376	1.3027e+06	65453.1
	FALSE		C15 H31 N5 O6 P2	Full match	No results	No results	No results	-2.72	439.175	439.174	440.181	14.226	1.35717e+06	0	0				0	8	7	7	1	DDA for preferred ion	[M+H]+1	26724.7	73983.8	1.18653e+06	1.03975e+06	1.05375e+06	1.2401e+06	1.19814e+06	1.13266e+06	1.11132e+06	1.03269e+06	151073	82398.6	107304	152285	63810.8	81473.4	39081.6	42904.8	99845.3	1.35717e+06	774845	564023	913088	517078
	FALSE	4262	C9 H10 N2 O2 S	Full match	No results	No results	Full match	-0.17	210.046	210.046	211.054	14.231	4.58553e+07	1	0				0	8	22	7	1	DDA for preferred ion	[M+H]+1	52332.9	154618	6.59599e+06	8.21983e+06	7.81821e+06	7.3661e+06	6.03548e+06	5.38288e+06	5.16273e+06	4.28837e+06	2.24239e+07	1.94845e+07	2.83013e+07	4.58553e+07	1.56435e+07	1.13642e+07	80657.4	87950.2	81771.8	151247	379780	312980	337723	84031.8
	FALSE		C22 H33 N O15	Full match	No results	No results	No results	-1.04	551.185	551.184	552.192	14.235	3.89395e+06	0	0				0	8	16	16	1	No MS2	[M+H]+1	119555	79824.6	1.05065e+06	869275	933010	902824	1.06436e+06	1.266e+06	760566	901963	142074	80097.1	92806.6	3.89395e+06	1.78024e+06	71899.1	1.15063e+06	40637.7	35058.5	64719.7	147774	128850	174357	621501
	FALSE		C9 H23 N4 O3 P S2	Full match	No results	No results	No match	-0.1	330.095	330.095	331.102	14.235	4.84247e+06	2	0				0	6	24	17	1	No MS2	[M+H]+1	60344.9	178289	456936	325438	478069	421589	516414	413707	260012	226694	4.28653e+06	4.08929e+06	3.19103e+06	3.91478e+06	3.44859e+06	4.84247e+06	101728	166548	483641	192928	437923	360896	401918	96896.7
	FALSE		C24 H37 N O18	Full match	No results	No results	No results	0	627.201	627.201	628.208	14.236	2.99724e+06	0	0				0	6	22	20	1	No MS2	[M+H]+1	26241.8	77531.4	184790	131074	242277	144275	240364	275193	321808	183773	2.99724e+06	2.19265e+06	2.82781e+06	2.52314e+06	1.90987e+06	1.97815e+06	27953.4	39470.3	34051.3	62860.4	143845	125149	169348	413700
	FALSE		C19 H31 N5 O2	Full match	No results	No results	No results	-4.7	361.248	361.246	362.253	14.244	1.77842e+06	0	0				0	8	20	18	1	No MS2	[M+H]+1	31793.8	272124	593393	496125	799632	631066	711902	492211	630192	432017	167189	205826	191385	807385	226976	117442	102986	118051	364192	265468	431452	430111	1.61337e+06	303556
	FALSE	Capryloylglycine	C10 H19 N O3	Full match	No results	No results	Full match	-1.56	201.136	201.136	202.143	14.248	2.42216e+07	5	0				1	8	24	6	1	DDA for preferred ion	[M+H]+1	40414.1	585238	2.33205e+07	2.39206e+07	2.42216e+07	2.20134e+07	2.02685e+07	1.89711e+07	1.41704e+07	1.13745e+07	212519	130020	138822	414780	189702	107549	68129.1	137925	99377.9	116801	8.15254e+06	286523	571251	175856
	FALSE		C22 H42 N10 O6	Full match	No results	No results	No results	2.46	542.329	542.33	543.337	14.252	1.66594e+07	0	0				0	8	4	3	2	DDA for preferred ion	[M+H]+1	481873	1.05252e+06	2.85193e+06	2.7989e+06	2.80183e+06	2.75083e+06	2.96632e+06	2.74904e+06	2.57529e+06	2.73102e+06	4.08837e+06	2.93294e+06	1.46745e+06	4.79441e+06	1.97135e+06	2.87936e+06	1.4978e+06	4.62053e+06	2.91426e+06	2.94279e+06	3.87525e+06	4.00554e+06	1.66594e+07	1.94552e+06
	FALSE		C25 H53 N O12	Full match	No results	No results	No results	-0.29	559.357	559.357	560.364	14.252	1.69219e+07	0	0				0	8	10	6	1	DDA for preferred ion	[M+H]+1	563047	1.58092e+06	3.47301e+06	3.18308e+06	3.60921e+06	3.40216e+06	3.46264e+06	3.24337e+06	3.00725e+06	2.62245e+06	5.02828e+06	3.05753e+06	1.53577e+06	5.79711e+06	2.07792e+06	2.78524e+06	1.71357e+06	4.20534e+06	3.51957e+06	3.22414e+06	3.93456e+06	3.85718e+06	1.69219e+07	2.03574e+06
	FALSE		C12 H21 N O8	Full match	No results	No results	No results	-1.8	307.127	307.126	308.133	14.26	7.80721e+06	0	0				0	8	24	11	1	DDA for preferred ion	[M+H]+1	31547.9	93208.4	2.9767e+06	2.68502e+06	2.90141e+06	2.90087e+06	2.95618e+06	2.04147e+06	1.83958e+06	1.48533e+06	165350	2.84166e+06	106751	158318	86585.8	76777.8	53182.6	1.1899e+06	55121.6	100862	268660	351167	216457	128797
	FALSE		C22 H46 N10 O10 P2	Full match	No results	No results	No results	-0.93	672.287	672.287	673.294	14.261	2.09685e+06	0	0				0	7	21	15	1	No MS2	[M+H]+1	32267.6	95334.8	465699	453048	449034	366392	532186	686999	516590	616871	169122	457723	330702	161930	2.09685e+06	1.70847e+06	57807.6	284100	233269	103163	274789	192978	221396	54900.9
	FALSE	Butopyronoxyl	C12 H18 O4	Full match	No results	No results	Full match	-0.6	226.121	226.12	227.128	14.264	6.99203e+07	3	0				1	4	7	7	1	DDA for preferred ion	[M+H]+1	42736.3	1.83009e+06	8.67606e+06	8.16002e+06	7.32401e+06	8.05417e+06	6.90778e+06	5.84445e+06	5.01652e+06	3.81251e+06	1.17846e+06	1.02538e+06	2.0464e+06	1.36181e+06	1.76655e+06	670175	1.21046e+06	333186	245734	297449	6.99203e+07	5.58664e+07	4.19498e+06	2.6075e+06
	FALSE		C33 H48 N2 O6 S	Full match	No results	No results	No results	4.85	600.323	600.326	601.333	14.277	898503	0	0				0	5	24	14	1	No MS2	[M+H]+1	25313.6	70902.1	225892	160777	237275	162922	191262	116613	126795	166596	898503	538099	695822	543917	528551	483381	76871.4	126719	45400.6	83074.1	221280	155400	204348	47587.4
	FALSE		C31 H43 N10 O3 P S	Full match	No results	No results	No results	4.33	666.298	666.301	667.308	14.282	817342	0	0				0	8	8	7	1	DDA for preferred ion	[M+H]+1	20033.8	61363.1	742973	667710	802651	817342	711647	744669	692568	659617	121118	64657.4	75505.5	112715	63423.6	87537.9	46248.4	52214.1	40376.2	73880.5	196792	138203	181733	42321
	FALSE		C14 H24 O5	Full match	No results	No results	No results	-1.85	272.162	272.162	273.169	14.287	4.17223e+06	0	0				0	8	26	6	2	DDA for preferred ion	[M+H]+1	38799.2	244270	2.85301e+06	2.92359e+06	2.46034e+06	2.72027e+06	2.26504e+06	1.87689e+06	1.70629e+06	1.32787e+06	769640	1.31518e+06	310283	3.72059e+06	334624	237868	177577	75451.8	214848	182816	4.17223e+06	367613	1.23021e+06	99217.7
	FALSE	BORRELINE	C17 H18 N2 O	Full match	No results	No results	Full match	0.08	266.142	266.142	267.149	14.288	2.74903e+06	1	0				10	5	25	22	1	DDA for preferred ion	[M+H]+1	27525.5	84310.2	412236	234472	409563	408214	294520	252275	204398	354112	2.03782e+06	1.7297e+06	2.13612e+06	2.74903e+06	1.88245e+06	1.57412e+06	93344.8	71739.8	55475.1	101508	270383	189884	255680	58147.2
	FALSE	4-oxo-5-phenylpentanoic acid	C11 H12 O3	No match	Invalid mass	No results	No match	114455	192.079	214.063	215.07	14.297	1.24623e+07	14	1	1	64.1	66.2	10	4	17	15	1	DDA for preferred ion	[M+H]+1	55475.3	162611	374886	531810	521013	791192	707778	520359	409891	380922	342592	179629	147219	178420	82042.6	178425	130310	91280	165857	1.93041e+06	3.9174e+06	3.65065e+06	4.26717e+06	3.65711e+06
	FALSE	2595	C13 H20 O	Full match	No results	No results	Full match	0.12	192.151	192.151	193.159	14.299	2.36843e+07	25	0				1	8	9	9	1	DDA for preferred ion	[M+H]+1	1.00235e+06	2.55361e+06	5.09699e+06	5.25576e+06	5.32362e+06	4.55032e+06	5.4257e+06	6.00206e+06	4.70139e+06	4.84023e+06	5.37979e+06	2.3501e+06	3.88508e+06	7.09661e+06	4.51273e+06	2.36201e+06	1.21774e+06	1.13227e+06	2.02798e+06	7.59742e+06	2.36843e+07	1.58376e+07	2.22286e+07	2.34229e+06
	FALSE		C8 H23 N4 O3 P	Full match	No results	No results	No results	2.57	254.151	254.151	255.159	14.302	4.8365e+06	0	0				0	8	21	18	1	DDA for preferred ion	[M+H]+1	65046	736353	4.41483e+06	3.03462e+06	4.8365e+06	3.84005e+06	4.63365e+06	3.05159e+06	2.79837e+06	3.53267e+06	1.27349e+06	737754	1.10351e+06	2.83071e+06	647011	542827	545311	228011	705510	715032	3.489e+06	2.02484e+06	4.81638e+06	572113
	FALSE		C14 H34 N8 O15 P2	Full match	No results	No results	No results	-0.89	616.162	616.161	617.169	14.307	815958	0	0				0	6	20	20	1	No MS2	[M+H]+1	22136.5	75319	310767	539230	406175	347415	268565	464712	412069	195580	562866	815958	537502	185033	640458	651231	111179	53832.7	51396.7	81050.1	219162	185290	225127	49559.9
	FALSE		C19 H39 N10 O2 P	Full match	No results	No results	No results	-2.02	470.3	470.299	471.306	14.308	2.47904e+07	0	0				0	7	7	5	1	DDA for preferred ion	[M+H]+1	21791.6	93705	1.74831e+07	1.69459e+07	1.59777e+07	1.61168e+07	1.71617e+07	1.53915e+07	1.42029e+07	1.17458e+07	195698	88690.7	133908	165607	82805.9	2.47904e+07	216081	66973.7	78685.9	103569	272662	220808	280082	61657.9
	FALSE		C24 H37 N O17	Full match	No results	No results	No results	-0.47	611.206	611.206	612.213	14.318	7.76544e+06	0	0				0	8	11	11	1	No MS2	[M+H]+1	338309	93668.5	3.71831e+06	3.40515e+06	4.00279e+06	4.21627e+06	4.34501e+06	4.58772e+06	4.12692e+06	3.43462e+06	6.88771e+06	5.65139e+06	7.76544e+06	5.96085e+06	5.64595e+06	4.54124e+06	1.32085e+06	957786	761412	697844	323167	217964	419775	266294
	FALSE		C31 H56 O10	Full match	No results	No results	No results	-4.31	588.387	588.385	589.392	14.319	2.44959e+08	0	0				0	6	7	6	1	No MS2	[M+H]+1	15308.8	66661.5	4.9694e+06	4.48916e+06	4.67441e+06	4.71825e+06	5.37571e+06	4.62869e+06	2.81968e+06	4.78521e+06	137480	62306.1	94071.6	224968	3.85784e+07	1.95485e+08	2.44959e+08	1.39148e+08	142223	72758	196104	155119	196760	102116
	FALSE		C24 H47 O2 P S	Full match	No results	No results	No results	1.11	430.303	430.304	431.311	14.319	5.73127e+06	0	0				0	8	17	6	1	No MS2	[M+H]+1	29554.9	861863	2.70545e+06	2.52187e+06	2.65612e+06	2.53484e+06	2.32772e+06	2.34688e+06	1.85943e+06	1.60932e+06	828922	217436	331286	929065	313072	424571	290082	231206	702561	259295	3.15241e+06	1.96123e+06	4.04798e+06	234389
	FALSE		C14 H26 O2 S2	Full match	No results	No results	Invalid mass	-3.39	290.137	290.136	291.144	14.32	1.75863e+07	2	0				0	4	26	5	2	No MS2	[M+H]+1	20541.4	89446.8	712098	231847	329047	268144	605175	551051	274030	370291	184471	83602.6	149342	156106	775773	1.33726e+06	2.81188e+06	1.93273e+06	948803	1.02619e+06	2.11382e+06	2.49952e+06	1.23418e+07	892187
	FALSE	1,5-Anhydro-1-(2,4,6-trihydroxyphenyl)hexitol	C12 H16 O8	Full match	No results	No results	Full match	-0.64	288.085	288.084	289.092	14.32	4.88059e+07	1	0				1	8	28	19	1	DDA for preferred ion	[M+H]+1	298782	178083	1.10625e+07	8.02078e+06	7.68691e+06	1.20593e+07	7.12154e+06	6.59586e+06	6.83138e+06	5.41281e+06	3.04574e+07	4.88059e+07	2.6477e+07	3.04199e+07	4.52802e+07	4.53278e+07	1.94588e+06	1.18709e+06	2.19077e+06	1.69405e+06	1.68736e+06	1.86255e+06	2.41122e+06	634518
	FALSE	3748	C13 H24 O3	Full match	No results	No results	Full match	0.15	228.173	228.173	229.18	14.322	6.89879e+06	4	0				9	6	24	9	2	DDA for preferred ion	[M+H]+1	16239.6	617356	306088	367110	312965	238989	240791	180398	283560	326188	876714	77780.7	378633	1.46865e+06	137959	141139	161029	56996.5	81496.1	395418	6.89879e+06	4.16161e+06	6.08263e+06	46221.7
	FALSE	2-Hydroxybenzothiazole	C7 H5 N O S	Full match	Full match	No results	Partial match	-0.54	151.009	151.009	152.016	14.323	3.36075e+08	2	2	1	98.8	95.4	5	8	22	8	1	DDA for preferred ion	[M+H]+1	1.31027e+07	9.96478e+07	2.24652e+08	2.20812e+08	2.23922e+08	2.10193e+08	1.92251e+08	1.70078e+08	1.19227e+08	1.35418e+08	1.21974e+07	9.99674e+06	1.46013e+07	2.41989e+07	1.53181e+07	9.77969e+06	1.19516e+08	1.23332e+08	9.06499e+07	1.4111e+08	1.62763e+08	1.3235e+08	9.2095e+07	9.30389e+07
	FALSE		C12 H22 N2 O7	Full match	No results	No results	Invalid mass	-0.82	306.143	306.142	307.15	14.328	2.96348e+07	2	0				1	8	22	12	1	DDA for preferred ion	[M+H]+1	22478.4	97881.3	3.04657e+06	3.19604e+06	3.39748e+06	3.1396e+06	3.21361e+06	2.8236e+06	2.18133e+06	1.58409e+06	1.52135e+07	1.01285e+07	1.28048e+07	2.96348e+07	5.40923e+06	5.51652e+06	222892	94125.4	96300.4	144430	287946	227767	303405	71184.3
	FALSE	3-(4-Butylphenyl)-4-(4-fluorophenyl)-1,3-oxazol-2(3H)-one	C19 H18 F N O2	Invalid mass	Invalid mass	No results	No match	14.05	311.132	311.137	312.144	14.328	3.64934e+06	4	1	1	93.3	9.7	0	8	28	25	1	DDA for preferred ion	[M+H]+1	27806.8	121084	2.13796e+06	2.16462e+06	1.88849e+06	1.98069e+06	930414	1.12532e+06	1.88636e+06	1.47016e+06	1.19413e+06	1.33163e+06	1.20077e+06	3.64934e+06	3.51409e+06	467375	275728	116438	119128	178667	418612	584288	720489	88058.4
	FALSE		C13 H20 N2 O4	Full match	No results	No results	No results	-0.28	268.142	268.142	269.15	14.329	8.67484e+06	0	0				0	8	13	7	1	DDA for preferred ion	[M+H]+1	20117	87598.6	2.39759e+06	2.46663e+06	2.61412e+06	2.57927e+06	2.48422e+06	2.31786e+06	1.80061e+06	1.90545e+06	8.67484e+06	4.50752e+06	5.72908e+06	7.85765e+06	3.11992e+06	3.46178e+06	2.73855e+06	3.26655e+06	4.405e+06	5.23917e+06	4.52518e+06	4.39387e+06	4.52324e+06	1.82632e+06
	FALSE		C14 H25 N S2	Full match	No results	No results	No results	-3.42	271.143	271.142	272.149	14.33	5.62675e+06	0	0				0	4	22	18	2	No MS2	[M+H]+1	18982.7	141400	676703	371753	228801	239172	277800	218139	302257	419206	4.27562e+06	3.12816e+06	2.8794e+06	5.62675e+06	3.64698e+06	1.0342e+06	188229	79487.7	81324.5	161226	243167	385110	546905	60114.2
	FALSE	COSMENE	C10 H14	Full match	No results	Partial match	Full match	-0.29	134.11	134.11	135.117	14.333	8.22568e+07	14	0				10	8	21	19	1	DDA for preferred ion	[M+H]+1	1.01144e+06	3.35683e+06	2.79251e+06	3.30453e+06	2.35148e+06	1.91951e+06	2.67004e+06	3.83102e+06	2.90776e+06	3.39717e+06	3.36277e+06	8.08176e+06	3.82622e+06	3.36907e+06	1.02535e+07	8.22568e+07	3.44647e+06	2.34632e+06	5.49468e+06	3.00696e+06	1.7967e+07	2.01839e+07	7.35628e+06	1.83926e+06
	FALSE	phenytoin	C15 H12 N2 O2	Full match	No results	No results	Full match	-0.16	252.09	252.09	253.097	14.34	1.10221e+07	6	0				0	7	18	19	2	DDA for preferred ion	[M+H]+1	15624.4	77477.6	568924	648044	694372	703119	887347	738294	460870	756986	477668	442704	414776	1.10221e+07	67159.4	151784	176429	74504.5	235812	2.20135e+06	584601	661141	608542	619251
	FALSE		C31 H71 N10 O13 P3	Full match	No results	No results	No results	1.29	884.441	884.443	885.45	14.344	3.24494e+06	0	0				0	7	10	9	1	DDA for preferred ion	[M+H]+1	17530.1	86927.2	2.39415e+06	3.0258e+06	3.23304e+06	2.94971e+06	3.1681e+06	2.94905e+06	3.14308e+06	3.24494e+06	199488	84801.8	126550	162931	75350.6	170297	197948	83591.6	85523.3	128266	255722	202277	269450	63217.9
	FALSE		C16 H28 N9 O6 P	Full match	No results	No results	No results	-0.88	473.19	473.19	474.197	14.346	5.91919e+06	0	0				0	8	17	10	1	No MS2	[M+H]+1	16287.9	80767.6	1.31434e+06	1.47945e+06	1.72438e+06	1.28828e+06	1.37868e+06	1.35681e+06	1.04993e+06	1.04925e+06	5.39688e+06	3.71999e+06	3.85649e+06	5.91919e+06	3.68121e+06	3.73503e+06	183921	77668.4	79463.2	119178	237601	187944	250357	58738.3
	FALSE		C15 H35 N10 O7 P3 S	Full match	No results	No results	No results	3.07	592.162	592.164	593.171	14.35	3.32758e+06	0	0				0	5	19	11	1	No MS2	[M+H]+1	22905.9	113585	280373	279240	349631	393202	283577	264386	263269	274719	1.36527e+06	1.25895e+06	1.32464e+06	3.32758e+06	2.46764e+06	1.26137e+06	258651	152882	153889	167601	334142	264308	352081	193105
	FALSE		C13 H23 N O2 S2	Full match	No results	No results	No results	-3.54	289.117	289.116	312.105	14.35	3.76934e+06	0	0				0	7	30	25	2	DDA for other ion	[M+Na]+1	16505.5	89280	217772	226482	408364	292398	222898	284934	178501	206557	2.24133e+06	3.76934e+06	2.48965e+06	2.66572e+06	1.74678e+06	2.24308e+06	196822	101705	87838.1	131738	262643	207752	276743	64929
	FALSE	2-Methoxynaphthalene	C11 H10 O	Full match	No results	No results	Full match	0.14	158.073	158.073	159.08	14.357	6.39642e+06	3	0				0	4	19	17	1	No MS2	[M+H]+1	242904	128356	290146	324212	269533	399168	243108	933779	262708	185685	838158	714134	520356	1.00653e+06	885259	400327	1.41357e+06	1.56594e+06	909133	2.35813e+06	3.08949e+06	1.52353e+06	1.42734e+06	1.66034e+06
	FALSE		C23 H46 N3 P S2	Full match	No results	No results	No results	-2.41	459.287	459.286	460.293	14.361	2.68607e+06	0	0				0	8	9	8	1	DDA for preferred ion	[M+H]+1	140066	485288	1.82007e+06	1.86626e+06	1.81484e+06	1.54919e+06	2.09373e+06	1.73487e+06	1.76601e+06	1.70279e+06	1.1118e+06	581566	1.02033e+06	1.5227e+06	503710	547805	301352	405809	2.68607e+06	670872	925283	670359	2.26939e+06	357429
	FALSE		C17 H32 N10 O S	Full match	No results	No results	No results	1.67	424.248	424.249	425.256	14.363	1.96634e+06	0	0				0	7	15	11	1	DDA for preferred ion	[M+H]+1	67651.9	269989	1.15292e+06	1.22821e+06	1.20645e+06	1.06903e+06	1.32901e+06	1.66409e+06	1.34543e+06	1.48238e+06	747722	301641	653574	987256	396664	378691	206520	217906	1.81388e+06	426231	716202	798499	1.96634e+06	248371
	FALSE		C12 H13 N3 O8	Invalid mass	No results	No results	No match	5.01	327.07	327.072	328.079	14.364	3.09376e+06	1	0				0	5	15	11	1	No MS2	[M+H]+1	15308.8	65251.4	179950	249137	290941	162682	211575	174993	200015	231995	1.39359e+06	2.33038e+06	1.6695e+06	3.09376e+06	1.726e+06	1.67923e+06	132693	111456	81469.6	92513.6	194169	184114	208809	57693.7
	FALSE		C11 H30 N8 O2 S	Full match	No results	No results	No results	-3.62	338.221	338.22	339.227	14.37	1.02697e+06	0	0				0	8	15	15	1	DDA for preferred ion	[M+H]+1	12024.6	82379.6	944982	554552	856914	960649	891853	924359	900074	841707	129519	60863.7	259794	1.02177e+06	114296	231082	51904.1	1.02697e+06	181607	78363.9	585409	776947	800233	69494.2
	FALSE		C18 H45 N9 O10 P2	Full match	No results	No results	No results	4.51	609.276	609.279	610.286	14.371	1.21784e+06	0	0				0	8	11	9	1	DDA for preferred ion	[M+H]+1	14903.2	62891.4	971188	1.08277e+06	1.15948e+06	904105	1.21784e+06	1.21286e+06	1.17852e+06	1.20678e+06	208249	210571	130052	147713	100301	122278	107735	183749	246306	201443	188642	181894	185774	168876
	FALSE		C23 H50 N6 O11	Full match	No results	No results	No results	4.43	586.354	586.356	587.364	14.387	1.43662e+07	0	0				0	8	5	5	2	DDA for preferred ion	[M+H]+1	440766	918515	2.8296e+06	2.71542e+06	2.63015e+06	2.92025e+06	2.81769e+06	2.85922e+06	2.51825e+06	2.6364e+06	4.45645e+06	2.62877e+06	1.53417e+06	4.2711e+06	1.70413e+06	2.66992e+06	1.36137e+06	4.63632e+06	3.02216e+06	2.91423e+06	3.05506e+06	3.66489e+06	1.43662e+07	1.86915e+06
	FALSE		C23 H53 N7 O11	Full match	No results	No results	No results	4.39	603.38	603.383	604.39	14.387	1.77233e+07	0	0				0	8	8	6	1	DDA for preferred ion	[M+H]+1	547371	1.4686e+06	3.79888e+06	3.62406e+06	3.67513e+06	3.62364e+06	3.65653e+06	3.90279e+06	3.10677e+06	3.15504e+06	4.95225e+06	3.11306e+06	1.88247e+06	5.81238e+06	2.35321e+06	3.06254e+06	1.9412e+06	5.16444e+06	3.7663e+06	3.71245e+06	3.65424e+06	3.76875e+06	1.77233e+07	2.10418e+06
	FALSE	Dimetofrine	C11 H17 N O4	Full match	No results	No results	Full match	0.35	227.116	227.116	228.123	14.397	7.96209e+06	1	0				2	5	19	19	1	DDA for preferred ion	[M+H]+1	16309.5	216347	274236	269038	184734	309115	220851	164796	143395	154946	6.3589e+06	7.96209e+06	5.09158e+06	5.4557e+06	5.37521e+06	2.59245e+06	86711.4	121839	218310	433854	400187	338786	2.22623e+06	40056.3
	FALSE	methyl 4-(2-{[4-(methoxycarbonyl)-2,5-dimethyl-1H-pyrrol-3-yl]methylidene}carbohydrazonoyl)-2,5-dimethyl-1H-pyrrole-3-carboxylate	C18 H22 N4 O4	Not the top hit	Full match	No results	No results	-4.16	358.164	358.163	359.17	14.399	7.46698e+06	0	4	1	79.2	9	0	8	13	8	1	DDA for preferred ion	[M+H]+1	197599	562825	542524	581462	608861	525845	640661	766366	706135	691195	1.27391e+06	701550	600608	513937	2.00266e+06	2.13943e+06	379337	861682	1.15971e+06	738567	767984	7.46698e+06	573558	961831
	FALSE		C7 H18 N9 O3 P	Full match	No results	No results	No match	-1.54	307.127	307.127	308.134	14.401	7.80721e+06	1	0				0	8	24	16	1	No MS2	[M+H]+1	14303.9	61795.4	957105	1.46589e+06	1.52039e+06	1.11032e+06	1.06339e+06	1.1344e+06	1.02856e+06	691243	5.46531e+06	2.84166e+06	4.67748e+06	6.37996e+06	2.94246e+06	1.7557e+06	2.93652e+06	1.1899e+06	335835	4.43192e+06	250057	351167	179515	128797
	FALSE		C20 H38 N2 O11 P2 S	Full match	No results	No results	No results	3.25	576.167	576.169	577.176	14.402	1.87122e+07	0	0				0	8	24	20	1	DDA for preferred ion	[M+H]+1	130491	87264.3	5.53627e+06	4.08409e+06	4.01311e+06	6.17914e+06	5.58696e+06	3.89129e+06	3.30406e+06	3.4883e+06	1.87122e+07	1.31321e+07	1.81942e+07	1.3558e+07	1.71243e+07	1.1067e+07	1.10908e+06	919980	896035	594845	641596	439389	714729	442351
	FALSE		C15 H28 S2	Full match	No results	No results	No results	-3.47	272.163	272.162	273.17	14.405	4.89938e+06	0	0				0	7	27	22	2	No MS2	[M+H]+1	25586.3	135144	296537	340285	546756	276093	441031	337053	324457	250802	2.98868e+06	1.36978e+06	2.48163e+06	4.89938e+06	1.36411e+06	816456	165080	146511	234667	340051	3.87134e+06	813858	1.4496e+06	186107
	FALSE	4,4'-Dicyanobenzhydrol	C15 H10 N2 O	Full match	No results	No results	Full match	-0.02	234.079	234.079	235.087	14.412	6.96692e+06	1	0				8	5	15	15	1	DDA for preferred ion	[M+H]+1	18474.1	79811	277612	318193	207493	279623	310221	187417	230634	345624	229978	106724	136582	1.07637e+06	98008.4	106452	53147.5	130385	64547.6	496448	6.96692e+06	5.01923e+06	4.6637e+06	1.23794e+06
	FALSE	NP-013538	C12 H16 O8	Full match	Full match	No results	Partial match	-0.68	288.085	288.084	289.092	14.412	5.26633e+07	1	1	1	62.2	8.1	1	8	11	11	1	DDA for preferred ion	[M+H]+1	568033	104665	1.83045e+07	1.69326e+07	1.72818e+07	1.70468e+07	1.65222e+07	1.48898e+07	1.32788e+07	1.87827e+07	4.07955e+07	2.56989e+07	2.94139e+07	2.98737e+07	5.26633e+07	1.91792e+07	1.94588e+06	1.28541e+06	2.5227e+06	3.58487e+06	2.88684e+06	1.86255e+06	1.77272e+06	951156
	FALSE		C17 H39 N7 O13 P2	Full match	No results	No results	No results	-3.58	611.208	611.206	612.213	14.414	2.6342e+07	0	0				0	8	16	14	1	DDA for preferred ion	[M+H]+1	796944	81781.5	1.46448e+07	1.04077e+07	1.27368e+07	1.60768e+07	1.76252e+07	1.63997e+07	1.38123e+07	1.57833e+07	2.6342e+07	1.92798e+07	2.54259e+07	1.7316e+07	1.98814e+07	1.73128e+07	3.25312e+06	2.51219e+06	1.07153e+06	1.99133e+06	2.50814e+06	1.37735e+06	419775	1.34595e+06
	FALSE		C14 H29 N O3	Full match	No results	No results	No results	-1.14	259.215	259.214	260.222	14.415	4.24574e+06	0	0				0	8	22	21	1	DDA for preferred ion	[M+H]+1	16812.8	111629	1.99231e+06	931542	1.45273e+06	1.54193e+06	1.79116e+06	1.49437e+06	1.43297e+06	1.23739e+06	203883	260865	153937	179337	137415	195372	88592.8	115590	173127	128531	216500	187202	2.19381e+06	73666
	FALSE	Tussilagine	C10 H17 N O3	Full match	No results	No results	Full match	-1.08	199.121	199.121	200.128	14.424	9.12058e+06	10	0				1	8	19	7	2	DDA for preferred ion	[M+H]+1	20777.6	125183	9.12058e+06	8.90254e+06	8.72265e+06	9.02265e+06	8.64875e+06	7.35768e+06	5.78719e+06	5.49375e+06	321916	506643	259951	422552	230074	114549	57190.3	103570	69457.6	91999.1	522215	497791	578189	72037.1
	FALSE	4'-ethyl-N-(1-ethynylcyclohexyl)[1,1'-biphenyl]-4-carboxamide	C23 H25 N O	No match	Invalid mass	No results	No results	16.96	331.194	331.199	332.207	14.429	1.50818e+08	0	1	1	78.2	8.9	0	8	11	5	1	DDA for preferred ion	[M+H]+1	149372	1.59352e+06	4.85374e+07	4.72303e+07	4.73347e+07	4.64546e+07	4.79302e+07	4.40096e+07	3.7451e+07	3.57457e+07	1.30213e+08	1.35033e+08	1.28827e+08	1.50818e+08	1.34275e+08	8.47882e+07	788663	349991	146672	323307	1.0777e+06	1.47358e+06	773571	263520
	FALSE		C12 H20 N2 O S2	Full match	No results	No results	No results	-0.01	272.102	272.102	273.109	14.437	4.22185e+06	0	0				0	6	30	16	1	No MS2	[M+H]+1	22341.7	269001	204787	235947	232880	412520	397464	372917	509354	147061	154411	88575.7	106948	202286	81576.1	95424.8	163065	263634	658867	1.27259e+06	963145	1.09309e+06	1.48628e+06	639569
	FALSE	2347	C8 H14 O2	Full match	No results	Partial match	Full match	0.2	142.099	142.099	143.107	14.439	3.67891e+08	34	0				0	8	27	15	1	DDA for preferred ion	[M+H]+1	4.70532e+06	3.28012e+07	3.25241e+07	3.7522e+07	3.91204e+07	4.37425e+07	3.69175e+07	2.84283e+07	2.34945e+07	1.71956e+07	1.28708e+07	3.93425e+06	8.03196e+06	8.35879e+07	4.43913e+06	2.86715e+06	3.33644e+06	2.42177e+06	3.56904e+06	4.62688e+07	6.69858e+07	3.06021e+07	2.1158e+07	4.56073e+06
	FALSE		C11 H28 N2 O5 P2	Full match	No results	No match	No match	-2.41	330.147	330.147	331.154	14.446	3.75099e+06	19	0				3	8	21	19	1	DDA for preferred ion	[M+H]+1	181787	351208	329045	385859	252207	245390	255522	363098	278710	217258	337348	131659	133352	216143	235486	156277	69240.1	463247	284131	496480	873108	3.38259e+06	737503	868813
	FALSE	L-Hexanoylcarnitine	C13 H25 N O4	Full match	No results	No results	Full match	-0.38	259.178	259.178	260.186	14.447	8.33339e+06	2	0				1	8	20	9	2	DDA for preferred ion	[M+H]+1	50086.2	654544	3.08672e+06	2.58439e+06	3.02926e+06	2.5068e+06	2.73105e+06	2.20452e+06	1.75667e+06	1.86726e+06	1.40218e+06	871380	1.41974e+06	1.25335e+06	965191	902768	382689	451172	1.03512e+06	1.19764e+06	2.73423e+06	2.11391e+06	3.45091e+06	899397
	FALSE	Lotaustralin	C11 H19 N O6	Full match	No results	Full match	Full match	-0.68	261.121	261.121	262.128	14.454	912880	7	0				0	7	29	24	1	No MS2	[M+H]+1	21397.6	73440.2	644247	587195	614030	566782	383749	598887	235558	149231	214746	692891	912880	347202	630424	418218	52513.1	51500.9	71530.1	125474	270948	198038	293190	62613.4
	FALSE	1-[1-(1-Benzothiophen-2-yl)ethyl]urea	C11 H12 N2 O S	Full match	No results	No results	Full match	-0.33	220.067	220.067	221.074	14.46	5.83943e+08	2	0				4	8	18	5	1	DDA for preferred ion	[M+H]+1	22424.9	72751.2	3.29533e+07	3.06411e+07	3.16299e+07	3.05861e+07	2.99782e+07	2.58868e+07	2.21053e+07	1.89839e+07	4.52077e+07	2.34401e+07	3.75341e+07	5.83943e+08	5.09481e+07	2.03034e+07	52592.2	46611.6	75799.8	124297	268406	196180	290440	62026
	FALSE		C27 H40 N3 O8 P3	Full match	No results	No results	No results	-2.96	627.203	627.201	628.208	14.461	4.50345e+06	0	0				0	8	12	12	1	DDA for preferred ion	[M+H]+1	42054.3	67472.6	875028	993404	1.02848e+06	1.14856e+06	1.29251e+06	1.14101e+06	1.07225e+06	952532	3.35021e+06	2.72276e+06	4.50345e+06	1.90016e+06	2.98364e+06	2.90916e+06	119651	162934	231657	297508	248932	177331	269366	180488
	FALSE	3-[(2,6-Dimethylheptanoyl)oxy]-4-(trimethylammonio)butanoate	C16 H31 N O4	Full match	No results	No results	Full match	-1.29	301.225	301.225	302.232	14.463	4.52597e+06	2	0				0	8	9	6	1	DDA for preferred ion	[M+H]+1	140259	909204	4.38969e+06	4.37447e+06	3.97891e+06	4.28038e+06	4.52597e+06	4.25055e+06	3.7505e+06	3.49443e+06	303286	83717.4	164876	254155	123273	214956	34772.3	33789.4	47345.2	91848.3	474168	527424	393010	71521.8
	FALSE		C13 H34 N6 O9 S	Full match	No results	No results	No results	-1.9	450.211	450.21	451.217	14.464	1.06758e+07	0	0				0	8	29	25	2	DDA for preferred ion	[M+H]+1	3.26001e+06	8.35865e+06	5.11706e+06	4.70743e+06	4.76657e+06	4.56843e+06	4.49206e+06	4.57117e+06	4.00523e+06	1.28217e+06	6.08616e+06	4.01378e+06	7.0763e+06	7.25593e+06	4.37973e+06	3.86744e+06	3.17357e+06	3.51159e+06	4.92717e+06	5.31852e+06	6.65004e+06	5.13668e+06	6.99955e+06	3.94859e+06
	FALSE		C4 H10 N3 O P S	Full match	No results	No results	No results	-1.93	179.028	179.028	180.035	14.466	7.44203e+07	0	0				0	8	19	18	1	DDA for preferred ion	[M+H]+1	19139	62090.9	2.50059e+06	2.52812e+06	2.71271e+06	2.87386e+06	1.36286e+06	2.49785e+06	2.44092e+06	2.31037e+06	5.719e+06	7.31349e+06	7.25949e+06	7.44203e+07	1.73031e+07	7.61603e+06	40161.7	39781.6	54683.3	106084	229077	163187	247881	52937.3
	FALSE		C14 H24 N2 O5	Full match	No results	No results	No results	-0.11	300.169	300.168	301.176	14.469	1.96355e+06	0	0				0	8	21	21	1	No MS2	[M+H]+1	19384.7	59142.6	369676	481693	334864	602985	581159	382896	428287	504877	1.96355e+06	1.7806e+06	1.65702e+06	920497	1.53762e+06	1.14405e+06	843303	904230	408139	1.67554e+06	814724	1.19585e+06	720520	586189
	FALSE		C15 H26 N2 O6	Full match	No results	No results	No results	-1.5	330.179	330.179	331.186	14.479	9.09322e+06	0	0				0	8	8	8	2	DDA for preferred ion	[M+H]+1	17432.9	53037	1.68832e+06	1.67705e+06	1.802e+06	1.70927e+06	2.05189e+06	1.86995e+06	1.74153e+06	1.5957e+06	2.95008e+06	94263.4	1.65797e+06	9.09322e+06	77431.8	1.7338e+06	279875	186517	82960.1	399473	373580	357767	420319	91193.8
	FALSE		C41 H87 N4 O17 P	Full match	No results	No results	No results	-0.53	938.58	938.58	939.587	14.479	1.02103e+06	0	0				0	7	26	25	1	DDA for preferred ion	[M+H]+1	22550.1	59329.3	489091	674787	1.02103e+06	752043	992054	868318	627922	626694	190388	89593.2	122032	281286	86618.2	96047.8	38484.3	38120.1	57139.3	269279	219509	156371	237528	50726.3
	FALSE	11-Aminoundecanoic acid	C11 H23 N O2	Full match	No results	No results	Full match	-0.34	201.173	201.173	202.18	14.482	1.54411e+07	1	0				10	8	23	5	2	DDA for preferred ion	[M+H]+1	724849	4.67604e+06	1.21959e+07	1.24296e+07	1.20951e+07	1.18127e+07	1.115e+07	8.67909e+06	7.35791e+06	6.79503e+06	5.84579e+06	2.78162e+06	4.9096e+06	9.9183e+06	3.31067e+06	4.48758e+06	1.97966e+06	1.68888e+06	4.87637e+06	2.07112e+06	5.63436e+06	3.23754e+06	1.02811e+07	2.32029e+06
	FALSE		C9 H15 N8 O4 P	Full match	No results	No results	No match	-2.11	330.095	330.095	331.102	14.483	4.04415e+06	2	0				7	8	25	12	1	DDA for preferred ion	[M+H]+1	205199	72340.3	3.57065e+06	3.62214e+06	3.00486e+06	3.09654e+06	3.14189e+06	2.7076e+06	1.64291e+06	2.02151e+06	3.26609e+06	2.40041e+06	2.22735e+06	3.54784e+06	2.51674e+06	3.74518e+06	108695	134872	177993	158414	3.29771e+06	4.04415e+06	431424	97735.6
	FALSE		C18 H33 N5	Full match	No results	No results	No results	-4.86	319.274	319.272	320.279	14.486	1.90453e+06	0	0				0	6	22	22	1	DDA for preferred ion	[M+H]+1	19316.3	50821.2	1.26773e+06	1.12028e+06	1.06644e+06	617957	1.1793e+06	1.1918e+06	120310	275793	163086	124446	112515	240948	74196.7	88532.6	32270.2	420217	48945.3	111291	530356	892479	1.90453e+06	172209
	FALSE		C16 H18 N6 O2	Full match	No results	No results	No match	0.72	326.149	326.149	327.157	14.491	1.16692e+07	2	0				3	8	25	24	1	DDA for preferred ion	[M+H]+1	359633	71765.8	1.8711e+06	1.05748e+06	1.73718e+06	1.48995e+06	1.13241e+06	2.22855e+06	1.9673e+06	1.59592e+06	234949	122585	165513	340249	116442	127257	218257	127444	288973	1.16692e+07	265522	189149	287319	61359.5
	FALSE	ecgonone methyl ester	C10 H15 N O3	Full match	No results	No results	Full match	0.07	197.105	197.105	198.112	14.492	4.26054e+07	28	0				9	8	24	7	1	DDA for preferred ion	[M+H]+1	29589.5	104776	9.66448e+06	8.77389e+06	8.01595e+06	8.66096e+06	7.64667e+06	6.83905e+06	5.38397e+06	4.41825e+06	3.55789e+07	2.09526e+07	2.8479e+07	4.26054e+07	2.25361e+07	1.32281e+07	86320.2	70869.2	95673.4	170480	288033	221110	174427	66561.5
	FALSE			No results	No results	No results	No results			315.191	316.198	14.495	6.72192e+06	0	0				0	8	18	7	1	DDA for preferred ion	[M+H]+1	34812.2	568760	1.68873e+06	1.92399e+06	1.56615e+06	1.57955e+06	1.54519e+06	1.44472e+06	1.12067e+06	1.12587e+06	1.61668e+06	542403	241729	2.56312e+06	553841	297169	238017	425112	565733	501728	1.4214e+06	1.50935e+06	6.72192e+06	235937
	FALSE		C11 H23 Cl N2 O6	Full match	No results	No results	No results	-1.83	314.124	314.124	315.131	14.502	1.76059e+06	0	0				0	8	26	14	1	DDA for preferred ion	[M+H]+1	26533.2	69808.8	1.54772e+06	1.5176e+06	1.69327e+06	1.58939e+06	1.51034e+06	1.40697e+06	802461	779448	1.26128e+06	414109	764255	1.76059e+06	268184	196587	48832.4	48107.9	77160.9	152871	258282	198271	279484	56178.5
	FALSE		C17 H35 N10 O7 P3 S	Full match	No results	No results	No results	-1.25	616.162	616.162	617.169	14.504	5.23634e+06	0	0				0	4	17	11	2	DDA for preferred ion	[M+H]+1	216782	82575	215263	234107	228513	246889	206539	246690	195482	167725	5.17818e+06	5.17141e+06	4.82964e+06	5.16349e+06	4.59469e+06	5.23634e+06	1.61089e+06	586545	771258	176237	305515	339316	605057	624356
	FALSE	6-(1-Hydroxyethyl)-3-(hydroxymethyl)-2,7-dioxabicyclo[4.1.0]hept-3-en-5-one	C8 H10 O5	Full match	No results	No results	Full match	0.43	186.053	186.053	187.06	14.507	7.93569e+06	1	0				2	4	25	25	1	DDA for preferred ion	[M+H]+1	55721	66467.7	173273	274108	262512	166803	163592	150963	365943	200273	7.93569e+06	7.12962e+06	6.61603e+06	6.12034e+06	7.30961e+06	6.08796e+06	487949	537857	944892	170487	202442	352293	241970	336962
	FALSE		C25 H37 N6 O P	Full match	No results	No results	No results	-2.72	468.277	468.275	469.283	14.507	2.75884e+06	0	0				0	8	10	6	1	No MS2	[M+H]+1	94473.2	351098	1.44693e+06	1.32884e+06	1.32028e+06	1.23971e+06	1.46686e+06	1.53843e+06	1.63547e+06	1.65456e+06	944854	573621	860814	1.56747e+06	489577	563685	232476	347074	2.75884e+06	571894	887497	1.02861e+06	2.37394e+06	368294
	FALSE		C15 H33 N10 O P	Full match	No results	No results	No results	-2.08	400.258	400.257	401.264	14.507	1.3185e+06	0	0				0	8	7	5	1	No MS2	[M+H]+1	81238.9	53674.5	1.24964e+06	1.22281e+06	1.30486e+06	1.14497e+06	1.3185e+06	1.21792e+06	1.12919e+06	1.07903e+06	259681	299663	213077	192857	295857	260847	133255	409822	783117	108945	965666	306825	395612	147801
	FALSE		C25 H57 N7 O12	Full match	No results	No results	No results	4.09	647.407	647.409	648.416	14.509	1.39137e+07	0	0				0	8	8	7	1	DDA for preferred ion	[M+H]+1	474239	1.07792e+06	2.72654e+06	2.52985e+06	2.85694e+06	2.89098e+06	2.89978e+06	2.7729e+06	2.47819e+06	2.29322e+06	4.87038e+06	2.29173e+06	1.57292e+06	5.37215e+06	1.88e+06	2.9183e+06	1.59061e+06	3.51231e+06	2.92684e+06	2.60876e+06	2.82132e+06	3.24238e+06	1.39137e+07	1.70955e+06
	FALSE	Phloroglucinol	C6 H6 O3	Full match	Full match	No results	Partial match	0.43	126.032	126.032	127.039	14.51	7.68548e+06	11	1	1	62.9	46.8	10	7	17	16	1	DDA for preferred ion	[M+H]+1	679660	126516	270403	303526	272852	310725	421028	395381	329752	293783	6.49103e+06	7.68548e+06	7.41403e+06	6.1812e+06	7.43621e+06	7.05653e+06	705312	773947	3.18774e+06	260663	1.0223e+06	548518	519077	2.73448e+06
	FALSE		C22 H40 N5 O9 P3	Full match	No results	No results	No results	3.85	611.204	611.206	612.214	14.51	7.14925e+07	0	0				0	5	23	14	1	DDA for preferred ion	[M+H]+1	3.88429e+06	73091	2.09061e+06	1.57914e+06	1.83474e+06	2.50052e+06	7.41944e+06	7.43424e+06	5.60398e+06	2.80886e+06	5.47948e+07	4.09658e+07	5.52617e+07	7.14925e+07	4.57118e+07	4.2423e+07	1.19554e+07	1.00144e+07	1.50118e+07	1.57565e+07	1.06305e+07	9.58291e+06	1.45049e+07	5.01056e+06
	FALSE		C25 H61 N8 O2 P3 S	Full match	No results	No results	No results	-4.08	630.385	630.383	631.39	14.51	1.02314e+07	0	0				0	8	6	6	2	DDA for preferred ion	[M+H]+1	297938	634981	1.63037e+06	1.8967e+06	1.67651e+06	1.84259e+06	1.71198e+06	1.8497e+06	1.64312e+06	1.63947e+06	2.8162e+06	1.96648e+06	1.08865e+06	3.37188e+06	1.31987e+06	2.16143e+06	951766	2.65428e+06	2.33803e+06	2.26488e+06	1.79583e+06	2.28479e+06	1.02314e+07	1.27563e+06
	FALSE		C23 H29 N5 O11	Full match	No results	No results	No results	-3.08	551.186	551.185	552.192	14.513	3.9686e+06	0	0				0	8	6	5	1	DDA for preferred ion	[M+H]+1	285653	61381.3	1.98706e+06	2.27611e+06	2.23534e+06	2.18888e+06	2.30614e+06	2.25405e+06	2.02486e+06	2.07899e+06	3.9686e+06	107914	141563	2.36156e+06	3.90594e+06	108843	1.46674e+06	66464.7	67845.8	503141	220964	174336	214491	312723
	FALSE		C9 H23 N3 O P2 S	Full match	No results	No results	No match	-1.93	283.104	283.103	284.11	14.515	5.93756e+06	1	0				10	7	28	23	1	DDA for preferred ion	[M+H]+1	26029.8	87876.5	178530	1.34143e+06	1.20452e+06	1.03755e+06	1.04399e+06	877768	467390	908149	5.77399e+06	5.37422e+06	4.8709e+06	5.93756e+06	5.02429e+06	3.67275e+06	47906	47195.2	75697	149970	199933	194510	239312	86753.7
	FALSE	(3Z,6E)-N-Hydroxy-2,4,4,7-tetramethyl-6,8-nonadien-3-imine	C13 H23 N O	Full match	No results	No results	Full match	0.38	209.178	209.178	210.185	14.516	5.75232e+06	1	0				0	7	20	17	1	No MS2	[M+H]+1	34157.5	43002.5	238815	263952	203540	172767	231543	142773	188064	76885.6	4.96976e+06	948114	193369	183724	1.12958e+06	5.75232e+06	187285	260467	700661	466721	314823	576521	306275	601395
	FALSE		C4 H15 N9 O3 P2	Full match	No results	No match	No match	-0.82	299.077	299.077	300.084	14.517	6.74703e+06	2	0				1	7	29	18	1	DDA for preferred ion	[M+H]+1	26985.7	91103.5	167248	1.32608e+06	1.41918e+06	1.35213e+06	892245	698451	770991	868390	4.16174e+06	4.04135e+06	3.76484e+06	6.74703e+06	5.05666e+06	2.84558e+06	49665.2	48928.3	78476.7	155478	207275	201653	248101	57136.5
	FALSE	Phencyclidine	C17 H25 N	Full match	No results	No results	Full match	-1	243.199	243.198	244.206	14.521	5.23756e+06	1	0				2	6	7	6	1	DDA for preferred ion	[M+H]+1	45832.9	151580	5.23756e+06	4.44002e+06	5.00624e+06	4.90633e+06	4.84452e+06	4.30378e+06	164903	157936	310869	158024	207297	352038	146508	159384	62874.9	61942	99349.6	196831	262405	255287	327212	72333.4
	FALSE		C31 H65 N6 P3 S2	Full match	No results	No results	No results	4.24	678.393	678.395	679.403	14.53	1.00793e+07	0	0				0	7	25	24	1	No MS2	[M+H]+1	17538.3	83680.5	169419	171459	120217	242458	287358	191382	197262	141612	171617	237347	171753	263288	458464	122530	230180	914372	54846.5	80211.9	537631	678223	1.55531e+06	37965.2
	FALSE		C19 H40 N9 O4 P3 S	Full match	No results	No results	No results	-3.83	583.214	583.211	584.219	14.537	1.82879e+06	0	0				0	4	22	2	1	No MS2	[M+H]+1	26869.3	88862.8	173754	123540	157553	302606	144285	293205	122462	104079	1.27513e+06	1.26362e+06	1.67159e+06	1.82879e+06	1.31086e+06	1.14002e+06	65983.2	32351.3	58243.1	85179.3	153834	149661	184133	40316.4
	FALSE		C13 H22 N2 O4	Full match	No results	No results	No results	-0.31	270.158	270.158	271.165	14.537	1.31668e+07	0	0				0	8	11	7	1	DDA for preferred ion	[M+H]+1	40748.4	145091	5.67151e+06	5.83738e+06	6.29946e+06	5.92211e+06	6.09398e+06	5.76193e+06	5.24168e+06	4.33105e+06	1.31668e+07	9.22446e+06	1.21772e+07	1.30138e+07	9.99775e+06	1.08199e+07	47527.4	42898.3	76740.5	112231	1.23376e+06	217319	747589	53120.4
	FALSE	Ethamivan	C12 H17 N O3	Full match	No results	No results	Full match	0.1	223.121	223.121	224.128	14.542	2.30895e+07	9	0				4	8	15	14	2	DDA for preferred ion	[M+H]+1	37130.3	140095	1.31562e+06	1.34709e+06	1.42052e+06	1.47423e+06	1.35095e+06	1.6842e+06	1.03653e+06	1.11379e+06	514671	339594	272057	403091	247044	139017	143118	135107	186330	1.10467e+06	2.30895e+07	1.9432e+07	1.53518e+07	553504
	FALSE		C6 H5 Cl N4 O2 S	Full match	No results	No results	No results	0.39	231.982	231.982	232.99	14.545	771231	0	0				0	8	24	19	1	No MS2	[M+H]+1	32485.5	122570	475801	402526	371861	415702	481538	226136	314612	307455	738472	267665	364001	771231	510165	197162	62603.5	74692.3	56298.6	81443.6	151868	164453	193415	41132.2
	FALSE	L-Hexanoylcarnitine	C13 H25 N O4	Full match	No results	No results	Full match	-0.6	259.178	259.178	260.185	14.556	3.49859e+07	2	0				0	8	13	5	2	DDA for preferred ion	[M+H]+1	626951	2.57009e+06	3.49859e+07	3.39904e+07	3.31146e+07	3.39047e+07	3.25886e+07	3.08288e+07	2.62776e+07	2.40739e+07	6.57405e+06	4.21024e+06	6.05238e+06	8.75684e+06	1.0566e+07	1.17822e+07	7.1368e+06	5.00354e+06	2.71138e+07	2.37592e+06	5.96129e+06	3.92309e+06	2.1628e+07	2.67322e+06
	FALSE	CAPSO	C9 H19 N O4 S	No match	Invalid mass	No results	No match	-15.14	237.103	237.1	238.107	14.557	2.72801e+06	6	1	1	72.1	8.6	3	8	17	13	1	DDA for preferred ion	[M+H]+1	123045	195268	2.48232e+06	2.47379e+06	2.15109e+06	2.33807e+06	2.45094e+06	2.5909e+06	1.81074e+06	1.52401e+06	193446	289757	346225	783365	1.43859e+06	636869	929457	1.22341e+06	1.24863e+06	98394	247183	329433	428260	1.65024e+06
	FALSE	N-Heptadecanoylglycine	C19 H37 N O3	Full match	No results	No results	Full match	-0.86	327.277	327.277	328.284	14.573	1.08105e+07	1	0				0	6	11	8	1	DDA for preferred ion	[M+H]+1	48051.4	192148	2.20974e+06	2.20441e+06	2.49514e+06	220721	2.40809e+06	146397	1.84931e+06	2.0161e+06	226161	156940	162080	875071	122850	1.08105e+07	126212	38845.6	87990.1	88390.7	218019	185461	301543	53787.9
	FALSE	3-(4-hydroxy-3-methoxyphenyl)propanoic acid	C10 H12 O4	No match	Invalid mass	No results	No match	112090	196.074	218.051	219.059	14.574	7.91654e+06	3	1	1	72.6	69.8	7	8	22	17	1	DDA for preferred ion	[M+H]+1	50646.2	202524	1.75236e+06	1.35498e+06	2.01063e+06	1.29441e+06	1.72928e+06	1.08905e+06	1.46307e+06	1.17084e+06	6.78183e+06	6.73449e+06	7.91654e+06	6.05385e+06	3.78241e+06	5.07461e+06	45447.8	40943.3	92741.5	93163.8	229792	195476	267300	56692.4
	FALSE		C29 H33 N O3 S	Full match	No results	No results	No results	-2.86	475.218	475.217	476.224	14.575	2.05665e+06	0	0				0	7	20	21	1	No MS2	[M+H]+1	35145	140538	180659	153501	310202	228627	295580	274792	252784	270410	1.71436e+06	837971	1.2025e+06	2.05665e+06	688046	774098	31537.7	28411.8	64356.2	56247.1	155146	135647	185488	39340.6
	FALSE		C22 H35 O3 P3	Full match	No results	No results	No results	-0.9	440.18	440.18	441.187	14.577	1.73515e+06	0	0				0	4	22	17	1	No MS2	[M+H]+1	35609.3	142394	126873	114575	128714	122687	139613	110917	182946	173750	1.57474e+06	1.73515e+06	1.40641e+06	1.29366e+06	1.4123e+06	1.59922e+06	31954.4	28787.2	65206.5	64890.8	157195	137439	187938	39860.4
	FALSE		C12 H35 N8 O3 P	Full match	No results	No results	No results	1.38	370.257	370.257	371.265	14.578	1.07736e+06	0	0				0	8	9	9	1	DDA for preferred ion	[M+H]+1	37977.3	151864	923334	786965	977268	1.07736e+06	1.00196e+06	1.01444e+06	982479	897475	123496	64809.9	76467.1	128223	67640.8	61340.8	34079.3	32824.8	69542.7	69205.9	167649	146578	200436	49363.8
	FALSE		C13 H20 N O P S	Full match	No results	No results	No results	3.29	269.1	269.101	270.108	14.579	1.1321e+07	0	0				0	7	9	8	1	DDA for preferred ion	[M+H]+1	161192	644573	1.10386e+06	688107	1.01194e+06	1.04853e+06	850720	1.01334e+06	906449	990664	1.1321e+07	7.02329e+06	1.0379e+07	8.32246e+06	5.10832e+06	7.03115e+06	173874	264455	308351	533402	840110	697942	886730	196020
	FALSE		C29 H44 N3 O11 P	Full match	No results	No results	No results	-3.73	641.271	641.269	642.276	14.582	806809	0	0				0	8	13	11	1	DDA for preferred ion	[M+H]+1	36389.8	145516	496017	651103	634756	650846	634494	806809	689584	637668	118334	109544	73270.7	122863	64813.4	58776.7	44632.3	86085.2	284879	126400	165108	140451	192058	40734.1
	FALSE		C16 H12 N2 O5	Full match	No results	No results	No results	-0.6	312.075	312.074	313.082	14.583	2.67592e+07	0	0				0	8	9	5	1	DDA for preferred ion	[M+H]+1	41753.8	166965	772021	796175	783131	733647	681009	768602	622029	659947	135776	71254.7	85054.9	140974	74367.1	67440.6	37468.2	33754.5	76458.1	2.67592e+07	1.17861e+06	849339	974354	1.81092e+06
	FALSE	NP-009265	C15 H22 O6	No match	Invalid mass	No results	No match	73704.1	298.142	320.116	321.123	14.59	1.42038e+07	1	5	1	80.2	9	1	8	13	9	1	DDA for preferred ion	[M+H]+1	38203.5	152768	1.33458e+06	1.29048e+06	1.12115e+06	1.5155e+06	1.57263e+06	1.67651e+06	1.5521e+06	1.49976e+06	124231	164826	149245	128987	60249.4	135833	150532	287968	450953	1.42038e+07	173337	147451	765772	42764.3
	FALSE		C15 H33 N O2	Full match	No results	No results	No results	-0.69	259.251	259.251	260.258	14.591	2.52629e+06	0	0				0	7	9	7	1	DDA for preferred ion	[M+H]+1	42401.4	169555	2.15613e+06	2.26777e+06	2.10225e+06	2.52629e+06	2.16774e+06	2.1514e+06	119992	1.88351e+06	789172	1.21218e+06	1.51822e+06	291543	279288	86105.3	476182	829232	453203	589425	662872	646602	1.60785e+06	568407
	FALSE		C11 H31 N8 P	Full match	No results	No results	No results	-2.36	306.241	306.24	307.247	14.593	1.92756e+06	0	0				0	8	16	9	1	No MS2	[M+H]+1	36442.2	145725	1.72121e+06	1.85745e+06	1.74831e+06	1.92756e+06	1.84973e+06	1.60172e+06	1.32884e+06	1.21623e+06	1.03913e+06	615155	971974	513965	224112	911855	197745	222496	387261	190788	267192	213774	266908	73083.2
	FALSE	3,4-Dimethoxyphenethylamine	C10 H15 N O2	Full match	No results	No results	Full match	0.75	181.11	181.11	182.118	14.595	2.2702e+06	11	0				0	8	28	23	1	No MS2	[M+H]+1	44799	179142	834858	675472	832093	502246	403198	742046	595068	409411	1.41961e+06	1.48981e+06	1.25389e+06	2.2702e+06	1.5097e+06	725888	346742	36216.3	173549	83858.2	203262	209665	520315	50147.1
	FALSE		C32 H32 N7 O6 P	Full match	No results	No results	No results	2.66	641.215	641.217	642.224	14.596	1.55767e+06	0	0				0	6	19	18	1	DDA for preferred ion	[M+H]+1	45655.5	182567	149411	175084	169039	185071	239854	145187	129201	157190	1.55767e+06	1.30222e+06	1.38082e+06	882937	653435	241592	186208	111970	763516	93762.3	207148	176214	240960	51105.9
	FALSE		C18 H22 N6 O3	Invalid mass	No results	No results	No results	-5.14	370.175	370.173	371.181	14.604	1.46013e+07	0	0				0	8	11	9	2	DDA for preferred ion	[M+H]+1	40689.2	135398	2.98037e+06	3.03645e+06	2.56348e+06	2.9627e+06	3.45884e+06	3.63451e+06	3.1115e+06	3.28263e+06	1.42443e+07	1.02608e+07	9.94815e+06	1.46013e+07	64358	9.8335e+06	121405	78495	213332	158615	479280	157507	262522	116178
	FALSE	Supinine	C15 H25 N O4	Full match	No results	No results	Full match	-1	283.178	283.178	284.185	14.607	2.88493e+06	3	0				10	8	18	15	1	DDA for preferred ion	[M+H]+1	44416.5	147801	1.54202e+06	1.85605e+06	1.29018e+06	1.61646e+06	1.39088e+06	1.62595e+06	1.00828e+06	1.28743e+06	2.88493e+06	472846	1.73588e+06	373976	291545	121311	63322	152072	223294	91485.8	1.30753e+06	1.24924e+06	1.07992e+06	66043.1
	FALSE		C15 H24 N2 O3 S	Full match	No results	No results	No results	-1.82	312.151	312.15	313.157	14.619	2.06001e+06	0	0				0	8	9	6	1	DDA for preferred ion	[M+H]+1	35669.1	109358	1.89643e+06	1.84073e+06	2.06001e+06	2.03715e+06	2.00973e+06	1.91661e+06	1.67226e+06	1.60914e+06	184253	72629.3	88690.3	120923	67277.2	80922.1	46963.9	35787.2	83286.7	89414.5	209939	188517	205948	48608.9
	FALSE	(−)-trans-Methyl dihydrojasmonate	C13 H22 O3	Full match	No results	No results	Full match	-0.18	226.157	226.157	227.164	14.619	1.65057e+07	3	0				2	4	29	21	1	DDA for preferred ion	[M+H]+1	2.39152e+06	983684	1.92124e+06	1.85784e+06	2.10187e+06	1.85042e+06	515727	409752	796505	711878	965707	354473	532218	704810	329548	160706	93422.8	165636	352775	248121	1.65057e+07	1.04676e+07	1.2302e+07	1.75724e+06
	FALSE		C26 H62 N9 O10 P	Full match	No results	No results	No results	-0.75	691.436	691.435	692.442	14.62	9.60274e+06	0	0				0	8	9	5	1	DDA for preferred ion	[M+H]+1	319459	829953	1.97648e+06	1.87621e+06	1.77697e+06	1.90073e+06	1.94359e+06	1.73588e+06	1.62193e+06	1.53649e+06	2.75995e+06	1.61897e+06	935580	3.25312e+06	1.15736e+06	1.83804e+06	1.09736e+06	2.4903e+06	1.9639e+06	2.00327e+06	2.11263e+06	1.9988e+06	9.60274e+06	1.27254e+06
	FALSE		C32 H58 N4 O11	Full match	No results	No results	No results	-2.28	674.41	674.409	675.416	14.621	5.76582e+06	0	0				0	7	6	6	2	DDA for preferred ion	[M+H]+1	197766	325185	912382	879404	951001	890472	1.02172e+06	1.01408e+06	926136	913468	1.44373e+06	1.05273e+06	477068	1.70659e+06	681361	984178	582011	1.47998e+06	1.23591e+06	1.20289e+06	1.15252e+06	1.23693e+06	5.76582e+06	697407
	FALSE		C13 H27 N O3	Full match	No results	No results	No results	0.15	245.199	245.199	246.206	14.624	2.80864e+06	0	0				0	4	25	11	1	No MS2	[M+H]+1	33405.5	122021	148201	167675	297184	217077	154121	190606	136762	174129	2.09677e+06	348961	2.80864e+06	204964	1.41161e+06	90292	76032.3	728036	92930.4	147056	518271	210345	229794	289939
	FALSE		C32 H49 N4 O2 P S	Full match	No results	No results	No results	0.41	584.331	584.332	585.339	14.625	503740	0	0				0	8	20	16	1	No MS2	[M+H]+1	21579.9	83765.8	284270	303873	265649	250769	420656	417886	319563	383420	450464	353625	385456	503740	111205	61984.3	35973.2	27412.1	63795.5	68489.2	160808	144399	157751	37233.2
	FALSE	methyprylon	C10 H17 N O2	Full match	No results	No results	Full match	-1.07	183.126	183.126	184.133	14.626	1.13239e+07	2	0				2	8	23	7	2	DDA for preferred ion	[M+H]+1	43526.1	335664	1.02505e+07	1.13239e+07	1.11806e+07	1.10297e+07	1.01741e+07	7.60835e+06	6.79439e+06	5.92764e+06	578939	764227	852579	1.48444e+06	756016	550537	263709	350853	253905	312323	2.09015e+06	1.49311e+06	697458	279139
	FALSE		C12 H24 O4	Full match	No results	No results	No results	0.08	232.167	232.167	233.175	14.629	9.37e+06	0	0				0	8	28	15	2	DDA for other ion	[M+H]+1	23705.4	309428	442403	590989	586383	506676	511628	453413	340678	219230	674804	452354	599029	267997	56166.9	71070.9	34556.7	26332.7	61283.6	229905	9.37e+06	5.10113e+06	7.20216e+06	142893
	FALSE			No results	No results	No results	No results			229.24	230.248	14.63	1.77534e+06	0	0				0	7	27	11	1	DDA for preferred ion	[M+H]+1	41139.5	150271	1.67364e+06	1.77534e+06	1.68041e+06	1.63313e+06	1.65889e+06	1.1467e+06	168424	678563	253185	99801	121871	166162	92446.7	111196	64533.8	49175.7	114446	122866	288480	259044	282996	66794.3
	FALSE		C37 H52 N3 O17 P S	Full match	No results	No results	No results	0.19	873.275	873.276	874.283	14.63	2.38922e+06	0	0				0	4	20	14	1	No MS2	[M+H]+1	33220.8	121347	201234	174484	245844	194065	153269	210139	150389	172246	1.66646e+06	1.6912e+06	2.23327e+06	1.95495e+06	1.68185e+06	2.38922e+06	52112.2	76433.9	92416.8	99216.3	232953	209182	228524	53937.5
	FALSE		C25 H49 N5 O6 S	Full match	No results	No results	No results	-2.86	547.34	547.339	548.346	14.631	3.09325e+06	0	0				0	8	4	4	1	DDA for preferred ion	[M+H]+1	178741	601751	1.80964e+06	1.75029e+06	1.86104e+06	1.67863e+06	1.887e+06	1.72845e+06	1.84782e+06	1.74826e+06	1.30029e+06	539293	937215	1.83314e+06	520324	734195	356729	419791	2.96719e+06	755625	1.33565e+06	1.16383e+06	3.09325e+06	471130
	FALSE		C27 H49 N2 O P S2	Full match	No results	No results	No results	-1.34	512.302	512.302	513.309	14.633	3.0352e+06	0	0				0	8	8	5	1	DDA for preferred ion	[M+H]+1	142492	430650	1.3367e+06	1.36971e+06	1.3636e+06	1.41592e+06	1.46057e+06	1.66526e+06	1.40316e+06	1.6237e+06	1.0262e+06	525140	906177	1.52415e+06	500303	584337	284548	383624	3.0352e+06	712260	1.15715e+06	1.17849e+06	2.58243e+06	439037
	FALSE		C23 H35 N O17	Full match	No results	No results	No results	0.47	597.191	597.191	598.198	14.635	3.30031e+06	0	0				0	6	21	14	1	DDA for preferred ion	[M+H]+1	25439.5	71134.5	408183	351639	425518	500786	503169	303136	233016	321059	3.30031e+06	2.75509e+06	3.27523e+06	3.02831e+06	2.51274e+06	2.63354e+06	42406.9	32314.7	75205.3	80738.4	189568	170225	185964	43892.3
	FALSE	1,7-Dihydroxy-6,6-dimethyl-3,5,5a,6,7,8,9a,9b-octahydronaphtho[1,2-c]furan-9(1H)-one	C14 H20 O4	Full match	No results	No results	Full match	-0.53	252.136	252.136	253.143	14.635	2.09586e+07	3	0				1	8	12	10	2	DDA for preferred ion	[M+H]+1	177162	838275	1.14683e+07	1.03519e+07	8.49567e+06	1.08421e+07	1.07439e+07	9.66156e+06	8.28492e+06	8.73251e+06	1.71077e+07	1.14802e+07	1.4183e+07	2.09586e+07	1.27588e+07	7.99865e+06	9.70426e+06	1.84423e+06	3.29504e+06	903104	3.51369e+06	4.19343e+06	2.3323e+06	3.10682e+06
	FALSE		C17 H34 N6 O12 P2	Full match	No results	No results	No results	-3.05	576.171	576.169	577.177	14.637	1.13783e+07	0	0				0	8	23	21	1	DDA for preferred ion	[M+H]+1	272542	149668	1.15692e+06	1.15308e+06	1.84802e+06	1.96474e+06	1.4718e+06	1.37902e+06	1.15702e+06	1.26153e+06	9.04961e+06	5.97183e+06	6.97042e+06	1.13783e+07	6.20878e+06	7.03596e+06	1.00195e+06	1.04924e+06	3.09785e+06	1.61652e+06	2.83576e+06	3.16313e+06	749710	1.434e+06
	FALSE		C19 H50 N8 O8 P2	Full match	No results	No results	No results	-2.01	580.323	580.322	581.329	14.644	543165	0	0				0	8	14	13	1	DDA for preferred ion	[M+H]+1	18691.7	56051.1	333524	407482	501996	473094	510486	543165	483120	445323	120841	56818.1	68757.8	93026.9	51450.4	63305.6	36740	27996.4	65155.4	56101.3	164236	147477	161114	38026.9
	FALSE		C13 H33 N3 O12 P2	Full match	No results	No results	No match	-1.52	485.154	485.153	486.16	14.647	2.07052e+06	1	0				0	8	7	7	1	No MS2	[M+H]+1	19246	57713.2	742165	769238	746828	744643	871330	769013	737194	681299	1.33768e+06	1.24156e+06	1.4153e+06	2.07052e+06	1.91184e+06	1.25311e+06	37829.5	28431.1	67087.5	61298.1	169106	151850	165891	39154.5
	FALSE		C14 H25 N O4 S2	Full match	No results	No results	No results	-4.46	335.123	335.121	336.128	14.65	4.035e+06	0	0				0	8	28	10	1	DDA for preferred ion	[M+H]+1	32411.6	78194.5	3.55132e+06	3.39488e+06	4.035e+06	3.60459e+06	3.35175e+06	2.7476e+06	2.13563e+06	1.52884e+06	201086	79264.5	95921.1	129778	921417	491072	51470.4	39056.6	325942	3.13519e+06	739565	2.55529e+06	863790	887913
	FALSE		C15 H23 N9 O3 S	Full match	No results	No results	No results	-2.86	409.164	409.163	410.171	14.651	1.64954e+06	0	0				0	8	5	4	1	DDA for preferred ion	[M+H]+1	16196.2	55788.9	1.55527e+06	1.60648e+06	1.59041e+06	1.5934e+06	1.5933e+06	1.64954e+06	1.39299e+06	1.50923e+06	774125	977815	864126	197929	397685	302507	586051	609181	185792	783483	178001	147879	161552	234608
	FALSE		C11 H14 O7	Full match	No results	No results	No results	-1.01	258.074	258.074	259.081	14.651	3.88733e+06	0	0				0	8	28	8	1	DDA for preferred ion	[M+H]+1	71754.1	84082.7	3.88733e+06	3.58367e+06	3.82737e+06	3.14114e+06	3.51132e+06	2.49851e+06	2.01861e+06	1.66729e+06	269789	85233.3	106024	140810	81538.5	204779	55346.3	97277	288324	138474	270558	221232	868047	57044.4
	FALSE		C24 H49 O10 P	Full match	No results	No results	No results	-3.35	528.306	528.305	529.312	14.653	1.11801e+07	0	0				0	6	3	3	1	DDA for preferred ion	[M+H]+1	18297.5	63027	2.39848e+06	2.24216e+06	2.44577e+06	2.39968e+06	2.37066e+06	2.36838e+06	320786	1.3974e+06	136891	146419	77890	358331	61574.3	1.11801e+07	41795.1	31279.7	73809.2	67439.7	201095	167065	182512	43077.5
	FALSE	.beta.-Naphthol ethyl ether	C12 H12 O	Full match	No results	No results	Full match	0.32	172.089	172.089	173.096	14.655	5.84169e+06	3	0				10	8	15	8	1	DDA for preferred ion	[M+H]+1	68224.9	531293	2.64026e+06	2.81385e+06	3.10486e+06	2.9e+06	2.74969e+06	2.63764e+06	2.09609e+06	1.92786e+06	882701	766081	575714	2.07162e+06	3.56485e+06	479808	2.76429e+06	1.62743e+06	1.19886e+06	2.26747e+06	5.20501e+06	3.19676e+06	4.25813e+06	2.08762e+06
	FALSE	5-(3-Hydroxy-1-cyclohexen-1-yl)-1,5-dimethyl-2,4,6(1H,3H,5H)-pyrimidinetrione	C12 H16 N2 O4	Full match	No results	No results	Full match	0.41	252.111	252.111	253.118	14.655	7.63196e+06	7	0				1	7	22	22	1	DDA for preferred ion	[M+H]+1	18555.1	63914.2	267470	265975	291537	258503	336746	335884	158717	278969	138818	109716	106284	264934	165804	72723.1	123591	86173.7	74848.2	7.63196e+06	567042	714231	756935	263969
	FALSE	2-Ethyl-N-{4-[(2R,3R)-3-(hydroxymethyl)-5-oxo-2-morpholinyl]phenyl}butanamide	C17 H24 N2 O4	No match	Invalid mass	No results	No match	-56252.7	320.174	302.163	303.17	14.657	3.24655e+07	2	4	1	96.6	9.8	5	8	8	6	1	DDA for preferred ion	[M+H]+1	16463.6	56709.9	2.49587e+06	2.76509e+06	2.68231e+06	2.84955e+06	2.74755e+06	2.61819e+06	2.38592e+06	2.27848e+06	1.33231e+07	1.0094e+07	1.57088e+07	3.24655e+07	1.97051e+07	8.09242e+06	37606.1	238655	66411.5	150465	180940	239800	172433	42455.3
	FALSE	NP-012616	C15 H24 O2	Full match	Full match	Partial match	Partial match	-0.4	236.178	236.178	237.185	14.667	7.26321e+06	43	1	1	68.4	67.5	4	8	26	10	1	DDA for preferred ion	[M+H]+1	166376	1.25894e+06	2.77819e+06	2.90643e+06	3.39985e+06	2.4846e+06	2.66818e+06	1.96657e+06	1.65266e+06	1.63906e+06	4.8573e+06	2.44751e+06	3.82956e+06	7.26321e+06	2.72054e+06	2.03775e+06	343711	277844	969208	741454	2.70891e+06	3.3508e+06	1.79946e+06	252071
	FALSE	XLR11 N-(2-fluoropentyl) isomer	C21 H28 F N O	No match	Invalid mass	No results	No match	13.63	329.215	329.22	330.227	14.668	5.32864e+06	1	3	1	90.7	9.5	0	8	19	3	1	DDA for preferred ion	[M+H]+1	29412.5	1.03343e+06	2.20462e+06	2.18459e+06	2.19388e+06	1.81184e+06	1.82386e+06	1.61777e+06	1.48322e+06	1.31492e+06	4.74906e+06	5.06358e+06	4.78224e+06	5.32864e+06	4.62854e+06	3.19839e+06	62380.1	50356.3	100198	110372	766476	670531	591508	58478.7
	FALSE		C19 H38 N2 O4	Full match	No results	No results	No results	-0.85	358.283	358.283	359.29	14.67	1.1398e+06	0	0				0	8	7	7	1	No MS2	[M+H]+1	46926.1	145695	486848	517067	542705	538686	555601	459256	480984	545334	859014	1.1398e+06	449918	766611	573319	413594	182165	210741	250330	422815	248809	216832	304091	282761
	FALSE		C16 H25 N O5	Full match	No results	No results	No match	-0.63	311.173	311.173	312.18	14.681	1.57666e+07	1	0				0	8	13	5	1	DDA for preferred ion	[M+H]+1	23612.3	77464	4.87469e+06	4.9348e+06	4.52902e+06	4.22814e+06	4.45439e+06	4.31246e+06	3.53085e+06	3.42236e+06	1.27364e+07	1.36817e+07	1.19628e+07	1.57666e+07	1.48743e+07	7.89481e+06	85214.3	38007.9	68244.2	105907	1.35798e+06	679501	829380	105258
	FALSE		C17 H22 N2 O3 S	Full match	No results	No results	No results	-0.4	334.135	334.135	335.142	14.685	5.93003e+06	0	0				0	6	18	7	1	DDA for preferred ion	[M+H]+1	15105.2	54943.3	792994	865350	877555	822956	628469	624453	638013	565169	1.96477e+06	2.25555e+06	5.93003e+06	2.61189e+06	2.76949e+06	2.28276e+06	39710.7	27723.2	49193.1	77248.9	230432	191581	145249	38006.8
	FALSE	Ichthyotherol	C12 H14 O2	Full match	No results	No results	Full match	-0.08	190.099	190.099	191.107	14.692	1.27088e+07	21	0				10	8	21	8	1	DDA for preferred ion	[M+H]+1	276591	1.03039e+06	5.02898e+06	4.28248e+06	5.2301e+06	4.97646e+06	4.01916e+06	3.38206e+06	3.21588e+06	3.01802e+06	2.56781e+06	2.50653e+06	3.19052e+06	3.38296e+06	3.23649e+06	1.43163e+06	1.53905e+06	1.27017e+06	953312	3.12592e+06	1.27088e+07	9.84743e+06	4.4262e+06	3.84038e+06
	FALSE		C17 H36 O S2	Full match	No results	No results	No results	-4.04	320.221	320.219	321.227	14.702	764669	0	0				0	8	22	14	1	No MS2	[M+H]+1	13994.5	64924.1	398708	648741	606666	522963	465758	467585	374562	353138	296156	274191	216671	109752	143093	175272	101134	72220.5	144379	111069	764669	564605	403225	26156.6
	FALSE	1-O-vanilloyl-beta-D-glucose	C14 H18 O9	Full match	No results	No results	Full match	-0.62	330.095	330.095	331.102	14.703	1.13398e+07	2	0				0	8	22	7	1	No MS2	[M+H]+1	227950	57423.2	3.13262e+06	2.87447e+06	2.77858e+06	2.69756e+06	2.5395e+06	2.39897e+06	1.7054e+06	1.59259e+06	2.37721e+06	1.52146e+06	1.66537e+06	6.77086e+06	3.10282e+06	1.51953e+06	972324	923722	6.08755e+06	1.27999e+06	1.12181e+07	6.87073e+06	1.13398e+07	1.21706e+06
	FALSE		C27 H40 N3 O7 P3	Full match	No results	No results	No results	-2.88	611.208	611.206	612.213	14.707	2.20829e+07	0	0				0	8	9	9	1	DDA for preferred ion	[M+H]+1	1.48193e+06	57415.7	2.99296e+06	3.05431e+06	3.22868e+06	3.46962e+06	3.91836e+06	3.56002e+06	3.11318e+06	3.20415e+06	3.28673e+06	2.47379e+06	3.14429e+06	1.0255e+07	3.51681e+06	2.51462e+06	3.82853e+06	4.59137e+06	2.20829e+07	3.75251e+06	1.88333e+07	1.47813e+07	1.59389e+07	5.35527e+06
	FALSE			No results	No results	No results	No results			587.352	588.359	14.713	777093	0	0				0	6	23	18	1	No MS2	[M+H]+1	30452.4	62955.2	136301	173386	181167	279370	179431	136859	242736	208093	606439	560099	155757	322307	192286	190139	69335.2	221729	777093	390127	346725	774229	346409	408325
	FALSE		C21 H45 N9 O7 P2	Full match	No results	No results	No results	-0.04	597.292	597.292	598.299	14.713	691846	0	0				0	8	23	23	1	DDA for preferred ion	[M+H]+1	65301.7	135473	344354	310680	359818	319307	418619	461672	353873	195923	567770	416773	198770	190204	538200	320595	357214	509476	363599	459716	437042	632042	408824	442550
	FALSE		C23 H31 N O8 S2	Full match	No results	No results	No results	-1.47	513.149	513.148	514.156	14.716	3.8649e+06	0	0				0	8	12	9	1	No MS2	[M+H]+1	15409.1	51019.1	593179	577813	579264	644030	640279	598728	451240	502718	1.27514e+06	856942	902287	3.8649e+06	1.09625e+06	1.26347e+06	36362.4	33671	53775.9	58862.1	244054	210196	160909	37554.1
	FALSE		C33 H66 O16	Full match	No results	No results	No results	0.11	718.435	718.435	719.442	14.721	2.85781e+06	0	0				0	8	11	11	2	No MS2	[M+H]+1	88441.1	134754	494972	487045	354874	450923	493776	488588	431709	423072	721943	466797	258216	783484	324732	486334	253088	840499	666869	478779	535386	683729	2.85781e+06	402727
	FALSE		C19 H35 N O3	Full match	No results	No results	No results	-0.11	325.262	325.262	326.269	14.722	1.37307e+07	0	0				0	6	17	6	1	DDA for preferred ion	[M+H]+1	18554.1	61432.1	1.05324e+06	897784	935692	853921	128678	144679	695671	688318	127193	5.05385e+06	9.26473e+06	1.37307e+07	1.14922e+07	3.67703e+06	48527.4	42927.9	68267.9	70875.9	293866	253097	250579	48022.5
	FALSE	Bemitradine	C15 H17 N5 O	Invalid mass	No results	No results	Invalid mass	-5.78	283.143	283.142	284.149	14.723	3.95924e+06	1	0				10	8	18	13	2	DDA for preferred ion	[M+H]+1	20322.5	67287.1	3.18272e+06	3.32321e+06	3.6588e+06	3.1997e+06	3.75744e+06	3.31317e+06	2.28062e+06	2.3133e+06	3.95924e+06	2.30391e+06	2.8756e+06	3.83076e+06	338267	1.79327e+06	126387	47019.3	74774.4	77630.9	946269	579595	598886	65302.2
	FALSE		C35 H69 N5 O7 S2	Full match	No results	No results	No results	-2.82	735.464	735.462	736.469	14.723	5.82903e+06	0	0				0	8	10	9	1	DDA for preferred ion	[M+H]+1	200519	471893	1.05388e+06	1.01263e+06	1.04505e+06	951321	1.14354e+06	1.07837e+06	854810	877473	1.3373e+06	1.0388e+06	539892	1.7381e+06	658689	897978	592125	1.55295e+06	1.1389e+06	1.165e+06	1.36665e+06	1.79242e+06	5.82903e+06	726557
	FALSE		C18 H36 N7 O6 P S	Full match	No results	No results	No results	2.81	509.219	509.22	510.227	14.725	1.48742e+06	0	0				0	5	21	17	1	No MS2	[M+H]+1	17911.5	59304.2	198275	203613	281570	173116	258489	213875	163822	255704	527714	1.25949e+06	1.16505e+06	1.48742e+06	1.01878e+06	836055	46846.5	41440.9	65903.1	68420.8	283687	244330	241899	46359.1
	FALSE		C12 H30 N2 O14 P2	Full match	No results	No results	No results	-1.16	488.117	488.117	489.124	14.726	2.43063e+06	0	0				0	6	21	19	1	No MS2	[M+H]+1	19207.4	63595	175692	168106	222512	252442	170349	149772	143361	192790	2.43063e+06	1.10296e+06	1.72188e+06	2.07911e+06	1.14665e+06	1.08072e+06	50236	44439.3	70671.4	73371.3	304212	262008	259402	49713.3
	FALSE		C15 H27 N O2 S2	Full match	No results	No results	No results	-4.49	317.148	317.147	318.154	14.74	4.48835e+06	0	0				0	8	19	12	1	DDA for preferred ion	[M+H]+1	19205.5	63298.5	4.01541e+06	3.54334e+06	3.99254e+06	4.10825e+06	4.05844e+06	3.65018e+06	2.49042e+06	2.47605e+06	161679	73416.5	102705	229037	119198	4.48835e+06	50231.1	44435	70664.6	73364.1	303028	236064	259376	57309.5
	FALSE	5-Octyl-2-oxotetrahydro-3-furancarboxylic acid	C13 H22 O4	Full match	No results	No results	Full match	-0.01	242.152	242.152	243.159	14.741	1.66044e+07	3	0				2	8	24	13	2	DDA for preferred ion	[M+H]+1	58887.8	695253	3.21423e+06	3.13907e+06	2.32523e+06	2.07198e+06	2.51956e+06	1.88575e+06	1.99128e+06	1.73435e+06	1.06563e+06	321906	323393	1.5979e+06	397045	662604	340090	434490	452464	1.35929e+06	1.66044e+07	1.20059e+07	1.30419e+07	1.67219e+06
	FALSE		C13 H26 N2 O2	Full match	No results	No results	No results	-0.25	242.199	242.199	243.207	14.741	2.78981e+07	0	0				0	8	14	6	2	DDA for preferred ion	[M+H]+1	883519	3.44049e+06	1.67622e+07	1.66028e+07	1.67447e+07	1.66056e+07	1.63144e+07	1.48725e+07	1.20904e+07	1.14787e+07	1.18972e+07	7.80291e+06	8.49777e+06	1.18158e+07	5.86492e+06	9.47619e+06	6.25424e+06	4.73318e+06	8.50283e+06	4.37946e+06	1.05722e+07	5.42962e+06	2.24917e+07	6.20042e+06
	FALSE		C13 H23 N O2	Full match	No results	No results	No results	-0.26	225.173	225.173	226.18	14.744	3.68118e+06	0	0				0	8	12	6	1	DDA for preferred ion	[M+H]+1	440842	355788	1.35032e+06	1.43366e+06	1.60517e+06	1.52465e+06	1.61075e+06	1.9046e+06	1.76772e+06	1.84849e+06	2.0353e+06	2.63703e+06	2.15449e+06	1.41464e+06	1.97741e+06	3.68118e+06	2.58144e+06	2.2401e+06	3.48622e+06	1.40106e+06	1.47935e+06	1.10926e+06	2.83562e+06	3.03648e+06
	FALSE	Pirfenidone	C12 H11 N O	Full match	No results	No results	Full match	0.4	185.084	185.084	186.091	14.744	1.3378e+07	4	0				0	4	21	20	1	No MS2	[M+H]+1	17390.3	57315.8	240090	154848	172124	142586	143531	135603	184670	269928	111284	59830.8	70886.2	105209	57337.9	52384.7	45483.5	40235.2	63985.7	2.03375e+06	6.80611e+06	5.51774e+06	4.31163e+06	181811
	FALSE		C21 H49 N8 O5 P S	Full match	No results	No results	No results	-1.32	556.328	556.328	557.335	14.746	3.01195e+06	0	0				0	8	8	7	1	DDA for preferred ion	[M+H]+1	151614	431734	1.34784e+06	1.3129e+06	1.33458e+06	1.38406e+06	1.50326e+06	1.65189e+06	1.41419e+06	1.40489e+06	805769	474676	836641	1.59269e+06	463063	578457	304532	376337	3.01195e+06	602915	1.09559e+06	1.11479e+06	2.37737e+06	241445
	FALSE	Indole-3-butyric acid	C12 H13 N O2	Full match	Full match	No results	Full match	0.34	203.095	203.095	204.102	14.747	6.52803e+07	5	1	1	83.3	9.2	5	8	17	16	1	DDA for preferred ion	[M+H]+1	17639.6	48981	1.92462e+06	2.00426e+06	1.67746e+06	1.76403e+06	1.14493e+06	1.96642e+06	1.65022e+06	1.43569e+06	139106	78977.8	71902.4	106717	58159.8	53135.6	46135.4	40811.9	64902.9	5.7605e+06	3.10135e+07	2.0948e+07	2.02535e+07	367611
	FALSE		C34 H51 N5 P2	Full match	No results	No results	No results	4.02	591.362	591.364	592.372	14.753	1.74067e+07	0	0				0	8	13	10	1	DDA for preferred ion	[M+H]+1	182403	500418	1.67802e+06	1.53827e+06	1.58288e+06	1.48781e+06	1.52779e+06	1.64376e+06	2.17026e+06	1.79301e+06	855332	826533	939238	1.14905e+06	1.07954e+06	574720	1.29016e+06	1.49488e+06	2.55832e+06	589136	2.89142e+06	1.09447e+06	5.51489e+06	491782
	FALSE		C13 H27 N6 O8 P	Full match	No results	No results	No results	2.47	426.163	426.164	427.171	14.755	5.55342e+06	0	0				0	8	12	12	2	DDA for preferred ion	[M+H]+1	18613.3	51684.8	694209	546697	625070	615350	497024	701626	621899	539186	4.16944e+06	3.93533e+06	3.52251e+06	5.55342e+06	3.7378e+06	2.96228e+06	48682.2	43064.8	68485.6	81964.9	293684	203036	251378	55542.3
	FALSE		C30 H57 N O4 P2	Full match	No results	No results	No results	4.65	557.376	557.379	558.386	14.758	2.89208e+06	0	0				0	8	14	10	1	DDA for preferred ion	[M+H]+1	12523.9	35066.1	177119	190584	166287	239917	196255	217396	245417	231188	75673.4	43968.8	52093.2	2.19794e+06	46711.8	99660.3	104413	100225	47022.1	48460.3	1.83366e+06	1.19548e+06	2.89208e+06	95910.1
	FALSE		C23 H41 N3 O3 P2 S	Full match	No results	No results	No results	-4.21	501.234	501.232	502.24	14.776	2.49461e+06	0	0				0	8	11	11	2	No MS2	[M+H]+1	12487.5	41522.3	636084	483185	521732	570674	567444	655383	527099	512935	2.49461e+06	2.20379e+06	1.91571e+06	2.10209e+06	1.82719e+06	1.9223e+06	30415.5	28429.6	49627.9	65581.8	162537	155396	178623	44976.5
	FALSE		C16 H20 N2 O10	Full match	No results	No results	No results	3.93	400.112	400.113	401.121	14.784	4.39162e+06	0	0				0	8	13	12	1	No MS2	[M+H]+1	13673.7	45466.4	600949	677236	575912	735269	708838	508939	663357	556450	96377	152404	103070	95558.6	608954	527067	465510	697677	139584	759659	759288	338621	1.25812e+06	441519
	FALSE		C16 H26 O9	Full match	No results	No results	No results	-0.68	362.158	362.157	363.165	14.79	9.28939e+07	0	0				0	8	13	4	2	DDA for preferred ion	[M+H]+1	13900.2	77431.5	4.15485e+06	3.90964e+06	3.78128e+06	3.81275e+06	3.66144e+06	3.50608e+06	2.87636e+06	2.85297e+06	912592	845561	1.0279e+06	1.28923e+06	2.74179e+06	3.66585e+06	5.63123e+06	5.07562e+06	3.38005e+06	1.45822e+07	1.68698e+07	9.72605e+06	2.36309e+07	9.8595e+06
	FALSE	1H-indol-3-yl(pyridin-2-yl)methanol	C14 H12 N2 O	No match	Invalid mass	No results	No results	98103	224.095	246.079	247.087	14.791	3.0591e+07	0	1	1	79.6	9	0	8	19	18	1	DDA for preferred ion	[M+H]+1	12597.6	41923.6	1.14859e+06	966594	1.2124e+06	1.1535e+06	608136	1.06231e+06	893142	958769	88867.1	50412.7	56173.3	89664.3	48881.2	44163.6	54420.8	42399.3	42963.2	276517	7.6967e+06	7.34397e+06	7.03194e+06	2.14029e+07
	FALSE		C10 H24 N10 O6	Full match	No results	No results	No results	-1.67	380.188	380.187	381.195	14.792	2.40346e+07	0	0				0	8	20	19	1	No MS2	[M+H]+1	12786.6	42552.5	740951	879122	885039	1.1454e+06	1.15041e+06	1.01313e+06	689393	744446	142439	166123	151693	280485	425452	568242	1.04681e+06	729235	578059	3.10919e+06	5.17745e+06	2.29042e+06	7.40875e+06	1.3868e+06
	FALSE		C24 H42 N2 O7	Full match	No results	No results	No results	-0.63	470.299	470.299	471.306	14.798	8.38753e+07	0	0				0	6	5	3	1	DDA for preferred ion	[M+H]+1	16504.7	54809.3	4.46771e+07	4.4501e+07	4.54637e+07	4.20302e+07	4.45062e+07	3.96311e+07	2.59017e+06	2.0814e+07	1.16432e+06	267226	502172	215278	188654	8.38753e+07	47775.1	44230.9	56168.5	101570	228216	220694	235781	66961
	FALSE	dopamine	C8 H11 N O2	Full match	No results	Full match	Full match	-0.13	153.079	153.079	154.086	14.801	2.54342e+07	8	0				10	8	15	9	1	DDA for preferred ion	[M+H]+1	17029.8	69671	5.29765e+06	5.61018e+06	6.43601e+06	6.32282e+06	5.87029e+06	5.16105e+06	4.20644e+06	4.3188e+06	2.02827e+07	1.57355e+07	1.59276e+07	2.54342e+07	1.74443e+07	9.6063e+06	49295.1	54925.1	57955.5	104802	235477	217457	243283	69091.4
	FALSE	MFCD00059015	C10 H14 O3	Full match	No results	No results	Full match	-0.48	182.094	182.094	183.101	14.806	1.89455e+07	22	0				4	8	22	21	1	DDA for preferred ion	[M+H]+1	409707	3.59133e+06	1.50638e+07	1.06503e+07	1.89455e+07	1.81192e+07	1.5294e+07	1.86781e+07	1.29092e+07	1.07865e+07	2.98789e+06	4.27965e+06	3.42267e+06	6.13605e+06	2.62272e+06	1.9512e+06	1.63013e+06	1.61189e+06	2.24426e+06	2.79959e+06	9.8174e+06	6.63528e+06	7.60769e+06	1.581e+06
	FALSE	(2E,4E,7E)-2,4,7-Decatrienoic acid	C10 H14 O2	Full match	No results	No results	Full match	-0.69	166.099	166.099	167.107	14.807	1.14516e+08	47	0				9	8	26	19	1	DDA for preferred ion	[M+H]+1	1.58288e+06	9.26286e+06	8.83999e+07	9.10495e+07	1.14516e+08	6.91692e+07	9.81202e+07	5.92868e+07	5.38012e+07	6.80422e+07	5.725e+07	4.06925e+07	4.21643e+07	7.33551e+07	2.36704e+06	2.10628e+07	3.35052e+06	2.83401e+06	4.9197e+06	3.39717e+06	1.997e+07	9.62669e+06	1.35426e+07	4.10779e+06
	FALSE	1-Hydroxy-1-[1-(6-hydroxy-1-benzothiophen-2-yl)ethyl]urea	C11 H12 N2 O3 S	Full match	No results	No results	Full match	0.12	252.057	252.057	253.064	14.807	1.70601e+07	2	0				3	7	15	3	2	DDA for preferred ion	[M+H]+1	17122.7	57698	3.51953e+06	3.31718e+06	3.28445e+06	365481	3.04847e+06	2.67434e+06	2.46277e+06	2.4083e+06	1.64422e+07	1.70601e+07	7.17552e+06	1.21603e+07	6.50377e+06	6.64454e+06	49564	45887.1	57924.8	105777	236762	218643	244610	69468.4
	FALSE		C8 H14 N O6 P	Full match	No results	No results	No results	-0.41	251.056	251.056	252.063	14.808	2.21192e+07	0	0				0	8	20	8	1	DDA for preferred ion	[M+H]+1	18535.9	62460.1	2.21192e+07	1.96705e+07	1.70677e+07	1.64049e+07	1.61956e+07	1.33507e+07	1.36177e+07	1.25252e+07	8.42938e+06	7.89835e+06	7.91536e+06	162741	7.58981e+06	5.17922e+06	56963	49674.4	62705.7	114507	256303	236689	264799	75202
	FALSE	4-Phenylbutyric acid	C10 H12 O2	Full match	Full match	Partial match	Full match	-0.62	164.084	164.084	165.091	14.809	2.89683e+07	55	1	1	71.1	68.7	10	8	16	14	1	DDA for preferred ion	[M+H]+1	640779	3.03283e+06	9.74587e+06	1.06822e+07	1.41814e+07	1.33134e+07	1.11231e+07	1.11344e+07	8.82452e+06	1.11356e+07	1.74337e+06	1.5736e+06	5.55522e+06	8.00555e+06	6.70299e+06	5.113e+06	1.62151e+06	1.67929e+06	1.55079e+06	2.34775e+06	3.99537e+06	3.14512e+06	2.89683e+07	1.78176e+06
	FALSE	trans-Anethole	C10 H12 O	Full match	Full match	Partial match	Not the top hit	-0.66	148.089	148.089	149.096	14.81	4.65893e+07	16	1	1	64.7	66.4	10	8	17	15	1	DDA for preferred ion	[M+H]+1	722300	4.1906e+06	3.11831e+07	3.55776e+07	4.65893e+07	3.98223e+07	3.14578e+07	2.91473e+07	2.91016e+07	3.4357e+07	2.9033e+06	1.73702e+06	1.63704e+06	3.93603e+07	2.48997e+06	1.58966e+07	4.56041e+06	1.43063e+06	2.1465e+06	2.58537e+06	2.92417e+06	3.48206e+06	6.56208e+06	2.04725e+06
	FALSE		C31 H69 N7 O15	Full match	No results	No results	No results	3.47	779.485	779.488	780.495	14.815	2.98971e+06	0	0				0	7	19	18	1	No MS2	[M+H]+1	94349.9	219567	827084	774436	476293	784084	800827	598382	682284	561305	746729	479507	195724	916688	366320	530473	309004	825599	557567	660955	764765	874683	2.98971e+06	383416
	FALSE	rac-Anhalonidine	C12 H17 N O3	Full match	No results	No results	Full match	0.43	223.121	223.121	224.128	14.815	3.27593e+08	9	0				2	8	24	7	1	DDA for preferred ion	[M+H]+1	15820.7	62035.7	5.73972e+06	6.7448e+06	5.85679e+06	5.89362e+06	5.47414e+06	4.62845e+06	3.58325e+06	3.16385e+06	132040	220188	156096	196998	79769.5	223228	136955	38032.1	59600.8	4.0528e+06	1.72314e+06	2.07075e+07	2.98098e+07	546343
	FALSE			No results	No results	No results	No results			175.1	176.107	14.819	2.82595e+06	0	0				0	4	18	11	1	No MS2	[M+H]+1	142224	67044.5	336977	467039	311464	340366	318232	339107	435767	327881	257897	568786	634602	745878	795681	290209	441889	472538	241494	815910	1.6768e+06	1.02432e+06	876264	752110
	FALSE	NP-020292	C12 H12 N2 O3	No match	Invalid mass	No results	No results	94724.7	232.085	254.069	255.076	14.819	8.34983e+07	0	4	1	87.6	9.4	0	8	17	8	2	DDA for preferred ion	[M+H]+1	20748.7	72229.1	6.72044e+07	7.94177e+07	8.09995e+07	6.99554e+07	7.26239e+07	6.28319e+07	5.57067e+07	4.70851e+07	3.32211e+06	2.20597e+06	2.70414e+06	2.23026e+06	3.8307e+06	3.48844e+06	8.75879e+06	9.7174e+06	1.24104e+07	8.34983e+07	6.88849e+06	6.41813e+06	8.39648e+06	253540
	FALSE	Bellendine	C12 H15 N O2	Full match	No results	No results	Full match	0.44	205.11	205.11	206.118	14.822	1.21868e+08	2	0				0	8	23	22	1	No MS2	[M+H]+1	22863.8	47473.9	1.79499e+06	2.26063e+06	2.59035e+06	2.71446e+06	2.65421e+06	1.22259e+06	2.18504e+06	2.35301e+06	292930	204099	999452	858909	255288	150070	802556	846219	51481.6	4.04872e+06	1.77611e+07	1.43477e+07	1.81915e+07	783423
	FALSE		C17 H22 N2 O3 S	Full match	No results	No results	No results	-0.32	334.135	334.135	335.142	14.825	5.17209e+06	0	0				0	8	15	8	1	DDA for preferred ion	[M+H]+1	12928.1	43563.5	772724	746129	826678	846560	821897	658367	598228	570217	1.62121e+06	2.15075e+06	5.17209e+06	2.17758e+06	2.30367e+06	2.00684e+06	39729.4	34646	43325.9	83263.9	170328	165081	178136	52450.4
	FALSE		C14 H26 O2 S2	Full match	No results	No results	No match	-3.25	290.137	290.136	291.144	14.832	5.27333e+06	2	0				0	5	16	15	2	No MS2	[M+H]+1	13715.8	45545	455254	379569	319606	312776	375036	237272	189545	182929	109532	57258.7	68792.7	108976	364278	199772	214463	251993	154101	313854	1.67518e+06	1.20216e+06	1.05111e+06	228172
	FALSE		C10 H17 N3 O7 S	Invalid mass	No results	No results	No results	-5.01	323.079	323.077	324.084	14.832	2.02481e+06	0	0				0	7	13	7	1	No MS2	[M+H]+1	12846.2	42657.4	443154	313682	509049	434834	486858	402682	379632	357028	1.03268e+06	1.25061e+06	1.14242e+06	1.87671e+06	2.02481e+06	928038	38903.1	33925.3	41279	81532	166786	161648	174431	51359.5
	FALSE		C14 H29 N6 O2 P	Full match	No results	No results	No match	2	344.209	344.21	345.217	14.838	2.59314e+06	1	0				0	8	7	7	1	DDA for preferred ion	[M+H]+1	11360.2	37723	2.37368e+06	2.14331e+06	2.50184e+06	2.45521e+06	2.59314e+06	2.51206e+06	2.17409e+06	2.20789e+06	90720.7	47425	56978.1	90259.9	381848	287484	34403	25351.5	36504.1	72100.8	138306	142949	154253	37258.1
	FALSE		C23 H55 N8 O4 P3	Full match	No results	No results	No results	-2.91	600.356	600.354	601.361	14.845	2.32394e+06	0	0				0	8	20	8	1	No MS2	[M+H]+1	117094	276865	882390	928759	918789	1.04758e+06	883567	1.16584e+06	1.37796e+06	1.39516e+06	663203	358459	714698	1.19146e+06	367811	471075	264435	326545	2.32394e+06	560107	945204	676407	2.04655e+06	307193
	FALSE		C29 H57 N5 O8 S	Full match	No results	No results	No results	-2.57	635.393	635.391	636.398	14.845	2.47915e+06	0	0				0	8	14	13	1	No MS2	[M+H]+1	142461	420240	1.30627e+06	1.15907e+06	1.73286e+06	1.52464e+06	1.76373e+06	1.52469e+06	1.66454e+06	1.50099e+06	823215	361548	755080	1.27583e+06	378246	508020	288869	338617	2.21227e+06	543850	1.11711e+06	934120	2.47915e+06	385679
	FALSE	MFCD08277025	C12 H19 N O4	Full match	No results	No results	Full match	-0.58	241.131	241.131	242.139	14.865	9.60655e+06	1	0				6	8	17	8	1	DDA for preferred ion	[M+H]+1	17566.3	55924.7	8.7792e+06	7.11617e+06	9.60655e+06	7.92864e+06	7.31433e+06	7.03343e+06	6.00667e+06	5.77411e+06	155543	111690	284483	273907	237674	141392	51941.1	79591.3	55986.8	108964	521395	374962	407196	91733.9
	FALSE	4232620	C14 H28 O6	Full match	No results	No results	Full match	-0.51	292.189	292.188	293.196	14.869	4.13771e+07	3	0				1	8	16	15	2	DDA for preferred ion	[M+H]+1	1.9959e+06	8.65124e+06	1.276e+07	1.57746e+07	1.84748e+07	1.81115e+07	1.93077e+07	1.50741e+07	1.31822e+07	1.4036e+07	2.24265e+07	1.31859e+07	1.9979e+07	4.13771e+07	1.48282e+07	8.39038e+06	6.6763e+06	1.88625e+06	3.70772e+06	7.94165e+06	1.5189e+07	1.2403e+07	1.07996e+07	3.88006e+06
	FALSE		C21 H37 N O	Full match	No results	No results	No results	-0.48	319.288	319.287	320.295	14.895	1.39325e+06	0	0				0	8	23	22	1	DDA for preferred ion	[M+H]+1	15984.8	51911.2	1.00887e+06	1.13254e+06	1.37498e+06	1.33744e+06	619931	1.33339e+06	1.01471e+06	1.00146e+06	161754	83514.6	103806	516176	85799.5	1.39325e+06	147718	676155	45832.6	1.02751e+06	190979	185020	569665	556558
	FALSE		C20 H30 N2 O8	Full match	No results	No results	No results	-0.26	426.2	426.2	427.207	14.902	7.46693e+07	0	0				0	8	19	2	2	DDA for preferred ion	[M+H]+1	12934.1	42003.9	1.67177e+07	1.63382e+07	1.59927e+07	1.5149e+07	1.39841e+07	1.27472e+07	1.06541e+07	9.88675e+06	5.07143e+07	7.46693e+07	4.99724e+07	6.73789e+07	6.09448e+07	2.67516e+07	37211.2	29997.1	36198.7	59297.9	182213	165385	209392	39594.7
	FALSE	NP-008952	C12 H20 O4	No match	Invalid mass	No match	No match	-78946.9	228.136	210.126	211.133	14.914	4.08784e+07	10	1	1	62.6	65.8	2	8	24	19	2	DDA for preferred ion	[M+H]+1	561082	2.76857e+06	3.72074e+07	2.78796e+07	4.08784e+07	2.94906e+07	3.99172e+07	3.27457e+07	2.86515e+07	1.81921e+07	7.20284e+06	1.13167e+06	2.33409e+07	1.16749e+07	1.82155e+07	951390	2.66851e+06	1.07052e+06	3.69655e+06	5.0018e+06	1.87296e+07	2.88274e+07	1.84554e+07	6.93442e+06
	FALSE	Senkyunolide A	C12 H16 O2	Full match	No results	No results	Full match	-0.14	192.115	192.115	193.122	14.915	1.93995e+07	27	0				4	8	21	14	1	DDA for preferred ion	[M+H]+1	825564	2.86044e+06	1.44799e+07	1.4474e+07	1.40176e+07	1.66487e+07	1.6628e+07	1.12633e+07	1.13822e+07	8.78385e+06	1.47915e+07	1.32022e+07	1.07608e+06	2.27282e+06	1.2295e+07	7.28036e+06	2.69988e+06	2.51491e+06	3.30971e+06	6.22195e+06	1.93995e+07	7.066e+06	1.44867e+07	3.6704e+06
	FALSE		C12 H16 N6 O2	Invalid mass	No results	No match	No match	-5.06	276.133	276.132	277.139	14.919	1.06042e+07	2	0				1	8	20	13	2	DDA for preferred ion	[M+H]+1	19075.2	54926.7	3.09432e+06	3.24363e+06	3.09553e+06	3.68762e+06	3.40062e+06	2.83289e+06	1.94133e+06	2.27199e+06	9.72784e+06	5.43385e+06	8.78808e+06	1.06042e+07	5.44044e+06	4.51222e+06	48161.6	38895.9	53795.2	76747.9	344186	223570	271012	50361.9
	FALSE		C18 H36 N2 O10 P2 S	Full match	No results	No results	No results	4	534.157	534.159	535.166	14.923	6.88478e+07	0	0				0	8	29	25	2	DDA for preferred ion	[M+H]+1	1.36979e+06	98682.6	8.75861e+06	7.9694e+06	9.19017e+06	8.71602e+06	9.48066e+06	8.68018e+06	1.62177e+07	7.46519e+06	2.12104e+07	6.88478e+07	2.09108e+07	4.68554e+07	1.8909e+07	2.39996e+07	1.05985e+07	9.24422e+06	1.2921e+07	7.89865e+06	2.30024e+07	9.42543e+06	9.49988e+06	8.12206e+06
	FALSE		C17 H16 N4 O S2	Full match	No results	No results	No results	-0.33	356.077	356.076	357.084	14.933	5.026e+07	0	0				0	8	11	8	1	DDA for preferred ion	[M+H]+1	16845	49192.6	4.28371e+06	4.47523e+06	5.0672e+06	4.39131e+06	4.56132e+06	4.50973e+06	5.6751e+06	5.44012e+06	1.87028e+07	2.64902e+07	3.09244e+07	5.026e+07	2.6125e+07	1.34418e+07	39803.5	34256.9	47379.1	62313.8	303136	221474	211373	39825.6
	FALSE		C11 H31 N6 O2 P	Full match	No results	No results	No results	2.52	310.225	310.225	311.233	14.934	959038	0	0				0	8	16	10	1	DDA for preferred ion	[M+H]+1	11288.8	233426	959038	858697	833426	768822	738162	556911	715049	669545	167746	94753.8	170018	193658	107124	147898	178136	930959	258496	162155	606296	276658	377329	66997
	FALSE			No results	No results	No results	No results			679.417	680.424	14.936	1.87172e+06	0	0				0	8	13	13	1	No MS2	[M+H]+1	113867	295537	1.0654e+06	1.09082e+06	929776	927407	1.39601e+06	1.16682e+06	1.10554e+06	1.10249e+06	540634	290282	759571	1.13275e+06	336573	444018	186678	263542	1.53474e+06	404000	494508	773598	1.87172e+06	310390
	FALSE		C23 H52 N10 O11	Full match	No results	No results	No results	-1.95	644.382	644.38	645.388	14.939	1.20683e+06	0	0				0	8	12	8	1	No MS2	[M+H]+1	56722	135161	592360	588878	536256	656993	683179	709767	602775	784709	287339	257394	429187	827983	144914	224854	135601	169578	1.18256e+06	337227	464294	561751	1.20683e+06	174754
	FALSE		C15 H27 N O2 S2	Full match	No results	No results	No results	-3.46	317.148	317.147	318.154	14.942	9.11463e+06	0	0				0	8	17	10	1	DDA for preferred ion	[M+H]+1	21052.4	114495	3.84672e+06	3.33326e+06	3.19644e+06	4.01697e+06	3.17579e+06	3.29034e+06	2.60861e+06	2.33296e+06	9.11463e+06	259451	7.5977e+06	1.18436e+06	240745	3.37672e+06	50339.5	42813.3	59213.1	79516.5	378850	276792	264167	49772.9
	FALSE		C19 H36 O6	Full match	No results	No results	No results	-0.31	360.251	360.251	361.258	14.946	4.85531e+06	0	0				0	4	11	9	1	No MS2	[M+H]+1	12774	37746.3	428500	206693	501418	478035	390782	145898	123044	103641	178198	118759	137231	532483	103983	99714.5	30544.6	24872.4	45156.7	154964	4.85531e+06	2.23422e+06	336648	28948.2
	FALSE	6-(2,4-Cyclohexadien-1-ylmethyl)-7-thia-2,4-diazabicyclo[4.1.0]hepta-1,3-dien-5-one	C11 H10 N2 O S	Full match	No results	No results	Full match	0.07	218.051	218.051	219.059	14.951	4.41865e+06	3	0				6	8	23	23	1	DDA for preferred ion	[M+H]+1	17253.4	52356.4	465677	772741	963826	1.00245e+06	864994	741591	592351	747355	2.81424e+06	4.0957e+06	4.41865e+06	761532	746316	1.5135e+06	41255.4	33594.3	42759.1	65167.3	310485	226843	186883	39099.3
	FALSE		C28 H48 N6 O9	Full match	No results	No results	No results	-0.33	612.348	612.348	613.355	14.951	2.64911e+06	0	0				0	8	14	11	1	DDA for preferred ion	[M+H]+1	14478.4	43935.7	1.33123e+06	1.41217e+06	1.15841e+06	1.36383e+06	1.41898e+06	1.82038e+06	1.3492e+06	1.59475e+06	201976	134605	155542	247713	117858	113020	52446.4	55446.5	53898.6	54686.2	2.64911e+06	2.00909e+06	1.61762e+06	32810.8
	FALSE		C13 H24 N9 O7 P	Full match	No results	No results	No results	-0.51	449.154	449.153	450.161	14.954	5.16964e+06	0	0				0	7	14	13	1	DDA for preferred ion	[M+H]+1	16825.4	51057.7	572431	615382	564747	612420	563722	676819	156735	423446	4.69662e+06	3.691e+06	5.16964e+06	3.67266e+06	2.38098e+06	906383	57062.4	39019.6	41698.5	63550.9	302784	221217	182248	38129.5
	FALSE		C18 H32 N2 O4	Full match	No results	No results	No results	-0.3	340.236	340.236	341.243	14.96	1.28658e+06	0	0				0	8	14	9	1	DDA for preferred ion	[M+H]+1	11995.7	42232.2	1.23966e+06	1.28658e+06	1.0419e+06	1.16916e+06	1.09045e+06	1.06394e+06	1.04892e+06	775338	167341	111523	164175	458586	153900	276274	71191.5	1.10084e+06	170491	45308.6	221096	1.17533e+06	391883	44869.5
	FALSE		C16 H29 N O6	Full match	No results	No results	No results	-0.36	331.199	331.199	332.207	14.964	3.13352e+07	0	0				0	8	25	17	1	DDA for preferred ion	[M+H]+1	19711.6	145587	1.38216e+07	1.18548e+07	1.13266e+07	1.22723e+07	1.27011e+07	1.23255e+07	8.33251e+06	5.43218e+06	1.99154e+07	2.3781e+07	2.26434e+07	3.13352e+07	2.28986e+07	1.55142e+07	91494	175958	101164	415104	1.10783e+06	548527	741596	275608
	FALSE		C25 H48 N O P S	Full match	No results	No results	No results	1.16	441.319	441.32	442.327	14.975	796701	0	0				0	8	19	18	1	No MS2	[M+H]+1	14748.8	46691.6	631180	663267	389851	550891	796701	710327	602766	667284	203141	383957	294920	263745	123261	117563	41463.6	81051.5	69302.9	69186.7	182817	177404	172855	34330.1
	FALSE	PPG n6	C18 H38 O7	Full match	Full match	No results	No results	-0.43	366.262	366.262	367.269	14.98	7.56754e+07	0	1	1	93.7	83.7	0	8	5	4	2	DDA for preferred ion	[M+H]+1	3.47168e+06	4.35527e+06	3.36188e+07	3.23651e+07	3.21561e+07	3.37393e+07	3.25068e+07	3.34992e+07	2.94702e+07	2.94373e+07	1.74628e+07	1.7528e+07	1.57173e+07	7.56754e+07	1.81163e+07	1.57507e+07	1.25182e+07	1.40106e+07	2.87303e+07	1.43462e+07	5.7859e+07	5.09063e+07	4.73311e+07	9.75917e+06
	FALSE		C14 H30 N8 O6 P2	Full match	No results	No results	No results	-3.91	468.176	468.175	469.182	14.987	2.64512e+06	0	0				0	5	24	24	1	No MS2	[M+H]+1	14169.7	44858.1	167590	167909	161935	194904	152830	292422	199699	209722	2.13194e+06	2.64512e+06	1.99786e+06	1.78817e+06	1.98899e+06	2.41535e+06	39835.4	46124	37030.3	58333	175638	142464	158236	37907.2
	FALSE	(1E)-5-hydroxy-1,7-diphenylhept-1-en-3-one	C19 H20 O2	No match	Invalid mass	No results	No results	78459.9	280.146	302.127	303.134	14.992	2.90288e+06	0	3	1	63.7	8.2	0	8	17	15	1	DDA for preferred ion	[M+H]+1	15274.5	47121.9	1.06542e+06	1.09894e+06	704646	1.08333e+06	974857	759661	931048	792386	559009	101215	630755	1.54005e+06	1.38048e+06	1.15964e+06	1.34163e+06	1.29374e+06	233466	1.13068e+06	2.86745e+06	2.90288e+06	2.60009e+06	446966
	FALSE		C19 H38 N2 O4	Full match	No results	No results	No results	-0.44	358.283	358.283	359.29	14.996	1.5243e+06	0	0				0	8	20	20	1	No MS2	[M+H]+1	30680.7	187676	364103	744776	726002	688927	806708	622082	728709	682544	1.0723e+06	1.5243e+06	745983	1.26122e+06	648528	520113	289094	295539	387555	428650	287878	300328	318408	435374
	FALSE	4-(5-Hydroxy-2-methyl-2-azabicyclo[2.2.2]oct-5-yl)-3-methylbutanoic acid	C13 H23 N O3	Full match	No results	No results	Full match	-0.27	241.168	241.168	242.175	14.996	2.09934e+07	2	0				4	8	18	6	2	DDA for preferred ion	[M+H]+1	816729	4.7688e+06	1.47514e+07	1.50242e+07	1.37015e+07	1.53451e+07	1.37355e+07	1.16886e+07	1.04421e+07	8.95826e+06	1.28889e+07	7.0099e+06	7.93769e+06	1.31938e+07	6.03785e+06	9.14963e+06	4.68217e+06	3.12739e+06	4.95098e+06	4.40936e+06	1.26978e+07	8.5407e+06	1.87606e+07	6.22246e+06
	FALSE		C17 H26 N2 O7	Full match	No results	No results	No results	-0.92	370.174	370.174	371.181	14.998	1.29353e+07	0	0				0	8	9	9	1	DDA for preferred ion	[M+H]+1	16480.8	50843.2	2.46047e+06	2.63549e+06	2.46245e+06	3.00823e+06	2.94776e+06	2.5082e+06	2.40849e+06	2.69622e+06	1.29353e+07	7.17486e+06	7.76768e+06	1.27297e+07	6.96111e+06	6.67399e+06	46332.7	82492.4	201220	75480.1	193273	165700	189478	63941.7
	FALSE	5-Isopropyl-2-methyl-2-cyclohexen-1-one	C10 H16 O	Full match	No results	No results	Full match	-0.09	152.12	152.12	153.127	15	4.42561e+07	108	0				10	8	28	9	1	DDA for preferred ion	[M+H]+1	1.58585e+06	9.10813e+06	1.16741e+07	1.39369e+07	1.35725e+07	9.97453e+06	1.01964e+07	7.77547e+06	8.09483e+06	6.04122e+06	6.81803e+06	8.70895e+06	4.17399e+06	1.05833e+07	1.09067e+07	7.02423e+06	4.59233e+06	2.65689e+06	4.13688e+06	5.45656e+06	4.42561e+07	3.26768e+07	3.10052e+07	3.4807e+06
	FALSE	(2E)-decenoic acid	C10 H18 O2	Full match	No results	No results	Full match	-0.06	170.131	170.131	171.138	15.005	4.44137e+07	64	0				2	8	28	7	1	DDA for preferred ion	[M+H]+1	716116	8.68954e+06	1.22749e+07	1.29011e+07	1.36264e+07	1.09595e+07	1.09558e+07	9.36157e+06	6.78407e+06	5.40473e+06	7.71614e+06	2.69138e+06	3.48784e+07	9.06008e+06	1.94201e+06	7.80003e+06	1.57719e+06	1.02899e+06	2.90163e+06	3.8958e+06	4.44137e+07	3.05271e+07	2.88148e+07	2.97187e+06
	FALSE		C26 H24 N7 O P S	Full match	No results	No results	No results	-3.13	513.15	513.148	514.156	15.013	1.10809e+07	0	0				0	8	13	9	1	No MS2	[M+H]+1	15292.1	44641.6	1.26448e+06	1.3433e+06	1.23329e+06	1.41373e+06	1.21088e+06	1.11763e+06	1.23598e+06	889650	1.10809e+07	6.36966e+06	8.39546e+06	6.84969e+06	5.74462e+06	4.70828e+06	47683.8	33021.5	46181.9	72901.8	181730	160040	183005	33741.5
	FALSE		C58 H61 N O4	Full match	No results	No results	No results	-0.6	835.46	835.46	836.467	15.014	735537	0	0				0	8	15	15	1	No MS2	[M+H]+1	14639.5	42736.6	450147	670650	735537	714616	655144	683626	572696	551426	138414	81946.4	94444.4	158250	76241.2	83083.7	45649.1	31612.4	44211.2	69791	173975	153211	175196	32301.7
	FALSE		C21 H24 N10 O10	Full match	No results	No results	No results	2.58	576.168	576.169	577.176	15.018	8.90022e+06	0	0				0	8	25	19	1	DDA for preferred ion	[M+H]+1	164773	72736.4	1.24718e+06	1.39202e+06	1.42422e+06	1.858e+06	1.64426e+06	1.63857e+06	2.59517e+06	1.49226e+06	8.54862e+06	7.23884e+06	7.68933e+06	8.90022e+06	7.78812e+06	5.31803e+06	1.03857e+06	881245	1.95852e+06	937477	1.55059e+06	802222	1.16808e+06	620896
	FALSE	tiliroside	C30 H26 O13	Full match	No results	No results	Full match	0.28	594.137	594.138	595.145	15.021	3.86517e+07	6	0				0	8	9	8	2	No MS2	[M+H]+1	2.14914e+06	1.47677e+06	3.71847e+06	3.30987e+06	3.17172e+06	3.54005e+06	3.63405e+06	4.01418e+06	4.05985e+06	3.36905e+06	6.07166e+06	2.17156e+06	82068.5	1.35282e+06	5.90995e+06	2.07805e+06	2.4718e+06	4.15928e+06	1.47076e+07	3.86517e+07	165075	128719	167543	1.04514e+06
	FALSE		C41 H61 N3 O8	Full match	No results	No results	No results	-2.95	723.446	723.444	724.451	15.023	969068	0	0				0	8	9	3	1	No MS2	[M+H]+1	82996.2	131139	551893	583129	543433	603270	596157	609568	673842	691634	311612	145335	417409	434324	118480	318699	139527	156662	969068	221521	398724	447180	908169	136515
	FALSE	ecgonone methyl ester	C10 H15 N O3	Full match	No results	No results	Full match	0.41	197.105	197.105	198.113	15.025	4.55509e+06	28	0				5	7	17	5	1	DDA for preferred ion	[M+H]+1	18718.1	66651.3	331416	312919	1.3155e+06	277160	278242	271912	220462	200149	4.55509e+06	2.37758e+06	3.84621e+06	3.97641e+06	1.35782e+06	1.61914e+06	58366.8	56707	57975.2	90433.4	339450	262633	224005	41300.8
	FALSE	3-(dimethylamino)-1-phenylprop-2-en-1-one	C11 H13 N O	Full match	Full match	No results	Partial match	0.41	175.1	175.1	176.107	15.028	3.32792e+06	1	4	1	71.9	8.6	10	8	30	23	1	DDA for preferred ion	[M+H]+1	148878	320910	1.21899e+06	1.61242e+06	1.90065e+06	1.79735e+06	1.69163e+06	1.45122e+06	1.19019e+06	579711	653492	911877	1.28668e+06	1.68244e+06	1.26494e+06	616745	695607	742255	641941	1.66386e+06	3.30455e+06	3.0382e+06	2.00972e+06	748243
	FALSE		C18 H38 N5 O3 P3	Full match	No results	No results	No results	4.8	465.219	465.221	466.228	15.029	5.86247e+06	0	0				0	8	10	9	1	DDA for preferred ion	[M+H]+1	13947.2	42935.8	1.52555e+06	1.55167e+06	1.54626e+06	1.67736e+06	1.71924e+06	1.67672e+06	1.35405e+06	1.26177e+06	1.89017e+06	1.25029e+06	1.65548e+06	358910	4.17463e+06	3.25935e+06	5.86247e+06	3.76652e+06	698572	4.6755e+06	1.33529e+06	1.22836e+06	1.64261e+06	1.02219e+06
	FALSE		C23 H35 N2 O P3	Full match	No results	No results	No results	-3.91	448.196	448.194	449.202	15.031	2.84635e+06	0	0				0	8	12	9	2	No MS2	[M+H]+1	13631	41962.3	776725	879991	667313	672448	734637	624515	668954	618698	955247	700895	1.03543e+06	170125	2.78712e+06	2.17385e+06	2.84635e+06	2.19968e+06	336093	2.41611e+06	671006	585416	755553	583728
	FALSE		C28 H46 N2 O10	Full match	No results	No results	No results	-0.11	570.315	570.315	571.322	15.034	4.06224e+07	0	0				0	5	2	2	1	DDA for preferred ion	[M+H]+1	14650.6	45209.9	1.34345e+07	1.37348e+07	7.94647e+06	1.30543e+07	1.33105e+07	1.32171e+07	124474	96877.5	126229	190656	78752.1	2.40551e+06	73317.9	4.06224e+07	46395.8	33271.9	45133.1	71885.6	175439	135198	178062	32830
	FALSE		C15 H31 N O2	Full match	No results	No results	No results	0.27	257.235	257.236	258.243	15.038	6.57118e+06	0	0				0	7	14	13	1	DDA for preferred ion	[M+H]+1	23770.8	49607.9	3.18884e+06	2.34701e+06	191987	2.64731e+06	3.34162e+06	2.94819e+06	2.61257e+06	2.3578e+06	154300	6.57118e+06	86413.1	1.86753e+06	3.87785e+06	5.1338e+06	2.51475e+06	3.49612e+06	4.14443e+06	3.01906e+06	192506	201938	1.77163e+06	2.00246e+06
	FALSE		C21 H40 N2 O2	Full match	No results	No results	No results	-0.08	352.309	352.309	353.316	15.045	8.38624e+06	0	0				0	4	22	10	1	DDA for preferred ion	[M+H]+1	17669.3	54525.2	575412	450531	537196	178567	172516	163108	196451	344423	5.22646e+06	3.83077e+06	5.75519e+06	6.61309e+06	8.38624e+06	3.75095e+06	55955.4	40127.4	54432.5	86697.2	211588	163055	174549	39594.5
	FALSE	(−)-trans-Methyl dihydrojasmonate	C13 H22 O3	Full match	No results	No results	Full match	0.06	226.157	226.157	227.164	15.047	7.98398e+06	3	0				3	8	27	14	1	DDA for preferred ion	[M+H]+1	258898	2.14644e+06	3.99532e+06	2.78036e+06	3.27894e+06	3.42639e+06	2.1943e+06	2.30986e+06	2.01835e+06	2.06313e+06	1.57917e+06	1.03264e+06	1.53079e+06	4.20794e+06	1.58472e+06	640566	493945	2.78383e+06	279920	4.17031e+06	6.24399e+06	4.91776e+06	5.73157e+06	601159
	FALSE		C26 H44 N2 O9	Full match	No results	No results	No results	0.03	528.305	528.305	529.312	15.048	2.13507e+07	0	0				0	5	4	3	1	DDA for preferred ion	[M+H]+1	15905.6	50663.6	7.79391e+06	8.65855e+06	8.36497e+06	7.87625e+06	8.2807e+06	7.89992e+06	137604	108564	234246	778830	88252	1.80368e+07	326021	2.13507e+07	51992.5	37285.5	50577.5	80557.1	174145	151507	162187	34331.3
	FALSE		C16 H33 N O2	Full match	No results	No results	No results	-0.33	271.251	271.251	272.258	15.05	2.06394e+07	0	0				0	7	10	6	1	DDA for preferred ion	[M+H]+1	903710	3.37684e+06	1.167e+07	1.11729e+07	1.08619e+07	1.14369e+07	1.0468e+07	1.11057e+07	8.3531e+06	8.50365e+06	1.47945e+07	2.06394e+07	7.8738e+06	6.46603e+06	1.26259e+07	1.70857e+07	9.8408e+06	9.49822e+06	2.04476e+07	1.06685e+07	181933	158282	5.80945e+06	6.1378e+06
	FALSE	Dibenzothiophene 5-oxide	C12 H8 O S	Full match	No results	No results	Full match	0.23	200.03	200.03	201.037	15.05	6.58717e+07	1	0				6	8	15	9	2	DDA for preferred ion	[M+H]+1	47545.3	237322	9.80791e+06	1.07031e+07	1.01268e+07	1.09338e+07	1.04594e+07	9.98065e+06	7.6666e+06	7.05502e+06	4.51259e+06	3.36912e+06	4.01241e+06	1.0025e+07	4.68381e+06	2.24591e+06	955543	813983	2.25351e+06	3.16048e+07	4.42087e+07	3.72601e+07	3.04765e+07	3.20561e+06
	FALSE	fagaramide	C14 H17 N O3	Full match	No results	No results	Full match	0.33	247.121	247.121	248.128	15.069	1.92142e+07	1	0				0	8	26	17	1	No MS2	[M+H]+1	13194.1	44677.7	704829	421892	490962	543767	456657	338984	371224	373815	130389	85679	132277	131484	68241.8	222731	47729.1	31738.5	87743.1	580589	3.61765e+06	2.59062e+06	3.89673e+06	331071
	FALSE		C9 H24 N10 O4 P2	Full match	No results	No results	No results	4.41	398.146	398.147	399.155	15.072	1.72754e+06	0	0				0	8	14	13	1	DDA for preferred ion	[M+H]+1	14468.4	48992.8	1.14002e+06	1.59357e+06	1.52542e+06	1.72754e+06	1.40831e+06	1.23904e+06	1.39562e+06	1.30183e+06	142982	72725.1	104439	144183	74832.7	88391.5	52338.9	66524.4	51909.2	503184	212485	159704	170962	119309
	FALSE	Funtumine	C21 H35 N O	Full match	No results	No results	Full match	-0.55	317.272	317.272	318.279	15.077	2.56894e+06	2	0				4	6	10	7	1	DDA for preferred ion	[M+H]+1	16709.9	53004.5	2.17508e+06	2.56894e+06	2.15184e+06	2.03525e+06	2.08989e+06	1.9033e+06	130600	116787	154690	78680.1	93985.6	1.11543e+06	80960.3	1.98654e+06	1.05097e+06	37653.8	163346	1.71814e+06	198598	162874	849855	37539.2
	FALSE		C19 H40 O2 S2	Full match	No results	No results	No results	-2.67	364.247	364.246	365.253	15.093	1.00298e+07	0	0				0	8	24	19	1	No MS2	[M+H]+1	11284.3	87109.2	608390	836330	1.06055e+06	579619	712214	654115	565326	626131	114121	137949	103683	128832	43083.6	102699	32009.4	23323.2	33720.8	92738.2	1.00298e+07	8.14568e+06	7.00943e+06	77555.6
	FALSE	O-propenoyl-D-carnitine	C10 H17 N O4	Full match	No results	No results	Full match	-0.16	215.116	215.116	216.123	15.093	1.19382e+07	50	0				2	8	25	17	1	DDA for preferred ion	[M+H]+1	18405.6	58383.6	3.08368e+06	3.15861e+06	1.74842e+06	3.63963e+06	3.71148e+06	3.77131e+06	4.12858e+06	4.68006e+06	6.28498e+06	1.19382e+07	6.86531e+06	153729	70272.9	7.78833e+06	83068.4	38401.9	56985	81992.2	218752	442514	258603	41000.3
	FALSE		C14 H25 N O4	Full match	No results	No results	No results	-0.56	271.178	271.178	272.185	15.094	1.06846e+08	0	0				0	8	17	2	2	DDA for preferred ion	[M+H]+1	28001.9	144588	6.42893e+07	6.79539e+07	6.67576e+07	6.32589e+07	5.71654e+07	5.23814e+07	4.63447e+07	4.14427e+07	1.57113e+06	209823	1.06846e+08	407453	172233	179767	78859	249838	101324	116297	3.29864e+06	1.97348e+06	1.61411e+06	70679.2
	FALSE		C10 H10	Full match	No results	No results	No results	0.34	130.078	130.078	131.086	15.097	1.01341e+07	0	0				0	8	21	21	1	DDA for preferred ion	[M+H]+1	288722	390503	2.0766e+06	2.21658e+06	1.48681e+06	1.92633e+06	1.96715e+06	2.35006e+06	1.17633e+06	2.15807e+06	439741	241909	1.9489e+06	482495	460197	452409	1.75815e+06	1.83955e+06	1.29734e+06	4.60349e+06	1.01341e+07	9.16808e+06	5.55414e+06	1.71853e+06
	FALSE	(10S)-Juvenile hormone III diol	C16 H28 O4	Full match	No results	No results	Full match	-0.09	284.199	284.199	285.206	15.102	1.15454e+07	1	0				1	7	10	9	1	DDA for preferred ion	[M+H]+1	52525.4	141156	585767	878840	857263	844748	867670	1.08235e+06	830748	1.00135e+06	487653	302527	464347	466257	218966	282957	174855	222269	175244	3.4096e+06	1.12818e+07	8.62125e+06	1.15454e+07	332251
	FALSE	Asarone	C12 H16 O3	Full match	No results	No results	Full match	-0.19	208.11	208.11	209.117	15.11	1.50469e+07	25	0				3	8	26	11	2	DDA for preferred ion	[M+H]+1	339329	1.12171e+06	1.15569e+07	1.50469e+07	1.22502e+07	1.11623e+07	1.14116e+07	8.28983e+06	7.10658e+06	7.10396e+06	5.79572e+06	791282	5.0502e+06	8.81575e+06	3.93321e+06	1.32017e+06	1.88639e+06	2.06668e+06	1.40081e+06	3.51841e+06	4.29616e+06	7.32512e+06	5.81121e+06	1.02835e+06
	FALSE		C16 H29 N O4	Full match	No results	No results	No results	-0.2	299.21	299.21	300.217	15.118	4.18411e+06	0	0				0	8	18	15	1	DDA for preferred ion	[M+H]+1	369813	668154	1.44084e+06	1.14762e+06	1.41047e+06	1.16214e+06	830162	1.0962e+06	944123	1.17338e+06	3.07099e+06	3.32656e+06	2.93803e+06	4.18411e+06	3.41341e+06	2.1382e+06	36476.2	37570.3	131946	117256	504074	1.23985e+06	790069	71152.6
	FALSE		C16 H10 O3	Full match	No results	No match	No match	-0.31	250.063	250.063	251.07	15.119	1.65105e+07	4	0				3	8	22	20	1	DDA for preferred ion	[M+H]+1	27299.9	71966.9	3.04689e+06	3.07168e+06	4.22137e+06	2.53814e+06	2.83234e+06	2.78803e+06	1.8832e+06	3.11496e+06	1.65105e+07	117699	143362	197567	107391	104555	62925	59385.8	70242.9	375912	268787	258953	279582	787813
	FALSE		C14 H28 N2 O2	Full match	No results	No results	No results	-0.1	256.215	256.215	257.222	15.121	1.90261e+06	0	0				0	8	11	9	1	No MS2	[M+H]+1	105148	240578	941811	829488	764918	747971	783449	751553	633360	785312	692640	373953	550464	892707	600840	648231	419758	383027	465121	455049	835287	635914	1.90261e+06	498846
	FALSE		C19 H34 N9 O12 P	Full match	No results	No results	No results	-0.45	611.206	611.206	612.213	15.127	1.87085e+07	0	0				0	7	25	20	1	DDA for preferred ion	[M+H]+1	849656	58300.3	748740	993895	1.00573e+06	1.43227e+06	2.01886e+06	1.2073e+06	1.64507e+06	1.1778e+06	2.67505e+06	1.94499e+06	3.64549e+06	2.80559e+06	2.98416e+06	1.99898e+06	3.14324e+06	2.54737e+06	1.87085e+07	1.31889e+06	5.05461e+06	8.67851e+06	8.17136e+06	1.82895e+06
	FALSE		C14 H15 N O2	Full match	No results	No results	No match	-0.06	229.11	229.11	230.118	15.128	3.06082e+06	3	0				3	4	9	9	1	DDA for preferred ion	[M+H]+1	30456	334297	363952	441137	369426	584262	257267	598593	564530	376046	188481	167554	135185	231444	264889	96864.2	363732	267071	311884	2.42628e+06	615954	437294	516801	301967
	FALSE		C13 H28 N6 O5 S	Full match	No results	No results	No match	-2.2	380.184	380.183	381.191	15.129	9.04837e+06	5	0				0	8	12	11	1	DDA for preferred ion	[M+H]+1	26193.2	38242.5	505793	484466	461276	514745	444498	337731	427346	450421	123658	86692.8	76315.3	125883	157789	105352	56035.3	80996.1	92982.5	92845.6	9.04837e+06	6.7279e+06	6.60491e+06	1.04799e+06
	FALSE		C31 H23 O3 P	Full match	No results	No results	No results	-2.2	474.138	474.137	475.145	15.134	5.11596e+06	0	0				0	8	20	17	1	DDA for preferred ion	[M+H]+1	125211	124472	1.25168e+06	721298	946385	1.08538e+06	853567	1.05671e+06	806425	754864	738465	570410	1.77676e+06	1.65477e+06	3.19677e+06	4.41877e+06	563253	644910	3.80427e+06	812685	1.96685e+06	1.56212e+06	936388	886067
	FALSE		C19 H36 N4 O4	Full match	No results	No results	No results	-0.75	384.274	384.273	385.281	15.139	2.73838e+06	0	0				0	8	14	6	1	DDA for preferred ion	[M+H]+1	29090.3	43288.9	2.61209e+06	2.73161e+06	2.73838e+06	2.63238e+06	2.58587e+06	2.51324e+06	2.03369e+06	1.84165e+06	135735	183732	237519	126107	77675.5	66183.4	55184	113384	280038	79931.2	168685	167566	178457	42753.1
	FALSE	MFCD08277025	C12 H19 N O4	Full match	No results	No results	Full match	-0.23	241.131	241.131	242.139	15.15	4.67903e+06	1	0				7	8	22	4	1	DDA for preferred ion	[M+H]+1	22068.8	54823.8	4.51379e+06	4.40438e+06	4.67903e+06	4.19771e+06	3.85429e+06	3.40002e+06	2.89346e+06	2.32898e+06	207153	255252	264906	302995	177355	146515	58084.9	48006.6	80955.9	101230	295773	739551	364625	54145.3
	FALSE		C14 H20	Full match	No results	No results	No results	0.47	188.156	188.157	189.164	15.167	3.85003e+06	0	0				0	5	17	16	1	No MS2	[M+H]+1	140642	80115.4	372659	179625	151365	421716	190045	205858	248171	161306	1.17947e+06	1.17228e+06	1.10186e+06	1.05654e+06	1.39079e+06	611846	156913	108265	229095	194780	3.85003e+06	3.74243e+06	3.36693e+06	581390
	FALSE	Tiliroside	C30 H26 O13	Full match	Full match	No results	Full match	0.28	594.137	594.138	595.145	15.169	2.23538e+07	6	1	1	87.8	54.7	1	8	11	11	2	DDA for preferred ion	[M+H]+1	1.10368e+06	223072	2.07291e+06	1.87978e+06	2.06539e+06	2.63586e+06	2.17705e+06	2.20286e+06	1.97187e+06	2.23165e+06	3.9763e+06	1.33196e+06	75598.3	797590	3.38913e+06	1.33804e+06	1.48256e+06	2.49525e+06	8.40628e+06	2.23538e+07	165903	163462	157719	431951
	FALSE		C17 H35 N O2	Full match	No results	No results	No results	-0.43	285.267	285.267	286.274	15.171	1.00919e+07	0	0				0	6	4	4	1	DDA for preferred ion	[M+H]+1	18689.2	53922.9	6.83601e+06	6.74434e+06	6.4717e+06	6.83609e+06	6.82562e+06	6.13877e+06	117690	951529	142872	97388.2	94265.1	1.02416e+06	88259.4	1.00919e+07	4.69471e+06	39701.9	9.67784e+06	6.63271e+06	206868	203825	196663	82466.5
	FALSE		C14 H28 O4	Full match	No results	No results	No results	0.39	260.199	260.199	261.206	15.172	1.3307e+07	0	0				0	8	27	16	2	DDA for preferred ion	[M+H]+1	18802	61526.3	711379	850901	539635	693420	695781	457915	394118	430829	143734	89516.5	94834	184835	88792.1	73190.5	50719.6	39941.5	57310.8	88393.8	1.3307e+07	1.04082e+07	1.3232e+07	113436
	FALSE		C14 H32 N5 O13 P	Full match	No results	No results	No results	2.45	509.173	509.175	510.182	15.174	9.00183e+06	0	0				0	8	21	21	1	No MS2	[M+H]+1	1.01147e+06	99611.5	2.00564e+06	3.38407e+06	3.71906e+06	2.59289e+06	2.40787e+06	3.65701e+06	3.27623e+06	2.94694e+06	2.29488e+06	3.02425e+06	4.6889e+06	1.6696e+06	3.03217e+06	2.79334e+06	5.60179e+06	4.99468e+06	1.85383e+06	4.40718e+06	3.08527e+06	3.64467e+06	645575	3.73273e+06
	FALSE	(1R,5R)-3,3,5-Trimethylcyclohexyl 5-oxo-L-prolinate	C14 H23 N O3	Full match	No results	No results	Full match	0.34	253.168	253.168	254.175	15.175	1.13174e+07	1	0				1	4	23	23	1	DDA for preferred ion	[M+H]+1	55903.2	489770	182451	280824	1.47486e+06	1.53539e+06	169379	1.54276e+06	225047	1.53809e+06	5.72809e+06	7.76323e+06	7.12583e+06	5.77709e+06	1.13174e+07	6.53501e+06	126561	41037.9	63899.9	76038.7	562703	1.05687e+06	391843	94741.8
	FALSE		C8 H6 N2 O S	Full match	No results	No results	No results	0.47	178.02	178.02	179.027	15.176	1.09199e+07	0	0				0	7	24	21	1	DDA for preferred ion	[M+H]+1	20659.5	67604.7	349141	202210	534162	352695	400046	591900	399518	590950	2.96878e+06	1.09199e+07	5.9417e+06	6.33483e+06	5.91943e+06	5.19899e+06	55730.4	43887.5	62972.8	97126.5	228677	225313	217396	51950.5
	FALSE	Desomorphine	C17 H21 N O2	Full match	Full match	No results	Partial match	-0.03	271.157	271.157	272.164	15.181	5.29884e+07	4	4	1	88.4	9.4	3	8	10	3	1	DDA for preferred ion	[M+H]+1	20439.8	58791	6.86051e+06	6.24616e+06	6.34095e+06	6.24758e+06	6.22725e+06	5.7439e+06	5.30815e+06	5.05511e+06	230849	504501	382753	1.23974e+07	1.11048e+06	437446	281077	218180	670442	1.47647e+07	5.29884e+07	4.64961e+07	4.48152e+07	1.87196e+06
	FALSE		C12 H32 N5 O P	Full match	No results	No results	No results	3.4	293.234	293.235	294.243	15.189	2.21793e+06	0	0				0	8	19	13	1	DDA for preferred ion	[M+H]+1	30599.7	84763.1	706463	731769	498848	590188	740365	758186	817875	938766	105642	99229	71022.4	2.21793e+06	62884.9	106541	39244.3	98424.9	203332	103176	1.9235e+06	1.22619e+06	1.64147e+06	145707
	FALSE			No results	No results	No results	No results			268.131	269.138	15.189	6.41899e+06	0	0				0	8	27	22	1	DDA for preferred ion	[M+H]+1	66005.7	532347	1.93575e+06	1.69098e+06	2.30656e+06	1.5495e+06	1.32238e+06	890688	1.52346e+06	1.3925e+06	933726	689964	769376	1.18073e+06	607470	527389	633745	557983	347346	705106	6.41899e+06	2.83752e+06	3.03761e+06	1.37147e+06
	FALSE		C9 H11 N6 O3 P	Full match	No results	No results	No match	3.53	282.063	282.064	283.071	15.19	3.07734e+06	3	0				5	8	22	16	1	DDA for preferred ion	[M+H]+1	15460.8	48053.1	1.0068e+06	1.00276e+06	1.18396e+06	780985	713901	1.01287e+06	639771	719985	103888	64700.7	69843.4	135469	61841	53906.2	38592.9	60581.9	91401.2	704524	166297	148210	143002	34897.3
	FALSE	Zileuton	C11 H12 N2 O2 S	Full match	No results	No results	Full match	0.31	236.062	236.062	237.069	15.195	2.31999e+08	1	0				1	8	22	16	1	DDA for preferred ion	[M+H]+1	32256.2	93352.4	6.1226e+06	5.79634e+06	4.81698e+06	5.82607e+06	4.1919e+06	3.12583e+06	4.87654e+06	3.88295e+06	5.20097e+06	4.9216e+06	5.58098e+06	2.31999e+08	8.60257e+06	2.87439e+06	388313	91988.6	97710.5	126778	339500	274776	344133	90391.7
	FALSE	Prostaglandin D1	C20 H34 O5	No match	Invalid mass	No results	No match	-50843.2	354.241	336.23	337.237	15.201	4.44956e+07	51	12	1	75.1	55.1	10	8	18	12	1	DDA for preferred ion	[M+H]+1	84970	245911	1.90974e+06	1.69104e+06	2.02821e+06	1.51465e+06	2.16808e+06	2.17102e+06	2.69984e+06	2.44249e+06	604945	324508	418671	679221	884989	353835	250202	182803	304844	333962	4.39196e+07	4.44956e+07	2.98689e+07	387667
	FALSE	3-Ethyl 5-methyl 2-[4-(4-fluorobenzyl)-1,4-diazepan-1-yl]-6-methylpyridine-3,5-dicarboxylate	C23 H28 F N3 O4	No match	Invalid mass	No results	No results	-15.32	429.206	429.2	430.207	15.202	3.93072e+06	0	2	1	96	9.8	0	8	12	10	1	DDA for preferred ion	[M+H]+1	22616	65452.8	1.54711e+06	1.46067e+06	1.58487e+06	1.28585e+06	1.59072e+06	1.57344e+06	1.20071e+06	1.21512e+06	2.61066e+06	1.80212e+06	1.77237e+06	3.93072e+06	2.00734e+06	1.88967e+06	59398.8	36017	63334.1	75089.8	238036	192655	241284	63376.9
	FALSE	NP-013538	C12 H16 O8	Full match	Full match	No results	Partial match	0.06	288.085	288.085	289.092	15.204	4.05537e+07	1	1	1	61.7	8.1	1	7	7	5	1	DDA for preferred ion	[M+H]+1	415869	170891	4.48409e+06	4.63055e+06	4.23292e+06	3.93413e+06	3.88925e+06	4.3742e+06	4.18522e+06	3.87006e+06	4.03608e+07	3.88119e+07	1.96488e+07	4.05537e+07	4.02216e+07	2.0242e+07	3.31225e+06	3.17358e+06	3.67785e+06	2.99539e+06	4.39896e+06	4.39901e+06	4.96976e+06	2.78835e+06
	FALSE		C24 H15 N9 O7 S2	Full match	No results	No results	No results	0.3	605.054	605.054	606.061	15.204	3.52565e+06	0	0				0	8	9	8	1	DDA for preferred ion	[M+H]+1	21107.4	61086.6	1.01159e+06	1.14902e+06	1.14887e+06	1.10398e+06	1.24243e+06	1.13485e+06	1.13192e+06	921917	118064	71097.6	100052	168725	3.52565e+06	1.1143e+06	55436.4	42649.4	63938.4	70080.7	222157	179804	225189	59149.2
	FALSE		C24 H12 N8 O7 S2	Full match	No results	No results	No results	-0.02	588.027	588.027	589.034	15.205	4.13827e+06	0	0				0	8	14	9	2	No MS2	[M+H]+1	21939.4	63494.6	896809	1.14251e+06	1.06314e+06	1.04867e+06	968236	781427	848792	809771	147498	73900.2	103996	175376	4.13827e+06	1.13883e+06	57621.7	42607	66458.8	86229.6	230915	186891	234066	61480.8
	FALSE		C18 H12 N4 O2	Full match	No results	No results	No match	-4.63	316.096	316.095	317.102	15.205	3.26735e+06	45	0				0	8	13	10	1	No MS2	[M+H]+1	22209.5	64276.3	898086	1.03588e+06	842047	751774	838780	693179	832411	715453	1.48617e+06	1.78496e+06	1.78675e+06	498114	89775.8	82661.1	155033	318062	733075	1.84058e+06	420492	315539	562410	62237.8
	FALSE		C15 H25 N O9	Full match	No results	No results	No results	-0.51	363.153	363.153	364.16	15.216	3.99042e+06	0	0				0	8	26	11	2	DDA for preferred ion	[M+H]+1	62318.9	502588	1.3295e+06	961206	1.12963e+06	884464	1.03837e+06	799443	700588	564149	2.88178e+06	1.63268e+06	2.15645e+06	3.99042e+06	1.6603e+06	1.32892e+06	107137	48000.9	80046.6	87692.4	234832	200810	238036	71680
	FALSE		C11 H19 N7 O3 S	Full match	No results	No results	No match	-2.33	329.127	329.126	330.134	15.217	5.21143e+06	8	0				0	7	25	24	2	No MS2	[M+H]+1	22292.1	64515.4	277166	243921	246971	289016	409417	357597	197593	162120	2.43671e+06	1.38234e+06	803595	5.21143e+06	4.45898e+06	460769	65641.2	47959	79976.7	125063	584107	316832	326412	71617.5
	FALSE		C12 H22 N2 O3	Full match	No results	No results	No results	-0.45	242.163	242.163	243.17	15.218	9.14284e+06	0	0				0	8	21	12	1	DDA for preferred ion	[M+H]+1	87398	1.67376e+06	4.59858e+06	5.13489e+06	3.90694e+06	5.02863e+06	3.68113e+06	3.78946e+06	3.64066e+06	2.50119e+06	176788	94833.8	122352	198494	95343.7	96066	73118.6	110893	89087.1	283923	717411	691578	1.04151e+06	157070
	FALSE		C15 H28 N2 O9	Full match	No results	No results	No results	-0.34	380.179	380.179	381.187	15.218	9.63971e+06	0	0				0	8	17	11	2	DDA for preferred ion	[M+H]+1	57158.6	1.28231e+06	2.62869e+06	2.49252e+06	2.32211e+06	2.76304e+06	2.80631e+06	2.15778e+06	1.9439e+06	1.69253e+06	7.02166e+06	3.33581e+06	5.18733e+06	9.63971e+06	3.12665e+06	46799.9	104459	48600.8	81047	88788.4	237767	203319	241011	72575.9
	FALSE	1872050	C12 H23 N O3	Full match	No results	No results	Full match	0.13	229.168	229.168	230.175	15.221	2.50999e+08	1	0				1	8	27	3	2	DDA for preferred ion	[M+H]+1	5.54621e+06	6.5705e+07	2.00677e+08	1.91408e+08	1.80392e+08	1.65142e+08	1.54152e+08	1.28895e+08	1.03595e+08	8.87228e+07	8.89995e+07	4.85635e+07	6.00717e+07	1.02958e+08	4.26482e+07	4.50002e+07	3.00035e+07	2.07425e+07	4.96687e+07	3.72e+07	9.98209e+07	6.6916e+07	1.40675e+08	3.64853e+07
	FALSE		C19 H43 N10 O P	Full match	No results	No results	No results	-0.82	458.336	458.336	459.343	15.221	1.23984e+07	0	0				0	8	20	9	2	No MS2	[M+H]+1	93945.9	1.70491e+06	7.82157e+06	7.95358e+06	7.08305e+06	7.12641e+06	7.66017e+06	6.45819e+06	4.93218e+06	4.52276e+06	2.87205e+06	1.00969e+06	1.54603e+06	2.68383e+06	808762	1.245e+06	801742	372933	1.88971e+06	907508	2.39244e+06	1.64288e+06	6.07576e+06	903184
	FALSE	NP-012017	C13 H22 O5	No match	Invalid mass	No results	No results	-69768.7	258.147	240.136	241.143	15.226	3.89629e+07	0	1	1	64.1	66.2	0	8	22	14	1	DDA for preferred ion	[M+H]+1	172570	2.16668e+06	5.61242e+06	5.62673e+06	5.58757e+06	4.62354e+06	5.57997e+06	5.36971e+06	3.73807e+06	2.7912e+06	3.31319e+06	2.01035e+06	2.19016e+06	2.6733e+06	1.85419e+06	1.67287e+06	816393	755287	912844	2.12271e+06	3.89629e+07	3.20428e+07	2.99292e+07	3.98029e+06
	FALSE	n-Amylbenzene	C11 H16	Full match	No results	No results	Full match	0.43	148.125	148.125	149.133	15.226	1.62538e+07	4	0				10	8	22	21	1	DDA for preferred ion	[M+H]+1	777365	1.32629e+06	2.59413e+06	3.99119e+06	2.75454e+06	2.36579e+06	3.6437e+06	3.05371e+06	4.32597e+06	2.98167e+06	3.43315e+06	4.16959e+06	3.98224e+06	1.78769e+06	4.38592e+06	4.3286e+06	2.92021e+06	2.18803e+06	4.37743e+06	2.6212e+06	7.93992e+06	4.23816e+06	6.79868e+06	3.55169e+06
	FALSE		C13 H13 N7	Full match	No results	No results	No results	1.44	267.123	267.124	268.131	15.233	2.3582e+06	0	0				0	8	14	4	1	DDA for preferred ion	[M+H]+1	105103	615994	1.94139e+06	1.75232e+06	1.77781e+06	1.66956e+06	1.72904e+06	1.42638e+06	1.38778e+06	1.25861e+06	568034	447346	2.3582e+06	597228	507392	693315	743173	195169	279091	87362.4	233948	200054	257265	125424
	FALSE	N-Heptadecanoylglycine	C19 H37 N O3	Full match	No results	No results	Full match	-0.05	327.277	327.277	328.285	15.234	4.12178e+06	1	0				0	5	15	15	1	No MS2	[M+H]+1	25312.5	73256.5	412504	330877	293690	416492	338037	249133	213798	206727	195446	1.76215e+06	124722	4.12178e+06	3.35004e+06	1.52767e+06	74534.9	54456.9	300938	161863	266416	227818	270052	81320.9
	FALSE	NP-015145	C14 H13 N O2	No match	Invalid mass	No results	No match	96806.8	227.095	249.079	250.086	15.237	1.47302e+07	7	2	1	81.7	9.1	2	8	7	6	1	DDA for preferred ion	[M+H]+1	36510.1	89760.1	5.45466e+06	5.53876e+06	4.96583e+06	5.51276e+06	5.69321e+06	5.67841e+06	5.25956e+06	4.71103e+06	256817	232189	972687	418634	444683	129154	140127	86638.9	111271	717486	326436	279142	330891	5.62428e+06
	FALSE	11,12-Dihydroxy-2-methoxypicrasa-2,13(21)-diene-1,16-dione	C21 H28 O6	Full match	No results	No results	Full match	-0.47	376.189	376.188	377.196	15.242	2.58881e+06	5	0				2	8	18	16	1	DDA for preferred ion	[M+H]+1	86705.5	525887	1.14765e+06	1.15776e+06	1.45471e+06	1.07363e+06	1.29089e+06	1.38788e+06	1.11191e+06	786418	867662	672400	654654	1.13926e+06	450831	494302	326327	304348	443036	629259	1.12404e+06	2.58881e+06	1.19939e+06	205243
	FALSE		C10 H20 O2 S2	Full match	No results	No results	No match	-1.82	236.09	236.09	237.097	15.247	1.08884e+07	3	0				0	8	15	5	1	DDA for preferred ion	[M+H]+1	16844	94231.6	3.36833e+06	3.33255e+06	3.16156e+06	3.00891e+06	3.13922e+06	2.72506e+06	2.4672e+06	2.10375e+06	7.67992e+06	4.8913e+06	6.74265e+06	1.08884e+07	4.77617e+06	3.21984e+06	55432.3	40500.1	67538.2	72441.6	140955	169430	175991	60479.1
	FALSE	Oxomemazine	C18 H22 N2 O2 S	Full match	Full match	No results	Full match	-0.35	330.14	330.14	331.147	15.247	9.07195e+06	2	2	1	73.9	8.7	3	8	16	15	1	DDA for preferred ion	[M+H]+1	25936.4	77681.9	1.66392e+06	1.93537e+06	1.44209e+06	1.75697e+06	1.16926e+06	1.75627e+06	1.57644e+06	1.32197e+06	5.02423e+06	6.83793e+06	4.38758e+06	9.07195e+06	3.24994e+06	3.2911e+06	79037.5	57746.6	96298.6	105497	282510	241580	259699	86233.4
	FALSE	(2E)-2-(methylthiomethyl)-3-phenyl-2-propenal	C11 H12 O S	Full match	No results	No results	Full match	0.68	192.061	192.061	193.068	15.253	2.25511e+07	1	0				2	7	15	11	1	DDA for preferred ion	[M+H]+1	22638.8	69057.7	3.10444e+06	2.44363e+06	2.66857e+06	1.822e+06	2.2037e+06	2.34723e+06	2.13751e+06	1.7901e+06	1.05839e+06	933921	1.00138e+06	1.60605e+06	1.08074e+06	394572	231904	253090	268597	4.669e+06	1.09799e+07	9.17253e+06	5.47578e+06	647365
	FALSE		C9 H15 N8 O4 P	Full match	No results	No results	No match	-1.27	330.095	330.095	331.102	15.255	2.11388e+07	2	0				8	8	22	22	1	DDA for preferred ion	[M+H]+1	63183.4	68713.6	3.31346e+06	2.65464e+06	3.46527e+06	3.27777e+06	2.08795e+06	3.66573e+06	4.12916e+06	2.42303e+06	2.11388e+07	1.09451e+07	1.67053e+07	1.96542e+07	1.16843e+07	9.09088e+06	442861	319508	1.75402e+06	433814	2.01754e+06	399241	1.45292e+06	305338
	FALSE		C10 H19 N2 O2 P	Full match	No results	No results	No results	-3.09	230.118	230.118	253.107	15.257	1.65102e+06	0	0				0	8	26	15	2	DDA for preferred ion	[M+Na]+1	44283.6	170250	1.65102e+06	1.42104e+06	1.37437e+06	1.22884e+06	1.38421e+06	1.19269e+06	1.07839e+06	570177	256066	84049.2	122525	286129	454375	93215.7	65248.9	48146.4	91398.5	72067.4	210683	345730	498572	71915.3
	FALSE		C18 H46 N8 P2 S	Full match	No results	No results	No results	1.09	468.304	468.305	469.312	15.258	3.62313e+06	0	0				0	6	16	15	1	No MS2	[M+H]+1	71119.3	576846	173696	153284	358823	435564	299896	281483	332398	361699	129862	60304.7	85370	108821	60099.1	77070.6	268616	551366	291823	193012	177584	400499	143081	124436
	FALSE		C20 H40 O7	Full match	No results	No results	No results	0.01	392.277	392.277	393.285	15.261	5.56053e+07	0	0				0	8	15	15	2	No MS2	[M+H]+1	13170.1	38741.6	725974	800505	643237	742091	1.02819e+06	766270	718988	714414	137207	63715.5	74163.3	111592	63498.4	81429.8	41906.2	42058.9	43977.7	774455	3.7065e+06	429753	2.69597e+06	53505.3
	FALSE	(4E)-1-(4-Hydroxyphenyl)-4-decen-3-one	C16 H22 O2	Full match	No results	No results	Full match	-0.16	246.162	246.162	247.169	15.263	4.1291e+06	6	0				7	4	4	4	1	DDA for preferred ion	[M+H]+1	67850.7	329007	260288	373953	246969	378159	305445	344438	217278	378164	318576	204275	452535	666728	544878	168214	243448	105143	382814	604605	3.92479e+06	4.1291e+06	4.03359e+06	936548
	FALSE		C20 H40 N5 O18 P	Full match	No results	No results	No results	1.92	669.211	669.212	670.219	15.268	2.73832e+07	0	0				0	8	9	9	1	DDA for preferred ion	[M+H]+1	85374.3	50359.4	4.59201e+06	3.82064e+06	4.38529e+06	3.97495e+06	4.62365e+06	4.45878e+06	4.87401e+06	3.76928e+06	2.73832e+07	2.13342e+07	2.46067e+07	2.33925e+07	1.92588e+07	2.26566e+07	506083	448281	307169	279642	193660	168260	196508	156282
	FALSE		C9 H17 O4 P	Full match	No results	No results	No results	0.19	220.086	220.086	221.094	15.29	1.54594e+07	0	0				0	8	30	15	2	DDA for preferred ion	[M+H]+1	14837.3	53083.2	3.8337e+06	4.11969e+06	3.56758e+06	3.15968e+06	2.84467e+06	3.40098e+06	2.08121e+06	1.41034e+06	1.15512e+07	5.61465e+06	6.53432e+06	1.54594e+07	6.73675e+06	5.53236e+06	33619.8	30555.8	38200.1	51030.8	170479	156938	166181	34509.7
	FALSE	4-Hydroxy-5-(4-hydroxy-3-methoxyphenyl)pentanoic acid	C12 H16 O5	Full match	No results	No results	Full match	0.12	240.1	240.1	241.107	15.294	5.1436e+06	12	0				10	7	22	22	2	DDA for preferred ion	[M+H]+1	17957	61340	197873	389004	377747	333609	407222	290437	296440	149807	4.46304e+06	2.62817e+06	3.30943e+06	5.1436e+06	1.54605e+06	1.57468e+06	80307.7	78646.9	57195.8	58968.3	204491	461435	216473	56618.9
	FALSE		C17 H42 N9 O6 P	Full match	No results	No results	No results	2.1	499.3	499.301	500.308	15.302	1.02888e+06	0	0				0	8	10	8	2	DDA for preferred ion	[M+H]+1	11883.8	42999.1	879215	838341	731314	917907	965934	1.02888e+06	951628	895301	96828.7	53439.6	53414.6	81833.6	40746.2	56331.4	25149.5	67886	63438.9	97534.8	137998	127125	132593	46687.7
	FALSE		C15 H29 O8 P	Full match	No results	No results	No results	-0.27	368.16	368.16	369.167	15.302	6.36377e+06	0	0				0	7	15	10	2	DDA for preferred ion	[M+H]+1	292429	79621.3	1.24285e+06	1.41637e+06	1.29292e+06	1.13154e+06	215048	1.60344e+06	1.74571e+06	1.4851e+06	177906	82611.9	105487	150355	160986	103499	4.72708e+06	4.47027e+06	1.33673e+06	4.44554e+06	253722	233569	247620	2.14195e+06
	FALSE		C28 H47 N O6	Full match	No results	No results	No results	0.17	493.34	493.34	494.348	15.306	2.48982e+06	0	0				0	8	22	17	1	No MS2	[M+H]+1	14598.2	53233.5	448670	645023	370784	480788	448715	428753	322803	369781	2.48982e+06	1.98048e+06	1.44348e+06	1.89172e+06	1.84786e+06	69197.7	30893.8	90803.8	37831	47514.5	169517	156161	165555	32666.6
	FALSE	1,7-Dihydroxy-6,6-dimethyl-3,5,5a,6,7,8,9a,9b-octahydronaphtho[1,2-c]furan-9(1H)-one	C14 H20 O4	Full match	No results	No results	Full match	-0.13	252.136	252.136	253.143	15.311	3.58332e+07	3	0				1	8	19	6	2	DDA for preferred ion	[M+H]+1	254171	204980	1.67537e+07	1.66141e+07	1.55717e+07	1.51212e+07	1.39382e+07	1.30443e+07	1.22047e+07	8.79728e+06	3.58332e+07	1.51934e+07	2.00962e+07	3.21969e+07	1.25588e+07	2.01921e+07	966877	966533	641776	990323	7.17434e+06	5.21991e+06	2.49723e+06	1.47495e+06
	FALSE	NP-017176	C27 H40 O5	No match	Invalid mass	No results	No results	-40547	444.288	426.273	427.28	15.311	3.48805e+07	0	1	1	94.8	9.7	0	7	7	4	1	DDA for preferred ion	[M+H]+1	19293.5	70355.7	8.18533e+06	8.47236e+06	8.57759e+06	8.85554e+06	8.65482e+06	7.71188e+06	158373	7.36302e+06	157203	2.65148e+07	89075.9	3.48805e+07	2.43562e+07	2.17624e+07	45994.1	39407.9	49999.1	62797.1	224041	206388	218804	45383.6
	FALSE	Tilnoprofen arbamel	C20 H22 N2 O4	Full match	No results	No results	Full match	-0.29	354.158	354.158	355.165	15.313	1.75718e+07	2	0				2	5	10	7	1	DDA for preferred ion	[M+H]+1	12233.8	44611.6	343953	382421	338649	369469	442745	389914	406052	319990	99680.1	43679.1	56481.9	84243.5	40626	53926.1	25659.2	24988	31703.8	39818.8	134041	130868	138741	7.77812e+06
	FALSE		C27 H42 N3 O9 P	Full match	No results	No results	No results	4.33	583.266	583.268	584.276	15.313	2.28274e+06	0	0				0	8	18	15	1	No MS2	[M+H]+1	319665	62588.7	204293	255603	203844	323318	255639	324741	293037	273029	249116	116819	79242.3	485853	627133	143811	800410	839795	286023	2.28274e+06	199308	183604	194649	261385
	FALSE	Traumatin	C12 H20 O3	Full match	No results	Full match	Full match	-0.09	212.141	212.141	213.149	15.314	2.25466e+07	8	0				0	8	29	15	2	DDA for preferred ion	[M+H]+1	291384	1.89911e+06	2.25466e+07	1.69951e+07	1.88994e+07	1.43165e+07	1.59529e+07	1.65056e+07	1.00811e+07	8.44821e+06	2.86088e+06	1.00236e+06	2.53463e+06	1.61959e+07	1.43733e+06	578701	289660	541360	429338	3.26865e+06	2.23508e+07	1.48158e+07	1.17398e+07	675620
	FALSE		C21 H49 N10 O6 P	Full match	No results	No results	No results	1.63	568.357	568.358	569.366	15.317	579179	0	0				0	8	7	6	1	No MS2	[M+H]+1	10928.3	43173.1	535617	520348	557245	466180	527416	524987	570861	579179	89043.2	39018.1	50454.6	75253.8	36290.8	44612.2	26052.1	22321.5	28320.7	35569.8	119738	116903	155527	24667.3
	FALSE		C21 H41 P S	Full match	No results	No results	No results	1.7	356.267	356.267	357.275	15.321	1.18083e+07	0	0				0	6	23	17	1	No MS2	[M+H]+1	63693.2	218024	322593	593794	597204	961007	930645	128692	1.04011e+06	908133	1.30374e+06	62415	858716	962488	916231	676240	284206	412820	439164	451429	1.17716e+06	1.18083e+07	318738	349410
	FALSE		C28 H42 N3 O8 P3	Full match	No results	No results	No results	-2.38	641.218	641.217	642.224	15.327	1.35649e+06	0	0				0	8	21	16	1	No MS2	[M+H]+1	16841.2	50312.1	316647	292803	187300	321607	397832	359260	386886	388207	768684	546110	762983	1.35649e+06	617203	953438	309857	217948	35754.9	44906.9	151169	147591	156469	34851.6
	FALSE		C16 H24 N10 O10 S	Full match	No results	No results	No results	-3.04	548.14	548.138	549.145	15.329	1.3257e+06	0	0				0	4	28	17	1	No MS2	[M+H]+1	14085	52111.7	285263	128404	336087	374179	145513	125999	121828	181122	1.3257e+06	985411	1.10687e+06	1.08685e+06	999047	836776	34067.3	27449.2	37033.8	46513.1	156576	152870	162066	32295.6
	FALSE		C36 H37 N3 O2 S	Full match	No results	No results	No results	-3.36	575.261	575.259	576.266	15.334	1.39014e+06	0	0				0	8	18	18	1	No MS2	[M+H]+1	12932	47845.6	1.39014e+06	736499	933536	1.0022e+06	1.07512e+06	1.06915e+06	1.00235e+06	927754	243758	49156.5	77804.7	182331	216178	47239.3	326960	430232	137465	42705.4	487937	141698	194888	69788.2
	FALSE	NP-012534	C15 H24 O5	No match	Invalid mass	No results	No results	77342.4	284.162	306.14	307.147	15.343	1.33972e+07	0	3	1	83.9	9.2	0	5	19	15	1	DDA for preferred ion	[M+H]+1	22598.5	83610	1.39083e+06	501660	1.445e+06	1.07769e+06	444999	421594	895584	1.17378e+06	6.6395e+06	7.095e+06	1.33972e+07	157887	6.28895e+06	93599.2	54822	44040.5	59418.5	74627.5	251217	245270	260025	51816.4
	FALSE	O-heptanoylcarnitine	C14 H27 N O4	Full match	No results	No results	Full match	-0.31	273.194	273.194	274.201	15.346	1.31076e+07	2	0				1	8	15	10	2	DDA for preferred ion	[M+H]+1	895111	2.61459e+06	1.10947e+07	9.93589e+06	1.31076e+07	1.1758e+07	1.04963e+07	1.08588e+07	9.1844e+06	7.7398e+06	3.07452e+06	2.02131e+06	2.48999e+06	3.53919e+06	3.00354e+06	3.63286e+06	1.91247e+06	1.64108e+06	6.91663e+06	1.71958e+06	1.01193e+07	1.00112e+07	1.00315e+07	1.50766e+06
	FALSE		C12 H26 N2 O5	Full match	No results	No results	No results	0.14	278.184	278.184	279.191	15.35	1.27326e+06	0	0				0	4	20	20	1	DDA for preferred ion	[M+H]+1	11673.4	38178.1	303680	188488	260047	293044	141180	132385	117543	124636	232661	1.27326e+06	246674	283424	39549.2	42015.4	28318.7	21991.5	28266.9	37188.5	126399	115987	114168	26766.1
	FALSE		C12 H21 Cl N6 O2	Full match	No results	No results	No results	2.62	316.141	316.142	317.15	15.353	1.65339e+06	0	0				0	7	29	18	2	No MS2	[M+H]+1	12237.8	40024	215535	342617	484211	312984	325662	213259	305582	214338	1.64678e+06	1.44064e+06	1.65339e+06	783111	592340	477746	605310	569431	71086.4	678445	776498	283883	483187	199637
	FALSE	Atropine	C17 H23 N O3	Full match	Full match	Full match	Full match	-0.35	289.168	289.168	290.175	15.356	3.00493e+06	13	3	1	95.8	9.8	2	8	23	23	1	DDA for preferred ion	[M+H]+1	14330	46866.3	1.41348e+06	1.3286e+06	582369	1.07107e+06	1.26405e+06	1.22278e+06	1.21686e+06	1.0247e+06	2.27633e+06	1.95841e+06	2.2697e+06	2.79618e+06	2.42193e+06	3.00493e+06	34763.2	26996.2	34699.6	45651.5	675936	629089	442181	407633
	FALSE	Zileuton Sulfoxide	C11 H12 N2 O3 S	Full match	No results	No results	Full match	0.03	252.057	252.057	253.064	15.364	2.07048e+07	2	0				1	8	17	16	2	DDA for preferred ion	[M+H]+1	18223.9	61456.6	3.7252e+06	3.69673e+06	3.86708e+06	3.79846e+06	2.13169e+06	3.41212e+06	3.63797e+06	3.05889e+06	1.27931e+07	2.07048e+07	1.03557e+07	1.05142e+07	5.72653e+06	8.56785e+06	40723.7	32055.5	43354.3	53478.9	223636	180161	166944	38490.9
	FALSE		C25 H38 N6 O2	Full match	No results	No results	No results	-2.71	454.306	454.304	455.312	15.368	2.81738e+06	0	0				0	6	7	6	1	DDA for preferred ion	[M+H]+1	16426.1	55394	408369	681348	760836	745022	745448	647683	291174	668609	96626.2	2.71694e+06	63081.6	2.81738e+06	2.51379e+06	2.01411e+06	36706.3	28893.3	39077.4	47554	201574	162389	150475	34693.9
	FALSE		C15 H26 N2 O6	Full match	No results	No results	No results	-0.4	330.179	330.179	331.186	15.372	1.23777e+07	0	0				0	8	14	11	2	DDA for preferred ion	[M+H]+1	18650.1	55329	4.25701e+06	3.56839e+06	4.2591e+06	4.34203e+06	4.68648e+06	3.80133e+06	3.52028e+06	3.03104e+06	1.21745e+07	1.1217e+07	1.01168e+07	1.23777e+07	1.07212e+07	7.06359e+06	36663.2	28859.4	40241.8	154907	231880	162198	161465	34653.1
	FALSE	Monobenzone	C13 H12 O2	Full match	No results	No results	Full match	0.3	200.084	200.084	201.091	15.373	2.08459e+06	12	0				0	5	18	18	1	DDA for preferred ion	[M+H]+1	20697.2	67168.9	640102	596432	666080	417305	359947	778467	466662	284854	1.86695e+06	1.37729e+06	1.57608e+06	2.08459e+06	1.08529e+06	932655	180130	224596	255943	634287	519909	504025	270409	137115
	FALSE	3-oxo-C12-HSL	C16 H27 N O4	Full match	No results	No results	Full match	-0.38	297.194	297.194	298.201	15.383	9.27573e+06	2	0				1	8	18	14	1	DDA for preferred ion	[M+H]+1	299141	1.6913e+06	5.67418e+06	5.40031e+06	4.97423e+06	5.57958e+06	3.56108e+06	4.835e+06	4.79837e+06	3.34994e+06	8.53205e+06	7.2838e+06	8.09364e+06	9.06342e+06	9.27573e+06	7.10479e+06	291528	200496	199598	209718	3.85345e+06	859864	572151	109234
	FALSE		C14 H22 O4	Full match	No results	No results	No results	-0.11	254.152	254.152	255.159	15.394	1.80345e+07	0	0				0	8	24	22	1	DDA for preferred ion	[M+H]+1	208012	1.15381e+06	5.56963e+06	3.45873e+06	4.31303e+06	4.6739e+06	6.25151e+06	3.30146e+06	3.62226e+06	3.83398e+06	3.2302e+06	4.37487e+06	4.86056e+06	4.0126e+06	1.45894e+06	1.21315e+06	327843	2.24517e+06	382382	1.07858e+06	1.74174e+07	1.5645e+07	1.43187e+07	4.23111e+06
	FALSE	N-(4-Cyclohexylphenyl)thiourea	C13 H18 N2 S	No results	Invalid mass	No results	No results	-19.67	234.119	234.114	235.122	15.4	2.06209e+06	0	1	1	68.6	44	0	8	23	22	1	DDA for preferred ion	[M+H]+1	21940.2	59224.7	1.07783e+06	591625	913969	1.42451e+06	1.07537e+06	1.21653e+06	1.05205e+06	1.22045e+06	1.81247e+06	855418	998307	2.06209e+06	1.24312e+06	741705	37784	34600.5	47990.1	49501.2	187381	151452	153142	35015.1
	FALSE			No results	No results	No results	No results			344.25	345.258	15.41	1.63083e+06	0	0				0	8	21	15	1	No MS2	[M+H]+1	21348.3	57627	1.06628e+06	1.35192e+06	1.31551e+06	1.06824e+06	765171	1.10892e+06	814511	890659	1.09437e+06	1.63083e+06	931632	939142	1.03739e+06	1.11768e+06	36764.7	33667.1	46695.5	48165.8	178033	147366	149011	34070.5
	FALSE		C14 H32 N5 O8 P	Full match	No results	No results	No results	2.48	429.199	429.2	430.207	15.42	4.55054e+06	0	0				0	8	14	14	1	No MS2	[M+H]+1	21081.6	56907.2	1.39859e+06	1.34644e+06	1.65445e+06	1.04793e+06	1.61841e+06	1.58985e+06	1.42601e+06	1.27731e+06	3.63718e+06	2.75755e+06	2.2402e+06	4.55054e+06	2.68083e+06	2.58427e+06	36305.5	33246.6	46112.3	47564.2	184511	145526	147150	60794
	FALSE	NP-002855	C12 H22 O4	No match	Invalid mass	No match	No match	-78255	230.152	212.141	213.149	15.421	4.9211e+07	8	3	1	69.4	67.7	10	8	23	8	2	DDA for preferred ion	[M+H]+1	206683	1.72925e+06	4.702e+07	4.88422e+07	4.9211e+07	4.74426e+07	4.49157e+07	3.72425e+07	2.70057e+07	2.6675e+07	1.96113e+07	1.84315e+07	1.37505e+07	2.26325e+07	1.33804e+07	6.78679e+06	386308	316033	362003	1.27469e+06	7.02995e+06	1.56144e+06	5.01134e+06	390902
	FALSE	Sedanolide	C12 H18 O2	Full match	No results	No results	Full match	0.41	194.131	194.131	195.138	15.423	6.96677e+07	21	0				7	8	18	17	2	DDA for preferred ion	[M+H]+1	553555	2.57661e+06	6.96677e+07	5.96974e+07	6.67421e+07	6.86469e+07	3.74266e+07	6.65496e+07	5.52889e+07	5.62089e+07	3.09653e+07	3.64619e+07	2.58872e+07	3.64856e+07	2.56394e+07	1.35787e+07	1.22927e+06	3.04066e+06	1.30169e+06	1.96306e+06	7.31726e+06	6.28531e+06	2.82477e+06	4.67252e+06
	FALSE	3-Hexenyl pentanoate	C11 H20 O2	Full match	No results	No results	Full match	0.31	184.146	184.146	185.154	15.429	1.69551e+07	36	0				2	8	30	22	1	DDA for preferred ion	[M+H]+1	461616	4.0656e+06	6.84628e+06	9.11427e+06	9.85307e+06	8.13039e+06	9.26336e+06	8.45839e+06	4.99237e+06	3.5123e+06	4.25155e+06	2.11996e+06	3.22808e+06	1.13369e+07	2.37026e+06	1.90336e+06	1.21298e+06	843583	915055	3.14141e+06	1.66011e+07	1.14127e+07	1.59218e+07	809400
	FALSE	4-Methoxycinnamic acid	C10 H10 O3	Full match	Full match	No results	Not the top hit	-0.18	178.063	178.063	179.07	15.439	9.68431e+06	30	1	1	82.2	51.4	7	8	25	12	1	DDA for preferred ion	[M+H]+1	29422.9	112308	6.48007e+06	8.60813e+06	9.68431e+06	7.76867e+06	7.71489e+06	6.11704e+06	5.19195e+06	4.36968e+06	381195	190675	177225	401471	215422	181441	69308.7	75901.9	89929	223149	1.68186e+06	717711	864299	72404
	FALSE		C21 H43 P S	Full match	No results	No results	No results	2.35	358.282	358.283	359.29	15.443	1.24855e+06	0	0				0	8	17	15	1	No MS2	[M+H]+1	50416.3	145547	714382	555399	934076	682814	699437	717879	596032	614464	1.04299e+06	1.24855e+06	516232	958746	589609	523602	211624	233589	343911	387374	409506	173947	279994	331630
	FALSE	Phenazone	C11 H12 N2 O	Full match	No results	No results	Full match	0.59	188.095	188.095	189.102	15.444	1.09481e+07	2	0				10	8	13	5	1	DDA for preferred ion	[M+H]+1	17702	48796	1.9754e+06	1.99032e+06	2.1718e+06	1.90287e+06	1.71292e+06	1.8405e+06	1.54377e+06	1.43709e+06	7.18938e+06	1.04508e+07	8.83212e+06	1.09481e+07	6.33362e+06	5.58383e+06	33818.7	32885.1	45115.2	46333	156057	139050	144514	30568.1
	FALSE	Oxomemazine	C18 H22 N2 O2 S	Full match	No results	No results	Full match	-0.18	330.14	330.14	331.147	15.445	2.13922e+07	2	0				1	8	14	13	1	DDA for preferred ion	[M+H]+1	31240.2	84328.9	4.42253e+06	4.70104e+06	3.50805e+06	3.13779e+06	4.23497e+06	4.3453e+06	3.60483e+06	3.69806e+06	1.33401e+07	1.68407e+07	1.13267e+07	2.13922e+07	7.32475e+06	8.38849e+06	53800	49267.1	68332.3	70483.9	260526	215650	218056	48368.4
	FALSE	Menadiol	C11 H10 O2	Full match	No results	No results	Full match	0.31	174.068	174.068	175.075	15.449	1.12326e+07	5	0				0	8	24	24	1	No MS2	[M+H]+1	226178	2.01131e+06	4.83302e+06	5.70493e+06	2.9023e+06	6.83892e+06	6.35201e+06	5.95336e+06	4.55053e+06	4.72719e+06	7.07148e+06	5.08551e+06	6.3303e+06	1.12326e+07	7.02969e+06	3.03476e+06	953830	506585	1.17116e+06	2.9939e+06	1.94726e+06	1.45143e+06	1.84871e+06	285444
	FALSE		C25 H31 N2 O6 P3	Full match	No results	No results	No results	-2.61	548.139	548.138	549.145	15.452	3.35665e+06	0	0				0	4	5	5	1	No MS2	[M+H]+1	20622.7	61461.5	299528	423205	336087	374179	277480	341720	251616	360597	3.35665e+06	2.71717e+06	3.22426e+06	2.84193e+06	2.79781e+06	2.38051e+06	42596.7	35189	46971.8	58359.1	196564	175142	182024	38502.4
	FALSE	YK6000000	C12 H20 O6	Full match	No results	No results	Not the top hit	-0.18	260.126	260.126	261.133	15.455	1.27567e+07	2	0				0	8	27	6	2	DDA for preferred ion	[M+H]+1	25961.9	71564.6	1.03583e+07	1.02434e+07	1.00603e+07	8.52134e+06	9.16872e+06	7.09378e+06	5.53106e+06	4.71523e+06	1.14505e+07	3.77227e+06	3.95909e+06	1.27567e+07	4.132e+06	2.86752e+06	49598.8	83094.8	66166.3	67952.3	228875	203932	263380	50110.2
	FALSE	indeloxazine	C14 H17 N O2	Full match	No results	No results	Full match	0.46	231.126	231.126	232.133	15.459	1.19718e+07	3	0				3	5	26	20	2	DDA for preferred ion	[M+H]+1	11983.5	33338.3	268394	312216	170243	174831	197525	138910	204395	187898	241232	106540	172462	171969	143120	102055	65340.5	25186	55304.3	417795	878135	934085	1.57237e+06	558001
	FALSE	Procaine	C13 H20 N2 O2	Full match	No results	No results	Full match	0.23	236.152	236.153	237.16	15.46	9.96216e+06	4	0				0	7	26	11	1	DDA for preferred ion	[M+H]+1	12762.8	35506.3	344431	198554	383589	366786	286422	208104	221332	212494	256920	113468	112381	163290	99462.8	108691	28665.2	34785.4	31754.4	62330.7	9.96216e+06	6.69065e+06	3.63808e+06	739589
	FALSE		C33 H51 N O17 S2	Full match	No results	No results	No results	-0.41	797.26	797.26	798.267	15.48	2.16324e+06	0	0				0	4	16	14	1	DDA for preferred ion	[M+H]+1	177142	63655	302799	345320	308590	285108	222108	409354	316871	282410	2.16324e+06	1.01631e+06	1.33145e+06	909199	1.36627e+06	1.10778e+06	882401	659292	902092	398211	425594	1.35271e+06	593422	510808
	FALSE		C11 H32 N8 O2 S	Full match	No results	No results	No results	-2.04	340.237	340.236	341.243	15.482	1.25776e+06	0	0				0	8	23	23	1	DDA for preferred ion	[M+H]+1	12110.8	37063.9	431910	434330	559730	421876	399948	234585	527270	386301	1.03681e+06	1.19501e+06	1.24539e+06	1.25776e+06	1.23197e+06	1.22581e+06	28504.8	181709	30216.3	41647.8	172551	128057	148170	27291.5
	FALSE		C14 H34 N9 O5 P	Full match	No results	No results	No results	-0.78	439.242	439.242	440.249	15.483	3.42599e+06	0	0				0	6	24	19	1	No MS2	[M+H]+1	13194.5	40380.5	158682	258133	215906	197655	130928	195897	114795	181707	111767	80840.2	74072.4	118402	75744.6	87247.5	31055.6	26222.4	32920.1	449494	1.25662e+06	752472	2.4741e+06	34425.9
	FALSE	2-Hexenoylcarnitine	C13 H23 N O4	Full match	No results	No results	Full match	0.38	257.163	257.163	258.17	15.495	4.5688e+06	1	0				8	5	30	19	2	DDA for preferred ion	[M+H]+1	14532.9	102640	2.38329e+06	720314	648202	1.97747e+06	612383	1.71423e+06	313110	457690	2.95846e+06	1.38549e+06	2.357e+06	4.5688e+06	2.46244e+06	1.18751e+06	49500.8	44528.1	128219	215051	1.38089e+06	2.7142e+06	883486	130022
	FALSE		C26 H32 N3 P S3	Full match	No results	No results	No results	-1.98	513.15	513.149	514.156	15.502	2.55654e+07	0	0				0	8	18	9	1	No MS2	[M+H]+1	13414.4	39778.6	1.70547e+06	1.80447e+06	1.8997e+06	1.47892e+06	1.26348e+06	1.49408e+06	1.23515e+06	1.20804e+06	2.53088e+07	2.21331e+07	2.55654e+07	1.62766e+07	1.87945e+07	1.75081e+07	57375.2	31721.9	40729.2	58197.8	170622	184980	167326	47295.5
	FALSE		C11 H24 N8 O S	Full match	No results	No results	No match	-2.27	316.179	316.179	317.186	15.506	6.45448e+06	2	0				0	5	22	22	1	No MS2	[M+H]+1	15381.7	45612.5	247137	257892	153116	163409	375795	221057	263475	127029	1.53429e+06	1.3682e+06	2.07921e+06	6.45448e+06	1.66053e+06	755557	46634.3	59340.7	51447.3	75969	523794	312991	306987	71858.2
	FALSE	Jasmonic acid	C12 H18 O3	Full match	Full match	Full match	Full match	-0.23	210.126	210.126	211.133	15.508	1.75972e+07	10	1	1	63.1	65.9	1	8	28	14	2	DDA for preferred ion	[M+H]+1	319894	1.60466e+06	1.24912e+07	1.75972e+07	1.20841e+07	1.3619e+07	1.3426e+07	1.04187e+07	9.01741e+06	6.5355e+06	1.86719e+06	6.3078e+06	1.8088e+06	1.09877e+07	1.03669e+06	2.14307e+06	1.24619e+06	1.46045e+06	1.8058e+06	2.50475e+06	9.01417e+06	9.585e+06	7.03942e+06	1.12631e+06
	FALSE		C7 H17 N8 O2 P	Full match	No results	No results	No match	-1.73	276.121	276.121	277.128	15.509	1.09631e+07	1	0				1	8	19	6	2	DDA for preferred ion	[M+H]+1	177516	1.32433e+06	6.40786e+06	6.15753e+06	6.14237e+06	6.17426e+06	5.92816e+06	4.93847e+06	4.10975e+06	3.68515e+06	5.52417e+06	4.01071e+06	4.17512e+06	1.09631e+07	3.25532e+06	1.57311e+06	821528	963681	640327	2.07724e+06	4.64565e+06	2.89115e+06	1.36328e+06	931011
	FALSE	(12Z)-9,10,11-trihydroxyoctadec-12-enoic acid	C18 H34 O5	No match	Invalid mass	No match	No match	-54538.1	330.241	312.23	313.237	15.513	1.0013e+07	18	2	1	61.3	65.4	1	8	19	19	1	DDA for preferred ion	[M+H]+1	2.01459e+06	1.67817e+06	919226	1.38229e+06	1.03067e+06	1.7298e+06	1.32073e+06	1.45794e+06	1.45174e+06	1.27229e+06	1.32913e+06	1.49333e+06	1.57415e+06	1.21897e+06	1.52136e+06	1.12782e+06	1.32496e+06	1.22334e+06	1.49073e+06	1.62297e+06	1.0013e+07	8.83349e+06	8.65193e+06	1.68351e+06
	FALSE	13(S)-HOTrE	C18 H30 O3	Full match	Full match	Partial match	Not the top hit	0.06	294.219	294.22	295.227	15.521	2.57584e+07	31	4	1	68.6	67.5	4	8	18	13	1	DDA for preferred ion	[M+H]+1	2.86292e+06	1.61232e+06	1.92756e+06	1.74285e+06	1.59355e+06	1.46203e+06	1.87479e+06	2.53567e+06	2.08598e+06	2.15905e+06	1.3909e+06	1.89823e+06	1.54827e+06	1.38223e+06	1.84332e+06	1.61483e+06	1.72256e+06	1.68252e+06	2.00469e+06	2.40849e+06	2.5405e+07	2.57584e+07	1.82782e+07	2.12641e+06
	FALSE	16alpha-Hydroxyestrone	C18 H22 O3	Full match	No results	No results	Full match	-0.13	286.157	286.157	287.164	15.521	6.58088e+07	11	0				1	8	20	18	1	DDA for preferred ion	[M+H]+1	47077.4	54210.3	1.06739e+06	1.35812e+06	1.25267e+06	644855	1.1563e+06	1.08861e+06	1.01949e+06	1.00315e+06	153030	96993.4	131019	121615	299604	143375	35341	61881.5	147958	879543	3.87667e+06	4.27228e+06	3.40495e+06	567217
	FALSE	Senecionine	C18 H25 N O5	Full match	No results	No results	Full match	-0.41	335.173	335.173	336.18	15.525	6.78073e+06	6	0				0	7	18	18	1	No MS2	[M+H]+1	20530.1	70839.8	239473	399567	333878	244387	282315	308154	345256	410760	296720	408508	344532	176890	222341	143034	63746.4	93719.2	100294	122893	6.78073e+06	5.26984e+06	4.27278e+06	698658
	FALSE		C14 H25 N O2	Full match	No results	No results	No results	0.02	239.189	239.189	240.196	15.525	8.4824e+06	0	0				0	8	15	7	1	DDA for preferred ion	[M+H]+1	600398	509095	2.1144e+06	2.42845e+06	2.17167e+06	2.26372e+06	2.59503e+06	2.75141e+06	3.26148e+06	2.89871e+06	8.4824e+06	3.07692e+06	3.27055e+06	3.09916e+06	5.76726e+06	6.03946e+06	943868	1.65093e+06	5.2998e+06	1.9231e+06	3.50325e+06	2.37776e+06	4.39432e+06	3.35711e+06
	FALSE		C11 H23 O4 P	Full match	No results	No results	No results	0.26	250.133	250.133	251.141	15.525	4.35735e+06	0	0				0	7	6	5	2	DDA for preferred ion	[M+H]+1	12468.3	41194.8	1.40433e+06	1.50835e+06	1.36655e+06	1.45677e+06	1.475e+06	1.43156e+06	1.44013e+06	1.2537e+06	4.0612e+06	3.45005e+06	4.00649e+06	4.22421e+06	4.35735e+06	2.09859e+06	31218.6	34957.6	47170	74635.1	182228	171933	155525	45082.1
	FALSE		C14 H28 N2 O2	Full match	No results	No results	No results	-0.2	256.215	256.215	257.222	15.526	7.25902e+07	0	0				0	8	8	7	2	DDA for preferred ion	[M+H]+1	1.40958e+06	4.27392e+06	3.12057e+07	2.91799e+07	3.07163e+07	2.99343e+07	3.211e+07	2.84364e+07	3.13084e+07	2.4478e+07	7.25902e+07	1.23867e+07	1.9948e+07	3.52877e+07	2.1684e+07	1.97602e+07	3.11608e+06	4.48982e+06	1.71797e+07	9.01559e+06	3.32713e+07	1.52635e+07	3.83382e+07	8.51388e+06
	FALSE	{(3R,4S)-1-(Cyclobutylcarbonyl)-3-[2-(diethylamino)ethyl]-4-piperidinyl}acetic acid	C18 H32 N2 O3	Full match	Full match	No results	No results	-0.36	324.241	324.241	325.248	15.528	1.67365e+07	0	1	1	64.6	8.2	0	8	7	6	2	DDA for preferred ion	[M+H]+1	177192	2.27308e+06	8.65663e+06	8.08581e+06	8.22341e+06	8.70801e+06	8.69426e+06	8.11008e+06	8.93804e+06	7.23587e+06	2.81527e+06	800029	3.46421e+06	6.59351e+06	1.6848e+06	3.22933e+06	851288	1.67365e+07	2.08098e+06	865223	3.0218e+06	3.80998e+06	2.186e+06	627013
	FALSE		C39 H51 N2 O18 P S	Full match	No results	No results	No results	0.11	898.26	898.26	899.267	15.537	2.95055e+06	0	0				0	6	22	10	2	No MS2	[M+H]+1	12283.6	40980.5	497212	565560	541642	460279	446501	276382	177150	107242	2.95055e+06	822654	1.6135e+06	2.19578e+06	806928	695943	32607.1	34775.8	58253.6	74246.9	181281	171039	154716	44847.6
	FALSE		C39 H54 N3 O18 P S	Full match	No results	No results	No results	0.38	915.286	915.286	916.294	15.542	9.31177e+06	0	0				0	8	22	20	1	DDA for preferred ion	[M+H]+1	16205.1	47494.1	662314	659485	663012	1.03831e+06	1.11809e+06	1.05327e+06	784593	922156	8.61713e+06	6.56789e+06	9.31177e+06	4.32663e+06	5.76835e+06	5.74647e+06	116680	67370.5	64644.7	85781.1	201169	189804	171690	49767.9
	FALSE		C7 H3 N S2	Full match	No results	No results	No results	0.41	164.971	164.971	165.978	15.542	1.51874e+07	0	0				0	8	14	13	1	DDA for preferred ion	[M+H]+1	276024	1.66803e+06	3.25689e+06	2.44409e+06	2.7604e+06	2.93311e+06	2.25306e+06	3.3052e+06	3.31177e+06	2.86036e+06	135141	66153.5	92290.9	126483	70138.6	72312.4	4.35023e+06	7.94387e+06	1.46036e+07	1.36345e+07	455951	4.71786e+06	183109	1.51874e+07
	FALSE		C7 H5 N O S2	Full match	No results	No results	No results	0.3	182.981	182.981	183.989	15.542	2.51692e+08	0	0				0	8	21	6	1	DDA for preferred ion	[M+H]+1	1.74898e+06	6.52274e+07	1.1453e+08	1.06026e+08	1.06288e+08	1.04567e+08	8.52201e+07	9.22453e+07	6.976e+07	6.0513e+07	139480	68277.4	95253.9	130543	72390.5	74634	3.37597e+07	4.16555e+07	1.44744e+08	1.32953e+08	1.78468e+07	9.65262e+07	5.49059e+06	7.38376e+07
	FALSE	Palmitoyl ethanolamide	C18 H37 N O2	Full match	Full match	Partial match	Full match	-0.29	299.282	299.282	300.29	15.543	9.68517e+06	6	1	1	86	9.3	2	6	8	8	1	DDA for preferred ion	[M+H]+1	14392.2	77682.7	4.97148e+06	4.3013e+06	4.65199e+06	4.04395e+06	4.98493e+06	4.33853e+06	151851	120016	133786	6.86137e+06	91365.7	2.55101e+06	3.66087e+06	7.71909e+06	3.78892e+06	1.57665e+06	9.68517e+06	4.59799e+06	212398	630282	181274	354858
	FALSE		C14 H30 N6 P2 S	Full match	No results	No results	No results	1.28	376.173	376.173	377.181	15.55	7.25261e+06	0	0				0	8	26	22	2	No MS2	[M+H]+1	17404.6	110753	348656	290499	305805	364523	355577	568793	476424	301357	136055	93269.9	84653.1	127338	694667	1.0048e+06	1.45096e+06	1.41383e+06	870330	1.61e+06	1.14614e+06	1.50772e+06	3.88006e+06	1.4371e+06
	FALSE	[(3R,4S)-3-[(6-Fluoro-3,4-dihydro-1-isoquinolinyl)methyl]-1-(4-morpholinylcarbonyl)-4-piperidinyl]acetic acid	C22 H28 F N3 O4	Unused	Invalid mass	No results	No results	-15.81	417.206	417.2	418.207	15.553	1.16131e+07	0	1	1	92.2	9.6	0	8	8	3	1	DDA for preferred ion	[M+H]+1	10563.5	43462.1	3.12838e+06	3.0626e+06	2.93283e+06	3.11643e+06	2.85679e+06	2.63986e+06	2.73214e+06	2.45693e+06	1.0671e+07	7.31192e+06	6.84076e+06	1.16131e+07	7.15033e+06	5.98075e+06	33112.6	35315	59156.8	75398.1	165607	163708	125609	45542.9
	FALSE		C17 H33 N O7	Full match	No results	No results	No results	-0.59	363.226	363.225	364.233	15.557	8.55482e+06	0	0				0	8	29	19	1	DDA for preferred ion	[M+H]+1	92751.9	462632	2.25689e+06	3.88154e+06	2.45024e+06	2.10072e+06	2.47464e+06	2.04145e+06	1.72177e+06	1.778e+06	4.29607e+06	2.54726e+06	3.35419e+06	8.55482e+06	2.41059e+06	1.83205e+06	1.36544e+06	1.55608e+06	1.70313e+06	1.85334e+06	4.11351e+06	2.23412e+06	2.25886e+06	911518
	FALSE	3a-hydroxy-3-(hydroxymethyl)-1,1,3,5-tetramethyl-octahydro-1H-indene-4-carboxylic acid	C15 H26 O4	No match	Invalid mass	No match	No match	81368	270.183	292.167	293.175	15.558	8.13293e+07	10	2	1	62.6	43	0	8	24	24	1	DDA for preferred ion	[M+H]+1	507250	2.50441e+06	1.1842e+06	1.41585e+06	1.14799e+06	1.12045e+06	1.32865e+06	1.42908e+06	1.58888e+06	634582	3.99511e+06	2.80672e+06	2.6587e+06	2.17173e+06	1.15095e+06	880323	743494	799961	1.50178e+06	1.24063e+06	8.13293e+07	8.86613e+06	2.89477e+06	3.65912e+06
	FALSE		C29 H25 N8 P3	Full match	No results	No results	No match	2.06	578.141	578.143	579.15	15.559	1.00977e+07	15	0				0	8	19	18	1	No MS2	[M+H]+1	28695.3	276667	301265	436919	269536	363943	379628	498126	358833	399580	112546	55092.9	90597	96974.7	57812.1	60222	32272.4	3.21968e+06	1.00977e+07	129444	1.59121e+06	158893	121915	598156
	FALSE		C12 H27 N4 O4 P	Full match	No results	No results	No match	3.04	322.177	322.178	323.185	15.559	5.43295e+06	3	0				0	8	22	20	1	No MS2	[M+H]+1	65790.1	77810.3	415664	641491	369849	489976	424272	542969	421542	324082	617718	327807	547714	1.23787e+06	319389	321001	131323	124804	225449	224537	2.0123e+06	5.43295e+06	3.6572e+06	3.53881e+06
	FALSE	Flindersine	C14 H13 N O2	Full match	No results	No results	Full match	0.13	227.095	227.095	228.102	15.569	1.02751e+07	5	0				0	8	18	17	1	DDA for preferred ion	[M+H]+1	82431.3	43863	1.04855e+06	898272	902878	903832	533712	856521	967499	762572	190641	207886	294168	461521	263528	160606	833325	845795	1.47993e+06	3.6897e+06	5.59328e+06	5.06362e+06	1.50072e+06	1.6176e+06
	FALSE	(4S)-4-[(2E)-2-Octenoyloxy]-4-(trimethylammonio)butanoate	C15 H27 N O4	Full match	No results	No results	Full match	-0.37	285.194	285.194	286.201	15.57	7.75216e+06	1	0				2	8	16	7	1	DDA for preferred ion	[M+H]+1	30339.6	423720	3.26643e+06	2.76213e+06	2.90533e+06	2.86975e+06	2.8005e+06	2.73445e+06	2.06746e+06	2.06242e+06	1.45868e+06	491405	752221	5.81865e+06	792828	594513	164195	189421	749613	455275	5.92884e+06	7.75216e+06	4.83097e+06	358224
	FALSE		C12 H19 N4 O5 P	Full match	No results	No results	No match	2.83	330.109	330.11	331.118	15.571	9.81944e+06	28	0				3	8	21	21	1	DDA for preferred ion	[M+H]+1	19963.2	48338.9	579330	946567	1.13745e+06	857153	1.2282e+06	920314	1.06015e+06	870873	1.44679e+06	1.30194e+06	1.46223e+06	881883	103233	202474	325936	369243	356557	3.45892e+06	974765	1.03176e+06	1.59406e+06	313292
	FALSE	Benzyl methacrylate	C11 H12 O2	No match	Invalid mass	No results	No match	-102284	176.084	158.073	159.08	15.571	6.85656e+06	3	1	1	72.6	45.7	10	8	18	18	1	DDA for preferred ion	[M+H]+1	264569	189686	3.70825e+06	5.24259e+06	5.15287e+06	6.3757e+06	6.85656e+06	5.55565e+06	5.04512e+06	4.67392e+06	3.12461e+06	1.99413e+06	2.59527e+06	3.90457e+06	2.39269e+06	1.53579e+06	1.1697e+06	1.21811e+06	190136	3.16327e+06	6.48183e+06	6.14277e+06	1.14153e+06	1.21382e+06
	FALSE		C18 H12 N2 O2	Full match	No results	No results	No results	-0.25	288.09	288.09	289.097	15.573	2.77136e+06	0	0				0	6	23	20	1	DDA for preferred ion	[M+H]+1	10025.7	41905.1	178795	156837	278669	201547	132654	191727	126899	160565	118929	412670	82140.4	2.6431e+06	46982.7	141819	156647	153237	50038.9	273920	548185	734403	1.18198e+06	362045
	FALSE		C28 H43 N2 O4 P S	Full match	No results	No results	No results	2.34	534.268	534.269	535.277	15.576	4.98244e+06	0	0				0	8	9	9	2	DDA for preferred ion	[M+H]+1	9397.59	39279.9	1.22626e+06	1.28639e+06	1.12813e+06	1.36895e+06	1.40322e+06	1.44716e+06	1.26566e+06	1.16143e+06	392673	440783	555031	93614.8	4.98244e+06	3.40481e+06	1.42362e+06	1.35955e+06	46904.1	164235	241726	196536	149687	32173.1
	FALSE		C15 H9 O P S3	Full match	No results	No results	No results	4.54	331.955	331.957	332.964	15.576	4.1056e+06	0	0				0	8	15	9	1	No MS2	[M+H]+1	12376	51729.2	4.10349e+06	4.1056e+06	3.219e+06	3.36313e+06	3.78371e+06	2.93966e+06	3.18505e+06	2.75783e+06	112278	67559.2	70863.1	123285	57997.1	71490	41382.7	37227.8	70409.1	854351	197108	192909	141114	878335
	FALSE		C8 H16 N2 O2 S2	Full match	No results	No results	No results	0.11	236.065	236.065	237.073	15.577	8.68532e+06	0	0				0	8	19	8	2	DDA for preferred ion	[M+H]+1	14529.8	60731.6	3.16666e+06	3.16583e+06	3.12074e+06	3.31605e+06	3.09488e+06	2.39702e+06	2.33362e+06	1.81041e+06	131818	79316.4	86788.6	144740	68090.2	83931.4	2.90677e+06	2.82638e+06	4.83995e+06	1.76229e+06	1.26516e+06	2.47738e+06	989858	1.37594e+06
	FALSE		C18 H32 N8 O P2 S	Full match	No results	No results	No results	1.55	470.19	470.19	471.198	15.578	1.47517e+06	0	0				0	7	24	22	2	No MS2	[M+H]+1	9904.58	41399	245637	222750	160657	143182	266474	319414	298151	183616	1.47517e+06	1.36074e+06	1.17088e+06	1.44996e+06	1.07662e+06	1.2068e+06	33118.7	29793.5	49434.5	55726.2	157746	154386	112933	33908.8
	FALSE	4-morpholino-3-nitrobenzene-1-sulfonamide	C10 H13 N3 O5 S	No match	Invalid mass	No match	No match	-9.31	287.058	287.055	288.062	15.582	5.79947e+06	2	1	1	60.5	8	2	6	7	2	1	DDA for preferred ion	[M+H]+1	13615.6	54473.4	4.44356e+06	4.55382e+06	4.38374e+06	4.08522e+06	4.01337e+06	3.7882e+06	3.12747e+06	3.10905e+06	101441	71143.2	74622.4	472077	59723.1	75282.6	5.79947e+06	2.00068e+06	3.20216e+06	4.85608e+06	264705	203143	928978	1.45264e+06
	FALSE	1,5-Anhydro-1-(2,4,6-trihydroxyphenyl)hexitol	C12 H16 O8	Full match	No results	No results	Full match	-0.01	288.085	288.085	289.092	15.593	6.93138e+07	1	0				1	6	17	15	1	DDA for preferred ion	[M+H]+1	1.34373e+06	167693	4.19874e+06	4.59823e+06	2.94093e+06	3.78524e+06	4.22802e+06	6.56613e+06	4.87466e+06	5.74753e+06	4.43789e+07	1.90795e+07	2.733e+07	6.93138e+07	2.17184e+07	1.90882e+07	3.26199e+06	1.10656e+07	3.26215e+06	2.45828e+06	1.28276e+06	2.07984e+06	4.67618e+06	8.96352e+06
	FALSE		C23 H50 N8 O8 P2	Full match	No results	No results	No results	-2.84	628.323	628.321	629.328	15.598	7.19313e+06	0	0				0	8	16	16	1	No MS2	[M+H]+1	10283.7	41036.4	1.75043e+06	1.44408e+06	1.27397e+06	1.26655e+06	1.09795e+06	1.34797e+06	1.72321e+06	1.43952e+06	7.19313e+06	5.12124e+06	5.80071e+06	6.079e+06	4.638e+06	1.34045e+06	32914	25465	38900.2	53339.2	127154	124739	112235	31373.8
	FALSE		C24 H39 N O11 S2	Full match	No results	No results	No match	-1.17	581.196	581.196	582.203	15.601	1.03723e+07	1	0				3	8	11	8	1	DDA for preferred ion	[M+H]+1	90968.2	52954.9	2.41541e+06	2.50517e+06	2.62216e+06	2.61291e+06	2.59907e+06	2.46349e+06	1.84962e+06	2.21934e+06	7.84109e+06	7.42498e+06	9.02094e+06	1.03723e+07	7.88834e+06	7.27403e+06	760746	658528	384151	574537	168730	515712	151228	431223
	FALSE	tioxacin	C14 H12 N2 O4 S	Full match	No results	No results	Full match	-0.16	304.052	304.052	305.059	15.602	2.36064e+07	1	0				0	7	19	18	2	No MS2	[M+H]+1	11039.2	44051.1	670854	695309	702832	655863	961511	532003	822566	852314	81040.9	52279.9	73110.1	108057	54644.1	54903.3	35332	29026.3	41758	2.36064e+07	3.07485e+06	2.77749e+06	3.04244e+06	179404
	FALSE		C17 H31 N4 O14 P	Full match	No results	No results	No results	2.53	546.157	546.159	547.166	15.602	8.7146e+06	0	0				0	8	14	13	1	DDA for preferred ion	[M+H]+1	22341.4	46718.9	1.66217e+06	1.63204e+06	1.80502e+06	1.73392e+06	2.39022e+06	1.63737e+06	1.91812e+06	1.87062e+06	8.06943e+06	7.24541e+06	8.7146e+06	8.07451e+06	8.66153e+06	7.79998e+06	225445	110050	44286.9	154276	144773	142012	133419	96427.4
	FALSE	2-Mercaptobenzothiazole	C7 H5 N S2	Full match	Full match	No results	Full match	-0.06	166.986	166.986	167.994	15.609	1.25499e+08	1	1	1	99.4	98.5	2	8	8	8	1	DDA for preferred ion	[M+H]+1	70434.5	89746.2	1.18546e+08	1.07124e+08	1.07567e+08	1.19691e+08	1.25499e+08	1.01762e+08	1.13117e+08	9.84205e+07	154185	113239	123531	182580	106027	93964	82885	488152	75431.7	2.12209e+07	232786	226249	329127	8.69105e+06
	FALSE		C21 H44 N9 P	Full match	No results	No results	No results	-0.49	453.346	453.346	454.353	15.609	3.10672e+06	0	0				0	7	23	17	1	No MS2	[M+H]+1	16277.3	58583.8	966161	515411	752162	776208	644826	615629	209406	545625	107777	2.52355e+06	97229.6	3.10672e+06	2.33952e+06	2.09047e+06	49053.8	401849	59371.3	88834.9	183223	178078	259051	44789.5
	FALSE		C27 H41 N8 O17 P	Full match	No results	No results	No results	0.06	780.233	780.233	781.24	15.615	8.70901e+06	0	0				0	4	21	17	1	DDA for preferred ion	[M+H]+1	145113	66625.1	915902	1.30344e+06	1.10804e+06	1.31733e+06	1.52106e+06	1.15153e+06	1.38869e+06	1.66098e+06	2.95914e+06	1.78386e+06	2.50689e+06	8.70901e+06	2.55534e+06	2.58245e+06	557090	1.19407e+06	5.33007e+06	758817	2.2403e+06	2.57115e+06	3.55762e+06	815327
	FALSE	UNII:6S7S02945H	C13 H25 N O	Full match	No results	No results	Full match	0.29	211.194	211.194	212.201	15.628	3.06424e+06	1	0				0	8	17	16	1	DDA for preferred ion	[M+H]+1	438720	433646	1.58307e+06	1.50507e+06	1.27016e+06	1.63536e+06	1.63822e+06	1.72032e+06	1.5103e+06	969827	1.467e+06	2.67023e+06	1.96249e+06	690127	2.10583e+06	2.3726e+06	1.50927e+06	2.75128e+06	3.06424e+06	2.21885e+06	783957	943910	1.56428e+06	2.94879e+06
	FALSE	Fenfuram	C12 H11 N O2	Full match	No results	No results	Full match	0.07	201.079	201.079	202.086	15.629	5.14697e+07	3	0				1	8	16	16	1	DDA for preferred ion	[M+H]+1	17010	38517.7	1.21602e+06	844185	704370	1.0291e+06	955870	960746	963513	1.07582e+06	92208.1	70494.6	75425.2	109189	67146.9	76933.7	49568.2	50739	45110.9	2.19736e+06	1.15175e+07	9.32729e+06	9.98865e+06	205882
	FALSE	Phenazone	C11 H12 N2 O	Full match	No results	No results	Full match	0.19	188.095	188.095	189.102	15.63	8.74025e+07	2	0				10	8	11	11	2	DDA for preferred ion	[M+H]+1	20232.4	45814.4	2.41631e+07	2.08517e+07	2.3036e+07	1.93082e+07	2.68095e+07	1.96468e+07	2.29358e+07	2.3048e+07	5.07069e+07	7.17837e+07	6.45579e+07	8.74025e+07	4.2575e+07	3.57451e+07	80234.5	86898.6	53970.7	92771.6	296617	204476	285007	62511
	FALSE	PALGLY	C18 H35 N O3	Full match	No results	No results	Full match	-0.33	313.262	313.262	314.269	15.632	1.7957e+07	2	0				0	8	10	7	1	DDA for preferred ion	[M+H]+1	287191	1.10584e+06	4.16746e+06	3.73663e+06	3.79578e+06	4.10062e+06	3.56629e+06	4.03076e+06	3.36456e+06	3.1389e+06	2.50764e+06	2.77617e+06	3.32915e+06	1.83274e+06	2.30289e+06	1.94543e+06	1.38336e+06	1.86459e+06	2.98074e+06	2.74061e+06	1.7957e+07	2.0085e+06	3.57763e+06	1.9111e+06
	FALSE	Traumatin	C12 H20 O3	Full match	No results	Full match	Full match	0.32	212.141	212.141	213.149	15.641	4.57466e+07	8	0				0	8	23	15	1	DDA for preferred ion	[M+H]+1	203377	1.64881e+06	9.62492e+06	9.19924e+06	8.60388e+06	7.93813e+06	9.06735e+06	8.39757e+06	6.63931e+06	3.95881e+06	3.91983e+06	4.9467e+06	5.00783e+06	4.57466e+07	2.50531e+06	1.43216e+06	1.12456e+06	1.36472e+06	693819	5.25444e+06	1.54564e+07	7.25271e+06	1.17075e+07	1.40832e+06
	FALSE	Oxomemazine	C18 H22 N2 O2 S	Full match	Full match	No results	Full match	-0.43	330.14	330.14	331.147	15.643	1.34476e+07	2	1	1	61.2	8.1	2	8	20	19	1	DDA for preferred ion	[M+H]+1	32442.4	57363.3	2.56114e+06	2.14673e+06	2.97048e+06	3.23457e+06	3.30964e+06	1.98793e+06	3.4573e+06	2.62628e+06	1.17126e+07	1.34476e+07	8.66829e+06	8.59447e+06	5.60036e+06	7.07313e+06	152989	138173	102817	265735	416481	395070	468805	124727
	FALSE	JWH 018 7-hydroxyindole metabolite	C24 H23 N O2	No match	Invalid mass	No results	No match	16.24	357.173	357.179	358.186	15.65	8.88509e+06	2	10	1	65.4	8.3	2	4	18	13	1	DDA for preferred ion	[M+H]+1	25260.4	44368.7	2.50662e+06	2.07893e+06	300678	273515	2.51198e+06	210273	236897	1.67151e+06	7.3162e+06	8.84314e+06	7.89174e+06	8.88509e+06	8.07527e+06	6.23777e+06	119121	40503.7	80055.7	206908	342200	413371	365023	103813
	FALSE	diacetyl trimer	C12 H18 O6	Full match	No results	No results	Not the top hit	0.28	258.11	258.11	259.118	15.653	4.06991e+08	2	0				0	8	26	7	2	DDA for preferred ion	[M+H]+1	23068.8	106355	1.02254e+07	9.31628e+06	9.97283e+06	8.72672e+06	8.96987e+06	6.8291e+06	5.47953e+06	4.78928e+06	203746	76576.4	189742	746387	225421	326186	486369	615159	637724	3.04044e+06	4.2502e+07	1.30143e+07	6.11248e+07	4.4193e+06
	FALSE		C8 H23 N4 O3 P	Full match	No results	No results	No results	4.11	254.151	254.152	255.159	15.658	3.40379e+07	0	0				0	8	27	15	2	DDA for preferred ion	[M+H]+1	94967.2	2.12489e+06	8.87807e+06	7.79379e+06	9.40339e+06	7.07307e+06	5.41522e+06	6.72319e+06	4.211e+06	5.19415e+06	2.27257e+06	2.81532e+06	2.55154e+06	5.71566e+06	4.72387e+06	2.23732e+06	1.88908e+06	2.1825e+06	2.03357e+06	3.93334e+06	2.23086e+07	3.40379e+07	2.7371e+07	2.72284e+06
	FALSE	Valpromide	C8 H17 N O	Full match	Full match	No results	Full match	0.43	143.131	143.131	144.138	15.66	1.04145e+08	5	1	1	92.2	63.9	2	8	13	7	1	DDA for preferred ion	[M+H]+1	598066	2.88798e+06	3.01608e+07	2.81186e+07	2.7948e+07	2.52213e+07	2.94523e+07	2.2206e+07	2.27e+07	2.13613e+07	7.85234e+06	7.69848e+06	8.33908e+06	1.66558e+07	5.77607e+06	4.31947e+06	3.84556e+06	5.10155e+06	5.66861e+06	1.48749e+07	7.74891e+07	5.86557e+07	6.05769e+07	1.47396e+07
	FALSE		C6 H15 N8 O2 P S	Full match	No results	No results	No match	-0.49	294.078	294.077	295.085	15.661	7.52766e+06	2	0				0	8	16	5	1	No MS2	[M+H]+1	19626.1	34472.3	3.92122e+06	3.54862e+06	3.62256e+06	3.39053e+06	3.40475e+06	3.1631e+06	2.77196e+06	2.30512e+06	3.75997e+06	2.50036e+06	2.74427e+06	7.52766e+06	1.82855e+06	3.20486e+06	409316	330845	62199.2	160757	251951	238998	283605	283729
	FALSE	3-{[(2,3-Dihydroxypropoxy)(hydroxy)phosphoryl]oxy}-2-hydroxypropyl stearate	C24 H49 O9 P	Full match	No results	No results	Full match	-2.56	512.311	512.31	513.317	15.664	1.80561e+06	2	0				0	5	23	22	1	No MS2	[M+H]+1	19192.7	33711.1	201699	178533	261554	207815	463813	320765	316102	415658	1.73754e+06	1.34876e+06	1.80561e+06	1.1792e+06	1.4455e+06	48192.5	90507.2	81882.7	60825.9	157207	246388	233721	277343	73787.9
	FALSE	2-Methylnaphthalene	C11 H10	Full match	No results	No results	Full match	0.67	142.078	142.078	143.086	15.666	2.81981e+07	2	0				10	8	7	7	1	DDA for preferred ion	[M+H]+1	2.5785e+06	393896	8.55919e+06	7.3399e+06	8.64696e+06	7.7409e+06	8.87007e+06	8.38178e+06	8.11984e+06	7.47871e+06	886038	761579	206419	1.04708e+06	1.17556e+06	662545	1.46544e+07	1.38905e+07	9.92193e+06	2.2914e+07	2.32904e+07	2.00084e+07	1.12207e+07	1.27123e+07
	FALSE	Azulene	C10 H8	Full match	No results	Partial match	Full match	0.1	128.063	128.063	129.07	15.666	1.82026e+08	2	0				10	8	9	7	1	DDA for preferred ion	[M+H]+1	1.14996e+07	2.4439e+06	5.55999e+07	4.76872e+07	5.28981e+07	5.43802e+07	5.57834e+07	5.09845e+07	4.79193e+07	4.22062e+07	5.26548e+06	3.72192e+06	4.27178e+06	5.10676e+06	5.09275e+06	2.59798e+06	7.06213e+07	6.43224e+07	4.77721e+07	1.11459e+08	1.31725e+08	1.09134e+08	7.09054e+07	5.91875e+07
	FALSE	Aethusin	C13 H14	Full match	No results	No results	Full match	0.12	170.11	170.11	171.117	15.666	4.51282e+08	3	0				10	8	24	6	1	DDA for preferred ion	[M+H]+1	1.22349e+07	6.29838e+06	1.4983e+08	1.31625e+08	1.33322e+08	1.2976e+08	1.23213e+08	9.83816e+07	8.68064e+07	6.84579e+07	9.05545e+06	4.43706e+06	5.98e+06	1.15317e+07	6.06272e+06	3.0601e+06	7.69795e+07	7.01655e+07	5.5597e+07	1.45505e+08	2.61329e+08	1.94257e+08	1.35172e+08	6.45864e+07
	FALSE			No results	No results	No results	No results			127.055	128.062	15.667	2.66685e+07	0	0				0	8	9	5	1	DDA for preferred ion	[M+H]+1	5.14882e+06	126720	3.70998e+06	3.30795e+06	3.75985e+06	3.85816e+06	4.13913e+06	4.13339e+06	3.99927e+06	4.51766e+06	369287	753312	530865	347996	1.16599e+06	671497	2.05251e+07	2.66685e+07	1.41312e+07	2.15294e+07	1.05806e+07	1.11253e+07	5.1315e+06	2.5564e+07
	FALSE		C11 H12	Full match	No results	No results	No results	0.64	144.094	144.094	145.101	15.668	1.03024e+07	0	0				0	8	9	6	1	DDA for preferred ion	[M+H]+1	715804	146215	2.95988e+06	2.91839e+06	2.75188e+06	3.06481e+06	3.07049e+06	2.58535e+06	2.48176e+06	2.45934e+06	473148	596938	421722	751853	651992	195752	4.04913e+06	3.79471e+06	3.03052e+06	6.41357e+06	1.03024e+07	6.35217e+06	6.22458e+06	3.8356e+06
	FALSE	2-morpholino-1-phenyl-1-ethanol	C12 H17 N O2	No match	Invalid mass	No results	No match	-86938.3	207.126	189.119	190.126	15.673	8.03752e+07	2	3	1	89.1	9.5	1	8	7	7	1	DDA for preferred ion	[M+H]+1	30489.2	311689	8.03752e+07	6.73561e+07	7.42204e+07	6.4339e+07	7.49564e+07	6.77667e+07	7.53731e+07	7.17909e+07	124211	101208	99619.4	112735	102417	76557.6	143778	130077	166517	249736	429041	371284	614367	117218
	FALSE		C16 H36 N2 O4 P2	Full match	No results	No results	No match	-3.59	382.215	382.214	383.221	15.676	2.49216e+06	10	0				0	7	26	10	1	No MS2	[M+H]+1	50093.7	2.49216e+06	1.26041e+06	1.33072e+06	1.2527e+06	920902	1.26916e+06	925005	703396	704548	69093.9	61593.7	47923.5	64564.7	62329.2	46591.7	121526	215329	603447	326384	1.17661e+06	311841	493054	216443
	FALSE		C11 H31 N6 O P	Full match	No results	No results	No results	3.34	294.23	294.231	295.238	15.676	2.03356e+06	0	0				0	8	5	5	1	No MS2	[M+H]+1	18273.6	52383.1	1.21666e+06	1.17126e+06	1.14755e+06	1.11362e+06	1.30696e+06	1.18509e+06	1.13602e+06	1.11695e+06	165707	270318	128637	95789	116252	253157	106026	308283	763266	292368	1.09767e+06	2.03356e+06	1.20424e+06	246752
	FALSE		C21 H21 P S	Full match	No results	No results	No results	2.17	336.11	336.111	337.118	15.68	1.07413e+07	0	0				0	8	24	20	1	DDA for preferred ion	[M+H]+1	19662.3	34006.8	2.61193e+06	2.24075e+06	2.50093e+06	2.83799e+06	2.30352e+06	2.40421e+06	1.08485e+06	1.90859e+06	757197	673441	769259	939013	327906	564341	767755	1.08705e+06	948556	1.07413e+07	276686	513031	1.96444e+06	279516
	FALSE		C7 H5 N O3 S2	Full match	No results	No results	No results	0.35	214.971	214.971	215.978	15.687	1.20785e+08	0	0				0	8	21	21	1	DDA for preferred ion	[M+H]+1	95828.4	750735	1.1278e+08	1.08618e+08	1.15454e+08	6.51684e+07	7.91753e+07	7.79068e+07	1.20785e+08	1.08427e+08	330205	258955	264556	391017	262047	201235	3.5002e+06	2.22712e+06	4.77274e+06	8.67242e+06	1.09776e+06	949981	1.12728e+06	299918
	FALSE	NP-012972	C14 H24 O3	Full match	Full match	No results	Partial match	0.16	240.173	240.173	241.18	15.687	3.8641e+07	1	1	1	62.7	65.8	1	8	14	12	1	DDA for preferred ion	[M+H]+1	451071	4.98365e+06	8.83823e+06	9.55928e+06	1.08002e+07	9.47808e+06	1.10277e+07	7.37159e+06	9.17465e+06	7.92258e+06	3.0053e+06	1.74266e+06	1.30029e+06	4.33646e+06	1.50249e+06	1.46336e+06	1.60216e+06	874752	1.83165e+06	5.21074e+06	3.8641e+07	2.24654e+07	2.42542e+07	2.73139e+06
	FALSE	NP-020240	C14 H20 O3	No match	Invalid mass	No results	No match	-76270.1	236.141	218.131	219.138	15.688	7.70612e+06	14	1	1	68.7	44	10	8	22	19	1	DDA for preferred ion	[M+H]+1	139571	274656	3.00795e+06	5.70309e+06	5.67652e+06	5.94991e+06	7.33501e+06	6.56595e+06	6.51701e+06	6.4723e+06	5.7603e+06	1.63876e+06	1.68679e+06	2.84559e+06	2.40248e+06	1.54441e+06	1.62536e+06	2.7567e+06	1.35334e+06	6.58285e+06	4.3693e+06	5.52625e+06	2.96873e+06	964424
	FALSE	6,8-Dihydroxy-3a,12c-dihydro-7H-furo[3',2':4,5]furo[2,3-c]xanthen-7-one	C17 H10 O6	Full match	No results	Full match	Full match	-0.08	310.048	310.048	311.055	15.689	1.01774e+07	4	0				0	4	14	14	1	DDA for preferred ion	[M+H]+1	18707.6	32232.1	248548	159157	303990	175751	313032	234692	175648	139454	70300.8	53526.6	48760.6	69860.9	65971.4	53733	97534.1	103456	60348.4	154640	1.01774e+07	8.23849e+06	6.93596e+06	63656.2
	FALSE		C22 H30 N10 O3 P2 S	Full match	No results	No results	No results	-0.83	576.17	576.169	577.177	15.689	2.30247e+07	0	0				0	8	22	17	1	DDA for preferred ion	[M+H]+1	235725	95518.2	2.60403e+06	3.22984e+06	1.90234e+06	2.59071e+06	2.5974e+06	3.57608e+06	3.06197e+06	4.00017e+06	1.08849e+07	7.59816e+06	9.13226e+06	1.04093e+07	2.30247e+07	1.71373e+07	2.56694e+06	1.70031e+06	8.07807e+06	2.3046e+06	5.94906e+06	5.35641e+06	5.95963e+06	3.76205e+06
	FALSE	Methyl laurate	C13 H26 O2	Full match	No results	No results	Full match	0.64	214.193	214.193	215.201	15.689	3.90001e+06	13	0				0	8	23	8	1	No MS2	[M+H]+1	18988.6	106933	1.96508e+06	1.84646e+06	1.75656e+06	1.49868e+06	1.65219e+06	1.14633e+06	1.20642e+06	1.05083e+06	2.99584e+06	1.91674e+06	2.63844e+06	3.90001e+06	2.20219e+06	1.52373e+06	89593.9	81755.4	61254.9	156963	269658	233358	276911	64612.3
	FALSE		C8 H23 N4 O2 P	Full match	No results	No results	No match	4.45	238.156	238.157	239.164	15.694	3.28309e+07	2	0				4	8	25	24	1	DDA for preferred ion	[M+H]+1	1.13673e+06	3.03434e+06	1.20757e+07	1.238e+07	1.17878e+07	7.35734e+06	1.72635e+07	1.02668e+07	1.52525e+07	1.11134e+07	6.58228e+06	5.06688e+06	1.0198e+07	9.8287e+06	6.49407e+06	5.20274e+06	4.0413e+06	2.71615e+06	5.10316e+06	1.36941e+07	3.28309e+07	1.84835e+07	1.01582e+07	5.00469e+06
	FALSE		C22 H53 N6 O11 P	Full match	No results	No results	No results	4	608.351	608.353	609.361	15.697	1.25101e+06	0	0				0	8	21	18	1	DDA for preferred ion	[M+H]+1	21067.1	36297.4	1.02508e+06	934898	889287	591150	1.16812e+06	1.24609e+06	1.05613e+06	1.25101e+06	74948	60277.8	54910.7	78672.3	50368.3	45134.3	99401.1	90704.5	67960	174145	299176	251937	240318	71684.9
	FALSE	387122	C12 H18 O	Full match	No results	No results	Full match	0.33	178.136	178.136	179.143	15.697	4.95088e+06	11	0				5	8	25	24	1	DDA for preferred ion	[M+H]+1	193211	557457	1.74977e+06	4.43593e+06	3.80195e+06	3.59345e+06	3.08853e+06	2.74334e+06	3.54101e+06	2.96902e+06	3.20758e+06	2.76779e+06	2.22465e+06	3.79656e+06	2.45588e+06	1.99088e+06	318597	245332	408662	559372	4.35176e+06	4.55786e+06	3.41959e+06	791515
	FALSE		C18 H36 N2 O10 P2 S	Full match	No results	No results	No results	4.18	534.157	534.159	535.166	15.699	1.05997e+07	0	0				0	7	13	13	1	DDA for preferred ion	[M+H]+1	532682	96524.1	2.49725e+06	2.68648e+06	2.49375e+06	3.34457e+06	2.21975e+06	2.80352e+06	2.71154e+06	3.63095e+06	1.05075e+07	1.05997e+07	9.46401e+06	1.01795e+07	8.93134e+06	7.42439e+06	3.71914e+06	1.57e+06	4.05824e+06	2.4147e+06	7.70896e+06	4.52251e+06	3.65814e+06	2.93462e+06
	FALSE		C15 H37 N8 O3 P3	Full match	No results	No results	No results	-1.84	470.22	470.219	471.227	15.699	3.88331e+06	0	0				0	8	22	22	1	No MS2	[M+H]+1	14260.5	29736.8	227266	168433	207544	347662	296236	221664	267331	250802	103988	46825.5	44985.8	64452.5	60947.2	45484.6	81434.7	124717	119027	95991.4	3.88331e+06	3.14587e+06	2.39199e+06	184159
	FALSE	3-oxo-C12-HSL	C16 H27 N O4	Full match	No results	No results	Full match	-0.35	297.194	297.194	298.201	15.703	3.50289e+06	2	0				2	8	10	8	1	DDA for preferred ion	[M+H]+1	51107.4	87239.2	1.46682e+06	1.52483e+06	1.46673e+06	1.37199e+06	1.61845e+06	1.2329e+06	1.41992e+06	1.2145e+06	156371	182119	135777	149398	88003.3	176412	27045.6	235562	230711	155742	3.50289e+06	3.21986e+06	2.28931e+06	149655
	FALSE			No results	No results	No results	No results			399.244	400.252	15.707	1.02631e+06	0	0				0	8	6	4	1	DDA for preferred ion	[M+H]+1	39374.9	132932	651619	665728	611594	613762	604333	649269	574145	572028	777790	906302	370692	570346	630596	745265	257935	420495	434400	699016	787811	471133	289023	378547
	FALSE	1-O-vanilloyl-beta-D-glucose	C14 H18 O9	Full match	No results	No results	Full match	-0.5	330.095	330.095	331.102	15.713	2.67909e+07	2	0				6	8	22	12	1	DDA for preferred ion	[M+H]+1	219463	69774.1	2.58614e+07	2.2263e+07	2.67909e+07	2.07139e+07	2.4515e+07	1.82666e+07	1.42542e+07	1.63436e+07	8.89126e+06	6.23164e+06	7.32148e+06	1.09626e+07	6.6701e+06	5.61043e+06	4.79816e+06	4.21066e+06	3.21124e+06	4.30259e+06	1.98714e+06	2.41609e+06	1.34232e+06	2.61036e+06
	FALSE		C18 H24 N4	Full match	No results	No results	No match	-4.62	296.2	296.199	297.206	15.713	7.07485e+06	3	0				2	8	19	18	1	DDA for preferred ion	[M+H]+1	39889.8	321046	3.35086e+06	3.90716e+06	4.01558e+06	2.4959e+06	2.58103e+06	3.70678e+06	2.58449e+06	3.35897e+06	2.30238e+06	541777	1.17762e+06	3.37969e+06	811772	562197	240453	218251	413398	539445	2.28647e+06	3.72995e+06	1.51774e+06	290956
	FALSE		C16 H21 N5	Full match	No results	No results	No match	-4.91	283.18	283.178	284.186	15.716	7.0779e+06	3	0				4	8	22	16	1	DDA for preferred ion	[M+H]+1	69215.8	509798	3.49218e+06	3.15387e+06	2.85324e+06	4.15689e+06	3.50704e+06	2.95624e+06	2.46574e+06	1.94037e+06	2.37911e+06	859706	1.74839e+06	5.7946e+06	1.99024e+06	1.43873e+06	207142	144933	387887	279252	6.90676e+06	7.0779e+06	2.49391e+06	189379
	FALSE	NP-018716	C11 H20 O4	No match	Invalid mass	No results	No results	-83329.4	216.136	198.126	199.133	15.717	9.72727e+07	0	5	1	92.5	79.2	0	8	23	11	2	DDA for preferred ion	[M+H]+1	212414	2.66849e+06	1.6335e+07	1.56179e+07	1.49681e+07	1.49265e+07	1.62747e+07	1.05357e+07	1.14549e+07	8.22876e+06	9.13338e+06	5.50959e+06	6.25594e+06	7.20696e+06	5.3744e+06	3.69864e+06	1.35845e+06	1.1941e+06	2.95636e+06	5.7688e+06	9.72727e+07	7.14059e+07	7.99924e+07	2.725e+06
	FALSE	(+)-Prosopinine	C18 H35 N O3	Full match	No results	No results	Full match	-0.49	313.262	313.262	314.269	15.723	3.90627e+07	2	0				4	6	24	21	1	DDA for preferred ion	[M+H]+1	24572.5	59320.7	2.73103e+06	2.41482e+06	1.65973e+06	266288	1.53399e+06	1.78043e+06	2.40212e+06	1.50223e+06	2.39583e+06	2.76357e+06	1.97435e+06	1.01873e+06	2.3119e+06	1.05939e+06	684367	1.12742e+06	169204	3.58015e+06	9.49729e+06	3.90627e+07	1.52792e+06	1.27647e+06
	FALSE	Jasmonic acid	C12 H18 O3	Full match	Full match	Full match	Full match	0.33	210.126	210.126	211.133	15.725	2.33672e+07	10	2	1	71.6	69.1	1	8	21	9	2	DDA for preferred ion	[M+H]+1	268859	1.2896e+06	2.10691e+07	1.67888e+07	1.7727e+07	1.80804e+07	1.75372e+07	1.51317e+07	1.2323e+07	1.02973e+07	1.70583e+07	1.61527e+07	1.36701e+07	2.33672e+07	1.21756e+07	6.58502e+06	1.18441e+06	1.44247e+06	1.78908e+06	653384	1.63832e+07	1.46593e+07	1.08922e+07	1.09982e+06
	FALSE	CY9070000	C10 H14	Full match	No results	Partial match	Full match	-0.1	134.11	134.11	135.117	15.725	3.72433e+07	14	0				10	8	26	25	1	DDA for preferred ion	[M+H]+1	1.25399e+06	4.49572e+06	7.14032e+06	5.18001e+06	6.86335e+06	1.0755e+07	7.59371e+06	7.74771e+06	5.43962e+06	5.34816e+06	3.12022e+07	1.01378e+07	6.69349e+06	8.24995e+06	1.33704e+07	7.02193e+06	3.33378e+06	1.33315e+06	4.20055e+06	4.82991e+06	1.95424e+07	3.13334e+07	3.72433e+07	3.0077e+06
	FALSE	Phenazone	C11 H12 N2 O	Full match	No results	No results	Full match	0.29	188.095	188.095	189.102	15.728	5.86845e+07	2	0				10	8	10	7	2	DDA for preferred ion	[M+H]+1	14422	42205.3	1.61164e+07	1.58653e+07	1.46254e+07	1.64849e+07	1.65648e+07	1.56907e+07	1.29136e+07	1.31824e+07	3.58027e+07	4.79177e+07	4.66566e+07	5.86845e+07	3.03249e+07	2.643e+07	58395.2	37769.8	49756.3	113265	353042	273070	186699	54336.1
	FALSE		C13 H23 N O5	Full match	No results	No results	No results	-0.14	273.158	273.158	274.165	15.73	2.77046e+07	0	0				0	8	18	6	2	DDA for preferred ion	[M+H]+1	18122	160321	2.05e+07	1.87604e+07	2.00016e+07	1.93068e+07	1.94878e+07	1.58056e+07	1.35184e+07	1.22773e+07	2.19078e+07	1.26658e+07	1.53925e+07	2.77046e+07	2.0628e+07	7.42205e+06	78234.6	75516.1	85727.7	142324	3.2756e+06	531443	528418	68276.4
	FALSE		C29 H34 O10 P2	Full match	No results	No results	No results	2.56	604.163	604.164	605.172	15.732	2.15639e+06	0	0				0	6	23	20	1	No MS2	[M+H]+1	10970.3	36488.8	237150	150140	164737	244111	270205	220112	182556	307770	2.13568e+06	1.76972e+06	2.15639e+06	1.97427e+06	1.71849e+06	1.59452e+06	42085.9	31540.7	36544	75230.6	246167	236084	150094	41128.8
	FALSE		C21 H37 N O	Full match	No results	No results	No results	-0.3	319.288	319.287	320.295	15.732	2.8981e+06	0	0				0	5	15	10	1	No MS2	[M+H]+1	109221	91285.1	1.95296e+06	2.45554e+06	1.99056e+06	2.09013e+06	246661	220105	1.6006e+06	169679	2.71485e+06	2.8981e+06	1.47968e+06	894477	2.17195e+06	73346.3	1.32402e+06	1.06226e+06	574980	2.01735e+06	764993	572073	452193	972613
	FALSE	1-[5-(4-Hydroxy-2-butanyl)-2-methyltetrahydro-2-furanyl]-4-methyl-2-pentanone	C15 H28 O3	Full match	No results	No results	Full match	-0.08	256.204	256.204	257.211	15.739	9.84806e+06	1	0				9	8	12	9	1	DDA for preferred ion	[M+H]+1	10658.2	60272.4	2.65493e+06	2.60258e+06	2.26761e+06	2.44496e+06	2.88334e+06	2.28621e+06	2.13655e+06	2.01496e+06	1.0647e+06	406381	730739	2.24852e+06	429696	474318	459138	488558	275030	2.71082e+06	9.84806e+06	5.81524e+06	9.20394e+06	290677
	FALSE		C39 H38 N2	Full match	No results	No results	No results	1.14	534.303	534.304	535.311	15.744	529463	0	0				0	5	24	15	2	DDA for preferred ion	[M+H]+1	15980.4	40023	312557	207050	231373	281548	237528	167267	199833	168075	339726	94076.1	182925	449262	129427	98683.1	255313	251556	185524	529463	516919	258950	164632	234848
	FALSE	Tetrahydroharmine	C13 H16 N2 O	Full match	No results	No results	Full match	0.92	216.126	216.126	217.134	15.745	5.13599e+06	4	0				10	8	25	21	1	DDA for preferred ion	[M+H]+1	10691.8	38258.3	717973	876591	1.01879e+06	1.22128e+06	1.0653e+06	769513	592046	658353	4.3877e+06	2.31883e+06	3.07975e+06	5.13599e+06	1.37274e+06	858610	59904.2	45234.5	38316.2	1.98934e+06	4.11275e+06	2.89198e+06	2.82551e+06	129890
	FALSE		C17 H21 N O12	Full match	No results	No results	No results	1.66	431.106	431.107	432.114	15.746	1.55806e+06	0	0				0	8	22	14	2	DDA for preferred ion	[M+H]+1	8302.53	29708.8	1.41799e+06	1.31533e+06	1.37882e+06	1.55806e+06	1.51216e+06	1.15354e+06	814514	928303	71765.7	47634.1	48360.9	79832.7	47306.7	41374.6	23572.6	19450.7	27676.1	101070	180290	143555	111492	27712.5
	FALSE		C16 H25 N O11	Full match	No results	No results	No results	-0.38	407.143	407.143	408.15	15.748	3.44809e+07	0	0				0	8	15	10	1	DDA for preferred ion	[M+H]+1	14893.2	41276.7	3.33125e+07	3.06314e+07	3.29828e+07	3.14831e+07	3.44809e+07	2.61311e+07	2.90514e+07	2.11914e+07	1.29638e+06	1.50722e+07	1.04666e+06	938718	383560	131791	571238	1.65273e+07	4.974e+06	828258	437748	1.84044e+07	3.53456e+06	219318
	FALSE	Phenyl D-glucopyranosiduronic acid	C12 H14 O7	Full match	No results	No results	Full match	-0.37	270.074	270.074	271.081	15.751	4.29979e+06	4	0				2	8	20	12	1	DDA for preferred ion	[M+H]+1	18734.2	44627.3	4.16917e+06	4.29979e+06	3.73949e+06	3.75166e+06	3.61193e+06	4.11838e+06	2.59276e+06	2.38518e+06	295793	256582	1.09164e+06	1.72068e+06	216618	836316	682478	96029.6	720562	544829	530418	599635	312224	425493
	FALSE	(5-methyl-3-isoxazolyl)[4-(5-propyl-2-pyrimidinyl)piperazino]methanone	C16 H21 N5 O2	Full match	Full match	No results	Partial match	-4.44	315.17	315.168	316.175	15.751	6.1704e+06	1	2	1	61.9	8.1	1	8	15	5	1	DDA for preferred ion	[M+H]+1	10480.3	87125.2	2.9076e+06	2.96558e+06	2.77907e+06	2.98402e+06	2.84039e+06	2.39125e+06	2.19598e+06	2.0021e+06	5.95149e+06	5.35673e+06	4.6854e+06	6.1704e+06	5.14017e+06	3.39627e+06	29755.7	24552.6	34935.6	77337	793513	334583	204314	58654.2
	FALSE	Pogostone	C12 H16 O4	Full match	No results	No results	Full match	-0.03	224.105	224.105	225.112	15.753	5.25581e+07	15	0				2	8	23	9	2	DDA for preferred ion	[M+H]+1	70027.8	980073	5.25019e+07	5.25581e+07	5.04889e+07	4.90308e+07	5.21367e+07	3.82585e+07	3.18561e+07	2.7189e+07	1.66879e+06	1.19863e+06	1.2702e+07	3.57087e+07	2.01175e+07	8.37922e+06	1.25859e+06	1.49663e+06	3.11422e+06	4.19275e+06	6.99699e+06	5.61803e+06	3.54829e+06	1.56495e+06
	FALSE	Atagabalin	C10 H19 N O2	Full match	No results	No results	Full match	0.4	185.142	185.142	186.149	15.755	1.63748e+07	1	0				1	8	20	7	2	DDA for preferred ion	[M+H]+1	27262.2	824719	9.21979e+06	9.12518e+06	9.00948e+06	8.95278e+06	8.966e+06	6.99722e+06	5.83091e+06	5.42851e+06	1.04734e+07	7.13451e+06	7.76341e+06	1.63748e+07	1.18665e+07	4.38646e+06	57583.6	50062.3	131851	62538.4	538332	338672	2.24462e+06	40019.8
	FALSE	4-Phenylbutyric acid	C10 H12 O2	Full match	Full match	Partial match	Full match	0.22	164.084	164.084	165.091	15.755	2.50791e+07	55	1	1	78.3	74	10	8	18	10	1	DDA for preferred ion	[M+H]+1	645672	3.27484e+06	2.35607e+07	2.30357e+07	2.21547e+07	2.41803e+07	2.50791e+07	1.81172e+07	1.77984e+07	1.46171e+07	5.26753e+06	5.11023e+06	6.53507e+06	1.55499e+07	9.7979e+06	3.96604e+06	2.08815e+06	1.47648e+06	2.86628e+06	1.63971e+06	4.42628e+06	4.88646e+06	1.26003e+07	3.01785e+06
	FALSE		C26 H36 N3 O8 P S	Full match	No results	No results	No results	-0.39	581.196	581.196	582.203	15.757	2.58909e+06	0	0				0	7	19	16	1	No MS2	[M+H]+1	122192	47049.8	555149	537557	577467	444836	580967	540162	794566	548605	2.16562e+06	1.9857e+06	2.41695e+06	2.58909e+06	1.88994e+06	2.13399e+06	738748	692129	760878	734008	849056	515712	409938	597870
	FALSE	N-Hydroxydecanamide	C10 H21 N O2	Full match	No results	No results	Full match	0.23	187.157	187.157	188.165	15.759	2.37801e+07	2	0				0	8	27	21	2	No MS2	[M+H]+1	9317.55	68551	872618	1.70914e+06	1.41668e+06	1.67919e+06	1.50111e+06	1.08345e+06	1.01136e+06	926090	85588.5	48731.8	54273.3	1.42409e+06	139009	47685.2	24650	21828.6	160178	8.69388e+06	4.62181e+06	3.32082e+06	4.26421e+06	406024
	FALSE	(-)-Lupinine	C10 H19 N O	Full match	No results	No results	Full match	0.12	169.147	169.147	170.154	15.76	1.24916e+07	2	0				0	8	23	23	1	No MS2	[M+H]+1	9998.28	35776.7	1.39546e+06	1.21245e+06	647252	1.26071e+06	802496	1.23922e+06	1.09726e+06	1.10334e+06	108027	233236	122907	920281	67669.6	59396	40624.5	47066	158945	6.67743e+06	3.07117e+06	2.90836e+06	2.82968e+06	352438
	FALSE		C15 H28 O S2	Full match	No results	No results	No results	-3.26	288.158	288.157	289.164	15.765	4.54586e+06	0	0				0	8	26	7	2	DDA for preferred ion	[M+H]+1	191051	1.16494e+06	2.40133e+06	2.48003e+06	2.79276e+06	2.29957e+06	2.14867e+06	1.75649e+06	1.34369e+06	1.32162e+06	1.90354e+06	638197	772980	1.16491e+06	1.35804e+06	1.23995e+06	327768	559787	957853	670115	1.37432e+06	398671	1.00792e+06	598006
	FALSE			No results	No results	No results	No results			379.22	380.228	15.765	1.5149e+06	0	0				0	8	17	17	1	No MS2	[M+H]+1	10940.4	69157.9	894077	801825	793684	695802	648939	1.03889e+06	658324	716041	918895	834754	990662	1.31876e+06	396612	486818	535095	532515	641005	713441	1.19731e+06	416815	905769	278532
	FALSE	1-[1-(1-Benzothiophen-2-yl)ethyl]urea	C11 H12 N2 O S	Full match	No results	No results	Full match	0.53	220.067	220.067	221.074	15.767	2.6512e+06	2	0				0	8	28	25	1	No MS2	[M+H]+1	11276.3	74416.4	1.26317e+06	1.70497e+06	1.23366e+06	916828	1.02003e+06	614708	1.10228e+06	1.09493e+06	281138	333280	517642	612666	235790	243865	184689	399822	105953	914902	1.44328e+06	863622	156712	427500
	FALSE		C14 H22 N2 O5	Full match	No results	No results	No match	0.04	298.153	298.153	299.16	15.769	4.59027e+06	1	0				1	8	15	14	1	DDA for preferred ion	[M+H]+1	9871.76	243859	682583	625785	542557	738982	734711	514043	696963	530241	4.18284e+06	482891	4.59027e+06	3.55275e+06	2.83175e+06	3.86499e+06	26476.8	39938.7	28802.7	197244	187312	140003	164598	78978.6
	FALSE		C11 H19 N O2	Full match	No results	No results	No results	0.22	197.142	197.142	198.149	15.771	1.17241e+07	0	0				0	8	22	6	1	DDA for preferred ion	[M+H]+1	45557.4	103257	1.02337e+07	1.17241e+07	9.56542e+06	9.88242e+06	8.97806e+06	7.24611e+06	7.05238e+06	5.84257e+06	961613	1.0877e+06	1.18415e+06	964133	1.78148e+06	1.86616e+06	49068.2	39533.3	52988.8	131766	366437	284265	234518	188654
	FALSE	Propenidazole	C11 H13 N3 O5	Full match	No results	No results	Full match	0.02	267.086	267.086	268.093	15.776	4.98339e+06	1	0				0	8	8	8	1	No MS2	[M+H]+1	12326.1	42175	1.4225e+06	1.29861e+06	1.35012e+06	1.47122e+06	1.60245e+06	1.40003e+06	1.38215e+06	1.2262e+06	4.08927e+06	2.97644e+06	4.78134e+06	4.98339e+06	3.1225e+06	3.36389e+06	32609.2	650132	474619	304890	233881	174811	171302	37939.4
	FALSE	Sedanolide	C12 H18 O2	Full match	No results	No results	Full match	0.46	194.131	194.131	195.138	15.78	1.65697e+07	21	0				7	8	14	13	1	DDA for preferred ion	[M+H]+1	460264	2.00053e+06	9.79568e+06	9.4968e+06	6.61586e+06	8.69954e+06	8.38298e+06	8.07703e+06	9.45276e+06	7.07366e+06	6.09976e+06	6.51923e+06	3.47522e+06	7.06565e+06	8.67418e+06	2.31012e+06	921658	630284	4.68943e+06	9.74185e+06	1.49996e+07	8.68038e+06	1.10048e+07	3.53595e+06
	FALSE	cystophorene	C11 H18	Full match	No results	No results	Full match	0.3	150.141	150.141	151.148	15.785	1.05041e+07	3	0				7	8	25	17	1	DDA for preferred ion	[M+H]+1	180373	652798	7.39994e+06	9.3907e+06	7.70824e+06	1.05041e+07	8.96625e+06	7.77526e+06	5.45739e+06	4.80416e+06	4.26193e+06	3.81643e+06	3.72279e+06	3.53011e+06	4.8995e+06	971627	321076	534725	196034	371075	1.17581e+06	1.02243e+06	1.21301e+06	216150
	FALSE	Atropine	C17 H23 N O3	Full match	Full match	Full match	Full match	-0.13	289.168	289.168	290.175	15.785	3.93207e+06	13	3	1	96.5	9.8	2	8	14	11	1	DDA for preferred ion	[M+H]+1	10042	36446.6	2.06058e+06	1.93971e+06	1.79163e+06	2.1476e+06	2.15779e+06	1.9102e+06	1.67034e+06	1.36567e+06	3.55019e+06	3.28813e+06	3.22443e+06	3.93207e+06	3.78838e+06	3.89797e+06	29222.1	27281.3	29074.8	97546.9	701393	394247	417479	737713
	FALSE	N-isopropyl-N'-(2-oxoazepan-3-yl)urea	C10 H19 N3 O2	No match	Invalid mass	No results	No results	103150	213.148	235.134	236.141	15.787	2.10572e+07	0	2	1	76	8.8	0	8	18	7	1	DDA for preferred ion	[M+H]+1	46661.4	878441	1.3436e+07	1.31589e+07	1.29727e+07	1.3959e+07	1.25792e+07	1.00132e+07	9.80708e+06	8.21224e+06	1.43169e+07	1.73984e+07	1.10126e+07	2.10572e+07	1.22273e+07	7.71671e+06	302172	64892	37233.1	52300.9	201625	151451	161104	32523.8
	FALSE		C21 H49 N9 O7 P2	Full match	No results	No results	No results	-2.62	601.323	601.321	602.329	15.798	1.12577e+06	0	0				0	5	8	5	1	No MS2	[M+H]+1	9182.44	32617.5	215546	190295	197451	204259	202240	183871	134998	173149	1.08388e+06	724517	790759	1.12577e+06	736636	663485	29372.7	26650.2	29807.5	41037.2	131017	118834	114308	25245.9
	FALSE		C15 H17 N4 O9 P	Full match	No results	No results	No results	-2.74	428.073	428.072	429.079	15.805	2.86253e+06	0	0				0	8	24	23	1	No MS2	[M+H]+1	124329	38323.7	2.32232e+06	1.70515e+06	1.09993e+06	1.95077e+06	1.79728e+06	1.20136e+06	1.96499e+06	1.48105e+06	2.43183e+06	1.64811e+06	1.80445e+06	2.86253e+06	2.21272e+06	1.61525e+06	2.01619e+06	2.326e+06	305198	995570	761521	696025	154247	549858
	FALSE		C29 H26 N O2 P	Full match	No results	No results	No results	-2.49	451.17	451.169	452.176	15.807	815624	0	0				0	4	13	11	1	No MS2	[M+H]+1	46156.9	36919.9	252205	196364	232688	294767	192697	254141	309918	108608	326213	205549	339318	344718	262015	212027	438091	361314	298544	454607	390242	443532	148597	352095
	FALSE		C28 H32 N4 O14	Full match	No results	No results	No results	-1.44	648.192	648.191	649.198	15.811	672939	0	0				0	4	26	22	1	No MS2	[M+H]+1	10914.6	36760.1	251114	233812	348392	270063	260773	259920	177600	274119	430876	351354	470069	672939	346594	149403	371368	167190	191023	547289	159379	209331	147953	166363
	FALSE		C30 H56 N10	Full match	No results	No results	No results	2.93	556.469	556.471	557.478	15.812	1.38033e+06	0	0				0	4	20	20	1	No MS2	[M+H]+1	8711.62	29340.4	409285	449450	599488	502018	638747	781364	536899	440270	99264.6	66419	150160	522299	284032	338605	250949	213068	1.38033e+06	770333	203993	268210	396605	206134
	FALSE	3-hydroxy-3,4-bis[(4-hydroxy-3-methoxyphenyl)methyl]oxolan-2-one	C20 H22 O7	No match	Invalid mass	No results	No results	101464	374.137	412.098	413.105	15.813	5.36062e+06	0	1	1	67.4	8.4	0	8	13	12	1	DDA for preferred ion	[M+H]+1	280807	39401.4	2.48117e+06	2.29041e+06	2.14976e+06	2.32712e+06	2.26624e+06	1.88509e+06	2.56536e+06	1.70784e+06	4.2793e+06	2.89674e+06	3.17755e+06	3.44755e+06	2.53843e+06	3.28142e+06	4.18946e+06	4.09725e+06	789761	3.12826e+06	2.17504e+06	2.40594e+06	421415	1.97845e+06
	FALSE		C15 H28 O2 S2	Full match	No results	No results	No results	-2.97	304.153	304.152	305.159	15.817	7.6878e+06	0	0				0	8	26	15	2	DDA for preferred ion	[M+H]+1	11369.7	35146.4	614989	864064	929515	775482	767769	579593	587342	371504	218809	156785	212834	106169	1.55106e+06	672503	612630	592979	502723	676680	2.06374e+06	1.56149e+06	1.51094e+06	884670
	FALSE		C20 H31 N7 O	Full match	No results	No results	No match	-4	385.259	385.257	386.265	15.819	1.49111e+06	1	0				0	7	20	19	1	DDA for preferred ion	[M+H]+1	8833.45	27306.2	939188	863268	1.0309e+06	1.25974e+06	1.49111e+06	1.37244e+06	1.19671e+06	975070	244151	353360	300818	96356.6	145177	51248.6	116029	160775	303271	133202	118390	103864	121547	32652
	FALSE		C10 H21 N10 P	Full match	No results	No results	No results	-0.99	312.169	312.169	313.176	15.828	2.27124e+06	0	0				0	8	28	22	1	No MS2	[M+H]+1	11551.5	39156.1	863617	640713	748063	838619	861329	384612	656349	436834	1.81393e+06	1.97897e+06	1.75108e+06	2.27124e+06	1.6629e+06	1.47063e+06	39692.2	32313.5	32993.9	113593	154819	140076	145764	33295.4
	FALSE		C17 H43 N7 O9 P2	Full match	No results	No results	No results	-2.75	551.26	551.258	552.266	15.828	5.38473e+06	0	0				0	8	9	9	1	No MS2	[M+H]+1	9709.95	32913.9	1.46715e+06	1.4327e+06	1.32515e+06	1.59531e+06	1.58295e+06	1.4863e+06	1.63056e+06	1.23519e+06	1.55516e+06	1.58714e+06	2.07176e+06	359106	3.62722e+06	2.79386e+06	3.61729e+06	2.81648e+06	795648	5.38473e+06	1.10306e+06	1.22457e+06	1.7353e+06	1.54089e+06
	FALSE		C27 H35 N5 O15	Full match	No results	No results	No results	-1.48	669.213	669.212	670.219	15.829	6.62306e+06	0	0				0	8	14	14	1	No MS2	[M+H]+1	55898.7	36920.4	1.3684e+06	1.27234e+06	1.2798e+06	1.54369e+06	1.83504e+06	1.59152e+06	1.40845e+06	1.24621e+06	1.0057e+06	675527	1.07042e+06	6.62306e+06	2.69146e+06	941028	357935	350164	358196	363916	472394	369687	350949	471201
	FALSE	1-O-vanilloyl-beta-D-glucose	C14 H18 O9	Full match	No results	No results	Full match	-0.22	330.095	330.095	331.102	15.83	5.42136e+07	2	0				0	8	30	18	1	No MS2	[M+H]+1	1.35439e+06	47192.7	1.03511e+07	9.33027e+06	6.86842e+06	9.16226e+06	1.00792e+07	5.81768e+06	5.39772e+06	4.56727e+06	2.78534e+07	1.61501e+07	2.23268e+07	3.96118e+07	1.88758e+07	1.43153e+07	1.68873e+07	1.39063e+07	1.02581e+07	2.03095e+07	2.37322e+07	1.66545e+07	8.58439e+06	1.11302e+07
	FALSE		C29 H42 N3 O8 P3	Full match	No results	No results	No results	-2.37	653.218	653.217	654.224	15.84	1.15493e+07	0	0				0	8	10	9	1	DDA for preferred ion	[M+H]+1	2.45376e+06	40802.9	5.88711e+06	6.49932e+06	6.78117e+06	6.46799e+06	7.16954e+06	6.65921e+06	8.00366e+06	6.2095e+06	8.04466e+06	6.81116e+06	8.73469e+06	1.11683e+07	7.62685e+06	7.48996e+06	1.01932e+07	8.94965e+06	1.15493e+07	8.53988e+06	9.082e+06	8.28633e+06	4.86622e+06	8.64162e+06
	FALSE		C11 H19 N O2	Full match	No results	No results	No results	0.72	197.142	197.142	198.149	15.846	9.25528e+06	0	0				0	5	25	20	2	No MS2	[M+H]+1	29263	60020.9	461120	1.05677e+06	4.15573e+06	670413	1.10418e+06	780494	2.7258e+06	662186	6.12697e+06	4.87458e+06	4.46503e+06	9.25528e+06	4.62203e+06	1.86616e+06	49068.2	38959.6	39155.2	106165	214886	170572	234192	83751.2
	FALSE			No results	No results	No results	No results			399.244	400.252	15.851	1.10819e+06	0	0				0	8	26	22	1	DDA for preferred ion	[M+H]+1	72562.9	117017	400500	678655	422646	548780	743768	861032	733302	583002	853982	1.10819e+06	439647	381307	680700	833597	426094	482210	518401	789134	396215	636073	385795	442391
	FALSE		C15 H23 N O6	Full match	No results	No results	No results	-0.64	313.153	313.152	314.16	15.855	2.25825e+08	0	0				0	8	16	16	2	DDA for preferred ion	[M+H]+1	16614.7	52332.5	9.31734e+07	9.2214e+07	8.95837e+07	9.134e+07	9.71324e+07	5.27064e+07	8.91971e+07	9.03119e+07	1.94122e+08	2.03311e+08	1.00331e+07	2.12732e+08	2.25825e+08	1.31695e+08	69831.9	76703.8	58661	148842	323987	210644	204927	84899.1
	FALSE	PPG n7	C21 H44 O8	Not the top hit	Full match	No results	No results	-0.25	424.304	424.304	425.311	15.859	3.4781e+07	0	1	1	97	93.6	0	8	24	24	2	DDA for preferred ion	[M+H]+1	1.42284e+06	3.88498e+06	2.04406e+07	9.13551e+06	1.99736e+07	2.0527e+07	1.97619e+07	2.03857e+07	1.40507e+07	1.48958e+07	5.47043e+06	5.41144e+06	4.82753e+06	1.65176e+07	6.37247e+06	1.73353e+06	2.8618e+06	3.80334e+06	1.18438e+07	3.84265e+06	3.32981e+07	2.93263e+07	3.4781e+07	3.24858e+06
	FALSE		C22 H32 N7 O9 P	Full match	No results	No results	No results	4.69	569.2	569.203	570.21	15.872	3.65595e+07	0	0				0	8	14	12	1	DDA for preferred ion	[M+H]+1	20970.2	38829.8	3.52593e+07	3.08524e+07	3.12397e+07	3.25646e+07	3.42002e+07	3.65595e+07	2.81428e+07	2.31937e+07	658026	1.39636e+06	1.17141e+06	1.23383e+06	1.08024e+06	1.02987e+06	234720	229365	144093	212351	290039	296269	197341	101374
	FALSE	(1R,5R)-3,3,5-Trimethylcyclohexyl 5-oxo-L-prolinate	C14 H23 N O3	Full match	No results	No results	Full match	0.13	253.168	253.168	254.175	15.875	4.46077e+06	1	0				2	8	24	24	2	DDA for preferred ion	[M+H]+1	141881	548305	1.73008e+06	2.18937e+06	2.28845e+06	919762	1.99883e+06	2.32686e+06	2.19003e+06	1.99837e+06	4.04623e+06	2.84288e+06	3.31001e+06	4.46077e+06	3.07997e+06	2.0954e+06	447791	359290	521070	475446	1.67483e+06	1.68672e+06	1.55704e+06	393034
	FALSE		C17 H34 N10	Full match	No results	No results	No results	3.44	378.297	378.298	379.305	15.882	2.02917e+06	0	0				0	8	21	20	1	No MS2	[M+H]+1	18117.4	55429.2	2.02917e+06	1.94717e+06	1.54944e+06	1.6093e+06	1.45773e+06	1.99487e+06	996645	1.66495e+06	625435	537858	794893	119260	146491	1.15333e+06	339465	230441	410042	324149	347343	255965	333609	151090
	FALSE	N1-ethyl-4-methylbenzene-1-sulfonamide	C9 H13 N O2 S	Full match	Full match	No results	Partial match	0.07	199.067	199.067	200.074	15.892	2.56291e+09	1	1	1	97.7	97.2	10	8	28	18	2	DDA for preferred ion	[M+H]+1	4.95007e+06	3.82124e+07	2.56291e+09	1.7127e+09	1.62995e+09	2.27672e+09	2.06431e+09	1.65098e+09	1.37162e+09	1.03336e+09	8.21258e+07	2.29609e+07	4.54475e+07	1.57524e+08	3.81257e+07	3.78059e+07	3.25353e+07	4.15622e+07	2.86494e+07	1.90033e+08	2.67521e+08	7.43529e+07	1.37669e+08	3.86344e+07
	FALSE		C15 H23 N9 O2 P2 S	Full match	No results	No results	No match	-0.83	455.117	455.117	456.124	15.896	7.5116e+07	1	0				10	8	13	4	2	DDA for preferred ion	[M+H]+1	103999	41940.8	7.5116e+07	6.82316e+07	6.70571e+07	6.54976e+07	6.68215e+07	5.83062e+07	5.22409e+07	5.1901e+07	129527	86324.4	82274	137322	93182.3	93503.5	2.8537e+06	3.68685e+06	2.26058e+06	1.88737e+07	1.96522e+07	8.53258e+06	7.89952e+06	2.22145e+06
	FALSE	DH3325000	C7 H6 O2 S	Full match	No results	No results	Full match	-0.06	154.009	154.009	155.016	15.897	5.42439e+07	2	0				1	8	5	4	1	DDA for preferred ion	[M+H]+1	458786	709262	5.38982e+07	5.15162e+07	5.01107e+07	5.42439e+07	5.42287e+07	5.1786e+07	4.75167e+07	5.08861e+07	2.76333e+06	1.59358e+06	1.23948e+06	4.27227e+06	3.011e+06	3.3256e+06	1.28442e+06	3.09047e+06	1.69136e+06	8.39494e+06	3.21677e+06	1.96842e+06	2.40094e+06	3.79047e+06
	FALSE		C10 H6 N4 O5 S	Full match	No results	No results	No results	0.16	294.006	294.006	295.013	15.903	2.1873e+07	0	0				0	8	9	9	1	DDA for preferred ion	[M+H]+1	2.20202e+06	44744.1	1.3067e+07	1.22572e+07	1.12939e+07	1.09824e+07	1.05695e+07	1.01253e+07	1.28643e+07	1.17924e+07	141641	105962	87659.8	153830	106724	99623.4	1.5858e+07	2.1873e+07	8.66109e+06	7.37695e+06	8.33748e+06	7.33422e+06	5.39327e+06	4.54793e+06
	FALSE		C11 H13 O5 P	Full match	No results	No results	No results	0.04	256.05	256.05	257.057	15.91	3.29028e+09	0	0				0	8	20	20	2	DDA for preferred ion	[M+H]+1	1.00728e+08	1.47165e+06	8.15258e+08	3.89297e+08	7.2229e+08	7.97367e+08	6.87599e+08	6.88127e+08	6.31186e+08	5.8349e+08	3.78718e+06	2.20176e+06	3.1033e+06	4.91748e+06	2.2619e+06	1.77902e+06	1.04672e+09	9.70007e+08	1.00325e+09	1.31966e+09	2.0272e+09	1.55786e+09	1.28385e+09	6.54283e+08
	FALSE		C21 H41 N O4 P2 S	Full match	No results	No results	No results	-4.3	465.223	465.221	466.228	15.91	1.39014e+08	0	0				0	8	10	10	1	No MS2	[M+H]+1	46223.1	173835	7.01871e+06	6.62592e+06	7.09531e+06	7.08168e+06	8.46006e+06	6.47981e+06	6.19945e+06	7.16606e+06	1.2762e+06	1.16913e+06	1.10454e+06	2.2255e+06	3.14937e+06	3.01363e+06	6.15807e+06	5.28099e+06	3.8535e+06	2.39795e+07	2.37315e+07	1.06282e+07	2.70458e+07	1.23203e+07
	FALSE		C17 H24 N10 O5	Full match	No results	No results	No results	3.19	448.193	448.195	449.202	15.911	8.79156e+07	0	0				0	8	7	6	2	DDA for preferred ion	[M+H]+1	40728.9	44353.5	3.87824e+06	3.82242e+06	4.47334e+06	4.08107e+06	4.0964e+06	3.55848e+06	3.91559e+06	4.03632e+06	621869	742734	694597	1.00389e+06	1.96591e+06	2.3261e+06	3.08955e+06	3.09816e+06	2.2243e+06	1.51823e+07	1.33837e+07	6.29231e+06	1.64855e+07	8.57246e+06
	FALSE		C8 H7 N10 P	Full match	No results	No results	No results	4.91	274.059	274.061	275.068	15.911	7.00588e+07	0	0				0	8	29	22	2	No MS2	[M+H]+1	1.5619e+06	40398.7	1.4888e+07	1.425e+07	1.56799e+07	1.42262e+07	1.2935e+07	1.21153e+07	4.62278e+06	9.70179e+06	127885	95670.9	91710.6	165151	100623	97686.3	1.08082e+07	1.74302e+07	1.64529e+07	2.34532e+07	3.54556e+07	2.44265e+07	2.14353e+07	1.21417e+07
	FALSE		C19 H23 N5 O13	Full match	No results	No results	No results	-4.34	529.129	529.127	530.134	15.912	3.27549e+08	0	0				0	8	13	10	1	DDA for preferred ion	[M+H]+1	1.06114e+07	47124.7	5.48247e+07	4.9639e+07	5.15156e+07	5.04688e+07	5.79773e+07	4.33935e+07	4.90124e+07	3.82876e+07	149177	111599	116285	192647	117376	113950	1.457e+08	1.09839e+08	1.17882e+08	1.41643e+08	1.84749e+08	1.37912e+08	1.1103e+08	6.77078e+07
	FALSE		C9 H9 N O S2	Full match	No results	No results	No results	0.3	211.013	211.013	212.02	15.913	2.95596e+07	0	0				0	8	15	8	1	DDA for preferred ion	[M+H]+1	300989	2.48213e+06	1.75134e+07	1.63799e+07	1.59266e+07	1.87065e+07	1.58949e+07	1.53001e+07	1.26671e+07	1.15381e+07	126103	94337.4	93033	162849	99220.5	96324.7	2.75236e+06	8.3241e+06	5.1014e+06	1.20433e+07	1.08724e+07	1.08691e+07	5.81822e+06	4.98936e+06
	FALSE		C22 H26 O10 P2	Full match	No results	No results	No results	0.62	512.1	512.1	513.108	15.915	5.83966e+08	0	0				0	8	9	7	2	DDA for preferred ion	[M+H]+1	1.02861e+07	37261.4	4.17844e+07	3.76276e+07	3.84911e+07	3.96651e+07	4.84832e+07	4.54626e+07	4.12683e+07	4.47591e+07	117954	88241.2	84588.5	152325	92808.8	90100.1	4.8132e+08	5.72616e+08	4.3042e+08	4.70081e+08	4.29346e+08	3.80648e+08	1.85563e+08	3.39061e+08
	FALSE	46376	C15 H21 N O6	Full match	No results	No results	Full match	0.08	311.137	311.137	312.144	15.917	8.6196e+06	4	0				0	4	21	8	1	No MS2	[M+H]+1	57826.3	41154.2	968115	947269	1.03932e+06	616703	606242	565055	495511	495363	8.0604e+06	8.6196e+06	6.66586e+06	1.45932e+06	7.01684e+06	6.35211e+06	637693	640605	425101	623632	705242	607415	527917	410754
	FALSE	Norcapillene	C11 H8	Full match	No results	No results	Full match	0.56	140.063	140.063	141.07	15.919	1.15568e+07	2	0				10	6	27	21	1	DDA for preferred ion	[M+H]+1	1.53021e+06	37126.1	802890	701247	1.29358e+06	533951	1.18404e+06	1.34026e+06	437786	1.43732e+06	128978	87920.8	91612.3	151772	92471.7	89772.9	9.15638e+06	1.15568e+07	9.06328e+06	6.06573e+06	4.52291e+06	4.67474e+06	2.50533e+06	9.19377e+06
	FALSE		C14 H18 N5 O4 P	Full match	No results	No results	No match	-3.71	351.11	351.108	352.116	15.925	2.69966e+06	2	0				0	4	24	13	2	No MS2	[M+H]+1	54383.8	38704.3	862312	499313	607387	633613	491839	492155	456396	462843	2.47594e+06	2.08883e+06	1.95961e+06	2.69479e+06	2.69966e+06	1.50978e+06	599731	602469	399794	586506	663258	571255	496489	386302
	FALSE	3-Hydroxydodecanedioic acid	C12 H22 O5	Full match	No results	No results	Full match	0.5	246.147	246.147	247.154	15.937	6.63614e+07	2	0				1	8	27	19	2	DDA for preferred ion	[M+H]+1	44400.8	101002	1.91024e+06	2.38726e+06	2.72304e+06	3.00139e+06	2.35094e+06	1.39004e+06	1.69027e+06	1.52893e+06	109778	74832.9	77975	6.56688e+06	78706.4	76409.3	489641	491877	326406	4.43956e+06	2.23895e+06	1.59728e+06	5.08969e+06	1.98956e+06
	FALSE		C24 H32 O16	Full match	No results	No results	No results	0.47	576.169	576.169	577.177	15.942	3.18955e+07	0	0				0	8	25	24	1	DDA for preferred ion	[M+H]+1	230975	60830	7.52072e+06	5.35429e+06	5.74345e+06	8.59024e+06	6.12793e+06	1.00861e+07	9.10547e+06	5.42817e+06	2.25608e+07	1.97502e+07	1.95541e+07	3.18955e+07	2.03986e+07	2.27004e+07	6.42703e+06	6.15153e+06	1.44692e+07	4.21931e+06	2.6103e+06	5.51321e+06	2.25651e+06	4.21652e+06
	FALSE		C28 H22 N10 O11	Full match	No results	No results	No results	-1.13	674.147	674.146	675.153	15.953	4.24554e+06	0	0				0	8	17	17	1	DDA for preferred ion	[M+H]+1	474669	42494.1	1.82094e+06	1.50909e+06	1.73235e+06	2.41623e+06	2.22408e+06	1.49051e+06	1.9127e+06	1.85324e+06	1.77628e+06	1.5867e+06	1.76371e+06	2.28048e+06	2.27635e+06	1.85589e+06	2.21565e+06	4.24554e+06	1.54573e+06	793426	550759	553632	664586	368386
	FALSE		C10 H29 N7 O2 S	Full match	No results	No results	No match	-2.76	311.21	311.209	312.217	15.954	2.98961e+06	1	0				0	5	11	8	1	No MS2	[M+H]+1	70755.7	91296.3	1.9217e+06	1.83897e+06	490915	470566	1.62485e+06	1.46331e+06	387148	1.64361e+06	187769	104795	220181	247182	204282	141002	526631	658507	566200	611910	2.98961e+06	2.70362e+06	1.71111e+06	391739
	FALSE	[(2R,3S,4S,5R,6R)-6-{4-[(4,5-dihydroxy-6-{[(4-hydroxy-2-methylidenebutanoyl)oxy]methyl}oxan-3-yl)oxy]-3-methylidene-4-oxobutoxy}-3,4,5-trihydroxyoxan-2-yl]methyl 4-hydroxy-2-methylidenebutanoate	C27 H40 O16	No match	Invalid mass	No results	No results	61171.8	620.232	658.172	659.18	15.956	4.74287e+06	0	1	1	97.1	9.9	0	8	20	20	1	DDA for preferred ion	[M+H]+1	822731	43800.3	2.24747e+06	2.1337e+06	2.00005e+06	2.31141e+06	2.91991e+06	1.65593e+06	2.71797e+06	1.75968e+06	3.26673e+06	2.7001e+06	2.51248e+06	2.43681e+06	2.42183e+06	3.28067e+06	4.74287e+06	4.31463e+06	3.36179e+06	1.95814e+06	1.69012e+06	1.76075e+06	742644	2.14665e+06
	FALSE		C32 H49 N9 O18 P2	Full match	No results	No results	No results	0.14	909.267	909.267	910.274	15.956	3.92467e+06	0	0				0	7	22	20	1	No MS2	[M+H]+1	53312.7	41723.9	1.83122e+06	1.68706e+06	1.13487e+06	1.99496e+06	1.46839e+06	820764	1.07729e+06	1.51943e+06	132251	85663.3	93937	137091	87741.6	81473.9	921694	609156	1.15163e+06	1.54225e+06	1.95394e+06	1.62279e+06	642597	320222
	FALSE	NP-014517	C14 H18 O9	Not the top hit	Full match	No results	Partial match	-0.34	330.095	330.095	331.102	15.957	2.24742e+07	2	1	1	60.9	8	9	8	18	8	1	DDA for preferred ion	[M+H]+1	920917	47396.4	1.31228e+07	1.31982e+07	1.44614e+07	1.35368e+07	1.33123e+07	1.09415e+07	8.8037e+06	8.89806e+06	1.90308e+07	9.78271e+06	1.35027e+07	2.24742e+07	1.2852e+07	1.05985e+07	6.82652e+06	7.79167e+06	8.01766e+06	8.74006e+06	1.26846e+07	8.81148e+06	5.91178e+06	5.34831e+06
	FALSE		C26 H39 N O18	Full match	No results	No results	No results	0.43	653.217	653.217	654.224	15.957	4.01133e+07	0	0				0	8	15	6	1	DDA for preferred ion	[M+H]+1	7.51305e+06	115438	2.07099e+07	2.21083e+07	2.20322e+07	2.44744e+07	2.62369e+07	2.35127e+07	3.11471e+07	3.00279e+07	3.12427e+07	2.38839e+07	3.0353e+07	3.15631e+07	2.50479e+07	2.51944e+07	4.00073e+07	4.01133e+07	3.94416e+07	3.3405e+07	2.65089e+07	2.25371e+07	1.11483e+07	3.02261e+07
	FALSE		C21 H31 N8 O12 P	Full match	No results	No results	No results	-0.35	618.18	618.18	619.187	15.957	2.29914e+07	0	0				0	8	7	6	1	DDA for preferred ion	[M+H]+1	1.89229e+06	44506.9	1.33885e+07	1.21072e+07	1.21267e+07	1.43153e+07	1.48268e+07	1.35638e+07	1.33142e+07	1.39159e+07	2.29598e+07	1.6973e+07	1.86281e+07	2.29914e+07	1.84227e+07	1.55361e+07	1.60895e+07	1.45979e+07	1.67073e+07	1.61087e+07	1.94935e+07	1.70418e+07	8.48868e+06	1.04996e+07
	FALSE		C31 H34 N5 O P S	Full match	No results	No results	No results	2.06	555.222	555.223	556.231	15.959	1.12958e+07	0	0				0	8	20	13	1	DDA for preferred ion	[M+H]+1	57772.4	45214.2	7.01825e+06	6.92955e+06	6.49874e+06	7.5341e+06	7.78281e+06	8.80382e+06	6.59423e+06	1.12958e+07	143314	83872.8	101795	148559	95081.4	88289.3	393968	389909	357217	330570	586014	513716	485892	347010
	FALSE		C18 H39 N6 O6 P S	Full match	No results	No results	No results	2.16	498.239	498.24	499.247	15.966	1.38716e+07	0	0				0	8	19	10	1	DDA for preferred ion	[M+H]+1	43551.2	42929.8	1.1509e+07	1.38716e+07	1.22684e+07	1.26822e+07	1.1746e+07	1.05543e+07	7.50341e+06	8.51776e+06	706233	332225	117861	1.16273e+06	185532	189715	312061	315049	259218	313868	355078	367216	272100	241868
	FALSE	5-Octyl-2-oxotetrahydro-3-furancarboxylic acid	C13 H22 O4	Full match	No results	No results	Full match	0.49	242.152	242.152	243.159	15.966	1.4036e+07	3	0				1	8	17	17	2	DDA for preferred ion	[M+H]+1	148017	1.04929e+06	4.78776e+06	6.05252e+06	4.52245e+06	6.92469e+06	6.12213e+06	4.73636e+06	6.56819e+06	4.95539e+06	6.76772e+06	5.87706e+06	5.25115e+06	1.4036e+07	7.0512e+06	3.44756e+06	824984	1.01261e+06	892838	1.03807e+06	1.83331e+06	944987	989114	702182
	FALSE		C16 H18 O	Full match	No results	No results	No results	0.25	226.136	226.136	227.143	15.99	2.51698e+07	0	0				0	8	17	13	1	DDA for preferred ion	[M+H]+1	67780.4	237459	2.63513e+06	2.24603e+06	1.98214e+06	1.96919e+06	1.90406e+06	2.42128e+06	1.67279e+06	1.61959e+06	1.17405e+06	962555	1.0546e+06	1.33539e+06	874192	591204	571930	739774	984399	4.00415e+06	8.5407e+06	6.89614e+06	1.03776e+07	1.58715e+06
	FALSE	lycopsamine	C15 H25 N O5	Full match	No results	No results	Full match	-0.15	299.173	299.173	300.18	15.991	5.84929e+08	5	0				1	8	9	7	2	DDA for preferred ion	[M+H]+1	608610	2.47976e+06	2.19001e+08	2.09039e+08	2.07624e+08	2.11223e+08	2.10549e+08	2.22468e+08	1.68348e+08	1.86607e+08	4.89025e+08	4.87826e+08	4.81709e+08	5.84929e+08	5.1121e+08	3.24051e+08	978851	815125	1.01135e+06	803517	2.65571e+06	5.20528e+06	3.63024e+06	1.96414e+06
	FALSE	n-Amylbenzene	C11 H16	Full match	No results	No results	Full match	0.44	148.125	148.125	149.133	15.994	6.71191e+06	4	0				10	8	23	23	1	DDA for preferred ion	[M+H]+1	279596	606643	1.56738e+06	2.32862e+06	2.21777e+06	2.96981e+06	2.25491e+06	3.03229e+06	1.67223e+06	2.43492e+06	3.03777e+06	3.63314e+06	2.86101e+06	4.90706e+06	3.76326e+06	1.71091e+06	249885	466003	633494	1.3654e+06	5.41141e+06	4.67841e+06	6.71191e+06	581740
	FALSE		C28 H55 O11 P	Full match	No results	No results	No results	-2.31	598.348	598.347	599.354	15.997	1.75021e+07	0	0				0	8	17	17	1	No MS2	[M+H]+1	16581.1	35064.5	1.52873e+06	1.86498e+06	1.73488e+06	1.74683e+06	1.80863e+06	2.34817e+06	1.26526e+06	1.81165e+06	9.40484e+06	1.58286e+07	1.19789e+07	1.00119e+07	1.75021e+07	9.85405e+06	75077.6	63301.6	62503.6	78412	141256	98886.6	113819	55704.2
	FALSE		C13 H29 Br N3 P	Full match	No results	No results	No results	2.19	337.128	337.129	338.136	16.003	1.90038e+06	0	0				0	8	22	21	1	No MS2	[M+H]+1	18402.6	38916.5	424593	221806	486451	414530	337470	364880	314076	386060	1.4472e+06	1.16945e+06	1.46659e+06	1.90038e+06	1.30613e+06	564015	70651.4	52771.4	58241.9	87025.9	156774	109750	126323	46112.2
	FALSE		C14 H29 N O2	Full match	No results	No results	No results	0.12	243.22	243.22	244.227	16.004	2.09493e+07	0	0				0	8	13	12	1	DDA for preferred ion	[M+H]+1	718284	2.28982e+06	1.0017e+07	8.27598e+06	9.38575e+06	8.11873e+06	8.59083e+06	1.07026e+07	7.43933e+06	7.51544e+06	1.10381e+07	1.71465e+07	6.00381e+06	5.04146e+06	1.14317e+07	1.17505e+07	8.2178e+06	9.80703e+06	2.09493e+07	8.5521e+06	9.44738e+06	8.05274e+06	1.52259e+07	5.19443e+06
	FALSE		C19 H39 N O2	Full match	No results	No results	No results	-0.4	313.298	313.298	314.305	16.011	8.35568e+06	0	0				0	6	15	14	1	DDA for preferred ion	[M+H]+1	256690	122213	4.59735e+06	3.50932e+06	3.12098e+06	3.32237e+06	3.37081e+06	214179	172914	3.34233e+06	260238	5.94183e+06	186630	1.62575e+06	4.57162e+06	4.83922e+06	3.6739e+06	4.1972e+06	8.35568e+06	2.04286e+06	859297	2.3422e+06	1.37946e+06	2.09779e+06
	FALSE		C9 H20 N2 O	Full match	No results	No results	No results	0.31	172.158	172.158	173.165	16.016	2.59135e+07	0	0				0	8	15	7	1	DDA for preferred ion	[M+H]+1	315648	822849	1.78435e+07	1.75641e+07	1.57325e+07	1.55258e+07	1.47537e+07	1.57821e+07	1.20438e+07	1.19058e+07	1.3944e+07	1.13742e+07	1.27576e+07	2.59135e+07	1.93878e+07	7.42305e+06	1.51844e+06	4.30419e+06	2.30587e+06	3.43566e+06	6.28729e+06	6.14131e+06	3.77232e+06	1.59865e+06
	FALSE		C16 H32 Cl N O2	Full match	No results	No results	No results	-0.05	305.212	305.212	306.219	16.022	1.86779e+06	0	0				0	5	27	12	1	No MS2	[M+H]+1	25401.1	86696.1	328659	448497	365650	418179	498118	643151	109497	115431	270476	1.86779e+06	390793	319908	1.37506e+06	1.4205e+06	1.53804e+06	852368	731606	716079	1.02109e+06	137212	225364	725019
	FALSE		C28 H49 N4 O7 P	Full match	No results	No results	No results	-4.86	584.334	584.331	585.338	16.037	4.58679e+07	0	0				0	6	18	18	1	DDA for preferred ion	[M+H]+1	77586.9	310888	1.17938e+07	7.06374e+06	1.22778e+07	1.09074e+07	1.02658e+07	1.1711e+07	446833	590032	490778	4.34319e+07	296345	2.61443e+07	4.58679e+07	577772	187594	180459	344500	208348	496844	459950	858891	337605
	FALSE		C24 H32 O16	Full match	No results	No results	No results	0.04	576.169	576.169	577.176	16.038	7.92025e+07	0	0				0	8	12	9	1	DDA for preferred ion	[M+H]+1	2.11161e+06	408196	1.64755e+07	1.81665e+07	1.94301e+07	1.91498e+07	2.06345e+07	2.12327e+07	1.70454e+07	2.37673e+07	3.79532e+07	3.34467e+07	5.83273e+07	7.92025e+07	7.06742e+07	6.05676e+07	1.93861e+07	1.74022e+07	1.44692e+07	2.27229e+07	1.51558e+07	9.98736e+06	1.35104e+06	8.84652e+06
	FALSE		C23 H37 N3 O7 S	Full match	No results	No results	No results	-3.42	499.235	499.234	500.241	16.049	6.02582e+07	0	0				0	8	15	10	2	DDA for preferred ion	[M+H]+1	2.15341e+06	330623	2.34614e+07	1.9329e+07	1.9457e+07	1.772e+07	1.74282e+07	1.89014e+07	1.36445e+07	1.63384e+07	561235	383654	315156	591031	416227	517894	2.20241e+07	1.86156e+07	3.08156e+07	2.45558e+07	3.6513e+07	3.26606e+07	3.23179e+07	2.06663e+07
	FALSE	1,1,6-Trimethyl-1,2-dihydronaphthalene	C13 H16	Full match	No results	No results	Full match	0.77	172.125	172.125	173.133	16.055	9.01259e+06	1	0				10	8	17	12	1	DDA for preferred ion	[M+H]+1	1.7678e+06	1.07131e+06	3.1398e+06	3.80107e+06	3.18744e+06	2.7058e+06	4.16236e+06	4.34668e+06	4.29911e+06	4.0788e+06	3.71223e+06	6.00946e+06	5.06222e+06	2.93829e+06	9.01259e+06	8.39258e+06	3.43829e+06	4.48032e+06	6.8623e+06	2.88368e+06	1.81138e+06	3.38176e+06	3.3982e+06	8.39213e+06
	FALSE		C13 H10 O S	Full match	No results	No results	No results	0.22	214.045	214.045	215.053	16.059	1.29907e+08	0	0				0	8	17	11	2	DDA for preferred ion	[M+H]+1	226045	657465	1.95385e+07	2.15535e+07	1.90232e+07	1.80913e+07	1.97649e+07	1.48936e+07	1.23822e+07	1.57393e+07	1.4274e+06	1.12104e+06	2.93871e+06	1.34045e+07	3.3699e+06	2.0519e+06	1.06043e+06	685263	2.33023e+06	1.04246e+08	7.24608e+07	6.47826e+07	5.5784e+07	7.35797e+06
	FALSE	N-Undecanoylglycine	C13 H25 N O3	Full match	No results	No results	Full match	-0.03	243.183	243.183	244.191	16.062	2.21563e+09	1	0				0	8	24	5	2	DDA for preferred ion	[M+H]+1	7.13567e+07	8.94854e+08	2.21563e+09	2.18728e+09	2.07011e+09	1.87379e+09	1.80903e+09	1.42603e+09	1.22777e+09	1.19647e+09	9.50757e+08	5.1022e+08	5.36811e+08	1.09299e+09	5.89165e+08	5.66854e+08	2.3279e+08	2.04567e+08	4.64724e+08	2.62613e+08	1.01132e+09	7.0923e+08	1.39992e+09	3.56145e+08
	FALSE		C40 H57 N5 O17	Full match	No results	No results	No results	-1.13	879.375	879.374	880.381	16.081	3.66358e+07	0	0				0	8	9	8	2	DDA for preferred ion	[M+H]+1	1.28482e+06	283129	2.62752e+07	2.66998e+07	2.9532e+07	2.27376e+07	2.77631e+07	2.63298e+07	2.67366e+07	2.32358e+07	2.52305e+07	2.61754e+07	1.80832e+07	2.37149e+07	3.66358e+07	3.04468e+07	9.61929e+06	9.94323e+06	1.37394e+07	9.07263e+06	9.2264e+06	9.12408e+06	4.57625e+06	1.24467e+07
	FALSE		C24 H39 N3 O8 S	Full match	No results	No results	No results	-2.68	529.246	529.244	530.252	16.085	2.63884e+06	0	0				0	8	22	23	1	DDA for preferred ion	[M+H]+1	86084.4	206200	1.31781e+06	1.62416e+06	2.63884e+06	1.87292e+06	1.49428e+06	2.17962e+06	1.78206e+06	1.98078e+06	409922	212469	213646	251520	228819	308278	1.06123e+06	835830	1.55896e+06	1.03896e+06	1.93996e+06	1.74344e+06	614953	1.3111e+06
	FALSE		C15 H23 N O6	Full match	No results	No results	No results	-0.35	313.153	313.152	314.16	16.085	1.82634e+08	0	0				0	8	29	25	2	DDA for preferred ion	[M+H]+1	98214.3	350017	5.54008e+07	5.30588e+07	5.30779e+07	4.78155e+07	5.02927e+07	2.71632e+07	2.23327e+07	4.17984e+07	1.3769e+08	1.51075e+08	1.26821e+08	1.82634e+08	1.70432e+08	9.52331e+07	201846	203172	387859	282253	696086	571501	966991	354165
	FALSE		C20 H35 N4 O16 P	Full match	No results	No results	No results	1.78	618.179	618.18	619.187	16.096	6.33243e+07	0	0				0	8	8	8	1	DDA for preferred ion	[M+H]+1	2.47446e+06	160761	2.3692e+07	2.05054e+07	2.45083e+07	2.04792e+07	2.35199e+07	2.49328e+07	2.11354e+07	2.09007e+07	5.0792e+07	3.34192e+07	4.00921e+07	6.33243e+07	4.69881e+07	3.45e+07	1.88167e+07	1.61339e+07	2.05259e+07	1.98951e+07	2.99661e+07	2.57169e+07	1.26833e+07	1.4772e+07
	FALSE		C26 H39 N O18	Full match	No results	No results	No results	0.25	653.217	653.217	654.224	16.096	1.39361e+08	0	0				0	8	8	5	1	DDA for preferred ion	[M+H]+1	1.54686e+07	178609	6.94129e+07	7.11631e+07	7.24792e+07	7.0549e+07	7.39322e+07	6.88937e+07	6.39182e+07	5.62624e+07	1.01747e+08	6.94095e+07	9.8996e+07	1.39361e+08	8.71012e+07	7.77142e+07	7.04081e+07	6.46797e+07	5.90673e+07	5.83639e+07	6.24373e+07	5.14263e+07	2.60495e+07	5.418e+07
	FALSE		C36 H38 N2 O4 P2	Full match	No results	No results	No results	-0.45	624.231	624.23	625.238	16.096	3.39093e+06	0	0				0	7	25	16	1	No MS2	[M+H]+1	55497.6	176730	2.08048e+06	3.04966e+06	3.39093e+06	2.57838e+06	2.01559e+06	1.90502e+06	1.86523e+06	837354	1.53169e+06	956262	727000	2.14728e+06	1.4258e+06	355112	157148	143698	174985	193227	438233	435729	574118	191475
	FALSE	Quinolacetic acid	C8 H8 O4	Full match	No results	Partial match	Full match	0.45	168.042	168.042	169.05	16.097	1.78539e+07	27	0				3	8	20	16	1	DDA for preferred ion	[M+H]+1	683167	170236	3.76883e+06	4.35257e+06	2.65167e+06	3.71992e+06	4.35714e+06	4.58597e+06	3.74397e+06	5.36981e+06	1.06725e+07	1.27601e+07	9.94921e+06	1.22384e+07	1.78539e+07	9.72625e+06	6.63e+06	5.75608e+06	5.75989e+06	5.92098e+06	5.11358e+06	4.46013e+06	1.94597e+06	5.30796e+06
	FALSE		C16 H16 P2	Full match	No results	No results	No match	4.58	270.073	270.074	271.081	16.099	1.57001e+07	2	0				1	8	26	17	1	DDA for preferred ion	[M+H]+1	281270	168831	6.30925e+06	4.47343e+06	6.29856e+06	4.3154e+06	5.69642e+06	3.33313e+06	3.70294e+06	3.69443e+06	8.6311e+06	3.77736e+06	4.91194e+06	1.57001e+07	6.36456e+06	5.03486e+06	2.86392e+06	3.28271e+06	3.78796e+06	3.1429e+06	6.1775e+06	4.24311e+06	3.07373e+06	1.83579e+06
	FALSE	diacetylphloroglucinol	C10 H10 O5	Full match	No results	Partial match	Full match	0.64	210.053	210.053	211.06	16.1	3.80382e+06	14	0				0	4	25	23	1	DDA for preferred ion	[M+H]+1	194161	176616	1.01571e+06	1.02293e+06	885354	834559	1.05151e+06	1.45784e+06	897754	836816	2.79251e+06	2.39313e+06	2.55971e+06	3.53302e+06	3.80382e+06	3.69987e+06	1.64434e+06	1.46964e+06	534357	652154	1.22992e+06	1.05171e+06	605278	1.49321e+06
	FALSE		C34 H20 N2 O2	Full match	No results	No results	No results	-2.89	488.152	488.151	489.158	16.102	1.90999e+07	0	0				0	8	21	19	1	DDA for preferred ion	[M+H]+1	118881	395066	1.834e+07	1.58825e+07	1.90999e+07	1.76962e+07	1.69214e+07	1.54069e+07	8.08761e+06	1.58843e+07	1.22635e+07	6.38823e+06	6.62349e+06	7.91834e+06	1.58861e+07	3.87768e+06	266810	244161	376335	287298	886558	755438	1.17821e+06	468153
	FALSE		C14 H18 N2 O S	Full match	No results	No results	No results	0.23	262.114	262.114	263.121	16.103	7.34303e+06	0	0				0	4	26	24	1	DDA for preferred ion	[M+H]+1	63252.9	201426	1.15839e+06	1.50047e+06	1.17141e+06	1.83543e+06	1.09866e+06	1.94462e+06	1.85022e+06	1.02631e+06	6.27059e+06	6.84209e+06	7.34303e+06	6.34649e+06	2.23599e+06	6.3339e+06	150930	163779	199438	195389	499473	496619	654346	177917
	FALSE		C20 H33 N7 O4 P2 S	Full match	No results	No results	No results	-2.28	529.179	529.178	530.185	16.103	1.86876e+07	0	0				0	8	17	8	1	DDA for preferred ion	[M+H]+1	112946	249650	1.86876e+07	1.55173e+07	1.57284e+07	1.72549e+07	1.55922e+07	1.19162e+07	1.2818e+07	1.18789e+07	7.60105e+06	1.83637e+06	3.52265e+06	6.66858e+06	4.16362e+06	1.09405e+06	221989	202989	247185	272954	842295	615515	1.11939e+06	270479
	FALSE		C15 H28 S2	Full match	No results	No results	No results	-3.42	272.163	272.162	273.17	16.104	6.22791e+06	0	0				0	8	21	20	2	DDA for preferred ion	[M+H]+1	33110.3	148143	1.29477e+06	1.57175e+06	1.70433e+06	1.75981e+06	1.99163e+06	1.03225e+06	1.59561e+06	1.1945e+06	525823	547920	619778	584716	261357	242505	115785	240049	138672	122818	6.22791e+06	4.39391e+06	2.91913e+06	165267
	FALSE		C13 H9 N O2 S2	Full match	No results	No results	No results	0.02	275.007	275.007	276.015	16.107	5.71326e+06	0	0				0	8	14	12	1	No MS2	[M+H]+1	20912.1	98339.8	4.55689e+06	5.10355e+06	4.37337e+06	5.16927e+06	5.71326e+06	4.04181e+06	3.89747e+06	3.99727e+06	189243	121536	116014	235444	166181	141242	66301.7	56273.4	206176	165744	224084	210430	246667	98473.8
	FALSE		C19 H28 N4	Full match	No results	No match	No match	-4.81	312.231	312.23	313.237	16.108	2.08774e+07	18	0				0	8	19	18	1	No MS2	[M+H]+1	145704	484204	4.253e+06	4.41536e+06	3.51166e+06	3.5689e+06	2.48348e+06	2.79165e+06	3.67728e+06	3.94852e+06	962590	886003	1.20609e+06	1.05853e+06	1.12435e+06	723908	327010	299251	461246	1.30543e+06	2.08774e+07	1.58893e+07	1.82782e+07	1.76246e+06
	FALSE		C34 H22 N2 O3	Full match	No results	No results	No match	-2.28	506.163	506.162	507.169	16.109	3.29736e+07	18	0				0	8	26	25	1	DDA for preferred ion	[M+H]+1	70775.4	216075	1.70635e+07	2.92455e+07	3.18129e+07	3.29736e+07	2.97195e+07	2.65276e+07	1.4644e+07	2.60873e+07	1.81314e+07	8.8545e+06	1.00145e+07	1.29628e+07	2.32229e+07	5.32808e+06	168879	134948	202262	218626	558873	360357	732166	199076
	FALSE	5955761	C15 H29 N O4	Full match	No results	No results	Full match	-0.14	287.21	287.21	288.217	16.112	3.76364e+06	1	0				0	8	15	13	1	No MS2	[M+H]+1	65317.8	287056	3.76364e+06	2.42809e+06	2.78943e+06	2.7806e+06	2.75155e+06	2.5054e+06	2.67423e+06	2.53869e+06	929553	277861	321096	581543	708194	767594	251722	293904	1.2501e+06	252775	3.60261e+06	3.11999e+06	3.2124e+06	175796
	FALSE		C22 H32 N4 O3 P2 S	Full match	No results	No results	No results	2.94	494.167	494.168	495.176	16.112	7.2057e+06	0	0				0	8	17	15	2	No MS2	[M+H]+1	43262	193564	7.2057e+06	5.44265e+06	4.08105e+06	5.59812e+06	5.88742e+06	5.24927e+06	5.33537e+06	4.66118e+06	3.86339e+06	3.28376e+06	2.66669e+06	5.78746e+06	5.5807e+06	1.50463e+06	101711	120889	181189	160474	439148	322814	400520	151066
	FALSE		C16 H22 O5 P2	Full match	No results	No results	No match	-2.34	356.094	356.093	357.101	16.118	1.48704e+07	1	0				2	8	24	24	1	DDA for preferred ion	[M+H]+1	55777.9	249563	9.61157e+06	9.23285e+06	5.40504e+06	1.13653e+07	1.22e+07	1.15336e+07	7.25423e+06	1.09527e+07	7.25172e+06	6.70718e+06	5.79107e+06	5.01198e+06	1.48704e+07	4.92056e+06	195053	155863	233609	252510	566196	416206	516393	229929
	FALSE	N1-ethyl-4-methylbenzene-1-sulfonamide	C9 H13 N O2 S	Full match	Full match	No results	Partial match	0.1	199.067	199.067	200.074	16.12	6.38437e+07	1	1	1	97.4	95.8	1	7	17	15	2	DDA for preferred ion	[M+H]+1	35952.5	511766	5.34371e+07	4.09122e+07	5.52877e+07	6.38437e+07	5.40715e+07	5.41997e+07	4.77538e+07	3.40812e+07	1.76518e+06	229327	970251	3.73292e+06	897735	707600	860920	816706	450098	6.10828e+06	1.32441e+06	981695	3.0718e+06	438583
	FALSE	4-(5,6-Dihydroxy-6-methyl-1-hepten-2-yl)-1-methyl-1,2-cyclohexanediol	C15 H28 O4	Full match	No results	No results	Full match	-0.21	272.199	272.199	273.206	16.12	3.00053e+06	1	0				5	8	29	14	2	DDA for preferred ion	[M+H]+1	27378.9	255222	2.65556e+06	2.39338e+06	2.79724e+06	1.88978e+06	2.29658e+06	2.10753e+06	1.39459e+06	1.04388e+06	526871	556013	476610	1.14751e+06	744130	348218	80089.8	153543	187911	323855	2.77306e+06	2.72792e+06	1.93653e+06	174785
	FALSE	NP-020014	C15 H26 O3	Full match	Full match	No results	Partial match	-0.18	254.188	254.188	255.195	16.122	2.05215e+07	11	2	1	70.7	44.6	8	8	11	9	1	DDA for preferred ion	[M+H]+1	40553	407530	2.05215e+07	1.79014e+07	1.67571e+07	1.88374e+07	2.00177e+07	1.75375e+07	1.81015e+07	1.40736e+07	3.33714e+06	1.85065e+06	2.33103e+06	1.51651e+07	2.06364e+06	1.14303e+06	1.12063e+06	849604	2.34826e+06	6.65258e+06	1.41145e+07	1.03576e+07	1.2783e+07	366415
	FALSE		C14 H25 N O2 S2	Full match	No results	No results	No match	-3.43	303.133	303.132	304.139	16.125	8.02758e+07	1	0				9	8	26	6	2	DDA for preferred ion	[M+H]+1	23626.3	74560.2	3.77018e+07	3.46685e+07	3.17669e+07	3.18072e+07	2.93362e+07	2.21937e+07	2.01438e+07	1.78609e+07	8.02758e+07	6.36577e+07	7.51739e+07	341573	5.21336e+07	4.38005e+07	226186	75171.9	122296	93127.1	248723	208733	207771	106515
	FALSE		C20 H27 N S2	Full match	No results	No results	No match	-2.89	345.158	345.157	346.165	16.127	2.47135e+07	3	0				0	8	17	16	2	No MS2	[M+H]+1	19986	57664.1	1.23354e+06	1.73237e+06	1.05601e+06	1.42005e+06	1.56351e+06	1.44891e+06	1.27729e+06	1.73881e+06	210788	123386	129936	229139	152635	153799	56716.6	46309.7	53017.2	102726	6.32822e+06	6.88473e+06	5.44733e+06	8.9313e+06
	FALSE		C30 H56 N6 O P2 S	Full match	No results	No results	No results	-3.67	610.371	610.369	611.376	16.136	9.55102e+06	0	0				0	6	24	24	2	No MS2	[M+H]+1	21994.8	70435.6	417816	822212	571139	898419	762944	883441	1.00069e+06	539956	257473	137369	158714	9.55102e+06	173461	138652	293589	236789	64759.5	67108	2.92248e+06	2.23781e+06	6.37478e+06	195036
	FALSE		C14 H28 O4	Full match	No results	No results	No results	-0.27	260.199	260.199	261.206	16.149	3.95184e+06	0	0				0	8	20	20	2	No MS2	[M+H]+1	17027.1	54754	1.12643e+06	555690	908837	844177	1.04707e+06	1.03921e+06	822859	1.09334e+06	188692	213557	114420	208934	126017	92977.6	42111.1	39874.3	46250	271164	1.79006e+06	1.44513e+06	1.84661e+06	102097
	FALSE	Cyclopentadecanolide	C15 H28 O2	Full match	No results	No results	Full match	-0.31	240.209	240.209	241.216	16.152	3.21129e+07	11	0				3	8	29	16	1	DDA for preferred ion	[M+H]+1	24173.4	7.23452e+06	3.06462e+06	2.65501e+06	2.56792e+06	2.4017e+06	1.75689e+06	2.19108e+06	1.18504e+06	1.5245e+06	371017	141663	370351	429534	160801	133899	108726	72340.7	67270.5	110947	3.21129e+07	2.18001e+07	2.07881e+07	411370
	FALSE	Benzyl methacrylate	C11 H12 O2	No match	Invalid mass	No results	No match	-102284	176.084	158.073	159.08	16.157	2.53593e+07	3	1	1	79.6	74.9	10	8	10	10	1	DDA for preferred ion	[M+H]+1	2.70548e+06	1.75015e+06	1.7627e+07	1.64048e+07	1.66669e+07	2.00295e+07	1.98839e+07	1.7118e+07	1.51358e+07	1.55946e+07	2.40359e+06	1.19491e+06	1.73531e+06	3.99447e+06	2.26832e+06	589574	1.3558e+07	1.64698e+07	1.70958e+07	2.22907e+07	1.54935e+07	1.33372e+07	1.06018e+07	6.74645e+06
	FALSE	Azulene	C10 H8	Full match	No results	Partial match	Full match	-0.24	128.063	128.063	129.07	16.164	1.87913e+07	2	0				10	8	9	8	1	DDA for preferred ion	[M+H]+1	2.01615e+06	662039	1.48001e+07	1.43658e+07	1.46294e+07	1.72922e+07	1.76125e+07	1.72416e+07	1.44103e+07	1.73335e+07	3.44757e+06	2.17812e+06	2.83001e+06	4.38214e+06	4.02999e+06	1.24636e+06	5.63537e+06	5.41029e+06	4.77746e+06	9.88297e+06	1.15574e+07	8.53409e+06	5.68394e+06	4.9719e+06
	FALSE	Norcapillene	C11 H8	Full match	No results	No results	Full match	0	140.063	140.063	141.07	16.165	2.77691e+07	2	0				10	8	11	8	1	DDA for preferred ion	[M+H]+1	4.11868e+06	942062	2.03304e+07	2.14475e+07	2.08425e+07	2.37311e+07	2.51048e+07	2.45746e+07	2.10693e+07	2.77691e+07	5.24706e+06	3.52001e+06	4.26414e+06	6.13446e+06	7.2575e+06	2.17373e+06	1.01352e+07	1.07624e+07	8.76604e+06	1.60004e+07	1.64862e+07	1.21489e+07	8.61913e+06	9.87991e+06
	FALSE	(2Z)-2-Benzylidene-6-heptenal	C14 H16 O	Full match	No results	No results	Full match	0.03	200.12	200.12	201.127	16.165	4.05573e+07	2	0				10	8	10	8	1	DDA for preferred ion	[M+H]+1	3.20603e+06	1.9416e+06	3.55477e+07	3.33641e+07	3.56546e+07	3.92443e+07	3.67904e+07	3.32788e+07	2.77496e+07	3.26391e+07	6.95627e+06	3.66956e+06	5.36194e+06	9.68006e+06	7.01524e+06	2.27335e+06	8.85746e+06	8.67585e+06	7.76693e+06	1.64581e+07	2.45149e+07	1.77249e+07	1.24295e+07	7.87619e+06
	FALSE	Bibenzyl	C14 H14	Full match	No results	No results	Full match	0.21	182.11	182.11	183.117	16.165	9.76441e+07	1	0				10	8	9	7	1	DDA for preferred ion	[M+H]+1	8.39634e+06	3.73241e+06	8.41933e+07	8.25185e+07	8.71213e+07	9.4309e+07	9.11032e+07	8.31758e+07	7.01389e+07	7.93062e+07	1.66161e+07	8.87581e+06	1.21384e+07	2.33712e+07	1.66118e+07	5.5302e+06	2.3014e+07	2.1741e+07	1.94406e+07	4.11486e+07	5.32165e+07	3.99479e+07	2.88995e+07	1.99756e+07
	FALSE		C10 H10	Full match	No results	No results	No results	0.25	130.078	130.078	131.086	16.165	1.30538e+07	0	0				0	8	14	10	1	DDA for preferred ion	[M+H]+1	1.4934e+06	665247	9.87966e+06	9.50112e+06	8.86654e+06	1.17049e+07	1.27365e+07	1.18377e+07	1.03329e+07	1.30538e+07	2.66416e+06	1.91476e+06	2.17853e+06	3.06342e+06	3.086e+06	1.18671e+06	4.58847e+06	4.75148e+06	4.2945e+06	7.61645e+06	7.98692e+06	7.28973e+06	6.92801e+06	4.02112e+06
	FALSE	2-Methylnaphthalene	C11 H10	Full match	No results	No results	Full match	0.22	142.078	142.078	143.086	16.165	7.20328e+06	2	0				0	8	11	9	1	No MS2	[M+H]+1	780585	567240	6.08685e+06	5.61295e+06	5.51713e+06	6.92824e+06	7.12971e+06	6.74387e+06	5.73906e+06	7.13759e+06	1.45965e+06	638317	1.16458e+06	2.21334e+06	1.29914e+06	188569	1.84161e+06	1.94431e+06	1.78407e+06	3.7111e+06	4.90866e+06	3.38336e+06	2.37834e+06	1.75409e+06
	FALSE		C12 H12 N6	Full match	No results	No results	No results	0.97	240.112	240.113	241.12	16.167	6.83872e+06	0	0				0	8	11	10	1	DDA for preferred ion	[M+H]+1	736698	220478	6.26596e+06	5.34412e+06	6.40338e+06	6.67185e+06	6.83872e+06	5.33325e+06	5.94899e+06	5.14856e+06	975272	523763	777958	1.0258e+06	809100	248205	1.47099e+06	1.49721e+06	1.04707e+06	1.5259e+06	1.41773e+06	1.31992e+06	1.02479e+06	600064
	FALSE		C29 H37 N2 O7 P3	Full match	No results	No results	No results	-2.77	618.181	618.18	619.187	16.169	3.45e+07	0	0				0	8	15	12	1	DDA for preferred ion	[M+H]+1	422960	56146.5	3.93755e+06	3.57309e+06	4.00352e+06	5.30773e+06	4.90363e+06	5.0331e+06	5.30646e+06	4.53562e+06	6.15034e+06	4.2746e+06	3.29923e+06	8.59035e+06	5.61574e+06	3.45e+07	4.61585e+06	5.0466e+06	2.02607e+07	5.98972e+06	1.50242e+07	1.29288e+07	1.62958e+07	4.90803e+06
	FALSE		C13 H22 N10	Full match	No results	No results	No match	3.82	318.203	318.204	319.211	16.177	5.3631e+06	4	0				0	8	6	6	2	No MS2	[M+H]+1	83586.6	90182.7	5.03322e+06	4.52538e+06	4.46511e+06	4.80304e+06	5.16475e+06	4.93458e+06	4.43006e+06	4.59661e+06	224336	187873	110787	441655	833178	106054	84891.9	83039.6	76764.1	828736	399395	315205	253564	63038.4
	FALSE	2-(4-chlorophenoxy)-2-methyl-N-(6-quinoxalinyl)propanamide	C18 H16 Cl N3 O2	No match	Invalid mass	No results	No results	-16.19	341.093	341.088	342.095	16.18	4.53496e+07	0	1	1	64.9	43.4	0	8	15	14	1	DDA for preferred ion	[M+H]+1	17892.5	52697	8.57682e+06	5.74885e+06	7.825e+06	8.75224e+06	8.53033e+06	6.76277e+06	9.33914e+06	8.03337e+06	2.7122e+07	3.16546e+07	2.88919e+07	4.53496e+07	3.31675e+07	2.75412e+07	60834.3	40944.1	43302.8	68104.8	188452	178232	137706	41569.1
	FALSE		C30 H49 N10 P3	Full match	No results	No results	No match	1.64	642.335	642.337	643.344	16.184	1.05682e+07	1	0				0	7	13	13	1	No MS2	[M+H]+1	19148.4	56395.7	2.14221e+06	1.8348e+06	1.88599e+06	2.53159e+06	2.1371e+06	2.41172e+06	283677	1.86181e+06	9.2291e+06	9.88004e+06	1.05682e+07	6.57178e+06	8.61171e+06	9.28834e+06	48729.4	41685	46342.2	72885	213855	190742	147372	44486.9
	FALSE			No results	No results	No results	No results			258.14	259.148	16.185	6.78585e+06	0	0				0	8	17	14	2	DDA for preferred ion	[M+H]+1	98195.8	1.16277e+06	3.01085e+06	2.96115e+06	2.72548e+06	2.95344e+06	1.76014e+06	2.65492e+06	2.28041e+06	2.41076e+06	189246	128528	150327	257625	120313	126755	2.13426e+06	1.71204e+06	1.86575e+06	2.13104e+06	3.60617e+06	2.52348e+06	1.59514e+06	1.70694e+06
	FALSE		C48 H47 N2 O9 P3 S	Full match	No results	No results	No results	-0.82	920.222	920.221	921.228	16.186	1.58687e+06	0	0				0	8	29	22	1	No MS2	[M+H]+1	364329	50334.1	497641	563439	777538	875107	489274	801067	1.10751e+06	914839	1.06552e+06	817373	498095	1.0043e+06	1.58687e+06	981360	677746	878923	461899	83722.5	190869	250377	131532	180717
	FALSE		C37 H55 N4 O12 P3 S2	Full match	No results	No results	No results	-0.31	904.247	904.247	905.254	16.187	3.18304e+06	0	0				0	8	23	21	1	No MS2	[M+H]+1	635788	45284.2	902398	813504	1.4745e+06	1.29573e+06	1.31104e+06	1.33692e+06	1.68262e+06	1.13836e+06	3.18304e+06	2.09385e+06	2.32617e+06	916096	2.20735e+06	2.46376e+06	1.48621e+06	1.4531e+06	1.13999e+06	789801	370289	517671	554525	728418
	FALSE		C31 H60 N5 O17 P3 S	Full match	No results	No results	No results	-0.53	899.292	899.291	900.299	16.187	1.99878e+07	0	0				0	8	17	9	1	DDA for preferred ion	[M+H]+1	3.14203e+06	57004.1	1.011e+07	8.78096e+06	1.0668e+07	1.32621e+07	1.14508e+07	1.25701e+07	1.44899e+07	1.41674e+07	1.89206e+07	1.56636e+07	1.94641e+07	1.84111e+07	1.99878e+07	1.30335e+07	1.1903e+07	9.54816e+06	1.12246e+07	7.63133e+06	6.01105e+06	5.01767e+06	4.44273e+06	6.59022e+06
	FALSE	Tris(2-chloroethyl) phosphate	C6 H12 Cl3 O4 P	Not the top hit	Full match	No results	Full match	-0.1	283.954	283.954	284.961	16.19	6.65643e+07	1	1	1	94.5	83.9	1	8	17	17	2	DDA for preferred ion	[M+H]+1	1.02454e+06	3.51351e+06	4.09803e+07	3.87567e+07	2.35748e+07	4.29772e+07	4.52458e+07	4.1244e+07	3.65388e+07	3.6982e+07	5.06448e+07	3.1957e+07	4.86239e+07	6.65643e+07	3.39623e+07	2.38794e+07	8.52103e+06	1.28427e+07	1.05071e+07	1.20314e+07	1.40386e+07	1.06275e+07	9.40064e+06	6.2961e+06
	FALSE	JWH 018 7-hydroxyindole metabolite	C24 H23 N O2	No match	Invalid mass	No results	No match	16.11	357.173	357.179	358.186	16.197	6.96303e+07	1	10	1	67.5	8.4	2	8	9	5	1	DDA for preferred ion	[M+H]+1	19071.8	64279	1.71147e+07	1.68394e+07	1.78716e+07	1.77932e+07	1.77823e+07	1.66519e+07	1.43944e+07	1.39063e+07	6.43705e+07	6.47881e+07	6.12932e+07	6.43325e+07	6.96303e+07	4.80264e+07	48534.7	51097.1	46157	72593.7	213000	189980	204510	98929.4
	FALSE	5-Isopropyl-2-methyl-2-cyclohexen-1-one	C10 H16 O	Full match	No results	No results	Full match	-0.07	152.12	152.12	153.127	16.201	4.27523e+07	108	0				10	8	28	13	1	DDA for preferred ion	[M+H]+1	1.37526e+06	8.36098e+06	1.94879e+07	1.70129e+07	2.368e+07	1.74898e+07	1.36002e+07	1.48296e+07	1.03665e+07	1.10336e+07	9.5786e+06	7.86012e+06	2.99187e+06	1.11948e+07	1.17198e+07	6.66114e+06	3.78728e+06	2.0854e+06	7.01747e+06	5.36365e+06	4.27523e+07	2.82596e+07	2.84417e+07	3.33973e+06
[truncated: 3,007 more rows]
[truncated: 42 more columns]
